# Supplementary material for: A DAP5/eIF3d alternate mRNA translation mechanism promotes differentiation and immune suppression by human regulatory T cells
Source: Nat Commun. 2021 Nov 30;12:6979. doi: 10.1038/s41467-021-27087-w (PMC8632918; doi:10.1038/s41467-021-27087-w)
Supplement: Supplementary file 4 — Supplementary Data 1 [file 41467_2021_27087_MOESM4_ESM.xlsx]

## Sheet: Sheet1
					A1: Transcribed		A2: Ratio		A3: Translated
Symbol	Entrez Gene Name	Affymetrix(A1)	Affymetrix(A2)	Affymetrix(A3)	Expr Log Ratio(A1)	Expr p-value(A1)	Expr Log Ratio(A2)	Expr p-value(A2)	Expr Log Ratio(A3)	Expr p-value(A3)	A1	A2	A3	Location	Type(s)	Biomarker Application(s)	Drug(s)	Entrez Gene ID for Human	Entrez Gene ID for Mouse	Entrez Gene ID for Rat
(+)-MK-801	--	--	--	--										Other	chemical drug
(-)-gossypol	--	--	--	--										Other	chemical drug
(E)-4-hydroxy-3-methyl-but-2-enyl pyrophosphate	--	--	--	--										Other	chemical - endogenous non-mammalian
(R)-limonene	--	--	--	--										Other	chemical toxicant
(±)-2-hydroxyoleic acid	--	--	--	--										Other	chemical drug
1,2,3,6,7,8-hexachlorodibenzodioxin	--	--	--	--										Other	chemical toxicant
1,2-dipalmitoylphosphatidylcholine	--	--	--	--										Other	chemical - endogenous mammalian
1,2-dithiol-3-thione	--	--	--	--										Other	chemical reagent
1,4-bis[2-(3,5-dichloropyridyloxy)]benzene	--	--	--	--										Other	chemical toxicant
1-(3-C-ethynylribopentofuranosyl)cytosine	--	--	--	--										Other	chemical drug
1-acylglycerol-3-phosphate O-acyltransferase	--	--	--	--									19	Other	group
1-methyl-4-phenylpyridinium	--	--	--	--										Other	chemical toxicant
10-hydroxydecanoic acid	--	--	--	--										Other	chemical - endogenous non-mammalian
10E,12Z-octadecadienoic acid	--	--	--	--										Other	chemical - endogenous mammalian
14-3-3	--	--	--	--							22	1		Cytoplasm	group	unspecified application
15-deoxy-delta-12,14 -PGJ 2	--	--	--	--										Other	chemical - endogenous non-mammalian
15-LOX	--	--	--	--									3	Other	group
17-alpha-ethinylestradiol	--	--	--	--										Other	chemical drug
2,4,5,2',4',5'-hexachlorobiphenyl	--	--	--	--										Other	chemical toxicant
2-[[9-isopropyl-6-[[4-(2-pyridyl)phenyl]methylamino]purin-2-yl]amino]butan-1-ol	--	--	--	--										Other	chemical reagent
2-amino-1-methyl-6-phenylimidazo-4-5-b-pyridine	--	--	--	--										Other	chemical toxicant
2-amino-3-phosphonopropionic acid	--	--	--	--										Other	chemical - endogenous mammalian
2-amino-5-phosphonovaleric acid	--	--	--	--										Other	chemical - other
2-hydroxyestradiol	--	--	--	--										Other	chemical - endogenous mammalian
2-mercaptoacetate	--	--	--	--										Other	chemical - endogenous non-mammalian
20s proteasome	--	--	--	--								6	12	Other	complex		carfilzomib, carfilzomib/panobinostat
25-hydroxycholesterol	--	--	--	--										Other	chemical reagent
26s Proteasome	--	--	--	--								7	11	Cytoplasm	complex		carfilzomib, delanzomib, oprozomib, bortezomib/sorafenib, bortezomib/paclitaxel, bortezomib/melphalan, bortezomib/doxorubicin, bortezomib/vorinostat, bortezomib/rituximab, belinostat/bortezomib, bortezomib
2700046G09Rik	RIKEN cDNA 2700046G09 gene	--	--	--										Other	other				67188
3',5'-cyclic-nucleotide phosphodiesterase	--	--	--	--							22		24	Other	group
3,3',5-triiodothyroacetic acid	--	--	--	--										Other	chemical - endogenous mammalian
3,3'-diindolylmethane	--	--	--	--										Other	chemical drug
3,4-(methylenedioxy)cinnamic acid	--	--	--	--										Other	chemical reagent
3-beta,17-beta-androstanediol	--	--	--	--										Other	chemical - endogenous mammalian
3-deazaneplanocin	--	--	--	--										Other	chemical drug
3-nitrobenzanthrone	--	--	--	--										Other	chemical toxicant
4,4'-diaminodiphenylmethane	--	--	--	--										Other	chemical toxicant
4-aminophenol	--	--	--	--										Other	chemical - endogenous mammalian
4-coumaric acid	--	--	--	--										Other	chemical - endogenous mammalian
4-hydroxynonenal	--	--	--	--										Other	chemical toxicant
4-hydroxytamoxifen	--	--	--	--										Other	chemical drug
4-nitroquinoline-1-oxide	--	--	--	--										Other	chemical toxicant
5-azacytidine	--	--	--	--										Other	chemical drug
5-fluorouracil	--	--	--	--										Other	chemical drug
5-N-ethylcarboxamido adenosine	--	--	--	--										Other	chemical reagent
5-O-mycolyl-beta-araf-(1->2)-5-O-mycolyl-alpha-araf-(1->1')-glycerol	--	--	--	--										Other	chemical - endogenous non-mammalian
6,7-dinitroquinoxaline-2,3-dione	--	--	--	--										Other	chemical reagent
6-cyano-7-nitroquinoxaline-2,3-dione	--	--	--	--										Other	chemical reagent
6-formylindolo[3,2-b]carbazole	--	--	--	--										Other	chemical reagent
6-hydroxydopamine	--	--	--	--										Other	chemical toxicant
6-mercaptopurine	--	--	--	--										Other	chemical drug
60S ribosomal subunit	--	--	--	--							14		22	Cytoplasm	complex
9,10-dimethyl-1,2-benzanthracene	--	--	--	--										Other	chemical toxicant
9530018H14Rik	RIKEN cDNA 9530018H14 gene	--	--	--										Other	other				77395
9Z,11E-octadecadienoic acid	--	--	--	--										Other	chemical - endogenous non-mammalian
A23187	--	--	--	--										Other	chemical reagent
ABCA13	ATP binding cassette subfamily A member 13	17045938	--	17045938	0.48	0.0632			0.744	0.00518				Extracellular Space	transporter			154664	268379	289797
ABCB4	ATP binding cassette subfamily B member 4	--	--	--										Plasma Membrane	transporter	unspecified application		5244	18670	24891
ABI1	abl interactor 1	--	--	16712627					0.364	0.12				Cytoplasm	other			10006	11308	79249
abscisic acid	--	--	--	--										Other	chemical - endogenous non-mammalian
ACAC	--	--	--	--									14	Cytoplasm	group
acetaldehyde	--	--	--	--										Other	chemical - endogenous mammalian
acetazolamide	--	--	--	--										Other	chemical drug
acetic acid	--	--	--	--										Other	chemical - endogenous mammalian
Acox	--	--	--	--									24	Cytoplasm	group
ACSL	--	--	--	--									22	Cytoplasm	group
Actin	--	--	--	--							17	3		Cytoplasm	group	response to therapy
Actin-Actn-Ptk2-Pxn-Vcl	--	--	--	--							20			Cytoplasm	complex
actinomycin D	--	--	--	--										Other	chemical drug
ACVRL1	activin A receptor like type 1	--	--	--										Plasma Membrane	kinase	diagnosis,unspecified application	PF-3446962, P7170	94	11482	25237
ACY3	aminoacylase 3	--	--	--								18		Cytoplasm	enzyme			91703	71670	293653
Adducin	--	--	--	--							19			Cytoplasm	complex
adenosine	--	--	--	--										Other	chemical - endogenous mammalian
adenosine-tetraphosphatase	--	--	--	--							24			Other	group
ADGRE5	adhesion G protein-coupled receptor E5	16858970	--	--	-0.56	0.0217								Plasma Membrane	G-protein coupled receptor			976	26364	361383
ADRA1A	adrenoceptor alpha 1A	--	--	--										Plasma Membrane	G-protein coupled receptor		paliperidone, risperidone, antazoline/naphazoline, acetaminophen/clemastine/pseudoephedrine, articaine/epinephrine, bupivacaine/epinephrine, caffeine/ergotamine, acetaminophen/dexbrompheniramine/pseudoephedrine, dapiprazole, dexbrompheniramine/pseudoephedrine, chlorpheniramine/ibuprofen/pseudoephedrine, dipivefrin, cetirizine/pseudoephedrine, asenapine, epinephrine/prilocaine, epinephrine/lidocai…	148	11549	29412
ADRB	--	--	--	--										Plasma Membrane	group		epinephrine/methotrexate, epinephrine
ADRB1	adrenoceptor beta 1	16709453	--	--	-0.056	0.824								Plasma Membrane	G-protein coupled receptor	prognosis,unspecified application	articaine/epinephrine, bupivacaine/epinephrine, carteolol, dipivefrin, epinephrine/prilocaine, epinephrine/lidocaine, KUL 7211, celiprolol, myogane, practolol, nebivolol, bopindolol, latanoprost/timolol, epinephrine/methotrexate, nebivolol/valsartan, bisoprolol/hydrochlorothiazide, amiodarone, carvedilol, ephedrine, guanethidine, levalbuterol, propranolol, betaxolol, pindolol, esmolol, atenolol, …	153	11554	24925
AFF1	AF4/FMR2 family member 1	16968583	--	--	0.67	0.0108					16			Nucleus	transcription regulator			4299	17355	305152
aflatoxin B1	--	--	--	--										Other	chemical - endogenous non-mammalian
AG490	--	--	--	--										Other	chemical - kinase inhibitor
AGER	advanced glycosylation end-product specific receptor	--	--	--										Plasma Membrane	transmembrane receptor	diagnosis,efficacy,unspecified application	2-O,3-O-desulfated heparin	177	11596	81722
AGN194204	--	--	--	--										Other	chemical drug
AGR2	anterior gradient 2, protein disulphide isomerase family member	--	--	--										Extracellular Space	other	diagnosis		10551	23795	298961
AGT	angiotensinogen	--	--	--										Extracellular Space	growth factor	efficacy		183	11606	24179
AICAR	--	--	--	--										Other	chemical - endogenous mammalian
AIMP2	aminoacyl tRNA synthetase complex interacting multifunctional protein 2	--	--	17043355					-0.291	0.214				Plasma Membrane	other			7965	231872	288480
Akt	--	--	--	--								5		Cytoplasm	group	diagnosis,disease progression,efficacy,prognosis,response to therapy,safety	afuresertib, ipatasertib, ONC-201, AT13148, SR-13668, MSC2363318A
AKT1	AKT serine/threonine kinase 1	--	--	--										Cytoplasm	kinase	diagnosis,efficacy,response to therapy	triciribine, MK2206, GSK2141795, triciribine phosphate, ipatasertib, LY2780301, ARQ 092, AZD5363, BAY1125976, MPT0E028, archexin, ARQ 751, enzastaurin, perifosine	207	11651	24185
AKT2	AKT serine/threonine kinase 2	--	--	--										Cytoplasm	kinase		triciribine, triciribine phosphate, BAY1125976, enzastaurin	208	11652	25233
alcohol group acceptor phosphotransferase	--	--	--	--							20		4	Other	group
aldesleukin	--	--	--	--										Other	biologic drug
ALDH2	aldehyde dehydrogenase 2 family (mitochondrial)	--	--	16757160					0.215	0.368				Cytoplasm	enzyme	unspecified application	disulfiram/gemcitabine, disulfiram, chlorpropamide	217	11669	29539
ALDH8A1	aldehyde dehydrogenase 8 family member A1	17023874	--	17023874	-0.044	0.843			-0.018	0.936		18		Cytoplasm	enzyme			64577	237320	685750
Aldose Reductase	--	--	--	--										Other	group
alefacept	--	--	--	--										Other	biologic drug
ALG2	ALG2, alpha-1,3/1,6-mannosyltransferase	--	--	--										Cytoplasm	enzyme			85365	56737	313231
alitretinoin	--	--	--	--										Other	chemical drug
allopurinol	--	--	--	--										Other	chemical drug
alloxan	--	--	--	--										Other	chemical reagent
Alp	--	--	--	--									16	Other	group	diagnosis,efficacy,prognosis,safety,unspecified application
Alpha actin	--	--	--	--							25	16		Cytoplasm	group
Alpha catenin	--	--	--	--								16		Cytoplasm	group
Alpha tubulin	--	--	--	--							9	3	12	Cytoplasm	group
alpha-santalol	--	--	--	--										Other	chemical reagent
alvocidib	--	--	--	--										Other	chemical drug
Am 580	--	--	--	--										Other	chemical toxicant
AMG 827	--	--	--	--										Other	biologic drug
amino acids	--	--	--	--										Other	chemical - endogenous mammalian
Ampa Receptor	--	--	--	--									12	Other	complex		perampanel
amphetamine	--	--	--	--										Other	chemical drug
AMPK	--	--	--	--								8		Cytoplasm	complex
Androgen-AR	--	--	--	--									23	Nucleus	complex
androstenediol	--	--	--	--								17		Other	chemical - endogenous mammalian
anethole	--	--	--	--										Other	chemical - endogenous non-mammalian
ANGPT2	angiopoietin 2	--	--	17074259					0.005	0.984				Extracellular Space	growth factor	diagnosis,efficacy,prognosis,unspecified application	trebananib, CVX-060	285	11601	89805
Ant	--	--	--	--									2	Cytoplasm	group
anti-benzo(a)pyrene-diol-epoxide	--	--	--	--										Other	chemical toxicant
ANXA7	annexin A7	--	--	16715476					0.478	0.0516				Plasma Membrane	ion channel			310	11750	155423
ANXA2P3	annexin A2 pseudogene 3	16705277	--	--	-0.502	0.0438								Other	other			305
Ap1	--	--	--	--									17	Nucleus	complex
AP1S2	adaptor related protein complex 1 sigma 2 subunit	17109342	--	--	0.144	0.57						13		Cytoplasm	transporter			8905	108012	302671
APBB1	amyloid beta precursor protein binding family B member 1	--	--	16735018					0.128	0.583				Cytoplasm	transcription regulator			322	11785	29722
APC (complex)	--	--	--	--								5		Cytoplasm	complex
APH1A	aph-1 homolog A, gamma-secretase subunit	16692741	--	16692741	-0.251	0.258			-0.171	0.503				Cytoplasm	peptidase			51107	226548	365872
aphidicolin	--	--	--	--										Other	chemical toxicant
apicidin	--	--	--	--										Other	chemical - endogenous non-mammalian
APOE	apolipoprotein E	--	--	--										Extracellular Space	transporter	diagnosis,efficacy,prognosis,unspecified application		348	11816	25728
AR	androgen receptor	--	--	--										Nucleus	ligand-dependent nuclear receptor	diagnosis,disease progression,efficacy	estradiol valerate/testosterone enanthate, estradiol cypionate/testosterone cypionate, BMS-641988, cyproterone acetate/ethinyl estradiol, enzalutamide, galeterone, ostarine, 1-testosterone, flutamide/goserelin, nandrolone phenpropionate, androgen receptor antagonist, apalutamide, ODM-201, AZD3514, APC-100, EPI-506, bicalutamide/leuprolide, bicalutamide/goserelin, dexamethasone/enzalutamide, SHR36…	367	11835	24208
arachidonic acid	--	--	--	--										Other	chemical - endogenous mammalian	efficacy
arachidonyl-2-chloroethylamide	--	--	--	--										Other	chemical reagent
ARHGAP21	Rho GTPase activating protein 21	16712531	--	--	0.206	0.379								Cytoplasm	other			57584	71435	307178
ARHGAP23	Rho GTPase activating protein 23	--	--	--								11		Cytoplasm	other			57636	58996	303501
ARHGEF	--	--	--	--							21			Cytoplasm	group
ARNT	aryl hydrocarbon receptor nuclear translocator	--	--	--										Nucleus	transcription regulator			405	11863	25242
arotinoid acid	--	--	--	--										Other	chemical toxicant
Arp2/3	--	--	--	--								16		Cytoplasm	complex
ARPC1B	actin related protein 2/3 complex subunit 1B	17048879	--	--	-0.546	0.0334								Cytoplasm	other			10095	11867	54227
ARSA	arylsulfatase A	--	--	--										Cytoplasm	enzyme			410	11883	315222
arsenic	--	--	--	--										Other	chemical toxicant
arsenic trioxide	--	--	--	--										Other	chemical drug
artemether	--	--	--	--										Other	chemical drug
ascomycin	--	--	--	--										Other	chemical reagent
asiatic acid	--	--	--	--										Other	chemical reagent
asoprisnil	--	--	--	--										Other	chemical drug
aspirin	--	--	--	--										Other	chemical drug
ASPN	asporin	--	--	--								24		Extracellular Space	other			54829	66695	306805
Aspp	--	--	--	--							15		20	Nucleus	group
ASPRV1	aspartic peptidase, retroviral-like 1	--	--	--								14		Other	peptidase			151516	67855
astragalus saponin	--	--	--	--										Other	chemical reagent
ATF2	activating transcription factor 2	--	--	--										Nucleus	transcription regulator	prognosis		1386	11909	81647
ATF6	activating transcription factor 6	16672988	--	--	0.183	0.444								Cytoplasm	transcription regulator	efficacy		22926	226641	304962
ATF7IP	activating transcription factor 7 interacting protein	16748620	--	--	0.213	0.347								Nucleus	transcription regulator			55729	54343	312800
atipamezole	--	--	--	--										Other	chemical drug
ATM/ATR	--	--	--	--							12			Nucleus	group
ATP	--	--	--	--										Other	chemical - endogenous mammalian
ATP synthase	--	--	--	--							24	9		Cytoplasm	complex
ATP-gamma-S	--	--	--	--										Other	chemical reagent
ATPase	--	--	--	--							24	3	5	Other	group
atypical protein kinase C	--	--	--	--								4		Cytoplasm	group
AVI-4126	--	--	--	--										Other	biologic drug
AXL	AXL receptor tyrosine kinase	16862439	--	--	-0.124	0.62								Plasma Membrane	kinase		cabozantinib, R428, cabozantinib/erlotinib, MGCD516, gilteritinib, bosutinib	558	26362	308444
AZD7762	--	--	--	--										Other	chemical drug
AZD8055	--	--	--	--										Other	chemical drug
baicalein	--	--	--	--										Other	chemical - endogenous non-mammalian
BANP	BTG3 associated nuclear protein	--	--	16821740					-0.01	0.965				Nucleus	other	unspecified application		54971	53325	292064
BAPTA-AM	--	--	--	--										Other	chemical reagent
bazedoxifene	--	--	--	--										Other	chemical drug
BBI608	--	--	--	--										Other	chemical drug
BCAR1	BCAR1, Cas family scaffolding protein	--	--	--										Plasma Membrane	enzyme	prognosis		9564	12927	25414
BCL2L1	BCL2 like 1	--	--	16918244					-0.124	0.657				Cytoplasm	other	efficacy,prognosis		598	12048	24888
BCL2L13	BCL2 like 13	--	--	--								22		Cytoplasm	other			23786	94044
BCORL1	BCL6 corepressor-like 1	17106913	--	17106913	0.541	0.0245			0.164	0.487				Nucleus	transcription regulator			63035	320376	302810
BCR (complex)	--	--	--	--										Plasma Membrane	complex
BDNF	brain derived neurotrophic factor	--	--	--										Extracellular Space	growth factor	efficacy,response to therapy		627	12064	24225
bee venom	--	--	--	--										Other	chemical - endogenous non-mammalian
benazepril	--	--	--	--										Other	chemical drug
bendamustine	--	--	--	--										Other	chemical drug
benzo(a)pyrene	--	--	--	--										Other	chemical toxicant
benzo(a)pyrene 7,8-dihydrodiol	--	--	--	--										Other	chemical toxicant
benzyl isothiocyanate	--	--	--	--										Other	chemical - endogenous non-mammalian
benzyloxycarbonyl-Leu-Leu-Leu aldehyde	--	--	--	--										Other	chemical - protease inhibitor
BET1L	Bet1 golgi vesicular membrane trafficking protein like	--	--	16733808					0.138	0.567		22		Cytoplasm	transporter			51272	54399	54400
Beta Secretase	--	--	--	--									18	Cytoplasm	group
Beta Tubulin	--	--	--	--							9			Other	group
beta-estradiol	--	--	--	--										Other	chemical - endogenous mammalian	diagnosis,efficacy,safety
beta-lapachone	--	--	--	--										Other	chemical drug
betulinic acid	--	--	--	--										Other	chemical drug
bexarotene	--	--	--	--										Other	chemical drug
bicalutamide	--	--	--	--										Other	chemical drug
BID	BH3 interacting domain death agonist	16932008	--	16932008	-0.155	0.587			-0.414	0.173				Cytoplasm	other			637	12122	64625
biochanin A	--	--	--	--										Other	chemical toxicant
BIRC6	baculoviral IAP repeat containing 6	--	--	--										Cytoplasm	enzyme			57448	12211	313876
bisindolylmaleimide I	--	--	--	--										Other	chemical - kinase inhibitor
bisindolylmaleimide II	--	--	--	--										Other	chemical - kinase inhibitor
bisphenol A	--	--	--	--										Other	chemical - endogenous non-mammalian
bisphenol A diglycidyl ether	--	--	--	--										Other	chemical reagent
bleomycin	--	--	--	--										Other	chemical drug
BMI1	BMI1 proto-oncogene, polycomb ring finger	--	--	--										Nucleus	transcription regulator	diagnosis,efficacy,prognosis	PTC596	648
BMP	--	--	--	--								9		Extracellular Space	group
BMP2	bone morphogenetic protein 2	--	--	--										Extracellular Space	growth factor			650	12156	29373
BMP4	bone morphogenetic protein 4	--	--	--										Extracellular Space	growth factor			652	12159	25296
BMP6	bone morphogenetic protein 6	--	--	--										Extracellular Space	growth factor			654	12161	25644
BMP7	bone morphogenetic protein 7	--	--	16920585					0.137	0.587				Extracellular Space	growth factor	diagnosis		655	12162	85272
BMP10	bone morphogenetic protein 10	--	--	--										Extracellular Space	growth factor			27302	12154	500245
BMP15	bone morphogenetic protein 15	--	--	--										Extracellular Space	growth factor			9210	12155	59302
BMS-690514	--	--	--	--										Other	chemical drug
BMS-754807	--	--	--	--										Other	chemical drug
BMT2	base methyltransferase of 25S rRNA 2 homolog	17061972	--	--	0.587	0.0233								Other	other			154743	101148	500034
bortezomib	--	--	--	--										Other	chemical drug
bosentan	--	--	--	--										Other	chemical drug
bosutinib	--	--	--	--										Other	chemical drug
BQ-788	--	--	--	--										Other	chemical drug
BRAF	B-Raf proto-oncogene, serine/threonine kinase	17063631	--	--	0.262	0.245								Cytoplasm	kinase	diagnosis,prognosis,response to therapy,unspecified application	vemurafenib, dabrafenib, regorafenib, bortezomib/sorafenib, dexamethasone/lenalidomide/sorafenib, bevacizumab/sorafenib, encorafenib, dabrafenib/trametinib, CEP-32496, cytarabine/idarubicin/sorafenib, 5-azacytidine/sorafenib, decitabine/sorafenib, MLN2480, BRAF inhibitor, ARQ 736, RO5212054, cobimetinib/vemurafenib, everolimus/sorafenib, dabrafenib/panitumumab, BGB-283, HM95573, dabrafenib/tramet…	673	109880	114486
BRCA1-BARD1-BRCA2-Rad51-FANCD2	--	--	--	--									20	Nucleus	complex
BRCA1-BRCA2-FANCD2-FANCN-RAD51	--	--	--	--									4	Nucleus	complex
bromodeoxyuridine	--	--	--	--										Other	chemical drug
bromodichloromethane	--	--	--	--										Other	chemical toxicant
BRPF3	bromodomain and PHD finger containing 3	17007930	--	17007930	0.565	0.0272			0.12	0.618				Cytoplasm	other			27154	268936	309647
BTN2A2	butyrophilin subfamily 2 member A2	--	--	--										Cytoplasm	other			10385	238555	306957
BTNL2	butyrophilin like 2	--	--	--										Plasma Membrane	transmembrane receptor			56244	547431	309620
bucladesine	--	--	--	--										Other	chemical toxicant
budesonide	--	--	--	--										Other	chemical drug
bufalin	--	--	--	--										Other	chemical reagent
butylhydroxybutylnitrosamine	--	--	--	--										Other	chemical toxicant
butyric acid	--	--	--	--										Other	chemical - endogenous mammalian
c-Src	--	--	--	--								8		Cytoplasm	group
C1orf61	chromosome 1 open reading frame 61	16694556	--	--	-0.074	0.755								Cytoplasm	other			10485
C21orf62	chromosome 21 open reading frame 62	16925127	--	--	0.552	0.0455								Other	other			56245	74387	498060
C3orf62	chromosome 3 open reading frame 62	16954003	--	16954003	0.894	0.0256			0.199	0.397				Other	other			375341	112418	498675
CA4	carbonic anhydrase 4	--	--	--										Plasma Membrane	enzyme		ethoxyzolamide, dichlorphenamide, phentermine/topiramate, methazolamide, hydrochlorothiazide, acetazolamide, trichloromethiazide, chlorothiazide, chlorothiazide/reserpine, chlorthalidone, benzthiazide, sulfacetamide, topiramate	762	12351	29242
Ca2+	--	--	--	--										Other	chemical - endogenous mammalian	diagnosis,efficacy,safety
Cadherin	--	--	--	--							20			Plasma Membrane	group
caffeine	--	--	--	--										Other	chemical drug
calcifediol	--	--	--	--										Other	chemical - endogenous mammalian	efficacy
Calcineurin A	--	--	--	--							10	7		Other	group
calcitriol	--	--	--	--										Other	chemical drug	efficacy
calcium carbonate	--	--	--	--										Other	chemical drug
Calmodulin	--	--	--	--							3	10	24	Cytoplasm	group
calpeptin	--	--	--	--										Other	chemical reagent
calphostin C	--	--	--	--										Other	chemical - kinase inhibitor
CAMP	cathelicidin antimicrobial peptide	--	--	--										Cytoplasm	other	unspecified application		820	12796	316010
camptothecin	--	--	--	--										Other	chemical drug
candesartan	--	--	--	--										Other	chemical drug
cannabinol	--	--	--	--								20		Other	chemical - endogenous mammalian
capsaicin	--	--	--	--										Other	chemical drug
carbenoxolone	--	--	--	--										Other	chemical toxicant
carbohydrate	--	--	--	--										Other	chemical - endogenous mammalian
carbon tetrachloride	--	--	--	--										Other	chemical toxicant
cardiotoxin	--	--	--	--										Other	chemical - other
carrageenan	--	--	--	--										Other	chemical - endogenous non-mammalian
caspase	--	--	--	--								10		Cytoplasm	group		pancaspase inhibitor
CASR	calcium sensing receptor	--	--	16944632					0.578	0.0587				Plasma Membrane	G-protein coupled receptor	diagnosis	cinacalcet	846	12374	24247
CAST	calpastatin	--	--	16987468					-0.088	0.713				Cytoplasm	peptidase			831	12380	25403
Cathepsin	--	--	--	--								4	3	Cytoplasm	group		ulinastatin
CATSPER	--	--	--	--								18		Other	group
CATSPER1	cation channel sperm associated 1	--	--	16740659					-0.16	0.548		18		Plasma Membrane	ion channel			117144	225865	689349
CATSPER4	cation channel sperm associated 4	--	--	--								18		Cytoplasm	transporter			378807	329954	362623
CATSPERD	cation channel sperm associated auxiliary subunit delta	--	--	16857360					-0.12	0.595		18		Extracellular Space	other			257062	106757	680264
CATSPERG	cation channel sperm associated auxiliary subunit gamma	--	--	16861653					-0.179	0.48		18		Extracellular Space	other			57828	320225|76718	292767
CBFB	core-binding factor beta subunit	16819952	--	16819952	0.057	0.79			0.14	0.523				Nucleus	transcription regulator			865	12400	361391
Cbp/p300	--	--	--	--								15	17	Nucleus	group
Ccl6	chemokine (C-C motif) ligand 6	--	--	--										Extracellular Space	cytokine				20305	287910
CCND1	cyclin D1	--	--	--										Nucleus	transcription regulator	diagnosis,efficacy,prognosis,response to therapy,unspecified application	arsenic trioxide/tretinoin, arsenic trioxide/daunorubicin/tretinoin, arsenic trioxide/gemtuzumab ozogamicin/tretinoin, arsenic trioxide/idarubicin/tretinoin, arsenic trioxide	595	12443	58919
CD3	--	--	--	--							17		13	Plasma Membrane	complex	efficacy,unspecified application	visilizumab, blinatumomab, catumaxomab, ertumaxomab, resimmune
CD8	--	--	--	--							16			Plasma Membrane	complex	unspecified application
CD28	CD28 molecule	--	--	16889807					-0.166	0.537				Plasma Membrane	transmembrane receptor	efficacy		940	12487	25660
CD40	CD40 molecule	--	--	--										Plasma Membrane	transmembrane receptor	efficacy,unspecified application	dacetuzumab, CFZ533	958	21939	171369
CD46	CD46 molecule	--	--	16676893					0.307	0.194				Plasma Membrane	other			4179	17221	29333
CD 437	--	--	--	--										Other	chemical drug
Cd2+	--	--	--	--										Other	chemical toxicant
Cd24a	CD24a antigen	--	--	--								19		Plasma Membrane	other				12484	25145
CD3E	CD3e molecule	16731795	--	--	0.247	0.293								Plasma Membrane	transmembrane receptor		blinatumomab, muromonab-CD3	916	12501	315609
CD80/CD86	--	--	--	--									22	Plasma Membrane	group
CDA	cytidine deaminase	--	--	--								19		Nucleus	enzyme		E7727, cytidine deaminase inhibitor	978	72269	362638|100909857
Cdc2	--	--	--	--								5		Cytoplasm	group
Cdc25	--	--	--	--									25	Cytoplasm	group
CDC27	cell division cycle 27	--	--	--										Nucleus	other			996	217232	360643
Cdc42	cell division cycle 42	--	--	--										Plasma Membrane	enzyme	unspecified application			12540	64465
CDC73	cell division cycle 73	--	--	--										Nucleus	other	diagnosis		79577	214498	304832
Cdc25B/C	--	--	--	--							15		25	Other	group
CDH4	cadherin 4	--	--	--										Plasma Membrane	other			1002	12561	114588
CDH5	cadherin 5	--	--	16819794					-0.131	0.587				Plasma Membrane	other	diagnosis		1003	12562	307618
CDH16	cadherin 16	--	--	--										Plasma Membrane	enzyme			1014	12556	307614
Cdk	--	--	--	--								5		Nucleus	group		roscovitine, CDKI AT7519, RGB 286638, cyclin-dependent protein kinase inhibitor
CDK8	cyclin dependent kinase 8	16773430	--	16773430	0.272	0.228			0.127	0.57				Nucleus	kinase		alvocidib	1024	264064	498140
CDK12	cyclin dependent kinase 12	--	--	--										Nucleus	kinase			51755	69131	192350
CDK5R1	cyclin dependent kinase 5 regulatory subunit 1	--	--	16833159					0.121	0.621				Nucleus	kinase			8851	12569	116671
CEBPB	CCAAT/enhancer binding protein beta	16914812	--	16914812	-0.058	0.801			0.278	0.234				Nucleus	transcription regulator			1051	12608	24253
CEL	carboxyl ester lipase	--	--	--										Extracellular Space	enzyme			1056	12613	24254
celecoxib	--	--	--	--										Other	chemical drug
CELF2	CUGBP, Elav-like family member 2	--	--	--										Nucleus	other	safety		10659	14007	29428
cephaloridine	--	--	--	--										Other	chemical drug
cerivastatin	--	--	--	--										Other	chemical drug
CETN3	centrin 3	16998007	--	--	0.564	0.0438					6			Cytoplasm	other			1070	12626
CFAP45	cilia and flagella associated protein 45	--	--	--										Nucleus	other			25790	71870	304984
CFL1	cofilin 1	--	--	--										Nucleus	other			1072	12631	29271
Cg	--	--	--	--							23		18	Other	complex	diagnosis,prognosis,unspecified application
CHEK	--	--	--	--							12		20	Nucleus	group		AZD7762
chenodeoxycholic acid	--	--	--	--										Other	chemical - endogenous mammalian
CHFR	checkpoint with forkhead and ring finger domains	--	--	--										Nucleus	enzyme			55743	231600	288734
chloropromazine	--	--	--	--										Other	chemical drug
cholecalciferol	--	--	--	--										Other	chemical - endogenous mammalian
cholesterol	--	--	--	--										Other	chemical - endogenous mammalian	diagnosis,efficacy,prognosis,safety
choline fenofibrate	--	--	--	--										Other	chemical drug
CHRM2	cholinergic receptor muscarinic 2	--	--	--										Plasma Membrane	G-protein coupled receptor		fesoterodine, ABT-089, dimetindene, protoveratrine derivative, aclidinium, dextromethorphan/quinidine, umeclidinium, glycopyrrolate/indacaterol, umeclidinium/vilanterol, olodaterol/tiotropium, indacaterol/tiotropium, formoterol/glycopyrrolate, atropine/edrophonium, cyclopentolate/phenylephrine, albuterol/ipratropium, trihexyphenidyl, carbamylcholine, methacholine, diphenhydramine, doxepin, quinid…	1129	243764
CHRNA1	cholinergic receptor nicotinic alpha 1 subunit	--	--	16905273					0.037	0.889				Plasma Membrane	transmembrane receptor		ABT-089, isoflurane, mecamylamine, succinylcholine, rocuronium, doxacurium, amobarbital, mivacurium, pipecuronium, rapacuronium, metocurine, atracurium, cisatracurium, acetylcholine, nicotine, D-tubocurarine, arecoline, enflurane, agmatine, pancuronium, vecuronium	1134	11435	79557
chromium	--	--	--	--										Other	chemical drug
chrysin	--	--	--	--										Other	chemical - endogenous non-mammalian
chrysotile asbestos	--	--	--	--										Other	chemical toxicant
Ciap	--	--	--	--									21	Cytoplasm	group
cigarette smoke	--	--	--	--										Other	chemical toxicant
ciglitazone	--	--	--	--										Other	chemical drug
cineole	--	--	--	--										Other	chemical drug
ciprofloxacin	--	--	--	--										Other	chemical drug
CIRBP	cold inducible RNA binding protein	--	--	16856497					0.629	0.026				Nucleus	translation regulator			1153	12696	81825
cisplatin	--	--	--	--										Other	chemical drug
Ck2	--	--	--	--								7	16	Cytoplasm	complex
CLDN3	claudin 3	17058601	--	--	0.103	0.665								Plasma Membrane	transmembrane receptor	diagnosis,unspecified application		1365	12739	65130
CLDN4	claudin 4	--	--	--										Plasma Membrane	transmembrane receptor	diagnosis,efficacy,prognosis		1364	12740	304407
CLEC4A	C-type lectin domain family 4 member A	16747896	--	--	-0.513	0.0432								Plasma Membrane	transmembrane receptor			50856	26888	474143
clioquinol	--	--	--	--										Other	chemical drug
CLIP1	CAP-Gly domain containing linker protein 1	--	--	--										Cytoplasm	other			6249	56430
clofibrate	--	--	--	--										Other	chemical drug
CML advanced glycation end products	--	--	--	--										Other	chemical reagent
CNGA3	cyclic nucleotide gated channel alpha 3	16883307	--	--	0.546	0.041					3			Plasma Membrane	ion channel	unspecified application		1261	12790	85257
CNOT7	CCR4-NOT transcription complex subunit 7	17074966	--	--	0.175	0.409								Nucleus	transcription regulator			29883	18983	306492
CNR1	cannabinoid receptor 1	17021510	--	17021489	0.205	0.385			-0.31	0.17				Plasma Membrane	G-protein coupled receptor		trans-(±)-nabilone, SLV 319, rimonabant, BAY 38-7271, delta-8-tetrahydrocannabinol, delta-9-tetrahydrocannabinol	1268	12801	25248
cobalt chloride	--	--	--	--										Other	chemical reagent
COIL	coilin	--	--	--										Nucleus	enzyme			8161	12812	50998
COL1A1	collagen type I alpha 1 chain	16846587	--	--	0.138	0.569								Extracellular Space	other	diagnosis	collagenase clostridium histolyticum	1277	12842	29393
colcemid	--	--	--	--										Other	chemical - endogenous non-mammalian
Collagen Alpha1	--	--	--	--								1		Other	group	diagnosis,disease progression,efficacy,prognosis,safety
Collagen type I	--	--	--	--								16	11	Other	complex	diagnosis
Collagen type II	--	--	--	--								4		Other	complex
Collagen type III	--	--	--	--								16		Other	complex
Collagen type IV	--	--	--	--								16		Other	complex
Collagen type VI	--	--	--	--								5		Other	complex
Collagen(s)	--	--	--	--								16		Extracellular Space	complex
conjugated linoleic acid	--	--	--	--										Other	chemical drug
COP I	--	--	--	--									20	Cytoplasm	complex
corticotropin	--	--	--	--										Other	biologic drug
CP-55940	--	--	--	--										Other	chemical reagent
CPEB1	cytoplasmic polyadenylation element binding protein 1	--	--	--										Cytoplasm	translation regulator			64506	12877	293056
CpG ODN 1668	--	--	--	--										Other	chemical reagent
CpG ODN 2216	--	--	--	--										Other	chemical reagent
CpG oligonucleotide	--	--	--	--										Other	chemical drug
Cpla2	--	--	--	--									19	Cytoplasm	group
CPT1	--	--	--	--									14	Cytoplasm	group
Cr3	--	--	--	--							9			Plasma Membrane	complex		beta-glucan
Creb	--	--	--	--							23			Nucleus	group
CREB1	cAMP responsive element binding protein 1	--	--	--										Nucleus	transcription regulator			1385	12912	81646
CRIP2	cysteine rich protein 2	16789723	--	--	0.034	0.879						19		Nucleus	other			1397
CSE1L	chromosome segregation 1 like	--	--	--										Nucleus	transporter			1434	110750	362273
CSF3	colony stimulating factor 3	--	--	--										Extracellular Space	cytokine	diagnosis		1440	12985	25610
CST5	cystatin D	--	--	--										Cytoplasm	other			1473	58214	366219
CSTF3	cleavage stimulation factor subunit 3	--	--	16737151					0.121	0.687		11		Nucleus	other			1479	228410	362178
Ctbp	--	--	--	--								6		Nucleus	group
CTBP2	C-terminal binding protein 2	16719292	--	--	0.081	0.728								Nucleus	transcription regulator			1488	13017	81717
CTNNB1	catenin beta 1	--	--	16939558					0.38	0.202				Nucleus	transcription regulator	diagnosis,disease progression,efficacy,prognosis	PRI-724	1499	12387	84353
cucurbitacin B	--	--	--	--										Other	chemical - endogenous non-mammalian
CUL1	cullin 1	--	--	--										Nucleus	enzyme	diagnosis		8454	26965	362356
CUL3	cullin 3	--	--	--								11		Nucleus	enzyme			8452	26554	301555
curcumin	--	--	--	--										Other	chemical drug
CXCL8	C-X-C motif chemokine ligand 8	16967771	--	--	-0.19	0.486								Extracellular Space	cytokine	diagnosis,efficacy,prognosis,unspecified application		3576
CXCR2	C-X-C motif chemokine receptor 2	--	--	--										Plasma Membrane	G-protein coupled receptor		repertaxin, SB-265610, AZD5069	3579	12765	29385
CXCR4	C-X-C motif chemokine receptor 4	--	--	16903140					0.596	0.0235				Plasma Membrane	G-protein coupled receptor	diagnosis	cladribine/cytarabine/filgrastim/idarubicin/plerixafor, POL6326, BL-8040, LY-2510924, burixafor, plerixafor	7852	12767	60628
cyanovirin-N	--	--	--	--										Other	chemical drug
CYB5RL	cytochrome b5 reductase like	16687524	--	--	-0.557	0.0262								Nucleus	enzyme			606495	230582	689035
Cyclin A	--	--	--	--								5		Nucleus	group	unspecified application
Cyclin D	--	--	--	--								5		Nucleus	group	efficacy,unspecified application
Cyclin D1/cdk4	--	--	--	--							14		22	Nucleus	complex
Cyclin E	--	--	--	--								5		Nucleus	group	efficacy,prognosis,unspecified application
cycloheximide	--	--	--	--										Other	chemical reagent
cyclosporin A	--	--	--	--										Other	biologic drug
cyclothiazide	--	--	--	--										Other	chemical drug
CYLD	CYLD lysine 63 deubiquitinase	--	--	16818842					0.494	0.0756				Nucleus	transcription regulator			1540	74256	312937
CYP	--	--	--	--									13	Other	group	safety	cytochrome P450 inhibitor, trofosfamide
CYP19A1	cytochrome P450 family 19 subfamily A member 1	--	--	--										Cytoplasm	enzyme	diagnosis,efficacy,unspecified application	atamestane, everolimus/exemestane, lapatinib/letrozole, steroidal aromatase inhibitor, anastrozole/goserelin, letrozole/palbociclib, anastrozole/tamoxifen, fulvestrant/letrozole/tamoxifen, anastrozole/exemestane/fulvestrant, anastrozole/goserelin/tamoxifen, anastrozole/fulvestrant/tamoxifen, exemestane/fulvestrant, fulvestrant/letrozole, letrozole/tamoxifen, exemestane/tamoxifen, exemestane/fulve…	1588	13075	25147
CYP1A2	cytochrome P450 family 1 subfamily A member 2	--	--	--										Cytoplasm	enzyme			1544	13077	24297
CYR61	cysteine rich angiogenic inducer 61	16666738	--	--	-0.163	0.539								Extracellular Space	other	unspecified application		3491	16007	83476
cytarabine	--	--	--	--										Other	chemical drug
cytochalasin B	--	--	--	--										Other	chemical toxicant
Cytochrome bc1	--	--	--	--									15	Cytoplasm	complex
cytochrome C	--	--	--	--								7		Cytoplasm	group	unspecified application
cytochrome-c oxidase	--	--	--	--								1	15	Cytoplasm	complex
Cytoplasmic Dynein	--	--	--	--							16			Cytoplasm	complex
D-fructose	--	--	--	--										Other	chemical - endogenous mammalian
D-glucose	--	--	--	--										Other	chemical - endogenous mammalian	diagnosis,efficacy,safety
DAB2IP	DAB2 interacting protein	--	--	--										Plasma Membrane	other			153090	69601	192126
dacarbazine	--	--	--	--										Other	chemical drug
dactolisib	--	--	--	--										Other	chemical drug
daidzein	--	--	--	--										Other	chemical drug
dalfampridine	--	--	--	--										Other	chemical drug
DCAF1	DDB1 and CUL4 associated factor 1	--	--	--										Nucleus	kinase			9730	321006	315987
DCN	decorin	--	--	--										Extracellular Space	other			1634	13179	29139
DDX11	DEAD/H-box helicase 11	--	--	--								12		Cytoplasm	enzyme			1663	320209	316767
DDX17	DEAD-box helicase 17	--	--	16935042					0.087	0.742				Nucleus	enzyme	unspecified application		10521	67040
decitabine	--	--	--	--										Other	chemical drug
deferasirox	--	--	--	--										Other	chemical drug
deferoxamine	--	--	--	--										Other	chemical drug
dehydroepiandrosterone sulfate	--	--	--	--										Other	chemical - endogenous mammalian	efficacy
deoxynivalenol	--	--	--	--										Other	chemical toxicant
DEPTOR	DEP domain containing MTOR-interacting protein	17072144	--	--	0.032	0.905								Cytoplasm	other			64798	97998	314979
dexamethasone	--	--	--	--										Other	chemical drug
dexamethasone phosphate	--	--	--	--										Other	chemical drug
dextran sulfate	--	--	--	--										Other	chemical drug
DGAT2L6	diacylglycerol O-acyltransferase 2 like 6	--	--	17104427					0.544	0.0248				Cytoplasm	enzyme			347516	668257	678749
DHRS4	dehydrogenase/reductase 4	--	--	--								18		Cytoplasm	enzyme			10901	28200	266686
diacetylbis(4-methylthiosemicarbazonato)copper(II)	--	--	--	--										Other	chemical reagent
diallyl disulfide	--	--	--	--										Other	chemical - endogenous non-mammalian
diallyl trisulfide	--	--	--	--										Other	chemical - endogenous non-mammalian
dibutylnitrosamine	--	--	--	--										Other	chemical toxicant
DICER1	dicer 1, ribonuclease III	--	--	--										Cytoplasm	enzyme			23405	192119	299284
dichloroacetic acid	--	--	--	--										Other	chemical drug
dichlororibofuranosylbenzimidazole	--	--	--	--										Other	chemical toxicant
dichlorovinylcysteine	--	--	--	--										Other	chemical toxicant
diclofenac	--	--	--	--										Other	chemical drug
diethylmaleate	--	--	--	--										Other	chemical toxicant
dihydrotestosterone	--	--	--	--										Other	chemical - endogenous mammalian	diagnosis,efficacy
dimaprit	--	--	--	--										Other	chemical drug
diosmin	--	--	--	--										Other	chemical drug
dipyridamole	--	--	--	--										Other	chemical drug
discodermolide	--	--	--	--										Other	chemical drug
DL-fructose	--	--	--	--										Other	chemical - endogenous mammalian
DLG4	discs large MAGUK scaffold protein 4	--	--	16840513					-0.322	0.216		23		Plasma Membrane	kinase	unspecified application		1742	13385	29495
DLK1	delta like non-canonical Notch ligand 1	--	--	16788475					0.023	0.929				Extracellular Space	other	unspecified application		8788	13386	114587
DLX5	distal-less homeobox 5	17060049	--	--	0.503	0.0399								Nucleus	transcription regulator			1749	13395	25431
DMP1	dentin matrix acidic phosphoprotein 1	--	--	--										Extracellular Space	other			1758	13406	25312
DNA Polymerase	--	--	--	--									6	Nucleus	complex		DNA polymerase inhibitor, aphidicoline glycinate, TAS-109
DNA-directed DNA polymerase	--	--	--	--									9	Other	group
DNA-methyltransferase	--	--	--	--									14	Other	group		SGI-110, 5-azacytidine/decitabine, decitabine/sorafenib, DNA methyltransferase inhibitor, decitabine
DNMT3L	DNA methyltransferase 3 like	--	--	16926314					0.095	0.684				Nucleus	transcription regulator			29947	54427	309680
docetaxel	--	--	--	--										Other	chemical drug
docosahexaenoic acid	--	--	--	--										Other	chemical drug
DOK1	docking protein 1	16881802	--	16881802	0.353	0.166			0.361	0.116				Plasma Membrane	kinase			1796	13448	312477
doxorubicin	--	--	--	--										Other	chemical drug
DRAP1	DR1 associated protein 1	--	--	--										Nucleus	transcription regulator			10589	66556	293674
DTX1	deltex E3 ubiquitin ligase 1	16757391	--	--	0.302	0.229								Nucleus	transcription regulator			1840	14357	687424
DUB	--	--	--	--							6		4	Cytoplasm	group
DUS1L	dihydrouridine synthase 1 like	16850090	--	16850090	-0.41	0.0978			-0.574	0.0247				Other	other			64118	68730	246185
DYRK1A	dual specificity tyrosine phosphorylation regulated kinase 1A	--	--	--										Nucleus	kinase			1859	13548	25255
DYSF	dysferlin	--	--	16881353					-0.062	0.797				Plasma Membrane	other			8291	26903	312492
E64	--	--	--	--										Other	chemical - endogenous non-mammalian
E. coli 0111:B4 peptidoglycan	--	--	--	--										Other	chemical - endogenous non-mammalian
E. coli B4 lipopolysaccharide	--	--	--	--										Other	chemical toxicant
E. coli B5 lipopolysaccharide	--	--	--	--										Other	chemical - endogenous non-mammalian
E. coli serotype 0127B8 lipopolysaccharide	--	--	--	--										Other	chemical - endogenous non-mammalian
E2f	--	--	--	--								5		Nucleus	group
E3 RING	--	--	--	--									12	Other	group
E64d	--	--	--	--										Other	chemical - protease inhibitor
EAPP	E2F associated phosphoprotein	16791854	--	16791854	0.066	0.804			0.505	0.0487				Cytoplasm	other			55837	66266	299043
ECSCR	endothelial cell surface expressed chemotaxis and apoptosis regulator	--	--	--										Other	other			641700	68545	689248
EDN1	endothelin 1	17004903	--	--	0.158	0.558								Extracellular Space	cytokine	diagnosis,efficacy,prognosis,unspecified application		1906	13614	24323
eflornithine	--	--	--	--										Other	chemical drug
EFNB3	ephrin B3	--	--	--								19		Plasma Membrane	kinase			1949	13643	360546
EGF	epidermal growth factor	--	--	--										Extracellular Space	growth factor	diagnosis,efficacy,response to therapy,unspecified application		1950	13645	25313
EGFR	epidermal growth factor receptor	--	--	--										Plasma Membrane	kinase	diagnosis,disease progression,efficacy,prognosis,response to therapy,safety,unspecified application	cetuximab, AEE 788, panitumumab, BMS-599626, varlitinib, tesevatinib, BMS-690514, bevacizumab/erlotinib, afatinib, nimotuzumab, necitumumab, BIBX 1382BS, icotinib, MP 412, sapitinib, cetuximab/irinotecan, lapatinib/pazopanib, irinotecan/panitumumab, erlotinib/vismodegib, erlotinib/gemcitabine, JNJ-26483327, lapatinib/letrozole, capecitabine/lapatinib, bevacizumab/panitumumab, bevacizumab/cetuxima…	1956	13649	24329
EGR4	early growth response 4	--	--	--										Nucleus	transcription regulator			1961	13656	25129
EHF	ETS homologous factor	16723569	--	--	0.176	0.534								Nucleus	transcription regulator	unspecified application		26298	13661	295965
eicosapentenoic acid	--	--	--	--										Other	chemical drug
Eif2	--	--	--	--									19	Cytoplasm	complex
Eif4g	--	--	--	--									10	Cytoplasm	group
elastase	--	--	--	--								16		Other	group	efficacy	ulinastatin
ELAVL2	ELAV like RNA binding protein 2	17092918	--	--	0.555	0.0462					9			Cytoplasm	other			1993	15569	286973
ELK3	ELK3, ETS transcription factor	16755339	--	--	0.614	0.0166					23			Nucleus	transcription regulator			2004	13713	362871
ELOVL2	ELOVL fatty acid elongase 2	--	--	17015637					-0.062	0.813				Cytoplasm	enzyme			54898	54326	498728
EMILIN1	elastin microfibril interfacer 1	--	--	16878069					0.054	0.838				Extracellular Space	other			11117	100952	298845
emodin	--	--	--	--										Other	chemical drug
enterolactone	--	--	--	--										Other	chemical - endogenous non-mammalian
enterotoxin B	--	--	--	--										Other	biologic drug
entinostat	--	--	--	--										Other	chemical drug
Eotaxin	--	--	--	--									10	Other	group	diagnosis,efficacy
EP400	E1A binding protein p400	16759411	--	--	0.235	0.318								Nucleus	other			57634	75560	304569
EPCAM	epithelial cell adhesion molecule	16879863	--	16879863	-0.042	0.864			0.266	0.26				Plasma Membrane	other	unspecified application	tucotuzumab celmoleukin, catumaxomab, adecatumumab	4072	17075	171577
EPHB1	EPH receptor B1	--	--	--										Plasma Membrane	kinase			2047	270190	24338
epigallocatechin-gallate	--	--	--	--										Other	chemical drug
epinephrine	--	--	--	--										Other	chemical - endogenous mammalian	efficacy
EPO	erythropoietin	--	--	--										Extracellular Space	cytokine	disease progression		2056	13856	24335
epothilone B	--	--	--	--										Other	chemical drug
ERG	ERG, ETS transcription factor	--	--	16925602					-0.108	0.644				Nucleus	transcription regulator	prognosis,unspecified application		2078	13876	170909
ERI1	exoribonuclease 1	17065525	--	17065525	-0.635	0.0209			-0.582	0.0592				Nucleus	enzyme			90459	67276	361159
ERICH1	glutamate rich 1	17074068	--	--	-0.709	0.00768								Other	other			157697	234086	306622
ERK	--	--	--	--							25	15	9	Other	group	efficacy	ONC-201, GDC-0994, MK-8353, CC-90003
ERK1/2	--	--	--	--								4	8	Cytoplasm	group
erlotinib	--	--	--	--										Other	chemical drug
Erm	--	--	--	--							21	3		Cytoplasm	group
ESRP2	epithelial splicing regulatory protein 2	--	--	16827574					0.041	0.861		12		Nucleus	other			80004	77411	307810
estrogen	--	--	--	--										Other	chemical drug	efficacy
estrogen receptor	--	--	--	--										Nucleus	group	diagnosis,efficacy,unspecified application	fulvestrant, estradiol valerate, fulvestrant/pertuzumab/trastuzumab, toremifene, enclomiphene
ethanol	--	--	--	--										Other	chemical - endogenous mammalian
ethidium	--	--	--	--										Other	chemical toxicant
ethylenediaminetetraacetic acid	--	--	--	--										Other	chemical drug
etodolac	--	--	--	--										Other	chemical drug
etoposide	--	--	--	--										Other	chemical drug
etoposide phosphate	--	--	--	--										Other	chemical drug
ETS1	ETS proto-oncogene 1, transcription factor	--	--	--										Nucleus	transcription regulator	unspecified application		2113	23871	24356
everolimus	--	--	--	--										Other	chemical drug
exenatide	--	--	--	--										Other	biologic drug
EXOC2	exocyst complex component 2	--	--	17014963					0.64	0.0225				Cytoplasm	transporter			55770	66482	171455
EXOC3	exocyst complex component 3	16982579	--	--	-0.552	0.029								Plasma Membrane	transporter			11336	211446	252881
EXOSC7	exosome component 7	16940036	--	--	-0.128	0.591						12		Nucleus	enzyme			23016	66446	316098
F2	coagulation factor II, thrombin	--	--	--										Extracellular Space	peptidase	diagnosis,unspecified application	enoxaparin, desirudin, dabigatran etexilate, Fibrinogen, ximelagatran, thrombin inhibitor, antithrombin alfa, aspirin/dabigatran etexilate, dabigatran, ulinastatin, aspirin/bivalirudin, argatroban, bivalirudin, lepirudin	2147	14061	29251
F Actin	--	--	--	--								16		Cytoplasm	complex	unspecified application
FA	--	--	--	--									20	Nucleus	complex
FAM26F	family with sequence similarity 26 member F	17011939	--	--	-0.586	0.0186								Other	other			441168	215900	294430
Fanc	--	--	--	--									20	Nucleus	group
farnesyl pyrophosphate	--	--	--	--										Other	chemical - endogenous mammalian
farnesyl transferase	--	--	--	--									21	Other	complex		BMS-214662, farnesyltransferase inhibitor, tipifarnib, perilla alcohol
Fascin	--	--	--	--								5		Cytoplasm	group
FBLN5	fibulin 5	--	--	--										Extracellular Space	other			10516	23876	29158
Fc gamma receptor	--	--	--	--								9		Plasma Membrane	group
Fcer1	--	--	--	--									7	Plasma Membrane	complex
Fcgr2	--	--	--	--									10	Plasma Membrane	group	efficacy
Fcgr3	--	--	--	--										Plasma Membrane	group	efficacy,unspecified application
FCGR1A/2A/3A	--	--	--	--								4		Plasma Membrane	group
fenamic acid	--	--	--	--										Other	chemical reagent
fenofibrate	--	--	--	--										Other	chemical drug
ferric chloride	--	--	--	--										Other	chemical toxicant
FGF3	fibroblast growth factor 3	--	--	16741405					0.142	0.54				Extracellular Space	growth factor			2248	14174	170633
FGF7	fibroblast growth factor 7	--	--	--										Extracellular Space	growth factor			2252	14178	29348
FGF10	fibroblast growth factor 10	16995989	--	--	-0.206	0.383								Extracellular Space	growth factor			2255	14165	25443
FGF16	fibroblast growth factor 16	--	--	--										Extracellular Space	growth factor			8823	80903	60464
FHDC1	FH2 domain containing 1	--	--	--							11			Other	other			85462	229474	295161
Fibrin	--	--	--	--								16		Extracellular Space	complex	disease progression,efficacy,unspecified application	factor XIII
Fibrinogen	--	--	--	--								9	17	Plasma Membrane	complex	diagnosis,disease progression,efficacy,prognosis,safety
fingolimod phosphate	--	--	--	--										Other	chemical - endogenous mammalian
firtecan pegol	--	--	--	--										Other	chemical drug
fisetin	--	--	--	--										Other	chemical toxicant
floxuridine	--	--	--	--										Other	chemical drug
FLT3	fms related tyrosine kinase 3	--	--	--										Plasma Membrane	kinase	efficacy,prognosis,response to therapy	sunitinib, dovitinib, tandutinib, XL999, cabozantinib, amuvatinib, nintedanib, quizartinib, KW 2449, ponatinib, bortezomib/sorafenib, dexamethasone/lenalidomide/sorafenib, bevacizumab/sorafenib, pexidartinib, crenolanib, SB-1317, cabozantinib/erlotinib, famitinib, cytarabine/idarubicin/sorafenib, 5-azacytidine/sorafenib, decitabine/sorafenib, FLX925, AKN-028, gilteritinib, 4SC-203, everolimus/sor…	2322	14255	140635
fluocinolone acetonide	--	--	--	--										Other	chemical drug
fluoxetine	--	--	--	--										Other	chemical drug
fluticasone	--	--	--	--										Other	chemical drug
FMR1	fragile X mental retardation 1	--	--	17107520					0.028	0.909				Cytoplasm	translation regulator			2332	14265	24948
FNTB	farnesyltransferase, CAAX box, beta	--	--	--								13		Cytoplasm	enzyme		lonafarnib	2342	110606	64511
Focal adhesion kinase	--	--	--	--									2	Cytoplasm	group		masitinib, PF-562271, defactinib, GSK2256098, PND-1186, CEP-37440
folic acid	--	--	--	--										Other	chemical - endogenous mammalian	safety
FOPNL	FGFR1OP N-terminal like	--	--	16824301					-0.124	0.578		12		Cytoplasm	other			123811	66086	360461
forskolin	--	--	--	--										Other	chemical toxicant
FOS	Fos proto-oncogene, AP-1 transcription factor subunit	--	--	--										Nucleus	transcription regulator	diagnosis,efficacy		2353	14281	314322
FOXC2	forkhead box C2	--	--	--										Nucleus	transcription regulator			2303	14234	171356
FOXD2	forkhead box D2	--	--	--										Nucleus	transcription regulator			2306	17301	313504
FOXO1	forkhead box O1	--	--	16778392					0.403	0.0889				Nucleus	transcription regulator			2308	56458	84482
FOXO3	forkhead box O3	--	--	17011450					-0.52	0.0486			11	Nucleus	transcription regulator	efficacy		2309	56484	294515
FRMD7	FERM domain containing 7	17114192	--	--	-0.626	0.0139								Plasma Membrane	other			90167	385354	302826
Fructus xanthii aqueous extract	--	--	--	--										Other	chemical - endogenous non-mammalian
FSH	--	--	--	--							23	7	18	Plasma Membrane	complex
fucoidin	--	--	--	--										Other	chemical reagent
fucose	--	--	--	--										Other	chemical - endogenous mammalian
fulvestrant	--	--	--	--										Other	chemical drug
Fus	fused in sarcoma	--	--	--										Nucleus	transcription regulator				233908	317385
G-Actin	--	--	--	--							25			Cytoplasm	group
G-protein beta	--	--	--	--							15			Cytoplasm	group
GAB1	GRB2 associated binding protein 1	16971019	--	--	0.083	0.718								Cytoplasm	kinase			2549	14388	361388
GADD45	--	--	--	--									22	Nucleus	group
galactosylceramide-alpha	--	--	--	--										Other	chemical reagent
Gamma tubulin	--	--	--	--							22	7	25	Other	group
Gap	--	--	--	--							5			Other	group
GAST	gastrin	16834189	--	--	-0.144	0.593								Extracellular Space	other	efficacy,safety		2520	14459	25320
GATA1	GATA binding protein 1	--	--	17103440					-0.048	0.826				Nucleus	transcription regulator			2623	14460	25172
GATA6	GATA binding protein 6	--	--	16851383					-0.035	0.886				Nucleus	transcription regulator	diagnosis		2627	14465	29300
GATAD1	GATA zinc finger domain containing 1	--	--	17048352					0.208	0.369		20		Nucleus	other			57798	67210	500005
GC-GCR dimer	--	--	--	--									19	Nucleus	complex
GCK	glucokinase	--	--	--										Cytoplasm	kinase			2645	103988	24385
Gcn5l	--	--	--	--								15	22	Other	group
GDF2	growth differentiation factor 2	16713872	--	--	0.002	0.994								Extracellular Space	growth factor			2658	12165	290921
gefitinib	--	--	--	--										Other	chemical drug
geldanamycin	--	--	--	--										Other	chemical - endogenous non-mammalian
gemcitabine	--	--	--	--										Other	chemical drug
gemfibrozil	--	--	--	--										Other	chemical drug
genistein	--	--	--	--										Other	chemical drug
gentamicin	--	--	--	--										Other	chemical drug
gentamicin C	--	--	--	--										Other	chemical drug
geranylgeranyl pyrophosphate	--	--	--	--										Other	chemical - endogenous mammalian
GFPT1	glutamine--fructose-6-phosphate transaminase 1	--	--	16898578					0.035	0.899				Cytoplasm	enzyme			2673	14583	297417
GFRA2	GDNF family receptor alpha 2	17075248	--	--	0.042	0.851								Plasma Membrane	transmembrane receptor			2675	14586	25136
Ggt	--	--	--	--							18		23	Other	group	efficacy,safety,unspecified application
ginkgolide B	--	--	--	--										Other	chemical drug
ginsenoside Rb1	--	--	--	--										Other	chemical - endogenous non-mammalian
GJA1	gap junction protein alpha 1	--	--	17012148					-0.134	0.537				Plasma Membrane	transporter			2697	14609	24392
GJC2	gap junction protein gamma 2	--	--	--							11			Plasma Membrane	transporter			57165	118454	497913
GLI1	GLI family zinc finger 1	--	--	--										Nucleus	transcription regulator	efficacy		2735	14632	140589
GLI2	GLI family zinc finger 2	--	--	--										Nucleus	transcription regulator	efficacy		2736	14633	304729
gliclazide	--	--	--	--										Other	chemical drug
glimepiride	--	--	--	--										Other	chemical drug
glucosamine	--	--	--	--										Other	chemical - endogenous mammalian
glutathione diethyl ester	--	--	--	--										Other	chemical reagent
glutathione peroxidase	--	--	--	--								21	15	Other	group	diagnosis,efficacy,prognosis
Gm-csf	--	--	--	--								4		Plasma Membrane	group
GNRH	--	--	--	--								10		Cytoplasm	group		bicalutamide/leuprolide, histrelin, leuprolide
GnRH analog	--	--	--	--										Other	biologic drug
goralatide	--	--	--	--								24		Other	chemical - endogenous mammalian
GOT	--	--	--	--								6		Other	group	efficacy,safety,unspecified application
Gp2b3a Receptor	--	--	--	--							20			Plasma Membrane	complex
Gpcr	--	--	--	--										Plasma Membrane	group
GPIIB-IIIA	--	--	--	--										Plasma Membrane	complex
GPR83	G protein-coupled receptor 83	--	--	--								24		Plasma Membrane	G-protein coupled receptor			10888	14608	140595
GPRC6A	G protein-coupled receptor class C group 6 member A	--	--	17022987					0.133	0.544				Plasma Membrane	G-protein coupled receptor			222545	210198	294394
GPS2	G protein pathway suppressor 2	--	--	--										Nucleus	transcription regulator			2874	56310	497941
GR 82334	--	--	--	--										Other	biologic drug
grape seed extract	--	--	--	--										Other	chemical drug
green tea polyphenol	--	--	--	--										Other	chemical drug
GRIA	--	--	--	--									14	Plasma Membrane	group
GRK5	G protein-coupled receptor kinase 5	--	--	--								23		Plasma Membrane	kinase			2869	14773	59075
Gsk3	--	--	--	--								7		Cytoplasm	group	efficacy	glycogen synthase kinase-3 inhibitor, LY2090314
GST	--	--	--	--								6		Nucleus	complex
Gsta4	glutathione S-transferase, alpha 4	--	--	--										Other	enzyme				14860	300850|100909835
GTPase	--	--	--	--							21	6	14	Other	group
GW3965	--	--	--	--										Other	chemical reagent
GW7647	--	--	--	--										Other	chemical drug
H2AF	--	--	--	--							8			Other	group
HADHA	hydroxyacyl-CoA dehydrogenase/3-ketoacyl-CoA thiolase/enoyl-CoA hydratase (trifunctional protein), alpha subunit	--	--	--										Cytoplasm	enzyme	unspecified application		3030	97212	170670
haloperidol	--	--	--	--										Other	chemical drug
harmine	--	--	--	--										Other	chemical - endogenous non-mammalian
Hat	--	--	--	--								15	17	Nucleus	complex
HBG1	hemoglobin subunit gamma 1	--	--	--								22		Cytoplasm	other			3047		502359
Hdac	--	--	--	--								8	12	Nucleus	group	efficacy	H. carbonum toxin, belinostat, givinostat, quisinostat, panobinostat, abexinostat, resminostat, CHR 3996, carfilzomib/panobinostat, pracinostat, belinostat/bortezomib, CUDC-907, AR-42, everolimus/panobinostat, histone deacetylase inhibitor, SHP-141, CG-200745, tefinostat, ACY-241, entinostat/sorafenib, 4-phenylbutyric acid, entinostat, vorinostat, romidepsin
HDAC2	histone deacetylase 2	--	--	17022854					-0.098	0.664				Nucleus	transcription regulator		tributyrin, belinostat, pyroxamide, histone deacetylase class II inhibitors, bortezomib/vorinostat, chidamide, 4SC-202, vorinostat, theophylline	3066	15182	84577
HDAC9	histone deacetylase 9	--	--	--										Nucleus	transcription regulator		tributyrin, belinostat, pyroxamide	9734	79221	687001
Hdac1l	histone deacetylase 1-like	--	--	--										Nucleus	enzyme					84576
HDL	--	--	--	--								8	15	Plasma Membrane	complex
hemocyanin	--	--	--	--										Other	biologic drug
hemoglobin	--	--	--	--								8	15	Other	complex	diagnosis,efficacy,prognosis,safety,unspecified application	efaproxiral, sodium nitrite/sodium thiosulfate, sodium nitrite
hemozoin	--	--	--	--										Other	chemical - endogenous non-mammalian
heparin	--	--	--	--										Other	chemical - endogenous mammalian
herbimycin	--	--	--	--										Other	chemical - kinase inhibitor
HERP	--	--	--	--								19		Nucleus	group
hexachlorobenzene	--	--	--	--										Other	chemical toxicant
HEY1	hes related family bHLH transcription factor with YRPW motif 1	--	--	--										Nucleus	transcription regulator			23462	15213	155437
highly active antiretroviral therapy	--	--	--	--										Other	chemical drug
HIPK3	homeodomain interacting protein kinase 3	16723400	--	16723400	0.492	0.0404			0.527	0.0264				Nucleus	kinase			10114	15259	83617
hispidulin	--	--	--	--										Other	chemical drug
histamine	--	--	--	--										Other	chemical - endogenous mammalian	efficacy
histidinol	--	--	--	--										Other	chemical - endogenous mammalian
HISTONE	--	--	--	--								15	17	Nucleus	group
histone deacetylase	--	--	--	--								15		Other	complex		tacedinaline, MPT0E028, histone deacetylase inhibitor, trichostatin A
Histone h3	--	--	--	--							17	10	16	Nucleus	group	efficacy
Histone h4	--	--	--	--								10	22	Nucleus	group	efficacy
histone-lysine N-methyltransferase	--	--	--	--							13			Other	group
Hla-abc	--	--	--	--									8	Plasma Membrane	group
HLA-DQ	--	--	--	--							10			Other	complex
HLA-DR	--	--	--	--								4		Plasma Membrane	complex	efficacy,prognosis	thymopentin
HMG CoA synthase	--	--	--	--							24		15	Nucleus	group
HMGA2	high mobility group AT-hook 2	--	--	--										Nucleus	enzyme	prognosis		8091
HMGN5	high mobility group nucleosome binding domain 5	--	--	17112426					-0.128	0.641				Nucleus	transcription regulator			79366
HNF4A	hepatocyte nuclear factor 4 alpha	16914042	--	--	-0.22	0.326						18		Nucleus	transcription regulator	unspecified application		3172	15378	25735
Ho	--	--	--	--									10	Nucleus	group
Holo RNA polymerase II	--	--	--	--								3		Other	complex
Homer	--	--	--	--							7			Cytoplasm	group
homocysteine	--	--	--	--										Other	chemical - endogenous mammalian
HOXA2	homeobox A2	--	--	--										Nucleus	transcription regulator	diagnosis		3199	15399	103690123
HOXA11	homeobox A11	17056181	--	17056181	-0.621	0.0308			-0.058	0.812				Nucleus	transcription regulator			3207	15396	103692131|100909443
HOXB13	homeobox B13	16846306	--	--	-0.091	0.749						20		Nucleus	transcription regulator	diagnosis,prognosis		10481	15408	303480
HOXD10	homeobox D10	--	--	--										Nucleus	transcription regulator			3236	15430	303991
HRAS	HRas proto-oncogene, GTPase	--	--	--										Plasma Membrane	enzyme	prognosis,safety	ISIS 2503	3265	15461	293621
HSP	--	--	--	--								21		Cytoplasm	group
Hsp27	--	--	--	--								16	11	Cytoplasm	group	prognosis,unspecified application	apatorsen
Hsp70	--	--	--	--								7	16	Cytoplasm	group	unspecified application	minnelide
Hsp90	--	--	--	--							16	10	16	Cytoplasm	group		PU-H71, telatinib, ganetespib, BIIB021, PF-4929113, KW-2478, XL 888, DS-2248, AT13387, DEBIO 0932, BIIB028, HSP-990, MPC-3100, AB-010, IPI 493, tanespimycin, anthracycline
HSP90AB1	heat shock protein 90 alpha family class B member 1	17009217	--	--	-0.652	0.0496					16			Cytoplasm	enzyme		alvespimycin, retaspimycin, cisplatin	3326	15516	301252
HSPA8	heat shock protein family A (Hsp70) member 8	--	--	--								11		Cytoplasm	enzyme	diagnosis		3312	15481	24468
HSPB2	heat shock protein family B (small) member 2	--	--	--										Cytoplasm	other			3316	69253	161476
HSPB3	heat shock protein family B (small) member 3	--	--	16984768					-0.208	0.336				Cytoplasm	other			8988	56534	78951
HTR2C	5-hydroxytryptamine receptor 2C	--	--	--								23		Plasma Membrane	G-protein coupled receptor	safety	paliperidone, risperidone, buspirone, caffeine/ergotamine, blonanserin, asenapine, vabicaserin, opipramol, lorcaserin, fenfluramine/phentermine, trazodone, chlorprothixene, doxepin, cyproheptadine, clomipramine, fluoxetine/olanzapine, epinastine, fenfluramine, quetiapine, olanzapine, nefazodone, mirtazapine, agomelatine, lisuride, sertindole, ziprasidone, aripiprazole, methysergide, apomorphine, …	3358	15560	25187
Hya	histocompatibility Y	--	--	--										Other	other				109757
HYAL	--	--	--	--								18		Other	group		ulinastatin
hyaluronic acid	--	--	--	--										Other	chemical - endogenous mammalian	diagnosis,efficacy,safety
hydrocortisone	--	--	--	--										Other	chemical - endogenous mammalian	diagnosis,efficacy,prognosis,safety
hydrogen peroxide	--	--	--	--										Other	chemical - endogenous mammalian	diagnosis
hydroxyurea	--	--	--	--										Other	chemical drug
I kappa b kinase	--	--	--	--										Cytoplasm	complex
IARS	isoleucyl-tRNA synthetase	17095775	--	--	-0.616	0.0143								Cytoplasm	enzyme			3376	105148	306804
IBSP	integrin binding sialoprotein	--	--	--										Extracellular Space	other	efficacy		3381	15891	24477
ICOS	inducible T-cell costimulator	--	--	--										Plasma Membrane	transmembrane receptor			29851	54167	64545
idarubicin	--	--	--	--										Other	chemical drug
IFI16	interferon gamma inducible protein 16	--	--	16672390					-0.23	0.37				Nucleus	transcription regulator	unspecified application		3428	100504287|545384|236312|15951|226691|102639543|15950|100033459|381308|100040462|226695|623121	304988
Ifn	--	--	--	--								21		Extracellular Space	group
IFN alpha/beta	--	--	--	--								4		Extracellular Space	group
IFN Beta	--	--	--	--								21		Extracellular Space	group
Ifn gamma	--	--	--	--								4		Plasma Membrane	complex
IFN type 1	--	--	--	--								21		Other	group
IFNA2	interferon alpha 2	--	--	--										Extracellular Space	cytokine			3440
IFNA17	interferon alpha 17	--	--	--										Extracellular Space	cytokine			3451
Ifnar	--	--	--	--								9		Plasma Membrane	group
IFNE	interferon epsilon	--	--	--										Extracellular Space	cytokine			338376	230405	298225
IFNK	interferon kappa	--	--	17084168					-0.261	0.246				Extracellular Space	cytokine			56832	387510	313152
IFT43	intraflagellar transport 43	--	--	16786713					0.581	0.0284			22	Cytoplasm	other			112752	76411	299209
Ige	--	--	--	--									17	Extracellular Space	complex	efficacy
IGF2	insulin like growth factor 2	--	--	16734371					0.146	0.576				Extracellular Space	growth factor	diagnosis,efficacy,prognosis	BI 836845	3481	16002	24483
IgG	--	--	--	--								21		Extracellular Space	complex	efficacy,prognosis
IgG1	--	--	--	--								21		Other	complex	unspecified application
IgG2b	--	--	--	--								9		Other	complex	unspecified application
Igh (family)	--	--	--	--								9		Plasma Membrane	group
Igha	immunoglobulin heavy constant alpha	--	--	--										Plasma Membrane	other				238447
Igm	--	--	--	--								21	13	Extracellular Space	complex	efficacy
Ikb	--	--	--	--								6		Cytoplasm	group
IKBKB	inhibitor of kappa light polypeptide gene enhancer in B-cells, kinase beta	17068462	--	--	-0.389	0.17								Cytoplasm	kinase	unspecified application	IKKbeta inhibitor, auranofin	3551	16150	84351
IKBKG	inhibitor of kappa light polypeptide gene enhancer in B-cells, kinase gamma	17108468	--	--	0.186	0.415								Nucleus	kinase			8517	16151	309295
IKK (complex)	--	--	--	--								10		Cytoplasm	complex
Ikk (family)	--	--	--	--								6		Cytoplasm	group
IKZF1	IKAROS family zinc finger 1	--	--	--										Nucleus	transcription regulator	efficacy		10320	22778
IL1	--	--	--	--								10		Extracellular Space	group	diagnosis,efficacy,prognosis,response to therapy	rilonacept
IL2	interleukin 2	--	--	--								20		Extracellular Space	cytokine	diagnosis,disease progression,efficacy,response to therapy		3558	16183	116562
IL3	interleukin 3	--	--	--										Extracellular Space	cytokine			3562
IL6	interleukin 6	--	--	--										Extracellular Space	cytokine	diagnosis,disease progression,efficacy,prognosis,response to therapy,safety,unspecified application	tocilizumab, siltuximab	3569	16193	24498
IL10	interleukin 10	--	--	--										Extracellular Space	cytokine	diagnosis,disease progression,efficacy,prognosis,response to therapy,safety,unspecified application		3586	16153	25325
IL15	interleukin 15	--	--	--										Extracellular Space	cytokine	diagnosis,efficacy		3600	16168	25670
IL18	interleukin 18	--	--	16744415					-0.313	0.185				Extracellular Space	cytokine	efficacy,unspecified application		3606	16173	29197
IL27	interleukin 27	--	--	--										Extracellular Space	cytokine			246778	246779	365368
IL31	interleukin 31	16771627	--	--	0.28	0.243								Extracellular Space	other	unspecified application		386653
IL-1R	--	--	--	--								6		Plasma Membrane	group
IL10R	--	--	--	--										Plasma Membrane	group
IL12 (complex)	--	--	--	--								21		Extracellular Space	complex	diagnosis,efficacy,prognosis
IL12 (family)	--	--	--	--								21		Extracellular Space	group
Il12 receptor	--	--	--	--									23	Plasma Membrane	complex
IL12A	interleukin 12A	--	--	--										Extracellular Space	cytokine			3592	16159	84405
IL17A	interleukin 17A	--	--	--										Extracellular Space	cytokine	diagnosis,efficacy,unspecified application	secukinumab, ixekizumab	3605	16171	301289
IL17B	interleukin 17B	17001461	--	--	-0.003	0.992						20		Extracellular Space	cytokine			27190	56069	116472
IL17F	interleukin 17F	17020012	--	--	0.251	0.284								Extracellular Space	cytokine			112744	257630	301291
IL17R	--	--	--	--								6		Plasma Membrane	complex
IL1B	interleukin 1 beta	--	--	--										Extracellular Space	cytokine	diagnosis,efficacy,prognosis	canakinumab, gevokizumab, canakinumab/INS, gallium nitrate	3553	16176	24494
IL1R2	interleukin 1 receptor type 2	--	--	16883624					0.627	0.0284				Plasma Membrane	transmembrane receptor			7850	16178	117022
IL2RG	interleukin 2 receptor subunit gamma	--	--	--										Plasma Membrane	transmembrane receptor	unspecified application	aldesleukin, denileukin diftitox	3561	16186	140924
Il3r	--	--	--	--							14		9	Plasma Membrane	complex
Il8r	--	--	--	--									21	Plasma Membrane	group
ilomastat	--	--	--	--										Other	chemical drug
imatinib	--	--	--	--										Other	chemical drug
imipramine	--	--	--	--										Other	chemical drug
imiquimod	--	--	--	--										Other	chemical drug
Immunoglobulin	--	--	--	--								21		Extracellular Space	complex	unspecified application
INCB28060	--	--	--	--										Other	chemical - kinase inhibitor
IND S1	--	--	--	--										Other	chemical - kinase inhibitor
IND S7	--	--	--	--										Other	chemical - kinase inhibitor
indican	--	--	--	--										Other	chemical - endogenous mammalian
indirubin	--	--	--	--										Other	chemical drug
indolo(3,2-b)carbazole	--	--	--	--										Other	chemical reagent
indomethacin	--	--	--	--										Other	chemical drug
indoprofen	--	--	--	--										Other	chemical drug
infliximab	--	--	--	--										Other	biologic drug
INHA	inhibin alpha subunit	--	--	--										Extracellular Space	growth factor	efficacy		3623	16322	24504
INK4	--	--	--	--							19			Nucleus	group
inosine	--	--	--	--										Other	chemical - endogenous mammalian	efficacy
INS	insulin	--	--	--										Extracellular Space	other	diagnosis,disease progression,efficacy,prognosis,safety,unspecified application		3630	16334	24506
Ins1	insulin I	--	--	--										Extracellular Space	other				16333	24505
Insulin	--	--	--	--								10		Extracellular Space	group
Integrin alpha 3 beta 1	--	--	--	--										Plasma Membrane	complex
Integrin alpha 6 beta 1	--	--	--	--									8	Plasma Membrane	complex
Integrin alpha V beta 3	--	--	--	--							20			Plasma Membrane	complex
Integrinα	--	--	--	--										Plasma Membrane	group
Interferon alpha	--	--	--	--								21	13	Extracellular Space	group	unspecified application
interferon beta-1a	--	--	--	--										Other	biologic drug
ionomycin	--	--	--	--										Other	chemical reagent
IPO9	importin 9	16675844	--	--	-0.332	0.158								Nucleus	transporter			55705	226432	304817
IRAK	--	--	--	--									21	Cytoplasm	group
Irgm1	immunity-related GTPase family M member 1	--	--	--										Cytoplasm	other				15944	303090
Irs3	insulin receptor substrate 3	--	--	--										Nucleus	other				16369	84021
Irs4	insulin receptor substrate 4	--	--	--										Other	other				16370	315350
ISL1	ISL LIM homeobox 1	--	--	16984612					0.162	0.502				Nucleus	transcription regulator			3670	16392	64444
isobutylmethylxanthine	--	--	--	--										Other	chemical toxicant
isoproterenol	--	--	--	--										Other	chemical drug
ITGB4	integrin subunit beta 4	--	--	16837938					-0.16	0.504				Plasma Membrane	transmembrane receptor	diagnosis		3691	192897	25724
ITGBL1	integrin subunit beta like 1	--	--	--								24		Other	other			9358	223272	498564
Iti	--	--	--	--									7	Other	complex
ITK	IL2 inducible T-cell kinase	--	--	--										Cytoplasm	kinase		pazopanib	3702	16428	363577
JAG1	jagged 1	--	--	--										Extracellular Space	growth factor	efficacy		182	16449	29146
JAG2	jagged 2	--	--	--										Extracellular Space	growth factor			3714	16450	29147
JAK3	Janus kinase 3	--	--	16870274					0.201	0.435				Cytoplasm	kinase	efficacy	tofacitinib, R-348, methotrexate/tofacitinib	3718	16453	25326
JAK inhibitor I	--	--	--	--										Other	chemical - kinase inhibitor
JDP2	Jun dimerization protein 2	--	--	--										Nucleus	transcription regulator			122953	81703	116674
JINK1/2	--	--	--	--								15		Cytoplasm	group
Jnk	--	--	--	--								6		Cytoplasm	group		JNK inhibitor, CC 401
kaempferol	--	--	--	--										Other	chemical toxicant
kainic acid	--	--	--	--										Other	chemical toxicant
karenitecin	--	--	--	--										Other	chemical drug
KCNK2	potassium two pore domain channel subfamily K member 2	16677451	--	--	0.228	0.348								Plasma Membrane	ion channel			3776	16526	170899
KCNQ2	potassium voltage-gated channel subfamily Q member 2	16921226	--	--	-0.235	0.289								Plasma Membrane	ion channel		ezogabine	3785	16536	170848
KDM4A	lysine demethylase 4A	--	--	--								14,17		Nucleus	transcription regulator			9682	230674	313539
KHDRBS3	KH RNA binding domain containing, signal transduction associated 3	--	--	17072979					0.792	0.00544			12	Nucleus	other			10656	13992	64015
KLF6	Kruppel like factor 6	--	--	16711280					0.35	0.138				Nucleus	transcription regulator			1316	23849	58954
KLK4	kallikrein related peptidase 4	--	--	--										Extracellular Space	peptidase	diagnosis,efficacy		9622	56640	408210
KLK6	kallikrein related peptidase 6	--	--	--										Extracellular Space	peptidase	diagnosis,prognosis		5653	19144	29245
KLRC2	killer cell lectin like receptor C2	--	--	16761359					0.106	0.641				Plasma Membrane	transmembrane receptor			3822
KMT2E	lysine methyltransferase 2E	17050002	--	--	0.414	0.0982								Nucleus	enzyme			55904	69188	311968
KRT4	keratin 4	16765080	--	--	-0.28	0.266						17		Cytoplasm	other			3851	16682	315323
Ku	--	--	--	--							14			Nucleus	complex
KU-60019	--	--	--	--										Other	chemical - kinase inhibitor
L-alpha-lysophosphatidylcholine, palmitoyl	--	--	--	--										Other	chemical - endogenous mammalian
L-arginine	--	--	--	--										Other	chemical - endogenous mammalian	efficacy,safety
L-dopa	--	--	--	--										Other	chemical - endogenous mammalian
L-methionine	--	--	--	--										Other	chemical - endogenous mammalian
L-serine	--	--	--	--										Other	chemical - endogenous mammalian
L-triiodothyronine	--	--	--	--										Other	chemical - endogenous mammalian	diagnosis,efficacy,safety
L-type Calcium Channel	--	--	--	--									24	Plasma Membrane	complex
L3MBTL2	L3MBTL2 polycomb repressive complex 1 subunit	--	--	--										Nucleus	transcription regulator			83746	214669	300320
lactacystin	--	--	--	--										Other	chemical - protease inhibitor
lactosylceramide	--	--	--	--										Other	chemical - endogenous mammalian
LAGE3	L antigen family member 3	17115590	--	--	0.106	0.709						23		Other	other			8270
Lamin	--	--	--	--								1		Other	group
Lamin b	--	--	--	--										Nucleus	group
Laminin	--	--	--	--								16		Extracellular Space	complex	diagnosis	ocriplasmin
Laminin1	--	--	--	--								15		Other	complex
LANCL1	LanC like 1	16907843	--	16907843	0.229	0.293			0.205	0.355		14		Plasma Membrane	other			10314	14768	114515
lapatinib	--	--	--	--										Other	chemical drug
LDL	--	--	--	--								10		Plasma Membrane	complex	efficacy,unspecified application
LDL-cholesterol	--	--	--	--										Other	complex	efficacy,safety,unspecified application
LEF1	lymphoid enhancer binding factor 1	--	--	--										Nucleus	transcription regulator			51176	16842	161452
Lefty	--	--	--	--								24		Extracellular Space	group
LEFTY2	left-right determination factor 2	16699998	--	--	-0.597	0.0292								Extracellular Space	growth factor			7044	320202	289316
lenalidomide	--	--	--	--										Other	chemical drug
LEP	leptin	--	--	--										Extracellular Space	growth factor	diagnosis,efficacy,prognosis,safety,unspecified application		3952	16846	25608
let-7a-5p (and other miRNAs w/seed GAGGUAG)	--	--	--	--										Cytoplasm	mature microRNA	unspecified application
leukotriene D4	--	--	--	--										Other	chemical - endogenous mammalian
leuprolide	--	--	--	--										Other	biologic drug
levocetirizine	--	--	--	--										Other	chemical drug
LG100268	--	--	--	--										Other	chemical reagent
Lh	--	--	--	--							23	7	18	Plasma Membrane	complex
LILRB4	leukocyte immunoglobulin like receptor B4	--	--	16865424					-0.447	0.136				Plasma Membrane	other			11006	14728|14727	292594
LIN28A	lin-28 homolog A	--	--	--										Cytoplasm	other			79727	83557	500562
linolenic acid	--	--	--	--										Other	chemical - endogenous mammalian
lipopolysaccharide	--	--	--	--										Other	chemical drug
lipoteichoic acid	--	--	--	--										Other	chemical - endogenous non-mammalian
lisinopril	--	--	--	--										Other	biologic drug
lith-O-Asp	--	--	--	--										Other	chemical reagent
lomustine	--	--	--	--										Other	chemical drug
lonidamine	--	--	--	--										Other	chemical drug
lovastatin	--	--	--	--										Other	chemical drug
LOX	lysyl oxidase	--	--	--										Extracellular Space	enzyme			4015	16948	24914
LOXL2	lysyl oxidase like 2	--	--	17075478					0.071	0.752				Extracellular Space	enzyme			4017	94352	290350
LPL	lipoprotein lipase	--	--	--										Cytoplasm	enzyme	efficacy,unspecified application	atorvastatin/niacin, nicotinic acid/pioglitazone, nicotinic acid, tyloxapol, lovastatin/niacin	4023	16956	24539
LRP1	LDL receptor related protein 1	--	--	--										Plasma Membrane	transmembrane receptor		paclitaxel-angiopep-2 conjugate	4035	16971	299858
LTBP1	latent transforming growth factor beta binding protein 1	--	--	--										Extracellular Space	other			4052	268977	59107
LTBR	lymphotoxin beta receptor	--	--	--										Plasma Membrane	transmembrane receptor			4055	17000	297604
LY294002	--	--	--	--										Other	chemical - kinase inhibitor
LY-2510924	--	--	--	--										Other	biologic drug
Ly6a (includes others)	lymphocyte antigen 6 complex, locus A	--	--	--										Plasma Membrane	other				57248|546644|110454|17071|17067|546643|100041546	300024|362935|503162|56778|100911104|246138
lycopene	--	--	--	--										Other	chemical drug
Lymphotoxin	--	--	--	--							18		23	Extracellular Space	complex
lysophosphatidic acid	--	--	--	--										Other	chemical - other
lysophosphatidylcholine	--	--	--	--										Other	chemical - other
lysophospholipase	--	--	--	--							12			Other	group
MAB21L2	mab-21 like 2	--	--	--								22		Nucleus	other			10586	23937	680102
Mac	--	--	--	--									23	Plasma Membrane	complex
MAD2L2	MAD2 mitotic arrest deficient-like 2 (yeast)	16681749	--	--	-0.251	0.39								Nucleus	enzyme			10459	71890
MAGEA11	MAGE family member A11	--	--	--										Nucleus	other			4110	17140	689858
MAGI	--	--	--	--							24			Cytoplasm	group
MALSU1	mitochondrial assembly of ribosomal large subunit 1	--	--	17044285					-0.114	0.636		11		Extracellular Space	other			115416	75593	297082
maneb	--	--	--	--										Other	chemical toxicant
MAP1LC3	--	--	--	--								6	18	Cytoplasm	group
MAP2K1/2	--	--	--	--										Cytoplasm	group
MAP3K4	mitogen-activated protein kinase kinase kinase 4	--	--	17014501					0.128	0.598				Cytoplasm	kinase			4216	26407	308106
MAP3K12	mitogen-activated protein kinase kinase kinase 12	16765325	--	--	0.02	0.933								Cytoplasm	kinase	unspecified application		7786	26404	25579
Mapk	--	--	--	--							13	21	6	Cytoplasm	group	diagnosis,disease progression,efficacy,prognosis,response to therapy	MAP kinase inhibitor
MAPK1	mitogen-activated protein kinase 1	--	--	--										Cytoplasm	kinase	efficacy	MAP kinase1 inhibitor, binimetinib, ulixertinib, LY-3007113, pexmetinib	5594	26413	116590
MAPK9	mitogen-activated protein kinase 9	--	--	17003898					0.25	0.252				Cytoplasm	kinase			5601	26420	50658
MAPK15	mitogen-activated protein kinase 15	--	--	--										Cytoplasm	kinase			225689	332110	286997
MAPKAP1	mitogen-activated protein kinase associated protein 1	17098424	--	17098424	-0.208	0.369			0.368	0.146				Cytoplasm	other			79109	227743	296648
MAPT	microtubule associated protein tau	--	--	--										Plasma Membrane	other	diagnosis,efficacy,unspecified application		4137	17762	29477
marimastat	--	--	--	--										Other	chemical drug
maslinic acid	--	--	--	--										Other	chemical - endogenous non-mammalian
MAT1A	methionine adenosyltransferase 1A	--	--	16716063					0.051	0.825				Cytoplasm	enzyme			4143	11720	25331
MAX	MYC associated factor X	--	--	--										Nucleus	transcription regulator			4149	17187	60661
MBD3	methyl-CpG binding domain protein 3	16866709	--	--	-0.359	0.174								Nucleus	enzyme			53615	17192	362834
MBNL1	muscleblind like splicing regulator 1	--	--	--										Nucleus	other			4154	56758	282635
Mcm	--	--	--	--							6		6	Nucleus	group
MCM3	minichromosome maintenance complex component 3	17020019	--	17020019	-1.116	0.00879			-0.469	0.0939	12			Nucleus	enzyme			4172	17215	316273
MDK	midkine (neurite growth-promoting factor 2)	--	--	--										Extracellular Space	growth factor			4192	17242	81517
MDL 28170	--	--	--	--										Other	chemical toxicant
meayamycin B	--	--	--	--										Other	chemical reagent
MECP2	methyl-CpG binding protein 2	--	--	17115453					-0.021	0.925				Nucleus	transcription regulator	unspecified application		4204	17257	29386
MED1	mediator complex subunit 1	16844155	--	--	0.278	0.289								Nucleus	transcription regulator			5469	19014	497991
MED31	mediator complex subunit 31	16840408	--	--	0.522	0.0487								Nucleus	other			51003	67279	287475
mediator	--	--	--	--								3	17	Other	complex
medroxyprogesterone acetate	--	--	--	--										Other	chemical drug
MEF2C	myocyte enhancer factor 2C	--	--	16997953					-0.065	0.825				Nucleus	transcription regulator	unspecified application		4208	17260	499497
MEIS2	Meis homeobox 2	--	--	--								22		Nucleus	transcription regulator			4212	17536	311311
Mek	--	--	--	--								2	13	Cytoplasm	group	efficacy,safety	PD 0325901, selumetinib, CH5126766, WX-554, GDC-0623, MAP kinase kinase inhibitor, RO-4987655, BI 847325
MEL S3	--	--	--	--										Other	chemical - kinase inhibitor
MEL T1	--	--	--	--										Other	chemical - kinase inhibitor
melatonin	--	--	--	--										Other	chemical - endogenous mammalian	diagnosis,efficacy
melphalan	--	--	--	--										Other	chemical drug
memantine	--	--	--	--										Other	chemical drug
MEOX2	mesenchyme homeobox 2	17055447	--	--	-0.158	0.552								Nucleus	transcription regulator			4223	17286	29279
MEP1B	meprin A subunit beta	--	--	16851824					0.077	0.744				Plasma Membrane	peptidase	unspecified application		4225	17288	25727
mercaptosteroid 4	--	--	--	--										Other	chemical reagent
mercaptosteroid 6	--	--	--	--										Other	chemical reagent
mercuric chloride	--	--	--	--										Other	chemical toxicant
MET	MET proto-oncogene, receptor tyrosine kinase	--	--	--										Plasma Membrane	kinase	diagnosis,disease progression,efficacy,prognosis,response to therapy,unspecified application	crizotinib, tivantinib, cabozantinib, amuvatinib, AMG 208, PF-4217903, foretinib, golvatinib, SGX523, BMS 777607, MK2461, capmatinib, JNJ-38877605, onartuzumab, MGCD-265, cabozantinib/erlotinib, MSC2156119J, AMG 337, LY2875358, ARGX-111, SAR125844, volitinib, LY3164530, altiratinib, MGCD516, merestinib, EMD 1204831, MK8033	4233	17295	24553
methamphetamine	--	--	--	--										Other	chemical drug
methyl methanesulfonate	--	--	--	--										Other	chemical toxicant
methylamphotericin B	--	--	--	--										Other	chemical drug
methylnitronitrosoguanidine	--	--	--	--										Other	chemical toxicant
methylnitrosourea	--	--	--	--										Other	chemical toxicant
methylprednisolone	--	--	--	--										Other	chemical drug
methylselenic acid	--	--	--	--										Other	chemical reagent
methyltransferase	--	--	--	--							13			Other	group
metribolone	--	--	--	--										Other	chemical reagent
mevalonic acid	--	--	--	--										Other	chemical - endogenous mammalian
MGP	matrix Gla protein	16761820	--	16761820	0.295	0.48			-0.165	0.55				Extracellular Space	other			4256	17313	25333
MHC Class I (complex)	--	--	--	--								9		Plasma Membrane	complex
MHC CLASS I (family)	--	--	--	--								21		Plasma Membrane	group
MHC Class II (complex)	--	--	--	--								21	24	Plasma Membrane	complex
Mi2	--	--	--	--									19	Nucleus	group
mibolerone	--	--	--	--										Other	chemical drug
mifepristone	--	--	--	--										Other	chemical drug
mifobate	--	--	--	--										Other	chemical drug
minocycline	--	--	--	--										Other	chemical drug
minodronate	--	--	--	--										Other	chemical drug
MIR124	--	--	--	--									3	Other	group
mir-28	microRNA 28	16949503	--	16949503	0.02	0.935			-0.239	0.347		25		Cytoplasm	microRNA			100616247|442893|407020	100628567|723830|387169	100526641|100314152|100314223
mir-29	microRNA 29a	--	--	17062941					-0.056	0.804				Cytoplasm	microRNA	unspecified application		407024|407026|407021|407025	387222|387223|387224|723963	100314187|100314230|104796141|100314008|104797378|100314007
mir-34	microRNA 34a	--	--	16731054					-0.081	0.712				Cytoplasm	microRNA	diagnosis,unspecified application		407041|407040|407042	723932|723848|723849	100314015|100314188|100314014
mir-126	microRNA 126	--	--	--										Cytoplasm	microRNA			406913	387145|102465787	100526582|100314237
mir-143	microRNA 143	--	--	--										Cytoplasm	microRNA	unspecified application		406935	387161	100314035
mir-145	microRNA 145	--	--	--										Cytoplasm	microRNA	unspecified application		406937	387163	100314036
mir-148	microRNA 148a	16752044	--	16846173	-0.197	0.436			0.058	0.803				Cytoplasm	microRNA	unspecified application		442892|406943|406940	387170|724064|387166	100313977|100314037|104795669
mir-183	microRNA 183	--	--	--										Cytoplasm	microRNA			406959	387178	100314041
mir-192	microRNA 192	--	--	--										Cytoplasm	microRNA			406997|406967	387187|387211	100314193|100314074
mir-194	microRNA 194-1	--	--	--										Cytoplasm	microRNA			406970|406969	723957|387189	100314047|100314046
mir-205	microRNA 205	--	--	--										Cytoplasm	microRNA	disease progression,unspecified application		406988	387201	100314246
mir-210	microRNA 210	--	--	--										Cytoplasm	microRNA	unspecified application		406992	387206	100314053
mir-223	microRNA 223	--	--	17104279					-0.245	0.345				Cytoplasm	microRNA	unspecified application		407008	723814	100314060
mir-322	microRNA 424	--	--	--										Cytoplasm	microRNA			494336	723907	100314144|104796142
mir-338	microRNA 338	--	--	16849742					-0.109	0.687		25		Cytoplasm	microRNA			442906	723844	100313978
mir-361	microRNA 361	--	--	--								25		Cytoplasm	microRNA			494323	723850	100314073
mir-503	microRNA 503	--	--	--								24		Cytoplasm	microRNA			574506	723879	100314089|104796148
miR-1-3p (and other miRNAs w/seed GGAAUGU)	--	--	--	--										Cytoplasm	mature microRNA
miR-124-3p (and other miRNAs w/seed AAGGCAC)	--	--	--	--										Cytoplasm	mature microRNA	unspecified application
miR-125b-2-3p (miRNAs w/seed CAAGUCA)	--	--	--	--										Cytoplasm	mature microRNA
miR-125b-5p (and other miRNAs w/seed CCCUGAG)	--	--	--	--										Cytoplasm	mature microRNA
mir-1260a	microRNA 1260a	--	--	16786906					-0.565	0.0391				Cytoplasm	microRNA			100302236
miR-127-3p (miRNAs w/seed CGGAUCC)	--	--	--	--										Cytoplasm	mature microRNA
miR-128-3p (and other miRNAs w/seed CACAGUG)	--	--	--	--										Cytoplasm	mature microRNA
miR-1285-3p (and other miRNAs w/seed CUGGGCA)	--	--	--	--										Cytoplasm	mature microRNA	unspecified application
miR-140-5p (and other miRNAs w/seed AGUGGUU)	--	--	--	--										Cytoplasm	mature microRNA
miR-141-3p (and other miRNAs w/seed AACACUG)	--	--	--	--										Cytoplasm	mature microRNA	unspecified application
miR-145-5p (and other miRNAs w/seed UCCAGUU)	--	--	--	--										Cytoplasm	mature microRNA
miR-146a-5p (and other miRNAs w/seed GAGAACU)	--	--	--	--										Cytoplasm	mature microRNA	unspecified application
miR-155-5p (miRNAs w/seed UAAUGCU)	--	--	--	--										Cytoplasm	mature microRNA	unspecified application
miR-16-1-3p (miRNAs w/seed CAGUAUU)	--	--	--	--										Cytoplasm	mature microRNA
miR-16-5p (and other miRNAs w/seed AGCAGCA)	--	--	--	--										Cytoplasm	mature microRNA	unspecified application
miR-17-5p (and other miRNAs w/seed AAAGUGC)	--	--	--	--										Cytoplasm	mature microRNA
miR-181a-5p (and other miRNAs w/seed ACAUUCA)	--	--	--	--								17		Cytoplasm	mature microRNA	unspecified application
miR-18a-5p (and other miRNAs w/seed AAGGUGC)	--	--	--	--										Cytoplasm	mature microRNA
miR-192-5p (and other miRNAs w/seed UGACCUA)	--	--	--	--										Cytoplasm	mature microRNA
miR-1970 (and other miRNAs w/seed GUGUCAC)	--	--	--	--								25		Cytoplasm	mature microRNA
miR-199a-5p (and other miRNAs w/seed CCAGUGU)	--	--	--	--										Cytoplasm	mature microRNA
miR-19b-3p (and other miRNAs w/seed GUGCAAA)	--	--	--	--										Cytoplasm	mature microRNA	unspecified application
miR-200b-3p (and other miRNAs w/seed AAUACUG)	--	--	--	--										Cytoplasm	mature microRNA	unspecified application
miR-208a-3p (and other miRNAs w/seed UAAGACG)	--	--	--	--										Cytoplasm	mature microRNA	unspecified application
miR-21-5p (and other miRNAs w/seed AGCUUAU)	--	--	--	--										Cytoplasm	mature microRNA	unspecified application
miR-216a-5p (miRNAs w/seed AAUCUCA)	--	--	--	--										Cytoplasm	mature microRNA
miR-217-5p (and other miRNAs w/seed ACUGCAU)	--	--	--	--										Cytoplasm	mature microRNA
miR-221-3p (and other miRNAs w/seed GCUACAU)	--	--	--	--										Cytoplasm	mature microRNA	unspecified application
miR-23a-3p (and other miRNAs w/seed UCACAUU)	--	--	--	--										Cytoplasm	mature microRNA	unspecified application
miR-24-3p (and other miRNAs w/seed GGCUCAG)	--	--	--	--										Cytoplasm	mature microRNA	unspecified application
miR-26a-5p (and other miRNAs w/seed UCAAGUA)	--	--	--	--								17		Cytoplasm	mature microRNA	unspecified application
miR-27a-3p (and other miRNAs w/seed UCACAGU)	--	--	--	--										Cytoplasm	mature microRNA
miR-291a-3p (and other miRNAs w/seed AAGUGCU)	--	--	--	--										Cytoplasm	mature microRNA
miR-30c-5p (and other miRNAs w/seed GUAAACA)	--	--	--	--										Cytoplasm	mature microRNA	unspecified application
miR-331-3p (miRNAs w/seed CCCCUGG)	--	--	--	--										Cytoplasm	mature microRNA
miR-335-5p (and other miRNAs w/seed CAAGAGC)	--	--	--	--										Cytoplasm	mature microRNA	unspecified application
miR-339-5p (and other miRNAs w/seed CCCUGUC)	--	--	--	--								25		Cytoplasm	mature microRNA
miR-342-3p (miRNAs w/seed CUCACAC)	--	--	--	--								25		Cytoplasm	mature microRNA
miR-34a-5p (and other miRNAs w/seed GGCAGUG)	--	--	--	--										Cytoplasm	mature microRNA	unspecified application
miR-424-3p (miRNAs w/seed AAAACGU)	--	--	--	--										Cytoplasm	mature microRNA
miR-483-3p (miRNAs w/seed CACUCCU)	--	--	--	--										Cytoplasm	mature microRNA
miR-486-5p (and other miRNAs w/seed CCUGUAC)	--	--	--	--										Cytoplasm	mature microRNA	unspecified application
miR-491-5p (and other miRNAs w/seed GUGGGGA)	--	--	--	--										Cytoplasm	mature microRNA
miR-500a-3p (miRNAs w/seed UGCACCU)	--	--	--	--								25		Cytoplasm	mature microRNA	unspecified application
miR-501-5p (miRNAs w/seed AUCCUUU)	--	--	--	--								25		Cytoplasm	mature microRNA	unspecified application
miR-503-5p (miRNAs w/seed AGCAGCG)	--	--	--	--										Cytoplasm	mature microRNA
miR-532-5p (and other miRNAs w/seed AUGCCUU)	--	--	--	--								25		Cytoplasm	mature microRNA	unspecified application
miR-548c-3p (miRNAs w/seed AAAAAUC)	--	--	--	--								25		Cytoplasm	mature microRNA
miR-548o-3p (and other miRNAs w/seed CAAAACU)	--	--	--	--								25		Cytoplasm	mature microRNA
miR-579-3p (and other miRNAs w/seed UCAUUUG)	--	--	--	--								25		Cytoplasm	mature microRNA
miR-92a-3p (and other miRNAs w/seed AUUGCAC)	--	--	--	--										Cytoplasm	mature microRNA	unspecified application
MIRLET7	--	--	--	--									21	Other	group
MITF	melanogenesis associated transcription factor	--	--	--										Nucleus	transcription regulator	unspecified application		4286	17342	25094
Mitochondrial complex 1	--	--	--	--								1	15	Cytoplasm	complex
mitomycin C	--	--	--	--										Other	chemical drug
MKC-3946	--	--	--	--										Other	chemical reagent
MLIP	muscular LMNA interacting protein	--	--	17009700					0.25	0.294				Nucleus	other			90523	69642	681849
MME	membrane metalloendopeptidase	--	--	--										Plasma Membrane	peptidase	diagnosis,efficacy,unspecified application	sacubitril/valsartan, sacubitril	4311	17380	24590
Mmp	--	--	--	--							9			Nucleus	group		S 3304, hydroxamic acid-type matrix metalloprotease inhibitor, matrix metalloproteinase inhibitor, incyclinide
MMP9	matrix metallopeptidase 9	16914395	--	--	-0.052	0.832								Extracellular Space	peptidase	diagnosis,disease progression,efficacy,prognosis,unspecified application	MMP2 MMP9 inhibitor, GS-5745, rebimastat, marimastat, prinomastat, glucosamine	4318	17395	81687
MOAP1	modulator of apoptosis 1	--	--	16796115					0.588	0.0166			18	Cytoplasm	other			64112	64113	299261
MOG	myelin oligodendrocyte glycoprotein	--	--	17006072					-0.003	0.991				Extracellular Space	other			4340	17441	24558
monocrotaline	--	--	--	--										Other	chemical toxicant
MOSPD2	motile sperm domain containing 2	17101677	--	--	0.765	0.0167					11			Other	other			158747	76763	363463
MPT0B214	--	--	--	--										Other	chemical reagent
MPT0E028	--	--	--	--										Other	chemical drug
MRGPRX1	MAS related GPR family member X1	16736618	--	16736618	-0.191	0.389			0.027	0.908				Plasma Membrane	G-protein coupled receptor			259249	243979	502338
MRPL10	mitochondrial ribosomal protein L10	16846121	--	16846121	-0.338	0.143			-0.026	0.905		11		Cytoplasm	other			124995	107732	691075
MTA1	metastasis associated 1	--	--	16789681					-0.006	0.977				Nucleus	transcription regulator	diagnosis,response to therapy		9112	116870	64520
MTOR	mechanistic target of rapamycin	--	--	--										Nucleus	kinase	efficacy	ridaforolimus, OSI-027, methotrexate/sirolimus/tacrolimus, dactolisib, AZD8055, AZD2014, PF-4691502, apitolisib, PKI-179, everolimus/exemestane, lenalidomide/temsirolimus, cc-223, gedatolisib, imatinib/sirolimus, cyclophosphamide/sirolimus, DS-7423, P7170, cyclosporine A/sirolimus/tacrolimus, LY3023414, everolimus/panobinostat, mTOR inhibitor, PWT33597, PQR309, ME-344, VS-5584, everolimus/prednis…	2475	56717	56718
MTORC1	--	--	--	--									13	Cytoplasm	complex		everolimus/exemestane, everolimus/panobinostat, everolimus/pasireotide, DCBCI0901, DS-3078a, ABTL0812, everolimus/sorafenib, BI 860585, everolimus/gefitinib, everolimus
MTTP	microsomal triglyceride transfer protein	--	--	16969197					0.024	0.911				Cytoplasm	transporter		lomitapide, hesperetin	4547	17777	310900
muromonab-CD3	--	--	--	--										Other	biologic drug
MYBPC1	myosin binding protein C, slow type	--	--	--										Cytoplasm	other			4604	109272	362867
MYCN	v-myc avian myelocytomatosis viral oncogene neuroblastoma derived homolog	16877413	--	--	-0.062	0.773								Nucleus	transcription regulator	diagnosis,prognosis		4613	18109	298894
mycophenolate mofetil	--	--	--	--										Other	chemical drug
mycophenolic acid	--	--	--	--										Other	chemical drug
MYD88	myeloid differentiation primary response 88	16939127	--	--	0.432	0.145								Plasma Membrane	other		IMO-8400	4615	17874	301059
MYLPF	myosin light chain, phosphorylatable, fast skeletal muscle	--	--	--										Cytoplasm	other			29895	17907	24584
MYOCD	myocardin	--	--	16831224					0.087	0.75				Nucleus	transcription regulator			93649	214384	246297
MYOD1	myogenic differentiation 1	16722526	--	16722526	0.326	0.177			0.112	0.648				Nucleus	transcription regulator	prognosis		4654	17927	337868
Myosin	--	--	--	--							25			Cytoplasm	complex	response to therapy
myosin-light-chain kinase	--	--	--	--									24	Cytoplasm	group
myrcene	--	--	--	--										Other	chemical - endogenous non-mammalian
n-3 fatty acids	--	--	--	--										Other	chemical drug
N-Ac-Leu-Leu-norleucinal	--	--	--	--										Other	chemical - protease inhibitor
N-acetyl-L-cysteine	--	--	--	--										Other	chemical drug
N-acetylmuramyl-L-alanyl-D-isoglutamine	--	--	--	--										Other	chemical - endogenous non-mammalian
N-arachidonoyl-dopamine	--	--	--	--								20		Other	chemical - endogenous mammalian
N-chlorotaurine	--	--	--	--										Other	chemical - kinase inhibitor
N-cor	--	--	--	--								15		Nucleus	group
N-formyl-Met-Leu-Phe	--	--	--	--										Other	chemical reagent
N-methyl mesoporphyrin IX	--	--	--	--										Other	chemical reagent
n-nitrosomethylbenzylamine	--	--	--	--										Other	chemical toxicant
NADH dehydrogenase	--	--	--	--								1		Cytoplasm	complex
NADPH	--	--	--	--										Other	chemical - endogenous mammalian
NADPH oxidase	--	--	--	--							2			Plasma Membrane	complex		NADPH oxidase inhibitor
NAMPT	nicotinamide phosphoribosyltransferase	17061545	--	--	0.131	0.568								Extracellular Space	cytokine	diagnosis,prognosis	KPT-9274	10135	59027	297508
NAT8	N-acetyltransferase 8 (putative)	--	--	--								22		Nucleus	transcription regulator			9027	68396	64570
natamycin	--	--	--	--										Other	chemical drug
NCAM1	neural cell adhesion molecule 1	--	--	16731297					0.033	0.915				Plasma Membrane	other	efficacy,prognosis,unspecified application	BB-10901	4684	17967	24586
NCKAP1L	NCK associated protein 1 like	16752061	--	16752061	-0.558	0.0324			-0.206	0.409	25			Plasma Membrane	other			3071	105855	315348
NCOA3	nuclear receptor coactivator 3	--	--	16914509					0.225	0.339				Nucleus	transcription regulator	efficacy,prognosis		8202	17979	84584
Ncoa6	nuclear receptor coactivator 6	--	--	--										Nucleus	transcription regulator				56406
NCOR1	nuclear receptor corepressor 1	--	--	16841707					-0.107	0.66				Nucleus	transcription regulator			9611	20185	54299
NCR2	natural cytotoxicity triggering receptor 2	--	--	17008463					0.151	0.497				Plasma Membrane	transmembrane receptor			9436
NDRG1	N-myc downstream regulated 1	17081401	--	--	-0.261	0.249								Nucleus	kinase			10397	17988	299923
nefazodone	--	--	--	--										Other	chemical drug
NEK4	NIMA related kinase 4	16954925	--	--	-0.08	0.748						11		Nucleus	kinase			6787	23955	306252
NELFCD	negative elongation factor complex member C/D	16915364	--	--	-0.609	0.0161								Nucleus	other			51497	57314	679203
NEUROG1	neurogenin 1	--	--	17000164					-0.024	0.915				Nucleus	transcription regulator	diagnosis		4762	18014	29410
Nfat (family)	--	--	--	--										Cytoplasm	group
Nfatc	--	--	--	--							18		23	Other	group
NFE2L2	nuclear factor, erythroid 2 like 2	--	--	16905475					0.052	0.839				Nucleus	transcription regulator	efficacy	RTA 408	4780	18024	83619
NFkB (complex)	--	--	--	--							18	9	23	Nucleus	complex	diagnosis,disease progression,efficacy,prognosis	NF-kappaB inhibitor, dexanabinol
NfkB-RelA	--	--	--	--									23	Nucleus	complex
NFKBIA	NFKB inhibitor alpha	--	--	16791991					0.351	0.176		20		Cytoplasm	transcription regulator			4792	18035	25493
NGF	nerve growth factor	--	--	--										Extracellular Space	growth factor			4803	18049	310738
niacinamide	--	--	--	--										Other	chemical - endogenous mammalian
nickel	--	--	--	--										Other	chemical toxicant
nicotinic acetylcholine receptor	--	--	--	--							7		19	Plasma Membrane	complex		ambenonium
nimesulide	--	--	--	--										Other	chemical drug
nitric oxide	--	--	--	--										Other	chemical - endogenous mammalian	diagnosis,efficacy
nitrite	--	--	--	--										Other	chemical - endogenous mammalian	diagnosis,safety
nitroarginine	--	--	--	--										Other	chemical reagent
nitrofurantoin	--	--	--	--										Other	chemical drug
NKX3-2	NK3 homeobox 2	--	--	16974401					0.006	0.979		20		Nucleus	transcription regulator			579	12020
NLRP12	NLR family pyrin domain containing 12	--	--	16875219					0.265	0.38				Cytoplasm	other			91662	378425	292541
nocodazole	--	--	--	--										Other	chemical reagent
nordihydrocapsiate	--	--	--	--										Other	chemical reagent
Nos	--	--	--	--								8	16	Cytoplasm	group		nitric oxide synthase inhibitor, N(G)-aminoarginine
Notch	--	--	--	--								16		Plasma Membrane	group	unspecified application
NOTCH1	notch 1	--	--	17100036					0.264	0.238				Plasma Membrane	transcription regulator	diagnosis,efficacy	OMP-52M51	4851	18128	25496
Npm	--	--	--	--									20	Other	group
Nr1h	--	--	--	--								8		Nucleus	group
NR1H4	nuclear receptor subfamily 1 group H member 4	16755671	--	--	-0.034	0.896								Nucleus	ligand-dependent nuclear receptor	diagnosis	obeticholic acid	9971	20186	60351
NR4A1	nuclear receptor subfamily 4 group A member 1	--	--	--										Nucleus	ligand-dependent nuclear receptor	unspecified application		3164	15370	79240
NRAS	neuroblastoma RAS viral oncogene homolog	--	--	--										Plasma Membrane	enzyme	efficacy,response to therapy		4893	18176	24605
NRG (family)	--	--	--	--									18	Extracellular Space	group
NRP1	neuropilin 1	16713187	--	--	-0.025	0.917								Plasma Membrane	transmembrane receptor	diagnosis,efficacy		8829	18186	246331
NS-398	--	--	--	--										Other	chemical reagent
NSC719239	--	--	--	--										Other	chemical drug
NSD1	nuclear receptor binding SET domain protein 1	--	--	16992989					-0.081	0.749		14		Nucleus	transcription regulator			64324	18193	306764
NTRK1	neurotrophic receptor tyrosine kinase 1	16672186	--	--	0.618	0.0549						23		Plasma Membrane	kinase		regorafenib, milciclib, TSR-011, entrectinib, PLX7486, DS-6051b	4914	18211	59109
Nuclear factor 1	--	--	--	--								17	19	Nucleus	group
nucleoside-triphosphatase	--	--	--	--							19		2	Other	group
NUDT12	nudix hydrolase 12	16998621	--	16998621	0.248	0.383			0.843	0.00958			25	Cytoplasm	phosphatase			83594	67993	367323
O6-benzylguanine	--	--	--	--										Other	chemical drug
obatoclax	--	--	--	--										Other	chemical drug
octreotide	--	--	--	--										Other	biologic drug
okadaic acid	--	--	--	--										Other	chemical toxicant
oltipraz	--	--	--	--										Other	chemical drug
orlistat	--	--	--	--										Other	chemical drug
ORMDL3	ORMDL sphingolipid biosynthesis regulator 3	--	--	16844239					-0.004	0.987				Cytoplasm	other			94103	66612	360618
orotic acid	--	--	--	--										Other	chemical - endogenous mammalian
OVOL1	ovo like transcriptional repressor 1	--	--	16727074					-0.121	0.651		14		Nucleus	transcription regulator			5017	18426	309164
oxaliplatin	--	--	--	--										Other	chemical drug
oxymatrine	--	--	--	--										Other	chemical drug
P glycoprotein	--	--	--	--							17	9	5	Plasma Membrane	group		laniquidar, simotinib, P-glycoprotein inhibitor, HM30181AK, HM30181AK/irinotecan, zosuquidar
P1,P4-Di(adenosine-5') tetraphosphate	--	--	--	--										Other	chemical - endogenous mammalian
P2RY6	pyrimidinergic receptor P2Y6	--	--	16728788					0.178	0.46		24		Plasma Membrane	G-protein coupled receptor			5031	233571	117264
P2y Receptor	--	--	--	--										Plasma Membrane	group
P38 MAPK	--	--	--	--								16		Cytoplasm	group
p38 Sapk	--	--	--	--									9	Cytoplasm	group		p38 stress-activated kinase inhibitor
P4HB	prolyl 4-hydroxylase subunit beta	16849939	--	16849939	-0.506	0.0427			-0.302	0.192				Cytoplasm	enzyme			5034	18453	25506
p70 S6k	--	--	--	--								8	18	Cytoplasm	group	efficacy	XL418, AT13148, LY-2584702, MSC2363318A
p85 (pik3r)	--	--	--	--							8		15	Cytoplasm	group
paclitaxel	--	--	--	--										Other	chemical drug
Pak	--	--	--	--								3		Cytoplasm	group
Pam3-Cys	--	--	--	--										Other	chemical toxicant
Pam3-Cys-Ser-Lys4	--	--	--	--										Other	chemical reagent
panobinostat	--	--	--	--										Other	chemical drug
PARP	--	--	--	--								21		Nucleus	group		niraparib, E-7016, talazoparib, poly ADP-ribose polymerase inhibitor, AZD-2461, BGB-290, niacinamide
PAX7	paired box 7	--	--	--										Nucleus	transcription regulator			5081	18509	500574
PBRM1	polybromo 1	--	--	--										Nucleus	other			55193	66923	306254
PCM1	pericentriolar material 1	--	--	17066118					0.104	0.706				Cytoplasm	other			5108	18536	81740
PD98059	--	--	--	--										Other	chemical - kinase inhibitor
PD 123319	--	--	--	--										Other	chemical drug
PD 150606	--	--	--	--										Other	chemical - protease inhibitor
PD 168393	--	--	--	--										Other	chemical - kinase inhibitor
PDCD5	programmed cell death 5	16860531	--	16860531	-0.832	0.0126			-0.259	0.442	9			Nucleus	other			9141	100042424|56330	100912106|292814
Pde	--	--	--	--							22		24	Cytoplasm	group		cGMP phosphodiesterase inhibitor, mopidamol, phosphodiesterase inhibitor
Pde4	--	--	--	--									24	Other	group		phosphodiesterase 4 inhibitor, apremilast, CC-1088, rolipram, roflumilast
Pdgf (complex)	--	--	--	--								16		Extracellular Space	complex	diagnosis,disease progression,efficacy,prognosis,response to therapy
PDGF (family)	--	--	--	--							23			Other	group		SAR103168
Pdgf Ab	--	--	--	--										Plasma Membrane	complex
PDGF BB	--	--	--	--								16		Extracellular Space	complex	efficacy,unspecified application
Pdgfr	--	--	--	--									7	Plasma Membrane	group	efficacy	nilotinib, motesanib, masitinib, linifanib, XL999, quizartinib, XL820, regorafenib, flumatinib, ponatinib, TAK 593, famitinib, X-82, radotinib, ilorasertib, MGCD516, chiauranib
PEBP4	phosphatidylethanolamine binding protein 4	--	--	--								24		Cytoplasm	other			157310	73523	691997
PECAM1	platelet and endothelial cell adhesion molecule 1	--	--	--										Plasma Membrane	other	disease progression,efficacy,prognosis		5175	18613	29583
PEPCK	--	--	--	--								15		Nucleus	group
peptidase	--	--	--	--									23	Other	group
peptidoglycan	--	--	--	--										Other	chemical - endogenous non-mammalian
peptidylprolyl isomerase	--	--	--	--							10			Other	group
perillic acid	--	--	--	--										Other	chemical - endogenous non-mammalian
pevonedistat	--	--	--	--										Other	chemical drug
PF-562271	--	--	--	--										Other	chemical drug
PF-3084014	--	--	--	--										Other	chemical drug
PF-4523655	--	--	--	--										Other	biologic drug
PHB2	prohibitin 2	--	--	16760649					-0.358	0.128				Cytoplasm	transcription regulator			11331	12034	114766
phenethyl isothiocyanate	--	--	--	--										Other	chemical drug
phenobarbital	--	--	--	--										Other	chemical drug
PHF6	PHD finger protein 6	--	--	17107028					0.003	0.991				Nucleus	other			84295	70998	100359714
PHF8	PHD finger protein 8	--	--	--										Nucleus	enzyme			23133	320595	317425
PHF12	PHD finger protein 12	16842856	--	--	0.291	0.216						20		Nucleus	transcription regulator			57649	268448	303274
phorbol myristate acetate	--	--	--	--										Other	chemical drug
phosphatase	--	--	--	--							15	7	25	Other	group
phosphate	--	--	--	--										Other	chemical - endogenous mammalian	efficacy,safety
PHYH	phytanoyl-CoA 2-hydroxylase	--	--	16711847					0.472	0.0473				Cytoplasm	enzyme	unspecified application		5264	16922	114209
PI3	peptidase inhibitor 3	16914171	--	--	-0.376	0.135						20		Extracellular Space	other			5266
PI3K (complex)	--	--	--	--							5			Cytoplasm	complex		BGT226, voxtalisib, PF-4691502, GSK2126458, GSK1059615, CH 5132799, copanlisib, DS-7423
PI3K (family)	--	--	--	--									18	Other	group		ZSTK-474, buparlisib, apitolisib, gedatolisib, P7170, alpelisib, LY3023414, CLR457, ACP-319, ACP-196/ACP-319, WX-037, GDC-0084, DCBCI0901, VS-5584, PI 3-kinase inhibitor
PIAS1	protein inhibitor of activated STAT 1	16802389	--	--	0.383	0.126								Nucleus	transcription regulator	unspecified application		8554	56469	300772
picryl chloride	--	--	--	--										Other	chemical toxicant
pioglitazone	--	--	--	--										Other	chemical drug
pirinixic acid	--	--	--	--										Other	chemical toxicant
Pka	--	--	--	--								1		Cytoplasm	complex		PKA inhibitor
Pka catalytic subunit	--	--	--	--							22		24	Cytoplasm	group
PKC alpha/beta	--	--	--	--									8	Cytoplasm	group
Pkc(s)	--	--	--	--							19			Cytoplasm	group	efficacy	protein kinase C agonist, protein kinase C inhibitor, LXS196, bryostatin 1, L-threo-safingol, alpha-tocopherol, phorbol myristate acetate
platelet activating factor	--	--	--	--										Other	chemical - endogenous mammalian
PLC	--	--	--	--								10		Cytoplasm	group		phospholipase C activator
PLC gamma	--	--	--	--									7	Cytoplasm	group
PLEKHA3	pleckstrin homology domain containing A3	--	--	16888169					0.601	0.0171				Cytoplasm	other			65977	83435	295674
PLET1	placenta expressed transcript 1	16744430	--	--	0.689	0.00779								Plasma Membrane	other			349633	76509	363060
plicamycin	--	--	--	--										Other	chemical drug
plus-end-directed kinesin ATPase	--	--	--	--									8	Other	group
POGZ	pogo transposable element with ZNF domain	16693109	--	--	0.542	0.0302					12			Nucleus	enzyme			23126	229584	310658
poly rI:rC-RNA	--	--	--	--										Other	biologic drug
poly-L-lysine	--	--	--	--										Other	chemical reagent
polycyclic aromatic hydrocarbons	--	--	--	--										Other	chemical toxicant
polyglactin 910	--	--	--	--										Other	chemical reagent
POSTN	periostin	--	--	--										Extracellular Space	other	unspecified application		10631	50706	361945
potassium chloride	--	--	--	--										Other	chemical drug
POU2AF1	POU class 2 associating factor 1	--	--	--										Nucleus	transcription regulator			5450	18985	690528
PP1	--	--	--	--										Other	chemical - kinase inhibitor
PP1-C	--	--	--	--									16	Other	group
PPARA	peroxisome proliferator activated receptor alpha	--	--	16931339					0.332	0.247				Nucleus	ligand-dependent nuclear receptor	diagnosis	choline fenofibrate, aleglitazar, fenofibric acid/rosuvastatin, atorvastatin/choline fenofibrate, choline fenofibrate/simvastatin, ezetimibe/fenofibrate, fenofibrate/simvastatin, NS-220, tesaglitazar, bezafibrate, clofibrate, fenofibrate, docosahexaenoic acid, gemfibrozil	5465	19013	25747
PPM1B	protein phosphatase, Mg2+/Mn2+ dependent 1B	--	--	16879581					0.262	0.301				Cytoplasm	phosphatase	unspecified application		5495	19043	24667
PPM1L	protein phosphatase, Mg2+/Mn2+ dependent 1L	--	--	--										Cytoplasm	phosphatase			151742	242083	310506
PPP1R3F	protein phosphatase 1 regulatory subunit 3F	--	--	17103597					0.555	0.0327				Other	other			89801	54646
PRDM5	PR/SET domain 5	--	--	--								14		Nucleus	transcription regulator			11107	70779	689788
prednisolone	--	--	--	--										Other	chemical drug
PRKAA	--	--	--	--								8	14	Cytoplasm	group
PRKAA1	protein kinase AMP-activated catalytic subunit alpha 1	--	--	--										Cytoplasm	kinase		phenformin	5562	105787	65248
PRKAA2	protein kinase AMP-activated catalytic subunit alpha 2	16665182	--	--	-0.058	0.819								Cytoplasm	kinase			5563	108079	78975
PRL	prolactin	--	--	17016089					-0.227	0.365				Extracellular Space	cytokine	diagnosis,efficacy,safety		5617	19109	24683
Pro-inflammatory Cytokine	--	--	--	--								10		Other	group
proanthocyanidin derivative	--	--	--	--										Other	chemical - other
PROC	protein C, inactivator of coagulation factors Va and VIIIa	--	--	16885324					0.134	0.65				Extracellular Space	peptidase	diagnosis,efficacy		5624	19123	25268
prochloraz	--	--	--	--										Other	chemical reagent
prodigiosin	--	--	--	--										Other	chemical toxicant
progesterone	--	--	--	--										Other	chemical - endogenous mammalian	efficacy
Proinsulin	--	--	--	--							22	10	24	Other	group	unspecified application
PROP1	PROP paired-like homeobox 1	17003468	--	--	-0.628	0.0291								Nucleus	transcription regulator			5626	19127	266738
prostaglandin A2	--	--	--	--										Other	chemical - endogenous non-mammalian
prostaglandin E2	--	--	--	--										Other	chemical - endogenous mammalian	diagnosis,efficacy
prostaglandin J2	--	--	--	--										Other	chemical - endogenous non-mammalian
PROTOR	--	--	--	--										Other	group
PRR7	proline rich 7, synaptic	16993115	--	--	-0.374	0.144								Other	other			80758	432763	498704
PRSS8	protease, serine 8	--	--	--										Extracellular Space	peptidase			5652	76560	192107
PS-1145	--	--	--	--										Other	chemical - kinase inhibitor
PSMD10	proteasome 26S subunit, non-ATPase 10	17113184	--	--	0.561	0.0309								Cytoplasm	transcription regulator			5716	53380	116722
PTCH1	patched 1	17096091	--	17096091	-0.198	0.48			-0.543	0.0341			16	Plasma Membrane	transmembrane receptor	efficacy		5727	19206	89830
pterostilbene	--	--	--	--										Other	chemical drug
PTGDS	prostaglandin D2 synthase	--	--	--										Cytoplasm	enzyme	efficacy		5730	19215	25526
PTGS2	prostaglandin-endoperoxide synthase 2	16697370	--	--	0.333	0.17								Cytoplasm	enzyme	diagnosis,disease progression,efficacy,prognosis,unspecified application	acetaminophen/pentazocine, acetaminophen/clemastine/pseudoephedrine, aspirin/butalbital/caffeine, acetaminophen/caffeine/dihydrocodeine, aspirin/hydrocodone, aspirin/oxycodone, acetaminophen/aspirin/caffeine, aspirin/pravastatin, acetaminophen/dexbrompheniramine/pseudoephedrine, aspirin/meprobamate, aspirin/caffeine/propoxyphene, aspirin/butalbital/caffeine/codeine, aspirin/caffeine/dihydrocodein…	5743	19225	29527
PTH	parathyroid hormone	--	--	--										Extracellular Space	other	efficacy,safety		5741	19226	24694
PTP4A2	protein tyrosine phosphatase type IVA, member 2	--	--	--										Cytoplasm	phosphatase			8073	19244	85237
PTPase	--	--	--	--									25	Cytoplasm	group		vitamin K3
PTPRC	protein tyrosine phosphatase, receptor type C	--	--	--										Plasma Membrane	phosphatase	diagnosis,efficacy,unspecified application	111 In-BC8	5788	19264	24699
Ptprd	protein tyrosine phosphatase, receptor type, D	--	--	--										Plasma Membrane	phosphatase				19266
PURA	purine rich element binding protein A	--	--	--										Nucleus	transcription regulator			5813	19290	307498
putrescine	--	--	--	--										Other	chemical - endogenous mammalian	efficacy
pyrrolidine dithiocarbamate	--	--	--	--										Other	chemical reagent
quercetin	--	--	--	--										Other	chemical drug
quisqualic acid	--	--	--	--										Other	chemical - endogenous non-mammalian
R5020	--	--	--	--										Other	chemical reagent
R 59022	--	--	--	--										Other	chemical - kinase inhibitor
R-WIN 55,212	--	--	--	--										Other	chemical reagent
Rab5	--	--	--	--							19			Cytoplasm	group
RAB5B	RAB5B, member RAS oncogene family	16752322	--	16752322	0.579	0.0183			0.305	0.228	19			Cytoplasm	enzyme			5869	19344	288779
Rac	--	--	--	--							21			Cytoplasm	group
RAC1	ras-related C3 botulinum toxin substrate 1 (rho family, small GTP binding protein Rac1)	--	--	--										Plasma Membrane	enzyme			5879	19353	363875
racemic flurbiprofen	--	--	--	--										Other	chemical drug
Raf	--	--	--	--								2	21	Cytoplasm	group	efficacy	CH5126766, MLN2480, N-(5-tert-butyl-3-isoxazolyl)-N-(4-(4-pyridinyl)oxyphenyl)urea, raf kinase inhibitor, LY-3009120, L-779450, CCT3833, entinostat/sorafenib, sorafenib
raloxifene	--	--	--	--										Other	chemical drug
raltitrexed	--	--	--	--										Other	chemical drug
Rap1	--	--	--	--							21	16		Cytoplasm	group
Rar	--	--	--	--								15		Nucleus	group
Ras	--	--	--	--								2	21	Cytoplasm	group	diagnosis,efficacy,prognosis,response to therapy	ras inhibitor
Rb	--	--	--	--								5		Nucleus	group
RB1	RB transcriptional corepressor 1	--	--	16774690					-0.226	0.411		17		Nucleus	transcription regulator	diagnosis,efficacy,prognosis,unspecified application		5925	19645	24708
RB3	--	--	--	--										Other	chemical reagent
RB4	--	--	--	--										Other	chemical reagent
RBCK1	RANBP2-type and C3HC4-type zinc finger containing 1	--	--	--										Cytoplasm	transcription regulator			10616	24105	60383
RBL2	RB transcriptional corepressor like 2	16818980	--	16818980	-0.53	0.0573			-0.126	0.607				Nucleus	other			5934	19651	81758
RBM4	RNA binding motif protein 4	--	--	--										Nucleus	other			5936	19653	293663
RBM27	RNA binding motif protein 27	--	--	16990597					-0.28	0.23		12		Nucleus	other			54439	225432	361317
Rbp	--	--	--	--										Cytoplasm	group	unspecified application
RC3H1	ring finger and CCCH-type domains 1	--	--	16696548					0.076	0.759				Cytoplasm	enzyme			149041	381305
reactive oxygen species	--	--	--	--										Other	chemical toxicant
REL/RELA/RELB	--	--	--	--							18	20	23	Other	group
resiquimod	--	--	--	--										Other	chemical drug
resveratrol	--	--	--	--										Other	chemical drug
RETNLB	resistin like beta	--	--	--										Extracellular Space	other			84666	57263	498074
Rfc	--	--	--	--								2,12		Nucleus	complex
RFX1	regulatory factor X1	--	--	--										Nucleus	transcription regulator	diagnosis		5989	19724	288906
RHOA	ras homolog family member A	--	--	--										Cytoplasm	enzyme			387	11848	117273
rhodamine 6G	--	--	--	--										Other	chemical toxicant
RhoGap	--	--	--	--							21			Cytoplasm	group
RICTOR	RPTOR independent companion of MTOR complex 2	--	--	16995551					0.083	0.726				Cytoplasm	other			253260	78757	310131
rifampin	--	--	--	--										Other	chemical drug
riociguat	--	--	--	--										Other	chemical drug
ritonavir	--	--	--	--										Other	chemical drug
RNA polymerase I	--	--	--	--							8			Nucleus	complex
RNA polymerase II	--	--	--	--								3	17	Nucleus	complex
RNASE1	ribonuclease A family member 1, pancreatic	--	--	--										Extracellular Space	enzyme			6035	19752	364303|305844|364304
RND3	Rho family GTPase 3	16903491	--	--	0.008	0.976								Cytoplasm	enzyme			390	74194	295588
RNF216	ring finger protein 216	--	--	--										Cytoplasm	enzyme			54476	108086	304294
Rnr	--	--	--	--							14		22	Other	group
Ro31-8220	--	--	--	--										Other	chemical - kinase inhibitor
Rock	--	--	--	--								3		Cytoplasm	group	efficacy	Rho kinase inhibitor
rolipram	--	--	--	--										Other	chemical drug
RORC	RAR related orphan receptor C	--	--	16693222					0.204	0.45				Nucleus	ligand-dependent nuclear receptor			6097	19885
roscovitine	--	--	--	--										Other	chemical drug
rosiglitazone	--	--	--	--										Other	chemical drug
rosmarinic acid	--	--	--	--										Other	chemical - endogenous non-mammalian
rottlerin	--	--	--	--										Other	chemical toxicant
RPA	--	--	--	--								2		Nucleus	complex
RPS12	ribosomal protein S12	--	--	--										Cytoplasm	other			6206	20042	65139
RPS6KA	--	--	--	--									10	Cytoplasm	group
RRAGA	Ras related GTP binding A	--	--	17083847					0.513	0.0298			13	Cytoplasm	enzyme			10670	68441	117044
Rsk	--	--	--	--								4	18	Cytoplasm	group
RSU1	Ras suppressor protein 1	--	--	--										Cytoplasm	other			6251	20163	680419
ruboxistaurin	--	--	--	--										Other	chemical drug
RXFP1	relaxin/insulin like family peptide receptor 1	--	--	--										Plasma Membrane	G-protein coupled receptor		relaxin	59350	381489	295144
Rxr	--	--	--	--								15		Nucleus	group		AGN194204
RXRB	retinoid X receptor beta	--	--	17018110					0.094	0.674				Nucleus	ligand-dependent nuclear receptor		etretinate, cytarabine/daunorubicin/tretinoin, idarubicin/mitoxantrone/tretinoin, arsenic trioxide/tretinoin, arsenic trioxide/daunorubicin/tretinoin, arsenic trioxide/gemtuzumab ozogamicin/tretinoin, daunorubicin/tretinoin, idarubicin/tretinoin, doxorubicin/tretinoin, arsenic trioxide/idarubicin/tretinoin, bexarotene, adapalene, tazarotene, acitretin, tretinoin, alitretinoin	6257	20182	361801
Ryr	--	--	--	--									24	Cytoplasm	group
S100	--	--	--	--							25		9	Other	complex	diagnosis,prognosis,unspecified application
S-allyl-L-cysteine	--	--	--	--										Other	chemical - endogenous non-mammalian
S-nitroso-N-acetyl-DL-penicillamine	--	--	--	--										Other	chemical reagent
S-nitrosoglutathione	--	--	--	--										Other	chemical toxicant
S100A2	S100 calcium binding protein A2	--	--	--								19		Nucleus	other			6273
S100A8	S100 calcium binding protein A8	--	--	--										Cytoplasm	other	diagnosis,efficacy,unspecified application		6279	20201	116547
S100A12	S100 calcium binding protein A12	--	--	--										Cytoplasm	other	unspecified application		6283
S100A14	S100 calcium binding protein A14	--	--	--										Cytoplasm	other			57402	66166
S100a7a	S100 calcium binding protein A7A	--	--	--										Cytoplasm	other				381493	685479
S100B	S100 calcium binding protein B	16926754	--	16926754	-0.456	0.0746			0.358	0.206				Cytoplasm	other	diagnosis,efficacy		6285	20203	25742
S6K1	--	--	--	--									14	Other	group
salinomycin	--	--	--	--										Other	chemical - endogenous non-mammalian
salirasib	--	--	--	--										Other	chemical drug
Salmonella enterica serotype abortus equi lipopolysaccharide	--	--	--	--										Other	chemical toxicant
salmonella minnesota R595 lipopolysaccharides	--	--	--	--										Other	chemical - endogenous non-mammalian
sanglifehrin A	--	--	--	--										Other	chemical reagent
sanguinarine	--	--	--	--										Other	chemical - endogenous non-mammalian
Sapk	--	--	--	--							15			Nucleus	group
SB203580	--	--	--	--										Other	chemical - kinase inhibitor
SCGB3A2	secretoglobin family 3A member 2	16990708	--	--	0.009	0.97								Extracellular Space	other			117156	117158	498854
Sch-23390	--	--	--	--										Other	chemical drug
SCRG1	stimulator of chondrogenesis 1	16981538	--	--	0.592	0.0259								Extracellular Space	other			11341	20284	64458
SCYL1	SCY1 like pseudokinase 1	16726895	--	16726895	0.146	0.545			-0.027	0.903		22		Cytoplasm	kinase			57410	78891	293684
SCYL2	SCY1 like pseudokinase 2	--	--	16755622					0.115	0.642		23		Cytoplasm	other			55681	213326	314717
SDC2	syndecan 2	17071144	--	--	0.298	0.27								Plasma Membrane	other			6383	15529	25615
SDCBP	syndecan binding protein	17069212	--	--	0.16	0.462						19		Plasma Membrane	enzyme			6386	53378	83841
SDHA	succinate dehydrogenase complex flavoprotein subunit A	--	--	--										Cytoplasm	enzyme			6389	66945	157074
SDK1	sidekick cell adhesion molecule 1	--	--	17043095					0.59	0.0185				Plasma Membrane	other			221935	330222	304297
Sec23	--	--	--	--							13		14	Other	group
Secretase gamma	--	--	--	--								8		Plasma Membrane	complex		RO4929097, PF-3084014, BMS-906024, LY3039478
SEMA4D	semaphorin 4D	--	--	--										Plasma Membrane	transmembrane receptor			10507	20354	306790
semaxinib	--	--	--	--										Other	chemical drug
seocalcitol	--	--	--	--										Other	chemical drug
SEPT7	septin 7	17045144	--	17045144	0.228	0.302			-0.009	0.971		13		Cytoplasm	other			989	235072	64551
SERPINB7	serpin family B member 7	--	--	--										Cytoplasm	other			8710	116872	117092
SERTAD2	SERTA domain containing 2	16898362	--	--	0.511	0.0426								Cytoplasm	transcription regulator			9792	58172	498423
sertraline	--	--	--	--										Other	chemical drug
sevelamer	--	--	--	--										Other	chemical drug
SFRP5	secreted frizzled related protein 5	--	--	16717240					0.513	0.0411				Plasma Membrane	transmembrane receptor	diagnosis		6425	54612	309377
SHC1	SHC adaptor protein 1	--	--	--								17		Cytoplasm	other			6464	20416	85385
SHOX	short stature homeobox	--	--	--										Cytoplasm	transcription regulator			6473
SHOX2	short stature homeobox 2	--	--	--								13		Nucleus	transcription regulator			6474	20429	25546
SHP	--	--	--	--									25	Cytoplasm	group
SIAH1	siah E3 ubiquitin protein ligase 1	16826356	--	--	-0.162	0.513						19		Nucleus	enzyme			6477	20437	140941
SIGIRR	single Ig and TIR domain containing	16733858	--	--	-0.2	0.377						17		Plasma Membrane	transmembrane receptor			59307	24058	309106
silibinin	--	--	--	--										Other	chemical drug
simvastatin	--	--	--	--										Other	chemical drug
SIPA1L2	signal induced proliferation associated 1 like 2	--	--	--								12		Other	other			57568	244668	361442
sirolimus	--	--	--	--										Other	chemical drug
SIX1	SIX homeobox 1	16793613	--	--	-0.026	0.918								Nucleus	transcription regulator			6495	20471	114634
SLC13A1	solute carrier family 13 member 1	17062378	--	--	0.085	0.739								Plasma Membrane	transporter			6561	55961	58980
SLC25A22	solute carrier family 25 member 22	16734097	--	16734097	-0.409	0.0746			-0.633	0.0269			19	Cytoplasm	transporter			79751	68267	100911440
SLC30A3	solute carrier family 30 member 3	--	--	--										Plasma Membrane	transporter			7781	22784	366568
SLC35B1	solute carrier family 35 member B1	16846476	--	--	-0.516	0.0461								Cytoplasm	transporter			10237	110172	287642
SLC37A4	solute carrier family 37 member 4	16745159	--	--	-0.585	0.0192								Cytoplasm	transporter			2542	14385	29573
SLC52A1	solute carrier family 52 member 1	--	--	16840210					0.242	0.319		24		Plasma Membrane	transporter			55065
Slco1a4	solute carrier organic anion transporter family, member 1a4	--	--	--								18		Plasma Membrane	transporter				28250	170698
SLX4	SLX4 structure-specific endonuclease subunit	--	--	16823393					-0.521	0.0411			20	Nucleus	enzyme			84464	52864	302953
Smad	--	--	--	--								15		Nucleus	complex
SMAD2	SMAD family member 2	16855093	--	16855093	-0.309	0.194			-0.002	0.992		11		Nucleus	transcription regulator			4087	17126	29357
SMAD1/5	--	--	--	--										Cytoplasm	group
Smad1/5/8	--	--	--	--								4		Cytoplasm	group
Smad2/3	--	--	--	--								15		Cytoplasm	group
SMARCA4	SWI/SNF related, matrix associated, actin dependent regulator of chromatin, subfamily a, member 4	--	--	--										Nucleus	transcription regulator			6597	20586	171379
SMARCE1	SWI/SNF related, matrix associated, actin dependent regulator of chromatin, subfamily e, member 1	--	--	16844386					0.09	0.705				Nucleus	transcription regulator			6605	57376	303518
SMC3	structural maintenance of chromosomes 3	--	--	--										Nucleus	other			9126	13006	29486
SMOC2	SPARC related modular calcium binding 2	--	--	--										Extracellular Space	other			64094	64074	292401
SN-38	--	--	--	--										Other	chemical drug
SNAI1	snail family transcriptional repressor 1	--	--	--										Nucleus	transcription regulator	diagnosis,efficacy		6615	20613	116490
SNAI2	snail family transcriptional repressor 2	--	--	--										Nucleus	transcription regulator			6591	20583	25554
snRNP	--	--	--	--								21	13	Plasma Membrane	complex
SNRPA	small nuclear ribonucleoprotein polypeptide A	--	--	16862333					-0.503	0.0408			13	Nucleus	other			6626		292729
SNRPF	small nuclear ribonucleoprotein polypeptide F	--	--	16755299					0.083	0.749		13		Nucleus	other			6636	69878	680737
SNX6	sorting nexin 6	--	--	16791873					0.324	0.183		13		Cytoplasm	transporter			58533	72183	362738
Sod	--	--	--	--								7	25	Cytoplasm	group
sodium orthovanadate	--	--	--	--										Other	chemical reagent
sorafenib	--	--	--	--										Other	chemical drug
Sos	--	--	--	--								2		Cytoplasm	group
sotrastaurin	--	--	--	--										Other	chemical drug
SOX2	SRY-box 2	--	--	--										Nucleus	transcription regulator	diagnosis,prognosis		6657	20674	499593
SOX3	SRY-box 3	17114690	--	--	-0.009	0.969								Nucleus	transcription regulator			6658	20675
SOX11	SRY-box 11	16876731	--	16876731	-0.155	0.555			0.094	0.717				Nucleus	transcription regulator	unspecified application		6664	20666	84046
SP1	Sp1 transcription factor	--	--	--										Nucleus	transcription regulator			6667	20683	24790
SP3	Sp3 transcription factor	--	--	--										Nucleus	transcription regulator			6670	20687	367846
SP600125	--	--	--	--										Other	chemical - kinase inhibitor
SPARC	secreted protein acidic and cysteine rich	--	--	--										Extracellular Space	other	disease progression,efficacy		6678	20692	24791
SPDEF	SAM pointed domain containing ETS transcription factor	--	--	17018408					0.005	0.984				Nucleus	transcription regulator	efficacy,prognosis		25803	30051	689210
Spectrin	--	--	--	--							19			Other	group
sphingomyelin	--	--	--	--										Other	chemical - endogenous mammalian
sphingomyelinase	--	--	--	--									6	Extracellular Space	group
sphingosylphosphocholine	--	--	--	--										Other	chemical - endogenous non-mammalian
SPI1	Spi-1 proto-oncogene	16738007	--	--	-0.16	0.503								Nucleus	transcription regulator			6688	20375	366126
SPIB	Spi-B transcription factor	--	--	--										Nucleus	transcription regulator			6689	272382	499146
spliceostatin A	--	--	--	--										Other	chemical reagent
SPOCK1	SPARC/osteonectin, cwcv and kazal like domains proteoglycan 1	--	--	--										Extracellular Space	other			6695	20745	306759
SPRY2	sprouty RTK signaling antagonist 2	--	--	16780069					0.067	0.809				Plasma Membrane	other			10253	24064	306141
SPZ1	spermatogenic leucine zipper 1	16986694	--	16986694	-0.046	0.836			0.266	0.241				Nucleus	transcription regulator			84654	79401	499510
SR 144528	--	--	--	--										Other	chemical reagent
SRC	SRC proto-oncogene, non-receptor tyrosine kinase	--	--	--								24		Cytoplasm	kinase	diagnosis,disease progression,efficacy,prognosis,response to therapy	dasatinib, AZM-475271, saracatinib, XL999, nintedanib, KX-01, pexmetinib, AZD0424, docetaxel/nintedanib, bosutinib	6714	20779	83805
SRC (family)	--	--	--	--							7		19	Cytoplasm	group		dasatinib, saracatinib, ponatinib, JNJ-26483327, ilorasertib, SAR103168, bosutinib, vandetanib
SRPK1	SRSF protein kinase 1	--	--	--										Nucleus	kinase			6732	20815	361811
ST1926	--	--	--	--										Other	chemical drug
STAT	--	--	--	--								10	11	Nucleus	group		OPB-111077
STAT3	signal transducer and activator of transcription 3	--	--	16845126					0.504	0.0438			3	Nucleus	transcription regulator	diagnosis,efficacy,prognosis,response to therapy	OPB-31121, OPB-51602	6774	20848	25125
STAT4	signal transducer and activator of transcription 4	16906607	--	--	-0.011	0.965								Nucleus	transcription regulator			6775	20849	367264
STAT5a/b	--	--	--	--								21		Cytoplasm	group	diagnosis,efficacy,prognosis
staurosporine	--	--	--	--										Other	chemical - kinase inhibitor
stavudine	--	--	--	--										Other	chemical drug
stearic acid	--	--	--	--										Other	chemical - endogenous mammalian
steroid	--	--	--	--										Other	chemical - endogenous mammalian
sterol	--	--	--	--										Other	chemical - endogenous mammalian
STK17A	serine/threonine kinase 17a	--	--	17045542					0.224	0.335				Nucleus	kinase			9263
sulfasalazine	--	--	--	--										Other	chemical drug
sulfotransferase	--	--	--	--							10		12	Nucleus	group
sulindac	--	--	--	--										Other	chemical drug
SUMO	--	--	--	--								9		Other	group
sunitinib	--	--	--	--										Other	chemical drug
SWI-SNF	--	--	--	--									19	Nucleus	complex
SYK023	--	--	--	--										Other	chemical reagent
SYK/ZAP	--	--	--	--								9		Cytoplasm	group
tacrolimus	--	--	--	--										Other	chemical drug
TAF4	TATA-box binding protein associated factor 4	--	--	--										Nucleus	transcription regulator			6874	228980
tamoxifen	--	--	--	--										Other	chemical drug
tanespimycin	--	--	--	--										Other	chemical drug
TAPI-1	--	--	--	--										Other	chemical - protease inhibitor
TAS1R3	taste 1 receptor member 3	--	--	--										Plasma Membrane	G-protein coupled receptor			83756	83771	170634
Tas2r103	taste receptor, type 2, member 103	--	--	--										Other	other				667992	100310886
TBKBP1	TBK1 binding protein 1	16835299	--	--	0.562	0.0497					2			Other	other			9755	73174	266764
TBX2	T-box 2	--	--	16836735					0.044	0.873				Nucleus	transcription regulator			6909	21385
TCF	--	--	--	--								6	11	Other	group
Tcf7	transcription factor 7, T cell specific	--	--	--										Nucleus	transcription regulator				21414	363595
TCR	--	--	--	--							17			Plasma Membrane	complex		enterotoxin B
Tcrb-V3	--	--	--	--										Other	group
TDRD3	tudor domain containing 3	16775166	--	--	0.357	0.112						12		Nucleus	transcription regulator			81550	219249	306066
TEAD2	TEA domain transcription factor 2	--	--	--										Nucleus	transcription regulator			8463	21677	308582
telmisartan	--	--	--	--										Other	chemical drug
temozolomide	--	--	--	--										Other	chemical drug
Tenascin	--	--	--	--							13			Other	group
TEP1	telomerase associated protein 1	--	--	--								19		Nucleus	enzyme			7011	21745	64523
TERT	telomerase reverse transcriptase	--	--	--										Nucleus	enzyme	diagnosis,disease progression,prognosis	imetelstat, telomerase inhibitor	7015	21752	301965
testosterone	--	--	--	--										Other	chemical - endogenous mammalian	diagnosis,efficacy,prognosis,safety
tetrachlorodibenzodioxin	--	--	--	--										Other	chemical toxicant
tetrathiomolybdate	--	--	--	--										Other	chemical drug
tetrodotoxin	--	--	--	--										Other	chemical drug
TFAP2C	transcription factor AP-2 gamma	16915091	--	16915091	0.033	0.896			0.076	0.753				Nucleus	transcription regulator			7022	21420	362280
TFF3	trefoil factor 3	--	--	--										Extracellular Space	other	diagnosis,unspecified application		7033	21786	25563
TFIIH	--	--	--	--							8			Nucleus	complex
Tgf beta	--	--	--	--									16	Extracellular Space	group	diagnosis,efficacy,prognosis,response to therapy,safety
Tgf beta receptor	--	--	--	--								24		Plasma Membrane	complex
TGF-β/NODAL	--	--	--	--								24		Extracellular Space	group
TGFB3	transforming growth factor beta 3	--	--	16794980					0.24	0.304		24		Extracellular Space	growth factor			7043	21809	25717
TGFBR	--	--	--	--								15		Plasma Membrane	group
TGFBR2	transforming growth factor beta receptor 2	16938562	--	16938562	0.309	0.175			0.5	0.0363				Plasma Membrane	kinase			7048	21813	81810
TGM2	transglutaminase 2	--	--	--										Cytoplasm	enzyme			7052	21817	56083
thalidomide	--	--	--	--										Other	chemical drug
thapsigargin	--	--	--	--										Other	chemical toxicant
thioacetamide	--	--	--	--										Other	chemical toxicant
Thioredoxin reductase	--	--	--	--							20			Other	group	efficacy	azelaic acid
THPO	thrombopoietin	--	--	--										Extracellular Space	cytokine	efficacy,unspecified application		7066	21832	81811
THRB	thyroid hormone receptor beta	--	--	--										Nucleus	ligand-dependent nuclear receptor		3,5-diiodothyropropionic acid, denosumab/levothyroxine, amiodarone, levothyroxine, dextrothyroxine, L-triiodothyronine	7068	21834	24831
THY1	Thy-1 cell surface antigen	--	--	16745366					0.14	0.558				Plasma Membrane	other	diagnosis,disease progression		7070	21838	24832
thymidine kinase	--	--	--	--								15	21	Other	group		acyclovir
TIGD6	tigger transposable element derived 6	--	--	17001535					0.617	0.0314			22	Nucleus	other			81789
TIMP3	TIMP metallopeptidase inhibitor 3	16929442	--	--	-0.045	0.883								Extracellular Space	other	diagnosis,prognosis,unspecified application		7078	21859	25358
tin mesoporphyrin	--	--	--	--										Other	chemical drug
TIP60	--	--	--	--								15	22	Other	complex
TLE1	transducin like enhancer of split 1	--	--	17095150					-0.279	0.253				Nucleus	transcription regulator			7088	21885	362533
Tlr	--	--	--	--								21		Plasma Membrane	group		resiquimod
TLR4	toll like receptor 4	--	--	--										Plasma Membrane	transmembrane receptor	efficacy	resatorvid, OM 174 lipid	7099	21898	29260
TLR7	toll like receptor 7	--	--	17101531					-0.169	0.451				Plasma Membrane	transmembrane receptor		3M-001, UC-1V150, 5-fluorouracil/imiquimod, resiquimod, hydroxychloroquine, imiquimod	51284	170743	317468
TLR2/3/4/9	--	--	--	--										Plasma Membrane	group
TLX1	T-cell leukemia homeobox 1	16708433	--	--	0.35	0.204								Nucleus	transcription regulator			3195	21908	499361
TMP778	--	--	--	--										Other	chemical reagent
TMPRSS4	transmembrane protease, serine 4	16731773	--	--	-0.318	0.178								Other	peptidase	diagnosis		56649	214523	367074
TMSB4	--	--	--	--							25			Cytoplasm	group
Tmsb4x (includes others)	thymosin, beta 4, X chromosome	--	--	--										Cytoplasm	other				19240|399591|78478|19241
TMTC3	transmembrane and tetratricopeptide repeat containing 3	16754935	--	--	0.56	0.0269								Other	other			160418	237500	314785
Tnf (family)	--	--	--	--								21		Other	group
TNFRSF17	TNF receptor superfamily member 17	--	--	--										Plasma Membrane	transmembrane receptor			608	21935	287034
TNFRSF21	TNF receptor superfamily member 21	--	--	--										Plasma Membrane	transmembrane receptor			27242	94185	316256
TNFSF11	tumor necrosis factor superfamily member 11	--	--	--										Extracellular Space	cytokine	diagnosis,efficacy	lenalidomide, denosumab, lenalidomide/temsirolimus, dexamethasone/lenalidomide/sorafenib, dexamethasone/lenalidomide, bortezomib/dexamethasone/lenalidomide, carfilzomib/dexamethasone/lenalidomide, lenalidomide/rituximab, denosumab/levothyroxine, erythropoietin/lenalidomide, bortezomib/lenalidomide	8600	21943	117516
TNFSF15	tumor necrosis factor superfamily member 15	--	--	--										Extracellular Space	cytokine			9966	326623	252878
TNFSF18	tumor necrosis factor superfamily member 18	16696416	--	--	0.132	0.659								Extracellular Space	cytokine			8995	240873	364031
TNNT3	troponin T3, fast skeletal type	--	--	--								19		Cytoplasm	other			7140	21957
TO-901317	--	--	--	--										Other	chemical reagent
tobramycin	--	--	--	--										Other	chemical drug
toluene	--	--	--	--										Other	chemical - endogenous non-mammalian
TONSL	tonsoku-like, DNA repair protein	17082700	--	17082700	-0.417	0.12			-0.418	0.13		14		Cytoplasm	transcription regulator			4796	72749	366953
Top2	--	--	--	--							12		22	Other	group	prognosis	teniposide, pixantrone, topoisomerase II inhibitor activity, amrubicin, amonafide, annamycin, pirarubicin, etoposide phosphate, mitoxantrone, valrubicin
topotecan	--	--	--	--										Other	chemical drug
tosedostat	--	--	--	--										Other	chemical drug
tosylphenylalanyl chloromethyl ketone	--	--	--	--										Other	chemical - protease inhibitor
toyocamycin	--	--	--	--										Other	chemical - endogenous non-mammalian
tozasertib	--	--	--	--										Other	chemical drug
TPO	thyroid peroxidase	16876549	--	--	-0.058	0.801								Plasma Membrane	enzyme		propylthiouracil, carbimazole, methimazole	7173	22018	54314
TPTE2	transmembrane phosphoinositide 3-phosphatase and tensin homolog 2	--	--	--							11			Cytoplasm	phosphatase			93492	234129	364629
trabectedin	--	--	--	--										Other	chemical drug
tranilast	--	--	--	--										Other	chemical drug
trans-hydroxytamoxifen	--	--	--	--										Other	chemical drug
transglutaminase	--	--	--	--									21	Other	group		transglutaminase inhibitor
tranylcypromine	--	--	--	--										Other	chemical drug
TRB	T cell receptor beta locus	--	--	--										Plasma Membrane	transmembrane receptor			6957	21577	24820
TREM1	triggering receptor expressed on myeloid cells 1	--	--	--										Plasma Membrane	transmembrane receptor	efficacy		54210	58217	301229
tretinoin	--	--	--	--										Other	chemical - endogenous mammalian
triamcinolone acetonide	--	--	--	--										Other	chemical drug
triamterene	--	--	--	--										Other	chemical drug
TRIB3	tribbles pseudokinase 3	16910609	--	16910609	-0.122	0.669			-0.527	0.156				Nucleus	kinase			57761	228775	246273
tributyrin	--	--	--	--										Other	chemical drug
trichloroacetic acid	--	--	--	--										Other	chemical drug
trichloroethylene	--	--	--	--										Other	chemical toxicant
trichostatin A	--	--	--	--										Other	chemical drug
triclosan	--	--	--	--										Other	chemical drug
tridecanoic acid	--	--	--	--										Other	chemical - endogenous mammalian
trifluoperazine	--	--	--	--										Other	chemical drug
triiodothyronine, reverse	--	--	--	--										Other	chemical - endogenous mammalian
TRIM17	tripartite motif containing 17	--	--	--										Cytoplasm	enzyme			51127	56631	64702
TRIM24	tripartite motif containing 24	--	--	--										Nucleus	transcription regulator			8805	21848
TRIM72	tripartite motif containing 72	16818231	--	--	0.2	0.433								Cytoplasm	enzyme			493829	434246	365377
triptolide	--	--	--	--										Other	chemical drug
troglitazone	--	--	--	--										Other	chemical drug
Trolox C	--	--	--	--										Other	chemical drug
Tropomyosin	--	--	--	--							25	16		Cytoplasm	group	diagnosis,response to therapy,unspecified application
TRPC5	transient receptor potential cation channel subfamily C member 5	17113398	--	17113398	-0.195	0.406			0.532	0.0291				Plasma Membrane	ion channel			7224	22067	140933
TRPM3	transient receptor potential cation channel subfamily M member 3	--	--	--										Plasma Membrane	ion channel			80036	226025	309407
TRRAP	transformation/transcription domain associated protein	--	--	17048754					-0.197	0.427				Nucleus	transcription regulator			8295	100683	288471
trypsin	--	--	--	--										Extracellular Space	group
tryptase	--	--	--	--							18		23	Other	group	diagnosis
TSC1	tuberous sclerosis 1	17099361	--	--	0.293	0.248								Cytoplasm	other			7248	64930	60445
TSC2	tuberous sclerosis 2	--	--	--										Cytoplasm	other			7249	22084	24855
TSC22D3	TSC22 domain family member 3	17113147	--	17113147	0.206	0.425			0.136	0.598				Nucleus	transcription regulator			1831	14605
TSH	--	--	--	--										Plasma Membrane	complex	safety
TSLP	thymic stromal lymphopoietin	--	--	--										Extracellular Space	cytokine			85480	53603	688621
tubulin (complex)	--	--	--	--							16			Cytoplasm	complex	efficacy,response to therapy	epothilone, 2-methoxyestradiol, E7974, ombrabulin, dolastatin 10, MKC-1, soblidotin, BMS188797, 7-methylthiomethylpaclitaxel, azixa, T 900607, lexibulin, MEDI-547, trastuzumab emtansine, epothilone D, sagopilone, EC 0489, 3',4'-anhydrovinblastine, bortezomib/paclitaxel, paclitaxel/trastuzumab, docetaxel/pertuzumab/trastuzumab, bevacizumab/paclitaxel, docetaxel/trastuzumab, paclitaxel/pertuzumab/t…
tubulin (family)	--	--	--	--							16			Cytoplasm	group		ixabepilone, TPI 287, brentuximab vedotin, N-acetylcochinol-O-phosphate, tesetaxel, ortataxel, cabazitaxel, BNC 105P, monomethyl auristatin E, bortezomib/paclitaxel, cyclophosphamide/docetaxel/doxorubicin/trastuzumab, cyclophosphamide/doxorubicin/paclitaxel/trastuzumab, paclitaxel/trastuzumab, docetaxel/pertuzumab/trastuzumab, cyclophosphamide/docetaxel/doxorubicin, cyclophosphamide/docetaxel, be…
tunicamycin	--	--	--	--										Other	chemical - endogenous non-mammalian
TYR	tyrosinase	--	--	--										Cytoplasm	enzyme	efficacy	hydroquinone, azelaic acid	7299	22173	308800
tyrosine kinase	--	--	--	--									25	Other	group		tyrosine kinase inhibitor
tyrphostin AG 1296	--	--	--	--										Other	chemical - kinase inhibitor
tyrphostin AG 1478	--	--	--	--										Other	chemical - kinase inhibitor
TYSND1	trypsin domain containing 1	--	--	16715103					0.084	0.713				Cytoplasm	peptidase			219743	71767	365571
U0126	--	--	--	--										Other	chemical - kinase inhibitor
U73122	--	--	--	--										Other	chemical reagent
Ubb	ubiquitin B	--	--	--								20		Cytoplasm	other				22187	192255
UBE2	--	--	--	--								9	25	Cytoplasm	group
Ube3	--	--	--	--									25	Other	group
Ubiquitin	--	--	--	--								7	11	Cytoplasm	group
UCHL5	ubiquitin C-terminal hydrolase L5	16697438	--	16697438	-0.096	0.666			-0.608	0.042			4	Cytoplasm	peptidase		VLX1570	51377	56207	360853
UCN-01	--	--	--	--										Other	chemical drug
UFD1L	ubiquitin fusion degradation 1 like (yeast)	--	--	16932300					-0.201	0.355				Cytoplasm	peptidase			7353	22230	84478
UGGT1	UDP-glucose glycoprotein glucosyltransferase 1	16885432	--	--	-0.619	0.0152								Cytoplasm	enzyme			56886	320011	171129
urethane	--	--	--	--										Other	chemical toxicant
URI1	URI1, prefoldin like chaperone	--	--	--										Nucleus	transcription regulator			8725	19777	308537
uric acid	--	--	--	--										Other	chemical - endogenous mammalian	diagnosis,efficacy,safety
ursodeoxycholic acid	--	--	--	--										Other	chemical - endogenous mammalian	diagnosis
ursolic acid	--	--	--	--										Other	chemical drug
UTP	--	--	--	--										Other	chemical - endogenous mammalian
valproic acid	--	--	--	--										Other	chemical drug
vancomycin	--	--	--	--										Other	biologic drug
VASN	vasorin	--	--	--								24		Plasma Membrane	other			114990	246154	679921
VCAN	versican	--	--	--										Extracellular Space	other			1462	13003	114122
Vegf	--	--	--	--							4	8	5	Extracellular Space	group	diagnosis,disease progression,efficacy,prognosis,response to therapy,unspecified application	bevacizumab, aflibercept, PTC299, bevacizumab/erlotinib, bevacizumab/sorafenib, bevacizumab/paclitaxel, bevacizumab/panitumumab, bevacizumab/cetuximab, bevacizumab/pemetrexed, bevacizumab/paclitaxel/topotecan, bevacizumab/docetaxel, MP0250, bevacizumab/topotecan
VEGFA	vascular endothelial growth factor A	--	--	--										Extracellular Space	growth factor	diagnosis,efficacy,prognosis,safety,unspecified application	dalteparin, bevacizumab, ranibizumab, aflibercept, bevacizumab/erlotinib, bevacizumab/sorafenib, bevacizumab/5-fluorouracil, bevacizumab/temozolomide, bevacizumab/irinotecan, bevacizumab/carmustine/lomustine, bevacizumab/paclitaxel, bevacizumab/irinotecan/oxaliplatin, aflibercept/irinotecan, bevacizumab/capecitabine/oxaliplatin, bevacizumab/panitumumab, bevacizumab/cetuximab, bevacizumab/pemetrex…	7422	22339	83785
VHL	von Hippel-Lindau tumor suppressor	--	--	16937571					-0.007	0.978		25		Nucleus	transcription regulator	diagnosis,efficacy		7428	22346	24874
VIM	vimentin	--	--	--										Cytoplasm	other	diagnosis,efficacy,prognosis,unspecified application		7431	22352	81818
vinblastine	--	--	--	--										Other	chemical drug
vincristine	--	--	--	--										Other	chemical drug
vinyl carbamate	--	--	--	--										Other	chemical toxicant
VIP	vasoactive intestinal peptide	--	--	--										Extracellular Space	other	efficacy		7432	22353	117064
vitamin D	--	--	--	--										Other	chemical drug	diagnosis,efficacy,safety
vitamin E	--	--	--	--										Other	chemical drug
VitaminD3-VDR-RXR	--	--	--	--								15		Nucleus	complex
voltage-gated calcium channel	--	--	--	--							23			Plasma Membrane	complex		tetrandrine
vorinostat	--	--	--	--										Other	chemical drug
VRK1	vaccinia related kinase 1	16788142	--	--	-0.723	0.0148								Nucleus	kinase			7443	22367	362779
WIN 55,212-2	--	--	--	--										Other	chemical - other
WISP2	WNT1 inducible signaling pathway protein 2	--	--	16914084					0.193	0.401				Extracellular Space	growth factor	diagnosis		8839	22403	29576
Wnt	--	--	--	--								2		Extracellular Space	group	unspecified application
WNT3A	Wnt family member 3A	16678295	--	--	-0.177	0.441								Extracellular Space	cytokine			89780	22416	303181
WNT5A	Wnt family member 5A	--	--	--										Extracellular Space	cytokine			7474	22418	64566
wortmannin	--	--	--	--										Other	chemical - kinase inhibitor
WT1	Wilms tumor 1	--	--	--										Nucleus	transcription regulator	diagnosis,disease progression,prognosis,unspecified application		7490	22431	24883
WTAP	Wilms tumor 1 associated protein	--	--	--										Nucleus	other			9589	60532	499020
WWOX	WW domain containing oxidoreductase	--	--	16821193					-0.003	0.99				Cytoplasm	enzyme			51741	80707	292041
xanthine	--	--	--	--										Other	chemical - endogenous mammalian	efficacy
xanthohumol	--	--	--	--										Other	chemical - endogenous non-mammalian
XIAP	X-linked inhibitor of apoptosis	--	--	--										Cytoplasm	enzyme	diagnosis,efficacy	XIAP antisense oligonucleotide AEG35156, birinapant, idronoxil	331	11798	63879
Y 27632	--	--	--	--										Other	chemical drug
YDJC	YdjC homolog (bacterial)	--	--	16932809					-0.535	0.0495				Other	other			150223	69101	287938
YTHDF3	YTH N6-methyladenosine RNA binding protein 3	--	--	--								14		Cytoplasm	other			253943	229096	361920
YY1	YY1 transcription factor	--	--	--										Nucleus	transcription regulator			7528	22632	24919
ZBTB2	zinc finger and BTB domain containing 2	--	--	--										Nucleus	other			57621	381990	308126
ZBTB7B	zinc finger and BTB domain containing 7B	--	--	--										Nucleus	transcription regulator			51043	22724	295248
ZC3H14	zinc finger CCCH-type containing 14	16787279	--	--	0.237	0.293								Nucleus	other			79882	75553	192359
ZC3HAV1	zinc finger CCCH-type containing, antiviral 1	--	--	--										Plasma Membrane	other			56829	78781	252832
zeaxanthin	--	--	--	--										Other	chemical drug
zinc	--	--	--	--										Other	chemical drug	efficacy
ZNF24	zinc finger protein 24	--	--	--										Nucleus	transcription regulator			7572	59057	360204
ZNF423	zinc finger protein 423	--	--	--										Nucleus	transcription regulator			23090	94187	94188
ZNF503	zinc finger protein 503	--	--	--										Nucleus	other			84858	218820	305687
ZNF600	zinc finger protein 600	16875083	--	--	1.044	0.0118								Other	other			162966
ZNF623	zinc finger protein 623	--	--	17073408					0.546	0.0235				Nucleus	other			9831	78834	102547932
ZNF624	zinc finger protein 624	--	--	16841802					0.612	0.0301			10	Nucleus	other			57547	100040944	100909569
ZNF776	zinc finger protein 776	16866131	--	16866131	0.247	0.349			0.616	0.0161				Other	other			284309
zoledronic acid	--	--	--	--										Other	chemical drug
zonisamide	--	--	--	--										Other	chemical drug
zVAD-FMK	--	--	--	--										Other	chemical - protease inhibitor
CLPTM1L	CLPTM1 like	16993943	16993943	--	-1.076	0.000976	1.019	0.00497			5	3		Other	other			81037	218335	316916
RNF149	ring finger protein 149	16901200	16901200	--	-0.939	0.0182	0.971	0.0757						Cytoplasm	enzyme			284996	67702	363222
mir-1271	microRNA 1271	16992807	16992807	--	-0.698	0.0422	0.894	0.0269						Cytoplasm	microRNA	unspecified application		100302203
GSTA2	glutathione S-transferase alpha 2	--	17020059	--			0.887	0.00898				6		Cytoplasm	enzyme			2939		501110
SRP68	signal recognition particle 68	16849072	16849072	--	-0.62	0.0412	0.845	0.0277				10		Nucleus	other			6730	217337	363707
RTFDC1	replication termination factor 2 domain containing 1	16915044	16915044	--	-0.672	0.0181	0.829	0.0339			5	18		Other	other			51507	66404	296410
KLHL8	kelch like family member 8	16977789	16977789	--	-0.763	0.00543	0.82	0.0115			23	3		Nucleus	other			57563	246293	289457
MLKL	mixed lineage kinase domain like pseudokinase	16828344	16828344	--	-0.692	0.0151	0.782	0.133			18			Cytoplasm	kinase			197259	74568	690743
RUVBL1	RuvB like AAA ATPase 1	16958812	16958812	--	-0.834	0.0111	0.766	0.0469			17	3		Nucleus	transcription regulator			8607	56505	65137
HYOU1	hypoxia up-regulated 1	16745186	16745186	--	-0.839	0.00331	0.744	0.014				16		Cytoplasm	other			10525	12282	192235
SLC25A15	solute carrier family 25 member 15	16774235	16774235	--	-0.363	0.353	0.737	0.0401				13		Cytoplasm	transporter			10166	18408	306574
KARS	lysyl-tRNA synthetase	16828514	16828514	--	-0.588	0.0282	0.737	0.066						Cytoplasm	enzyme	unspecified application		3735	85305	292028
KRT79	keratin 79	16765101	16765101	--	-0.318	0.179	0.723	0.0172				11		Extracellular Space	other			338785	223917	683720
HIF1AN	hypoxia inducible factor 1 alpha subunit inhibitor	16708278	16708278	--	-0.496	0.0535	0.713	0.038						Nucleus	enzyme			55662	319594	309434
BUD31	BUD31 homolog	17048908	17048908	--	-0.741	0.0144	0.709	0.0354				2		Nucleus	transcription regulator			8896		89819
TUFM	Tu translation elongation factor, mitochondrial	16825410	16825410	--	-0.856	0.00488	0.702	0.0623			24			Cytoplasm	translation regulator			7284	233870	293481
AFG3L2	AFG3 like matrix AAA peptidase subunit 2	16853996	16853996	--	-0.62	0.0283	0.701	0.134						Cytoplasm	peptidase			10939	69597	307350
COMMD1	copper metabolism domain containing 1	16880511	16880511	--	-0.457	0.0833	0.697	0.0345				1		Nucleus	transporter			150684	17846	289831
LAS1L	LAS1 like, ribosome biogenesis factor	17111688	17111688	--	-0.69	0.0243	0.694	0.0494			12	12		Nucleus	other			81887	76130	296865
TAF11	TATA-box binding protein associated factor 11	17018425	17018425	--	-0.586	0.0365	0.679	0.0402				3,13		Nucleus	transcription regulator			6882	68776	309638
NUDC	nuclear distribution C, dynein complex regulator	16661323	16661323	--	-0.727	0.0251	0.679	0.13						Cytoplasm	other			10726	18221	29648
NIPAL1	NIPA like domain containing 1	16966548	16966548	--	-0.335	0.188	0.674	0.0345				20		Other	other			152519	70701	289594
RPP25L	ribonuclease P/MRP subunit p25 like	17093474	17093474	--	-0.692	0.014	0.671	0.0163			21	3,11		Other	other			138716	69961	298002
POP7	POP7 homolog, ribonuclease P/MRP subunit	17049461	17049461	--	-0.788	0.0113	0.669	0.104			21			Nucleus	enzyme			10248	74097	288564
DRICH1	aspartate rich 1	16933027	16933027	--	-0.781	0.004	0.655	0.0232						Other	other			51233
RPA1	replication protein A1	--	16829580	--			0.655	0.0416				12		Nucleus	other			6117	68275	287524
NOP56	NOP56 ribonucleoprotein	16910825	16910825	--	-0.953	0.00289	0.65	0.0505			14			Nucleus	other			10528	67134	362214
CELA2A	chymotrypsin like elastase family member 2A	16659623	16659623	--	-0.494	0.048	0.644	0.0337				15		Extracellular Space	peptidase			63036	13706	24332
RPS27A	ribosomal protein S27a	16880229	16880229	--	-0.644	0.0331	0.642	0.0509			2			Cytoplasm	other			6233	78294	100912032
PCGEM1	PCGEM1, prostate-specific transcript (non-protein coding)	16888999	16888999	--	-0.194	0.553	0.64	0.0733						Other	other			64002
SEC13	SEC13 homolog, nuclear pore and COPII coat complex component	16950686	16950686	--	-0.719	0.0131	0.639	0.0722			4			Cytoplasm	transporter			6396	110379	297522
SLC39A7	solute carrier family 39 member 7	17007377	17007377	--	-0.75	0.00908	0.637	0.0688			6			Plasma Membrane	transporter			7922	14977	294281
TOMM40L	translocase of outer mitochondrial membrane 40 like	16672847	16672847	--	-0.712	0.0201	0.637	0.109			10			Cytoplasm	other			84134	641376	304971
HNRNPL	heterogeneous nuclear ribonucleoprotein L	16872052	16872052	--	-0.583	0.0304	0.625	0.0462				2		Nucleus	other			3191	15388	80846
BAG1	BCL2 associated athanogene 1	17093204	17093204	--	-0.682	0.0283	0.614	0.19						Cytoplasm	other			573	12017	297994
EIF2B5	eukaryotic translation initiation factor 2B subunit epsilon	16948675	16948675	--	-0.694	0.0089	0.613	0.0981						Cytoplasm	other			8893	224045	192234
FAM161B	family with sequence similarity 161 member B	16794586	16794586	--	-0.373	0.118	0.61	0.0285				11		Other	other			145483	217705
GATA4	GATA binding protein 4	17065780	17065780	--	-0.48	0.0843	0.606	0.0392				2		Nucleus	transcription regulator			2626	14463	54254
HNRNPF	heterogeneous nuclear ribonucleoprotein F	16713470	16713470	--	-0.863	0.00232	0.598	0.0304			2	2		Nucleus	other			3185	98758	64200
KRT77	keratin 77	16765041	16765041	--	-0.328	0.155	0.598	0.044				17		Cytoplasm	other			374454	406220	406226
POLR1B	RNA polymerase I subunit B	16884473	16884473	--	-0.785	0.00486	0.597	0.0356			8	2		Nucleus	enzyme			84172	20017	83582
BEST4	bestrophin 4	16686282	16686282	--	-0.471	0.0536	0.595	0.0448				23		Plasma Membrane	other			266675		689103
EBNA1BP2	EBNA1 binding protein 2	16686088	16686088	--	-0.858	0.0162	0.587	0.0808			14			Nucleus	other			10969	69072	100912375|114021
EIF3B	eukaryotic translation initiation factor 3 subunit B	17042946	17042946	--	-0.688	0.0136	0.584	0.0997						Cytoplasm	translation regulator			8662	27979	288516
NFKB1	nuclear factor kappa B subunit 1	16969300	16969300	--	-0.499	0.0377	0.583	0.0739						Nucleus	transcription regulator		dexamethasone/thalidomide, bortezomib/dexamethasone/thalidomide, rituximab/thalidomide, bortezomib/thalidomide, prednisone/thalidomide, triflusal, thalidomide	4790	18033	81736
GRPEL1	GrpE like 1, mitochondrial	16974096	16974096	--	-0.444	0.08	0.582	0.0458				17		Cytoplasm	other			80273	17713	79563
WDR36	WD repeat domain 36	16987914	16987914	--	-0.594	0.0217	0.58	0.0724			14			Extracellular Space	other			134430	225348	688637
EIF2AK3	eukaryotic translation initiation factor 2 alpha kinase 3	16900053	16900053	--	-0.377	0.134	0.579	0.0412				6		Cytoplasm	kinase	efficacy		9451	13666	29702
UBE2E3	ubiquitin conjugating enzyme E2 E3	16888232	16888232	--	-0.416	0.102	0.578	0.041				9		Nucleus	enzyme			10477	22193	295686
TLDC1	TBC/LysM-associated domain containing 1	16828810	16828810	--	-0.605	0.0195	0.574	0.0626						Cytoplasm	other			57707	74347	307901
mir-23	microRNA 23a	16869494	16869494	--	-0.168	0.517	0.565	0.0927						Cytoplasm	microRNA	unspecified application		407010|407011	387217|387216	100314228|100314002
PREP	prolyl endopeptidase	17022163	17022163	--	-0.524	0.0446	0.558	0.0772			22			Cytoplasm	peptidase		Z 321	5550	19072	83471
PDIA4	protein disulfide isomerase family A member 4	17064135	17064135	--	-0.842	0.00241	0.558	0.0613						Cytoplasm	enzyme			9601	12304	116598
MAPK14	mitogen-activated protein kinase 14	17007884	17007884	--	-0.639	0.0133	0.554	0.0626			10	19		Cytoplasm	kinase	efficacy	talmapimod, RO-3201195, ralimetinib, p38 MAP kinase inhibitor	1432	26416	81649
TAP1	transporter 1, ATP binding cassette subfamily B member	17017979	17017979	--	-0.649	0.0176	0.551	0.0629						Cytoplasm	transporter			6890	21354	24811
CUL4A	cullin 4A	16776827	16776827	--	-0.64	0.0206	0.55	0.0907			2			Nucleus	other			8451	99375	361181
MLF1	myeloid leukemia factor 1	16947401	16947401	--	-0.111	0.658	0.543	0.05				7		Nucleus	other	unspecified application		4291	17349	310483
ELAVL1	ELAV like RNA binding protein 1	16868053	16868053	--	-0.448	0.0866	0.543	0.079				13		Cytoplasm	other	efficacy		1994	15568	363854
TRAM1	translocation associated membrane protein 1	17078102	17078102	--	-0.587	0.0267	0.542	0.059						Cytoplasm	other			23471	72265	312903
PSMB9	proteasome subunit beta 9	17007307	17007307	--	-0.603	0.0272	0.539	0.0828						Cytoplasm	peptidase		carfilzomib, carfilzomib/dexamethasone/lenalidomide, carfilzomib/dexamethasone/rituximab, carfilzomib/dexamethasone	5698	16912	24967
CRELD2	cysteine rich with EGF like domains 2	16931569	16931569	--	-0.603	0.0222	0.536	0.0662						Other	other			79174	76737	362978
SEC24C	SEC24 homolog C, COPII coat complex component	16706082	16706082	--	-0.64	0.0131	0.526	0.0937			13			Cytoplasm	transporter			9632	218811	685144
LSM14A	LSM14A, mRNA processing body assembly factor	16860678	16860678	--	-0.322	0.224	0.526	0.155				13		Cytoplasm	other			26065	67070	361554
PPP2R1B	protein phosphatase 2 scaffold subunit Abeta	16744289	16744289	--	-0.617	0.0371	0.517	0.0557			9			Plasma Membrane	phosphatase			5519	73699	315648
ILF3	interleukin enhancer binding factor 3	16858235	16858235	--	-0.646	0.011	0.515	0.0851			2			Nucleus	transcription regulator			3609	16201	84472
HK1	hexokinase 1	16705577	16705577	--	-0.54	0.0462	0.514	0.108						Cytoplasm	kinase			3098	15275	25058
TTF1	transcription termination factor 1	17099295	17099295	--	-0.599	0.0278	0.513	0.121			25			Nucleus	transcription regulator	unspecified application		7270
MTA2	metastasis associated 1 family member 2	16739317	16739317	--	-0.617	0.0266	0.512	0.162						Nucleus	transcription regulator			9219	23942	361724
GPT	glutamic--pyruvic transaminase	17073890	17073890	--	-0.412	0.096	0.511	0.0497				6		Cytoplasm	enzyme			2875	76282	81670
GNL2	G protein nucleolar 2	16685383	16685383	--	-0.59	0.0182	0.511	0.0905						Nucleus	enzyme			29889	230737	362593
EMC8	ER membrane protein complex subunit 8	16828905	16828905	--	-0.513	0.0408	0.511	0.15			5			Cytoplasm	other			10328	18117	361425
USP5	ubiquitin specific peptidase 5	16747501	16747501	--	-0.524	0.0492	0.509	0.135			6			Cytoplasm	peptidase			8078	22225	297593
ATIC	5-aminoimidazole-4-carboxamide ribonucleotide formyltransferase/IMP cyclohydrolase	16890490	16890490	--	-0.561	0.0221	0.505	0.0796						Cytoplasm	enzyme		gemcitabine/pemetrexed, pemetrexed	471	108147	81643
ACACA	acetyl-CoA carboxylase alpha	16843728	16843728	--	-0.585	0.0306	0.498	0.139						Cytoplasm	enzyme			31	107476	60581
OTUD7B	OTU deubiquitinase 7B	16692701	16692701	--	-0.085	0.755	0.496	0.122						Cytoplasm	peptidase			56957	229603	310677
TSR1	TSR1, ribosome maturation factor	16839582	16839582	--	-0.602	0.0235	0.492	0.148			21			Nucleus	other			55720	104662	100360406
ACTB	actin beta	17054823	17054823	--	-0.4	0.203	0.488	0.0919						Cytoplasm	other			60	11461	81822
GARS	glycyl-tRNA synthetase	17044800	17044800	--	-0.657	0.0158	0.486	0.119						Cytoplasm	enzyme			2617	353172	297113
VAV1	vav guanine nucleotide exchange factor 1	16857490	16857490	--	-0.548	0.0493	0.484	0.239						Nucleus	transcription regulator			7409	22324	25156
SRPRB	SRP receptor beta subunit	16945907	16945907	--	-0.658	0.0232	0.482	0.0719			17			Cytoplasm	other			58477	20818	300965
PIK3CA	phosphatidylinositol-4,5-bisphosphate 3-kinase catalytic subunit alpha	--	16948209	--			0.479	0.0898						Cytoplasm	kinase	efficacy,prognosis,response to therapy	SF 1126, PX-866, dactolisib, pictilisib, buparlisib, XL147, PKI-179, MLN1117, taselisib, AZD8835, PWT33597, BAY1082439, PQR309	5290	18706	170911
CDC23	cell division cycle 23	17000404	17000404	--	-0.626	0.0373	0.478	0.173						Nucleus	enzyme			8697	52563	291689
GTF2F2	general transcription factor IIF subunit 2	16774497	16774497	--	-0.657	0.0316	0.478	0.162						Nucleus	transcription regulator			2963	68705	81674
MIF	macrophage migration inhibitory factor (glycosylation-inhibiting factor)	16928098	16928098	--	-0.632	0.016	0.478	0.151						Extracellular Space	cytokine	diagnosis,prognosis,response to therapy		4282	17319	81683
CCT3	chaperonin containing TCP1 subunit 3	16694529	16694529	--	-0.563	0.0379	0.47	0.0808			9			Cytoplasm	other			7203	12462	295230
LASP1	LIM and SH3 protein 1	16833708	16833708	--	-0.484	0.0673	0.467	0.11						Cytoplasm	transporter			3927	16796	29278
RPA2	replication protein A2	16684089	16684089	--	-0.64	0.0182	0.467	0.0851						Nucleus	other			6118	19891	59102
MAP3K7	mitogen-activated protein kinase kinase kinase 7	17021754	17021754	--	-0.281	0.318	0.462	0.196						Cytoplasm	kinase			6885		313121
SMARCD2	SWI/SNF related, matrix associated, actin dependent regulator of chromatin, subfamily d, member 2	16847644	16847644	--	-0.551	0.025	0.46	0.0923						Nucleus	transcription regulator			6603	83796	83833
TMEM268	transmembrane protein 268	17088408	17088408	--	-0.633	0.0141	0.458	0.105						Cytoplasm	other			203197	230279	298104
HNRNPAB	heterogeneous nuclear ribonucleoprotein A/B	16993268	16993268	--	-0.539	0.0561	0.455	0.16						Nucleus	enzyme			3182	15384
MVP	major vault protein	16817692	16817692	--	-0.382	0.0984	0.45	0.108						Nucleus	other			9961	78388	64681
DTNBP1	dystrobrevin binding protein 1	17015819	17015819	--	-0.544	0.0377	0.447	0.118						Plasma Membrane	other	diagnosis		84062	94245	641528
NGFR	nerve growth factor receptor	16835592	16835592	--	-0.225	0.372	0.445	0.127						Plasma Membrane	transmembrane receptor	disease progression,prognosis		4804	18053	24596
HAX1	HCLS1 associated protein X-1	16671381	16671381	--	-0.674	0.0178	0.44	0.14			16			Cytoplasm	other			10456	23897	291202
POFUT1	protein O-fucosyltransferase 1	16912520	16912520	--	-0.517	0.0413	0.439	0.127						Cytoplasm	enzyme			23509	140484	311551
UBL4A	ubiquitin like 4A	17115597	17115597	--	-0.603	0.0272	0.439	0.157			2			Cytoplasm	enzyme			8266	27643|100169864	293864
CTCF	CCCTC-binding factor	16820193	16820193	--	-0.432	0.153	0.438	0.213						Nucleus	transcription regulator			10664	13018	83726
ACTR5	ARP5 actin-related protein 5 homolog	16913653	16913653	--	-0.609	0.0195	0.437	0.116						Nucleus	other			79913	109275	362258
KRI1	KRI1 homolog	16868762	16868762	--	-0.545	0.0251	0.435	0.184			14			Nucleus	other			65095	215194	687183
WNT5B	Wnt family member 5B	16746683	16746683	--	-0.516	0.0406	0.435	0.174				23		Extracellular Space	other			81029	22419	282582
CCT6A	chaperonin containing TCP1 subunit 6A	17046254	17046254	--	-0.52	0.0345	0.432	0.13			9			Cytoplasm	other			908	12466	288620
TSSC1	tumor suppressing subtransferable candidate 1	16893958	16893958	--	-0.577	0.0328	0.426	0.174						Other	other			7260	380752	362721
STIP1	stress induced phosphoprotein 1	16726224	16726224	--	-0.096	0.707	0.424	0.144						Cytoplasm	other		lavendustin C	10963	20867	192277
CDRT15	CMT1A duplicated region transcript 15	16841546	16841546	--	-0.617	0.0275	0.423	0.194			20			Other	other			146822
ATP5I	ATP synthase, H+ transporting, mitochondrial Fo complex subunit E	16973322	16973322	--	-0.527	0.0463	0.419	0.157			24			Cytoplasm	transporter			521
MCMBP	minichromosome maintenance complex binding protein	16718983	16718983	--	-0.667	0.0337	0.416	0.119			6			Nucleus	other			79892	210711	309009
HGF	hepatocyte growth factor	17059165	17059165	--	-0.426	0.0812	0.41	0.112						Extracellular Space	growth factor	diagnosis,disease progression,efficacy,prognosis,unspecified application	rilotumumab, MP0250	3082	15234	24446
PGM1	phosphoglucomutase 1	16665566	16665566	--	-0.455	0.0925	0.403	0.275				23		Cytoplasm	enzyme			5236	72157	24645
RRP1	ribosomal RNA processing 1	16923397	16923397	--	-0.568	0.0361	0.402	0.183						Nucleus	other			8568		309674
HCAR2	hydroxycarboxylic acid receptor 2	16771797	16771797	--	-0.329	0.163	0.399	0.153						Plasma Membrane	G-protein coupled receptor		atorvastatin/niacin, nicotinic acid/pioglitazone, nicotinic acid, lovastatin/niacin	338442	80885	353250
NUP35	nucleoporin 35	16888412	16888412	--	-0.761	0.00814	0.394	0.131			4			Nucleus	transporter			129401	69482	295692
KRAS	KRAS proto-oncogene, GTPase	16762399	16762399	--	-0.529	0.0933	0.386	0.276						Cytoplasm	enzyme	diagnosis,efficacy,prognosis,response to therapy,unspecified application		3845	16653	24525
DNMT3A	DNA methyltransferase 3 alpha	--	16895344	--			0.386	0.178						Nucleus	enzyme			1788	13435	444984
MRPL3	mitochondrial ribosomal protein L3	16959187	16959187	--	-0.585	0.0243	0.384	0.206			24			Cytoplasm	other			11222	94062	300974
XRCC6	X-ray repair cross complementing 6	16930678	16930678	--	-0.422	0.0887	0.384	0.168				14		Nucleus	enzyme	unspecified application		2547	14375	25019
PKM	pyruvate kinase, muscle	16811372	16811372	--	-0.519	0.0493	0.379	0.136						Cytoplasm	kinase	unspecified application	CAP-232	5315	18746	25630
B2M	beta-2-microglobulin	16800450	16800450	--	-0.376	0.135	0.379	0.196				20		Plasma Membrane	transmembrane receptor	disease progression,efficacy,safety,unspecified application	4'-iodo-4'-deoxydoxorubicin	567	12010	24223
PSME2	proteasome activator subunit 2	16791059	16791059	--	-0.656	0.0208	0.375	0.199						Cytoplasm	peptidase			5721	19188	100362709|29614
RPSA	ribosomal protein SA	--	16939402	--			0.375	0.198						Cytoplasm	translation regulator			3921	16785	29236
CSH1/CSH2	chorionic somatomammotropin hormone 1	16847661	16847661	--	-0.372	0.247	0.373	0.322						Extracellular Space	other			1442|1443
PRKCB	protein kinase C beta	16817044	16817044	--	-0.537	0.0642	0.368	0.218						Cytoplasm	kinase	diagnosis,efficacy,unspecified application	sotrastaurin, enzastaurin, ruboxistaurin, ingenol mebutate	5579	18751	25023
SEC23B	Sec23 homolog B, coat complex II component	16911754	16911754	--	-0.547	0.0257	0.362	0.178			13			Extracellular Space	transporter			10483	27054	362226
WDR12	WD repeat domain 12	16907458	16907458	--	-0.771	0.00494	0.361	0.245			14			Cytoplasm	other			55759	57750	363237
RAP2B	RAP2B, member of RAS oncogene family	16947113	16947113	--	-1.095	0.000485	0.361	0.153						Plasma Membrane	enzyme			5912	74012	170923
CTBP1	C-terminal binding protein 1	--	16973522	--			0.359	0.192						Nucleus	enzyme			1487	13016	29382
FADD	Fas associated via death domain	16728331	16728331	--	-0.241	0.343	0.354	0.227						Cytoplasm	other	diagnosis,disease progression		8772	14082	266610
CDK9	cyclin dependent kinase 9	17089446	17089446	--	-0.169	0.495	0.339	0.236						Nucleus	kinase		roscovitine, BMS-387032, dinaciclib, AZD5438, SB-1317, roniciclib, CYC065, alvocidib	1025	107951	362110
RCBTB2	RCC1 and BTB domain containing protein 2	16779024	16779024	--	-0.843	0.0431	0.325	0.244			16			Cytoplasm	other			1102	105670	290363
MAP4K4	mitogen-activated protein kinase kinase kinase kinase 4	--	16883568	--			0.324	0.239						Cytoplasm	kinase			9448	26921	301363
EIF2B3	eukaryotic translation initiation factor 2B subunit gamma	16686324	16686324	--	-0.634	0.0245	0.322	0.333						Cytoplasm	other			8891	108067	171145
PRMT7	protein arginine methyltransferase 7	16820414	16820414	--	-0.317	0.199	0.322	0.297				14		Cytoplasm	enzyme			54496	214572	361402
PRDX2	peroxiredoxin 2	16869324	16869324	--	-0.429	0.0726	0.319	0.23						Cytoplasm	enzyme			7001	21672	29338
MAP3K1	mitogen-activated protein kinase kinase kinase 1	16984945	16984945	--	-0.649	0.0186	0.317	0.265						Cytoplasm	kinase		E 6201	4214	26401	116667|100912399
PSMA3	proteasome subunit alpha 3	16784642	16784642	--	-0.677	0.013	0.314	0.296						Cytoplasm	peptidase			5684	19167	29670
RPL24	ribosomal protein L24	16956952	16956952	--	-0.55	0.0407	0.31	0.345			14			Cytoplasm	other			6152	68193	64307
NUP205	nucleoporin 205	17051965	17051965	--	-0.841	0.0106	0.306	0.355			4			Nucleus	other			23165	70699	362335
BAX	BCL2 associated X, apoptosis regulator	16863922	16863922	--	-0.5	0.121	0.299	0.265						Cytoplasm	transporter	efficacy,prognosis,unspecified application		581	12028	24887
SNX5	sorting nexin 5	16917504	16917504	--	-0.612	0.0177	0.298	0.27						Cytoplasm	transporter			27131	69178
MAFK	MAF bZIP transcription factor K	17042895	17042895	--	-0.299	0.251	0.289	0.373						Nucleus	transcription regulator			7975	17135	246760
PPM1M	protein phosphatase, Mg2+/Mn2+ dependent 1M	16941365	16941365	--	-0.537	0.0302	0.282	0.303						Nucleus	phosphatase			132160	67905	686298
GABPA	GA binding protein transcription factor alpha subunit	16921850	16921850	--	-0.322	0.181	0.281	0.327						Nucleus	transcription regulator			2551	14390	363735
CYBA	cytochrome b-245 alpha chain	16829130	16829130	--	-0.523	0.0319	0.28	0.318						Cytoplasm	enzyme			1535	13057	79129
RRBP1	ribosome binding protein 1	16917468	16917468	--	-0.725	0.0239	0.278	0.436						Cytoplasm	other			6238
CLTA	clathrin light chain A	17084882	17084882	--	-0.502	0.0372	0.277	0.269			1			Plasma Membrane	other			1211	12757	83800
TRIM28	tripartite motif containing 28	16866337	16866337	--	-0.54	0.0725	0.266	0.316						Nucleus	transcription regulator			10155	21849	116698
NFYA	nuclear transcription factor Y subunit alpha	--	17008412	--			0.264	0.344						Nucleus	transcription regulator			4800	18044	29508
DDX55	DEAD-box helicase 55	16758624	16758624	--	-0.755	0.00789	0.261	0.444			14			Other	enzyme			57696	67848	100362764
PRKCE	protein kinase C epsilon	--	16879679	--			0.26	0.318						Cytoplasm	kinase	disease progression	protein kinase C-epsilon activator, ingenol mebutate	5581	18754	29340
INPP5D	inositol polyphosphate-5-phosphatase D	16892446	16892446	--	-0.249	0.321	0.256	0.337						Cytoplasm	phosphatase		AQX-1125	3635	16331	54259
NONO	non-POU domain containing, octamer-binding	17104662	17104662	--	-0.491	0.0483	0.255	0.307						Nucleus	other			4841	53610	317259
MAPKAPK2	mitogen-activated protein kinase-activated protein kinase 2	--	16676643	--			0.249	0.36						Nucleus	kinase		cdc25C phosphatase (211-221)	9261	17164	289014
SNX17	sorting nexin 17	--	16878226	--			0.248	0.357						Cytoplasm	transporter			9784	266781	298836
EEF1A1	eukaryotic translation elongation factor 1 alpha 1	--	17020802	--			0.245	0.32						Cytoplasm	translation regulator			1915	13627	171361
ATG7	autophagy related 7	16937681	16937681	--	-0.451	0.0569	0.244	0.385						Cytoplasm	enzyme			10533	74244	312647
BTBD11	BTB domain containing 11	16756447	16756447	--	-0.521	0.048	0.242	0.42			7			Other	transcription regulator			121551	74007	314675
MYH8	myosin heavy chain 8	16841212	16841212	--	-0.522	0.032	0.237	0.35			24			Cytoplasm	enzyme			4626	17885	252942
CCND3	cyclin D3	17019169	17019169	--	-0.433	0.125	0.234	0.369						Nucleus	kinase	prognosis		896	12445	25193
PLCD1	phospholipase C delta 1	16952218	16952218	--	-0.609	0.0445	0.233	0.378						Cytoplasm	enzyme			5333	18799	24655
PDX1	pancreatic and duodenal homeobox 1	--	16773547	--			0.233	0.352						Nucleus	transcription regulator			3651	18609	29535
UBN1	ubinuclein 1	--	16815609	--			0.231	0.455				14		Nucleus	transcription regulator			29855	170644	302935
SPTLC2	serine palmitoyltransferase long chain base subunit 2	16795192	16795192	--	-0.294	0.328	0.229	0.452						Cytoplasm	enzyme			9517	20773	366697
RAF1	Raf-1 proto-oncogene, serine/threonine kinase	16950848	16950848	--	-0.14	0.536	0.228	0.441						Cytoplasm	kinase	efficacy	CHIR-265, c-raf antisense oligonucleotide liposome, ISIS 5132, vemurafenib, dabrafenib, regorafenib, bortezomib/sorafenib, dexamethasone/lenalidomide/sorafenib, bevacizumab/sorafenib, dabrafenib/trametinib, cytarabine/idarubicin/sorafenib, 5-azacytidine/sorafenib, decitabine/sorafenib, MLN2480, cobimetinib/vemurafenib, everolimus/sorafenib, dabrafenib/panitumumab, HM95573, dabrafenib/trametinib/v…	5894	110157	24703
RPN1	ribophorin I	16958864	16958864	--	-0.533	0.0408	0.22	0.404						Cytoplasm	enzyme			6184	103963	25596
FKBP4	FK506 binding protein 4	16746808	16746808	--	-0.518	0.0414	0.219	0.398			10			Nucleus	enzyme			2288	14228	260321
HNRNPH2	heterogeneous nuclear ribonucleoprotein H2 (H')	17105463	17105463	--	-0.509	0.0433	0.217	0.46			2			Nucleus	other			3188	56258	308650
KIF22	kinesin family member 22	16817647	16817647	--	-0.89	0.00388	0.212	0.437						Nucleus	other	diagnosis,prognosis		3835	110033	293502
MAPRE2	microtubule associated protein RP/EB family member 2	16851900	16851900	--	-0.535	0.028	0.212	0.388			13			Cytoplasm	other			10982
BRMS1	breast cancer metastasis suppressor 1	--	16740752	--			0.21	0.475						Nucleus	enzyme			25855	107392
RPN2	ribophorin II	16913378	16913378	--	-0.502	0.0358	0.208	0.418			6			Cytoplasm	enzyme			6185	20014	64701
AKTIP	AKT interacting protein	16826539	16826539	--	-0.546	0.0353	0.205	0.42						Cytoplasm	other			64400	14339	291906
PAF1	PAF1 homolog, Paf1/RNA polymerase II complex component	16872203	16872203	--	-0.309	0.21	0.204	0.44						Nucleus	other			54623	54624	361531
AMD1	adenosylmethionine decarboxylase 1	17011671	17011671	--	-0.528	0.0586	0.203	0.472				13		Cytoplasm	enzyme			262	100041585|11702	81640
GPKOW	G-patch domain and KOW motifs	17110800	17110800	--	-0.564	0.0292	0.201	0.553						Nucleus	other			27238	209416	679890
DOCK11	dedicator of cytokinesis 11	17106438	17106438	--	-0.586	0.0263	0.2	0.486						Cytoplasm	other			139818	75974	313438
SRSF3	serine and arginine rich splicing factor 3	17007996	17007996	--	-0.284	0.23	0.199	0.437						Nucleus	other			6428	20383	361814
BDKRB2	bradykinin receptor B2	16788023	16788023	--	-0.181	0.486	0.196	0.505						Plasma Membrane	G-protein coupled receptor		anatibant, icatibant	624	12062	25245
TLR2	toll like receptor 2	16971631	16971631	--	-0.607	0.0459	0.196	0.537						Plasma Membrane	transmembrane receptor	diagnosis,efficacy,unspecified application	OM 174 lipid	7097	24088	310553
NCL	nucleolin	16909491	16909491	--	-0.483	0.0456	0.196	0.506						Nucleus	other		AGRO 100	4691	17975	25135
PRNP	prion protein	--	16911132	--			0.194	0.426						Plasma Membrane	other			5621	19122	24686
SIN3B	SIN3 transcription regulator family member B	--	16859368	--			0.193	0.487						Nucleus	transcription regulator			23309	20467
SUMO3	small ubiquitin-like modifier 3	--	16926433	--			0.192	0.502						Nucleus	other			6612	20610	499417
GNE	glucosamine (UDP-N-acetyl)-2-epimerase/N-acetylmannosamine kinase	17093920	17093920	--	-0.125	0.595	0.19	0.473						Cytoplasm	kinase			10020	50798	114711
CREB3	cAMP responsive element binding protein 3	17084736	17084736	--	-0.176	0.559	0.189	0.593				18		Nucleus	transcription regulator			10488	12913	298400
P2RY8	purinergic receptor P2Y8	17116745	17108740	--	-0.582	0.0222	0.188	0.481						Plasma Membrane	G-protein coupled receptor			286530
WWC1	WW and C2 domain containing 1	16991991	16991991	--	-0.079	0.729	0.188	0.527						Cytoplasm	transcription regulator			23286	211652	303039
ZNF598	zinc finger protein 598	--	16822939	--			0.172	0.513				12		Extracellular Space	other			90850	213753	287119
ZBED6	zinc finger BED-type containing 6	16676258	16676258	--	0.102	0.752	0.169	0.632						Nucleus	other			100381270	667118
mir-135	microRNA 135b	16954768	16698500	--	-0.179	0.471	0.168	0.644						Cytoplasm	microRNA	unspecified application		406926|442891|406925	387153|723955|723818	100314280|100313987
OTUB1	OTU deubiquitinase, ubiquitin aldehyde binding 1	--	16726188	--			0.165	0.572				11		Cytoplasm	enzyme			55611
NR2C2AP	nuclear receptor 2C2 associated protein	16870581	16870581	--	-0.721	0.0451	0.163	0.692			18			Nucleus	other			126382	75692	361128
TOPBP1	topoisomerase (DNA) II binding protein 1	16959325	16959325	--	-0.667	0.012	0.161	0.525			15			Nucleus	other			11073	235559	315969
BPNT1	3'(2'), 5'-bisphosphate nucleotidase 1	--	16699435	--			0.161	0.534						Nucleus	phosphatase			10380	23827	64473
TRIM65	tripartite motif containing 65	16848961	16848961	--	-0.58	0.0368	0.157	0.566			19			Other	other			201292	338364	303684
SFTPA1	surfactant protein A1	16706522	16706522	--	-0.219	0.374	0.152	0.584				24		Extracellular Space	transporter			653509	20387	24773
CASP7	caspase 7	16709386	16709386	--	-0.815	0.00307	0.149	0.59						Cytoplasm	peptidase			840	12369	64026
BSG	basigin (Ok blood group)	16856203	16856203	--	-0.242	0.325	0.148	0.587						Plasma Membrane	transporter	disease progression,prognosis,response to therapy		682	12215	25246
MCAM	melanoma cell adhesion molecule	--	16745281	--			0.146	0.566						Plasma Membrane	other	diagnosis,prognosis		4162	84004	78967
TNFRSF1B	TNF receptor superfamily member 1B	16659238	16659238	--	-0.116	0.635	0.145	0.564						Plasma Membrane	transmembrane receptor	efficacy,safety		7133	21938	156767
THBS4	thrombospondin 4	16986655	16986655	--	-0.09	0.737	0.144	0.589						Extracellular Space	other	diagnosis		7060	21828	29220
GIMAP5	GTPase, IMAP family member 5	17053401	17053401	--	-0.524	0.0328	0.141	0.603						Cytoplasm	other			55340
STIM1	stromal interaction molecule 1	--	16721085	--			0.135	0.59						Plasma Membrane	ion channel			6786	20866	361618
AKR1B1	aldo-keto reductase family 1 member B	--	17063100	--			0.125	0.639						Cytoplasm	enzyme		sorbinil	231	11677	24192
MGAT3	mannosyl (beta-1,4-)-glycoprotein beta-1,4-N-acetylglucosaminyltransferase	16930264	16930264	--	-0.23	0.358	0.122	0.646						Cytoplasm	enzyme			4248	17309	29582
HDAC6	histone deacetylase 6	17103451	17103451	--	-0.221	0.448	0.116	0.7						Nucleus	transcription regulator	efficacy	tributyrin, belinostat, pyroxamide, bortezomib/vorinostat, ricolinostat, vorinostat	10013	15185	84581
SIK2	salt inducible kinase 2	--	16731084	--			0.114	0.657				22		Cytoplasm	kinase			23235	235344
EIF4E	eukaryotic translation initiation factor 4E	--	16978142	--			0.11	0.675						Cytoplasm	translation regulator	prognosis		1977	13684	117045
TAF1B	TATA-box binding protein associated factor, RNA polymerase I subunit B	16876950	16876950	--	-0.656	0.0484	0.11	0.701			8			Nucleus	transcription regulator			9014	21340	690450
RPL5	ribosomal protein L5	--	16667155	--			0.107	0.716						Cytoplasm	other			6125	100503670	81763
SLC39A6	solute carrier family 39 member 6	--	16854727	--			0.105	0.678						Plasma Membrane	transporter	disease progression	SGN-LIV1A	25800	106957	291733
PCYT1A	phosphate cytidylyltransferase 1, choline, alpha	16963292	16963292	--	-0.343	0.197	0.099	0.686						Cytoplasm	enzyme			5130	13026	140544
OGT	O-linked N-acetylglucosamine (GlcNAc) transferase	--	17104768	--			0.098	0.691						Cytoplasm	enzyme			8473	108155	26295
COPS5	COP9 signalosome subunit 5	--	17077888	--			0.097	0.756						Nucleus	transcription regulator			10987	26754	312916
MTPN	myotrophin	--	17063233	--			0.095	0.694						Nucleus	transcription regulator			136319	14489	79215
ATM	ATM serine/threonine kinase	16730845	16730845	--	0.109	0.645	0.093	0.73						Nucleus	kinase	diagnosis	AZD0156	472	11920	300711
GDF9	growth differentiation factor 9	--	16999888	--			0.09	0.716						Extracellular Space	growth factor			2661	14566	59304
SMARCB1	SWI/SNF related, matrix associated, actin dependent regulator of chromatin, subfamily b, member 1	16928046	16928046	--	-0.299	0.194	0.087	0.725						Nucleus	transcription regulator	diagnosis		6598	20587	361825
P4HA2	prolyl 4-hydroxylase subunit alpha 2	16999712	16999712	--	-0.596	0.0292	0.082	0.778						Cytoplasm	transporter			8974	18452	360526
TFE3	transcription factor binding to IGHM enhancer 3	--	17110745	--			0.082	0.757						Nucleus	transcription regulator			7030	209446	317376
CCL4L1/CCL4L2	C-C motif chemokine ligand 4 like 1	16833426	16833433	--	-0.935	0.0194	0.078	0.854						Plasma Membrane	other			9560|388372
KIAA1958	KIAA1958	--	17088139	--			0.075	0.789				22		Other	other			158405
PF4	platelet factor 4	16976815	16976815	--	-0.141	0.649	0.074	0.829						Extracellular Space	cytokine	diagnosis		5196	56744	360918
NDUFA13	NADH:ubiquinone oxidoreductase subunit A13	--	16860047	--			0.071	0.812						Cytoplasm	enzyme			51079	67184	100911483
IFNB1	interferon beta 1	17092809	17092809	--	0.121	0.649	0.068	0.784						Extracellular Space	cytokine			3456	15977	24481
mir-504	microRNA 504	--	17114604	--			0.066	0.786						Cytoplasm	microRNA			574507	100124476	100314127
NDUFA3	NADH:ubiquinone oxidoreductase subunit A3	--	16865175	--			0.066	0.819				18		Cytoplasm	enzyme			4696	66091	691001|684509
ING4	inhibitor of growth family member 4	16760546	16760546	--	0.392	0.153	0.066	0.803						Nucleus	transcription regulator	diagnosis		51147	28019	297597
CREM	cAMP responsive element modulator	16703858	16703858	--	-0.258	0.291	0.065	0.818						Nucleus	transcription regulator			1390	12916	25620
MBNL2	muscleblind like splicing regulator 2	16775883	16775883	--	0.166	0.488	0.064	0.806						Other	other			10150	105559	680445
RANBP9	RAN binding protein 9	--	17015752	--			0.064	0.82						Nucleus	other			10048	56705	364686
CUX1	cut like homeobox 1	--	17049729	--			0.061	0.827						Nucleus	transcription regulator			1523		116639
NOX4	NADPH oxidase 4	16743148	16743148	--	-0.142	0.549	0.06	0.817						Cytoplasm	enzyme		imipramine blue	50507	50490	85431
IL16	interleukin 16	16803807	16803807	--	0.111	0.649	0.03	0.903						Extracellular Space	cytokine			3603	16170	116996
FZR1	fizzy/cell division cycle 20 related 1	16856959	16856959	--	-0.17	0.505	0.029	0.919						Nucleus	kinase			51343	56371	314642
IRS1	insulin receptor substrate 1	--	16909165	--			0.018	0.942						Cytoplasm	enzyme	efficacy		3667	16367	25467
TICAM2	toll like receptor adaptor molecule 2	16999017	16999017	--	0.242	0.274	0.008	0.976						Plasma Membrane	other			353376	225471	364867
SEPT8	septin 8	16999842	16999842	--	-0.612	0.0338	0.007	0.982			21			Extracellular Space	other			23176	20362	303135
GNA12	G protein subunit alpha 12	--	17054614	--			0.002	0.995						Plasma Membrane	enzyme	response to therapy		2768	14673	81663
REL	REL proto-oncogene, NF-kB subunit	--	16880414	--			0.001	0.998						Nucleus	transcription regulator			5966	19696	305584
LYAR	Ly1 antibody reactive	16973879	16973879	--	-0.7	0.0472	-0.005	0.989			14			Plasma Membrane	other			55646	17089	289707
ESR2	estrogen receptor 2	--	16793759	--			-0.018	0.948						Nucleus	ligand-dependent nuclear receptor	diagnosis,efficacy,prognosis,response to therapy	17-alpha-ethinylestradiol, fulvestrant, beta-estradiol, estradiol 17beta-cypionate, estrone, estradiol valerate, CHF-4227, bazedoxifene, estradiol valerate/testosterone enanthate, TAS-108, ethinyl estradiol/ethynodiol diacetate, estradiol acetate, esterified estrogens, estradiol cypionate/medroxyprogesterone acetate, estradiol/norethindrone acetate, estradiol cypionate/testosterone cypionate, syn…	2100	13983	25149
RBM38	RNA binding motif protein 38	16915173	16915173	--	0.297	0.261	-0.025	0.928						Nucleus	other			55544	56190
EBF1	early B-cell factor 1	--	17002278	--			-0.03	0.915						Nucleus	transcription regulator			1879	13591	116543
RABL6	RAB, member RAS oncogene family-like 6	--	17091356	--			-0.041	0.867						Cytoplasm	other			55684	227624	362084
E2F4	E2F transcription factor 4	16820041	16820041	--	-0.222	0.326	-0.046	0.851						Nucleus	transcription regulator			1874	104394	100360427
EIF3E	eukaryotic translation initiation factor 3 subunit E	17080116	17080116	--	-0.256	0.271	-0.054	0.827						Cytoplasm	other			3646	16341	299872
mir-132	microRNA 132	16839550	16839552	--	-0.131	0.606	-0.059	0.81						Cytoplasm	microRNA			406921|406994	387150|387208	100314247|100314029
SREBF2	sterol regulatory element binding transcription factor 2	--	16930768	--			-0.064	0.796						Nucleus	transcription regulator			6721	20788	300095
ZNF519	zinc finger protein 519	16854102	16854102	--	-0.686	0.0119	-0.064	0.811			23			Nucleus	other			162655	56220	25165
TNFRSF25	TNF receptor superfamily member 25	--	16681142	--			-0.074	0.76						Plasma Membrane	transmembrane receptor			8718	85030	500592
SCOC	short coiled-coil protein	16970923	16970923	--	0.608	0.0315	-0.077	0.791						Cytoplasm	other			60592	56367	364981
RPS15	ribosomal protein S15	--	16856581	--			-0.09	0.728						Cytoplasm	other			6209	20054	29285
ZXDC	ZXD family zinc finger C	--	16958649	--			-0.096	0.723						Other	transcription regulator			79364	80292	362399
CCR7	C-C motif chemokine receptor 7	16844381	16844381	--	0.721	0.0191	-0.104	0.672			1			Plasma Membrane	G-protein coupled receptor	diagnosis,efficacy		1236	12775	287673
CLEC4G	C-type lectin domain family 4 member G	16867989	16867989	--	-0.229	0.411	-0.121	0.767						Plasma Membrane	other			339390	75863	689004
ERBB2	erb-b2 receptor tyrosine kinase 2	--	16833839	--			-0.128	0.619				23		Plasma Membrane	kinase	diagnosis,disease progression,efficacy,prognosis,safety	trastuzumab, BMS-599626, varlitinib, tesevatinib, CP-724,714, BMS-690514, afatinib, pertuzumab, ertumaxomab, MP 412, sapitinib, mubritinib, trastuzumab emtansine, lapatinib/pazopanib, JNJ-26483327, lapatinib/letrozole, cyclophosphamide/docetaxel/doxorubicin/trastuzumab, cyclophosphamide/doxorubicin/paclitaxel/trastuzumab, paclitaxel/trastuzumab, capecitabine/lapatinib, docetaxel/pertuzumab/trastu…	2064	13866	24337
TBC1D25	TBC1 domain family member 25	--	17103340	--			-0.132	0.585				22		Other	other			4943	209815	302552
IRAK4	interleukin 1 receptor associated kinase 4	--	16750277	--			-0.139	0.575						Cytoplasm	kinase			51135	266632	300177
SAMSN1	SAM domain, SH3 domain and nuclear localization signals 1	16924217	16924217	--	0.277	0.252	-0.146	0.62						Nucleus	other			64092	67742	170637
PSME3	proteasome activator subunit 3	--	16834486	--			-0.167	0.484				19		Cytoplasm	peptidase			10197	19192	287716
CTSD	cathepsin D	16734313	16734313	--	0.46	0.0712	-0.187	0.462						Cytoplasm	peptidase	diagnosis,unspecified application		1509	13033	171293
DERL1	derlin 1	--	17080693	--			-0.192	0.457						Cytoplasm	other			79139	67819	362912
SYN1	synapsin I	--	17110447	--			-0.194	0.517						Plasma Membrane	transporter			6853	20964	24949
CREG1	cellular repressor of E1A stimulated genes 1	--	16696013	--			-0.195	0.421						Nucleus	transcription regulator			8804	433375	289185
PKD2L1	polycystin 2 like 1, transient receptor potential cation channel	16717552	16717552	--	0.024	0.933	-0.197	0.559						Plasma Membrane	ion channel			9033	329064	293937
MSC	musculin	17078183	17078183	--	0.22	0.433	-0.205	0.44						Cytoplasm	transcription regulator			9242	17681	312897
PCGF3	polycomb group ring finger 3	16963798	16963798	--	0.506	0.0448	-0.212	0.389						Nucleus	other			10336	69587	305624
EIF3A	eukaryotic translation initiation factor 3 subunit A	--	16718870	--			-0.219	0.388						Cytoplasm	other			8661	13669	292148
LTBP4	latent transforming growth factor beta binding protein 4	16862284	16862284	--	0.531	0.0324	-0.228	0.4						Extracellular Space	growth factor			8425	108075	292734
CBX4	chromobox 4	--	16849635	--			-0.235	0.357						Nucleus	transcription regulator	prognosis		8535	12418	501403
NPLOC4	NPL4 homolog, ubiquitin recognition factor	--	16849882	--			-0.242	0.344						Nucleus	other			55666	217365	140639
CCNG1	cyclin G1	--	16991839	--			-0.243	0.323						Nucleus	other			900	12450	25405
MTHFR	methylenetetrahydrofolate reductase	16681775	16681775	--	0.555	0.039	-0.259	0.413						Cytoplasm	enzyme	diagnosis,efficacy,response to therapy,safety		4524	17769	362657
RNF187	ring finger protein 187	--	16678501	--			-0.262	0.325						Nucleus	enzyme			149603	108660	360533
LRRC66	leucine rich repeat containing 66	16975912	16975912	--	0.609	0.0337	-0.263	0.35						Other	other			339977	231296	289587
PARP15	poly(ADP-ribose) polymerase family member 15	16944673	16944673	--	0.811	0.00621	-0.264	0.316						Other	other			165631
FBXL12	F-box and leucine rich repeat protein 12	16868472	16868472	--	0.731	0.00629	-0.265	0.328						Cytoplasm	other			54850	30843	313782
IRF2	interferon regulatory factor 2	16981979	16981979	--	0.255	0.25	-0.268	0.357						Nucleus	transcription regulator			3660	16363	290749
ATF3	activating transcription factor 3	16677278	16677278	--	0.002	0.993	-0.27	0.364						Nucleus	transcription regulator	unspecified application		467	11910	25389
SASH1	SAM and SH3 domain containing 1	17013520	17013520	--	-0.082	0.76	-0.277	0.36						Extracellular Space	other			23328	70097	365037
CLEC4D	C-type lectin domain family 4 member D	16747969	16747969	--	0.666	0.0253	-0.28	0.292						Plasma Membrane	other			338339	17474	362432
CAMK2N1	calcium/calmodulin dependent protein kinase II inhibitor 1	16682829	16682829	--	0.608	0.0273	-0.281	0.307			25			Plasma Membrane	kinase			55450	66259	287005
CACNA1F	calcium voltage-gated channel subunit alpha1 F	17110849	17110849	--	0.543	0.0311	-0.282	0.321						Plasma Membrane	ion channel	unspecified application	cinnarizine, MEM-1003, verapamil, mibefradil, bepridil, nisoldipine, isradipine, nimodipine, nicardipine, trandolapril/verapamil	778	54652	114493
TCFL5	transcription factor like 5	16921123	16921123	--	0.736	0.0153	-0.286	0.308						Nucleus	transcription regulator			10732	277353	311715
NUPR1	nuclear protein 1, transcriptional regulator	16825371	16825371	--	0.2	0.405	-0.29	0.329						Nucleus	transcription regulator			26471	56312	100912108|113900
NUDT4	nudix hydrolase 4	16755103	16755103	--	0.584	0.0214	-0.298	0.268			11			Cytoplasm	phosphatase			11163	71207	94267
ADIPOQ	adiponectin, C1Q and collagen domain containing	16949397	16949397	--	0.283	0.303	-0.307	0.367						Extracellular Space	other	diagnosis,efficacy,prognosis,response to therapy,safety,unspecified application		9370	11450	246253
CREBBP	CREB binding protein	16823433	16823433	--	0.416	0.106	-0.313	0.248						Nucleus	transcription regulator		PRI-724	1387	12914	54244
FXYD5	FXYD domain containing ion transport regulator 5	16860920	16860920	--	0.107	0.664	-0.316	0.198						Plasma Membrane	ion channel			53827	18301	60338
UBE2Z	ubiquitin conjugating enzyme E2 Z	16835497	16835497	--	0.586	0.022	-0.319	0.217			19			Other	other			65264	268470	303478
HOXB5	homeobox B5	--	16846254	--			-0.319	0.28						Nucleus	transcription regulator	diagnosis		3215	15413	497987
PRAG1	PEAK1 related kinase activating pseudokinase 1	17074449	17074449	--	0.689	0.0214	-0.322	0.25						Nucleus	kinase			157285	244418	306506
CCDC174	coiled-coil domain containing 174	16937966	16937966	--	0.503	0.0435	-0.333	0.207			3			Nucleus	other			51244	232236	297458
BNIP3L	BCL2 interacting protein 3 like	17067170	17067170	--	0.521	0.061	-0.335	0.278						Cytoplasm	other			665	100043324|12177	140923
SMCO3	single-pass membrane protein with coiled-coil domains 3	16761807	16761807	--	0.599	0.0193	-0.342	0.187			11			Other	other			440087	654818	100912527|100912259|500352|100912450|690830|100912609
ADAMTS6	ADAM metallopeptidase with thrombospondin type 1 motif 6	16996684	16996684	--	0.56	0.0419	-0.342	0.212						Extracellular Space	peptidase			11174	108154	361886
IL21	interleukin 21	16979578	16979578	--	0.344	0.196	-0.343	0.198						Extracellular Space	cytokine			59067	60505	365769
PARP6	poly(ADP-ribose) polymerase family member 6	16811391	16811391	--	0.503	0.0408	-0.348	0.182						Other	other			56965	67287	300759
STAM2	signal transducing adaptor molecule 2	16903794	16903794	--	0.672	0.0085	-0.35	0.18						Cytoplasm	other			10254	56324	311030
TCF3	transcription factor 3	--	16866724	--			-0.359	0.169						Nucleus	transcription regulator	unspecified application		6929	21423	171046
IMPG2	interphotoreceptor matrix proteoglycan 2	16956875	16956875	--	0.556	0.0264	-0.359	0.176						Extracellular Space	other			50939	224224	245919
ENPP5	ectonucleotide pyrophosphatase/phosphodiesterase 5 (putative)	--	17019689	--			-0.362	0.201				24		Extracellular Space	enzyme			59084	83965	316249
PYDC2	pyrin domain containing 2	16949640	16949640	--	0.201	0.521	-0.366	0.234						Cytoplasm	other			152138
ZER1	zyg-11 related cell cycle regulator	17098911	17098911	--	0.726	0.00695	-0.368	0.162			1			Other	enzyme			10444	227693	311842
ZNF398	zinc finger protein 398	17053051	17053051	--	0.507	0.0442	-0.368	0.179			19			Nucleus	transcription regulator			57541	272347	500108
CD6	CD6 molecule	16725432	16725432	--	0.605	0.0174	-0.373	0.156				19		Plasma Membrane	transmembrane receptor			923	12511	25752
MEF2D	myocyte enhancer factor 2D	16694593	16694593	--	0.512	0.0435	-0.381	0.147						Nucleus	transcription regulator			4209	17261	81518
OR51V1	olfactory receptor family 51 subfamily V member 1	16734836	16734836	--	0.636	0.0487	-0.385	0.205						Plasma Membrane	other			283111
RERE	arginine-glutamic acid dipeptide repeats	16681323	16681323	--	0.6	0.0185	-0.394	0.143				19		Nucleus	transcription regulator	unspecified application		473	68703	116665
MAP4K2	mitogen-activated protein kinase kinase kinase kinase 2	16740037	16740037	--	0.591	0.0182	-0.397	0.14						Cytoplasm	kinase			5871	26412	293694
DVL3	dishevelled segment polarity protein 3	16948712	16948712	--	0.536	0.0456	-0.404	0.158						Cytoplasm	other			1857	13544	303811
CCDC71L	coiled-coil domain containing 71-like	17061582	17061582	--	0.611	0.024	-0.415	0.141			20			Other	other			168455	72123	500640
ABHD4	abhydrolase domain containing 4	16782132	16782132	--	0.711	0.0497	-0.415	0.198			23			Cytoplasm	peptidase			63874	105501	364380
ZNF274	zinc finger protein 274	16866221	16866221	--	0.664	0.0412	-0.427	0.142			18			Nucleus	transcription regulator			10782	65020|170936	308362
PTENP1	phosphatase and tensin homolog pseudogene 1	17093313	17093313	--	0.15	0.569	-0.432	0.145						Cytoplasm	other			11191
PIGF	phosphatidylinositol glycan anchor biosynthesis class F	16897254	16897254	--	0.091	0.729	-0.437	0.13				24		Cytoplasm	enzyme			5281	18701	681086
TNFAIP8	TNF alpha induced protein 8	16988361	16988361	--	0.622	0.0404	-0.445	0.114			18			Cytoplasm	other			25816	106869	307428
ETAA1	Ewing tumor associated antigen 1	16880897	16880897	--	0.519	0.0369	-0.445	0.119			8			Other	other			54465	68145	316820|498420
LMF1	lipase maturation factor 1	16822595	16822595	--	0.564	0.0256	-0.446	0.0973						Cytoplasm	other			64788	76483	360495
FAM117A	family with sequence similarity 117 member A	16846504	16846504	--	0.576	0.0278	-0.448	0.14						Other	transporter	unspecified application		81558	215512	497983
AAK1	AP2 associated kinase 1	16898617	16898617	--	0.722	0.00594	-0.454	0.0918			13			Cytoplasm	kinase			22848	269774	500244
PIAS3	protein inhibitor of activated STAT 3	16669905	16669905	--	0.556	0.0308	-0.455	0.0921						Nucleus	transcription regulator			10401	229615	83614
SIRPA	signal regulatory protein alpha	16910728	16910728	--	0.551	0.0362	-0.457	0.149			11			Plasma Membrane	phosphatase			140885	19261	25528
ZSCAN16	zinc finger and SCAN domain containing 16	17005897	17005897	--	0.609	0.0355	-0.466	0.128						Nucleus	transcription regulator			80345
ANKRD11	ankyrin repeat domain 11	16829302	16829302	--	0.577	0.0248	-0.47	0.0778						Nucleus	other	unspecified application		29123	77087	365023
ZNF260	zinc finger protein 260	16871680	16871680	--	0.817	0.00619	-0.471	0.0961			19			Nucleus	other			339324	26466	53982|102549115
CEACAM1	carcinoembryonic antigen related cell adhesion molecule 1	16872803	16872803	--	0.635	0.0323	-0.474	0.0915			17			Plasma Membrane	transporter	diagnosis,efficacy		634	26365|26367	81613
HOMEZ	homeobox and leucine zipper encoding	16790776	16790776	--	0.644	0.0303	-0.475	0.105				19		Nucleus	transcription regulator			57594	239099	260325
DEDD	death effector domain containing	16695578	16695578	--	0.558	0.0351	-0.477	0.124						Nucleus	other			9191	21945	83631
USP12	ubiquitin specific peptidase 12	16777602	16777602	--	0.65	0.0111	-0.477	0.0677						Cytoplasm	peptidase			219333	22217	360763
RNF38	ring finger protein 38	17093949	17093949	--	0.607	0.0363	-0.486	0.123			11			Nucleus	enzyme			152006	73469	171501
C2orf49	chromosome 2 open reading frame 49	16883895	16883895	--	0.586	0.0314	-0.488	0.0989						Nucleus	other			79074	98404	301374
TCF7L2	transcription factor 7 like 2	16709333	16709333	--	0.5	0.0468	-0.495	0.0821			11			Nucleus	transcription regulator	efficacy		6934	21416	679869
RAC2	ras-related C3 botulinum toxin substrate 2 (rho family, small GTP binding protein Rac2)	16934749	16934749	--	0.287	0.3	-0.497	0.126						Cytoplasm	enzyme			5880	19354	366957
KLF5	Kruppel like factor 5	16775364	16775364	--	0.45	0.0684	-0.506	0.0702						Nucleus	transcription regulator			688	12224	84410
PP2D1	protein phosphatase 2C like domain containing 1	16951478	16951478	--	0.58	0.0345	-0.506	0.0876			15			Other	phosphatase			151649	110332	316157
TOB2	transducer of ERBB2, 2	16935427	16935427	--	0.752	0.0147	-0.51	0.08						Nucleus	other			10766	57259	315159
C1orf27	chromosome 1 open reading frame 27	16675174	16675174	--	0.55	0.0387	-0.514	0.0676						Other	other			54953	226499	304863
FAM218A	family with sequence similarity 218 member A	16972119	16972119	--	0.619	0.0163	-0.518	0.0554						Other	other			152756
SCAF1	SR-related CTD associated factor 1	16864220	16864220	--	0.561	0.04	-0.52	0.0633						Extracellular Space	other	disease progression,prognosis,unspecified application		58506
P2RY10	purinergic receptor P2Y10	17105076	17105076	--	0.603	0.0324	-0.531	0.138						Plasma Membrane	G-protein coupled receptor			27334	78826	317219
KMT2D	lysine methyltransferase 2D	16764160	16764160	--	0.556	0.0411	-0.539	0.0643			13			Nucleus	transcription regulator			8085	381022	100362634
PEA15	phosphoprotein enriched in astrocytes 15	16672583	16672583	--	0.441	0.131	-0.541	0.0605						Cytoplasm	transporter	prognosis		8682	18611	364052
CHP1	calcineurin like EF-hand protein 1	16799760	16799760	--	0.534	0.0401	-0.542	0.0506			18			Cytoplasm	transporter			11261	56398	64152
ORAI2	ORAI calcium release-activated calcium modulator 2	--	17049814	--			-0.55	0.0476						Plasma Membrane	other			80228	269717	304592
DLGAP4	DLG associated protein 4	16913315	16913315	--	0.741	0.0158	-0.553	0.0436			20	23		Plasma Membrane	other			22839	228836	286930
SNAP29	synaptosome associated protein 29	16927390	16927390	--	0.477	0.0636	-0.556	0.0436				4		Cytoplasm	transporter			9342	67474	116500
BOD1L1	biorientation of chromosomes in cell division 1 like 1	16974412	16974412	--	0.556	0.0242	-0.557	0.0696			13			Nucleus	other			259282	665775	207118
ALKBH1	alkB homolog 1, histone H2A dioxygenase	16795215	16795215	--	0.756	0.00863	-0.569	0.0533			17			Cytoplasm	enzyme			8846	211064	362766
MT1H	metallothionein 1H	16819257	16819257	--	0.722	0.0217	-0.571	0.107						Other	other			4496
HYAL3	hyaluronoglucosaminidase 3	16954385	16954385	--	0.544	0.0356	-0.576	0.0445				18		Cytoplasm	enzyme		hyaluronic acid, hylan, diclofenac/hyaluronic acid	8372	109685	300993
TPM3	tropomyosin 3	16693722	16693722	--	0.173	0.493	-0.582	0.0438				16		Cytoplasm	other	diagnosis,unspecified application	AZD-7451	7170	59069
CEP135	centrosomal protein 135	--	16966971	--			-0.587	0.0486				12		Cytoplasm	other			9662	381644	305288
MIER1	MIER1 transcriptional regulator	16665853	16665853	--	0.455	0.0601	-0.588	0.0437				22		Nucleus	other			57708	71148	313418
RELA	RELA proto-oncogene, NF-kB subunit	16740495	16740495	--	0.601	0.0514	-0.594	0.0444				3		Nucleus	transcription regulator	diagnosis,efficacy	NF-kappaB decoy	5970	19697	309165
CNOT4	CCR4-NOT transcription complex subunit 4	17063168	17063168	--	0.649	0.0256	-0.594	0.0436			2	9		Cytoplasm	enzyme			4850	53621	312227
PRDM10	PR/SET domain 10	16746142	16746142	--	0.43	0.107	-0.597	0.0436						Nucleus	transcription regulator			56980	382066	500964
TP53INP2	tumor protein p53 inducible nuclear protein 2	16912965	16912965	--	0.832	0.0275	-0.597	0.116						Nucleus	other			58476	68728	362246
PHF2	PHD finger protein 2	17086950	17086950	--	0.542	0.0372	-0.601	0.0444			4	14		Nucleus	enzyme			5253	18676	306814
VEZF1	vascular endothelial zinc finger 1	16846976	16846976	--	0.654	0.0122	-0.613	0.0502						Nucleus	transcription regulator			7716	22344	287615
C1orf101	chromosome 1 open reading frame 101	16679517	16679517	--	0.661	0.0241	-0.625	0.0384						Other	other			257044	631584|102632386	689786
MS4A6E	membrane spanning 4-domains A6E	--	16725201	--			-0.626	0.0376						Other	other			245802
RSRC2	arginine and serine rich coiled-coil 2	16771756	16771756	--	0.424	0.0726	-0.633	0.037				3		Other	other			65117
WIPF2	WAS/WASL interacting protein family member 2	16834045	16834045	--	0.588	0.0353	-0.634	0.0554						Cytoplasm	other			147179	68524	360620
FAM168A	family with sequence similarity 168 member A	16741914	16741914	--	0.659	0.0242	-0.64	0.0411				5		Other	other			23201	319604	361614
SSB	Sjogren syndrome antigen B	16887334	16887334	--	0.414	0.0991	-0.643	0.0518				25		Nucleus	enzyme			6741	20823	81783
ZNF253	zinc finger protein 253	16860097	16860097	--	0.671	0.0283	-0.647	0.0557						Nucleus	transcription regulator			56242	235907
AGFG2	ArfGAP with FG repeats 2	17049366	17049366	--	0.478	0.075	-0.647	0.0311				8		Other	other			3268	231801
RWDD2B	RWD domain containing 2B	16924709	16924709	--	0.746	0.012	-0.656	0.0381				22		Other	other			10069	53858	304132
FBRS	fibrosin	16817945	16817945	--	0.837	0.0229	-0.663	0.0781						Extracellular Space	cytokine			64319	14123	691899
ZNF688	zinc finger protein 688	16825834	16825834	--	0.757	0.0162	-0.67	0.0295				20		Other	other			146542	69234	102554302
ZNF480	zinc finger protein 480	16864819	16864819	--	0.491	0.0872	-0.671	0.0399				1		Nucleus	other			147657
ZNF774	zinc finger protein 774	16804791	16804791	--	0.689	0.0274	-0.674	0.0166						Other	other			342132
PHLPP2	PH domain and leucine rich repeat protein phosphatase 2	16828046	16828046	--	0.851	0.00553	-0.678	0.0178				5		Cytoplasm	enzyme			23035	244650	498949
ZNF528	zinc finger protein 528	16864849	16864849	--	0.871	0.00364	-0.685	0.0186				24		Other	other			84436
CWC22	CWC22 spliceosome associated protein homolog	16906065	16906065	--	0.698	0.0106	-0.686	0.0471				23		Nucleus	other			57703	80744	362153|500684
PBDC1	polysaccharide biosynthesis domain containing 1	17104983	17104983	--	0.56	0.0268	-0.694	0.0328				11		Other	other			51260	67683	363485
PHACTR4	phosphatase and actin regulator 4	16661567	16661567	--	0.545	0.0431	-0.697	0.0488			10	22		Plasma Membrane	other			65979	100169	682920
SETD1B	SET domain containing 1B	16758163	16758163	--	0.862	0.00598	-0.698	0.0373			13	10,14		Nucleus	enzyme			23067
NFKBID	NFKB inhibitor delta	16871531	16871531	--	0.433	0.146	-0.698	0.0294				5,20		Nucleus	transcription regulator			84807	243910	308496
SCRN3	secernin 3	16887866	16887866	--	0.862	0.00285	-0.699	0.0294				19		Other	other			79634	74616	311731
EBAG9	estrogen receptor binding site associated, antigen, 9	17071953	17071953	--	0.765	0.0197	-0.701	0.0666			4			Cytoplasm	other			9166	55960	299864
ATF1	activating transcription factor 1	16751165	16751165	--	0.613	0.0363	-0.708	0.0554						Nucleus	transcription regulator			466	11908|100040260	315305
SNX16	sorting nexin 16	17078651	17078651	--	0.613	0.0307	-0.709	0.0451				13		Cytoplasm	transporter			64089	74718	64088
SNORD116-18	small nucleolar RNA, C/D box 116-18	16798200	16798200	--	0.801	0.031	-0.713	0.0472				20		Other	other			100033430
SCG3	secretogranin III	16801108	16801108	--	0.489	0.0539	-0.715	0.0221				17		Extracellular Space	other			29106	20255	116635
ZNF133	zinc finger protein 133	--	16911715	--			-0.716	0.0195						Nucleus	transcription regulator			7692		499900
OR4N2	olfactory receptor family 4 subfamily N member 2	16781431	16781431	--	0.979	0.0394	-0.729	0.0304						Plasma Membrane	G-protein coupled receptor			390429	258657
NDUFA5	NADH:ubiquinone oxidoreductase subunit A5	17062428	17062428	--	0.512	0.0712	-0.738	0.0293				1,18		Cytoplasm	enzyme			4698	68202	25488
BRD4	bromodomain containing 4	16869814	16869814	--	0.659	0.066	-0.742	0.0532						Nucleus	kinase		PLX51107	23476
RPP38	ribonuclease P/MRP subunit p38	16702722	16702722	--	0.629	0.05	-0.745	0.0228			21			Nucleus	enzyme			10557	227522	291317
DPH6	diphthamine biosynthesis 6	16807080	16807080	--	0.499	0.169	-0.748	0.0149						Cytoplasm	enzyme			89978	66632	362191
CCDC186	coiled-coil domain containing 186	16718567	16718567	--	0.943	0.0063	-0.749	0.0271			24	7		Other	other			55088	213993	361773
LIN37	lin-37 DREAM MuvB core complex component	16861200	16861200	--	0.739	0.0145	-0.749	0.0222				3		Nucleus	other			55957	75660	292787
PCBP4	poly(rC) binding protein 4	16954641	16954641	--	0.884	0.00509	-0.755	0.0177			12			Nucleus	other			57060	59092	363133
R3HDM2	R3H domain containing 2	16766499	16766499	--	0.636	0.021	-0.778	0.015				5		Nucleus	other			22864	71750	362894
OTOA	otoancorin	16816704	16816704	--	0.66	0.0177	-0.779	0.0162						Extracellular Space	other			146183	246190	499260
GORAB	golgin, RAB6 interacting	16673617	16673617	--	0.685	0.0093	-0.785	0.012				22		Cytoplasm	other			92344	98376	304923
GSTM4	glutathione S-transferase mu 4	16668333	16668333	--	0.596	0.0997	-0.795	0.0412				6,18		Cytoplasm	enzyme	prognosis		2948	14865	499689
ATAT1	alpha tubulin acetyltransferase 1	17006336	17006336	--	0.683	0.0206	-0.798	0.0136				22		Cytoplasm	enzyme			79969	73242	361789
CAMTA2	calmodulin binding transcription activator 2	16840170	16840170	--	0.653	0.0178	-0.8	0.0168				19		Nucleus	other			23125	216874	287462
HORMAD1	HORMA domain containing 1	16692814	16692814	--	0.6	0.0641	-0.807	0.0326				19		Nucleus	other			84072	67981	365868
OR7E24	olfactory receptor family 7 subfamily E member 24	16857968	16857968	--	0.896	0.0287	-0.807	0.0656						Plasma Membrane	G-protein coupled receptor			26648	258554	100359873
SNRNP48	small nuclear ribonucleoprotein U11/U12 subunit 48	17004642	17004642	--	0.518	0.0419	-0.816	0.0149				13		Nucleus	other			154007	67797	291060
MTRNR2L1	MT-RNR2-like 1	16832315	16832315	--	0.803	0.0141	-0.823	0.0117				8		Other	other			100462977
GLTSCR1	glioma tumor suppressor candidate region gene 1	16863635	16863635	--	0.829	0.0225	-0.837	0.0421			13	24		Extracellular Space	other			29998	243842	292622
LYSMD3	LysM domain containing 3	16998027	16998027	--	0.82	0.0179	-0.848	0.0201				10		Other	other			116068	80289	315923
ZNF100	zinc finger protein 100	16870821	16870821	--	0.594	0.0443	-0.863	0.0232				24		Nucleus	other			163227
CAAP1	caspase activity and apoptosis inhibitor 1	17092955	17092955	--	0.662	0.0427	-0.864	0.0506						Other	other			79886	67770	500501
ATF7	activating transcription factor 7	16765365	16765365	--	0.708	0.0177	-0.869	0.0146			10	9		Nucleus	transcription regulator			11016	223922	315333
ZNF865	zinc finger protein 865	16865718	16865718	--	0.594	0.0274	-0.884	0.00649				24		Other	other			100507290	319748	100911196
LINC00342	long intergenic non-protein coding RNA 342	16900286	16900286	--	0.421	0.253	-0.888	0.00785				17		Other	other			150759
LMLN	leishmanolysin like peptidase	16950146	16950146	--	1.108	0.000597	-0.899	0.0101						Plasma Membrane	peptidase			89782	239833	363795
CCNJ	cyclin J	16707872	16707872	--	0.814	0.00777	-0.926	0.00431				16		Nucleus	other			54619	240665	294053|100909771
DCAKD	dephospho-CoA kinase domain containing	16845817	16845817	--	0.791	0.0095	-1.029	0.0111			2	13		Cytoplasm	other			79877	68087	360639
AP1AR	adaptor related protein complex 1 associated regulatory protein	16969821	16969821	--	1.264	0.00303	-1.077	0.017				13		Cytoplasm	other			55435	211556	362037
NDUFA4	NDUFA4, mitochondrial complex associated	17055247	17055247	--	1.148	0.00115	-1.105	0.0029				1		Cytoplasm	enzyme			4697	17992	681024
PAGE5	PAGE family member 5	17104106	17104106	17104106	-0.714	0.0301	1.623	0.000681	0.909	0.0019		14		Other	other			90737
LINC00599	long intergenic non-protein coding RNA 599	17074523	17074523	17074523	-3.477	0.000288	1.535	0.00876	-1.942	3.41e-05				Other	other			157627
BEX1	brain expressed X-linked 1	17112918	17112918	17112918	0.103	0.701	1.501	0.000489	1.604	0.000493		9	23	Other	other			55859	12069	363498
HIST1H1D	histone cluster 1 H1 family member d	17016393	17016393	17016393	-2.055	0.00045	1.154	0.0237	-0.901	0.00246				Nucleus	other			3007	14957
CD300LD	CD300 molecule like family member d	16848603	16848603	16848603	0.44	0.386	1.148	0.00247	1.588	0.00372		9	23	Plasma Membrane	other			100131439	217305|100043123|100043125|382551	360655
mir-515	microRNA 520c	16865028	16865022	16865022	-0.803	0.0247	1.132	0.00596	0.655	0.0408	18	9	23	Cytoplasm	microRNA	diagnosis,unspecified application		574469|574494|574476|574465|574472|574489|574482|574480|574477|574498|100302265|574467|574468|574473|574461|574462|574485|574478|574500|574488|574470|574474|574463|574495|574490|574492|574491|574481|574479|574471|574487|574497|574464|574493|574486|574483|574466|574496|574484|574475|574499|100302205
HIST1H2BB	histone cluster 1 H2B family member b	17016369	17016369	17016369	-2.514	0.00223	1.121	0.00854	-1.393	0.0216	8	4,14		Nucleus	other			3018	319178	102549061
HIST1H3G	histone cluster 1 H3 family member g	17016403	17016403	17016403	-2.727	0.0127	1.099	0.0486	-1.628	0.0148	2	14		Nucleus	other			8355	97114	310678
SHFM1	split hand/foot malformation (ectrodactyly) type 1	17060026	17060012	17060012	-0.381	0.227	1.075	0.0559	0.745	0.028				Nucleus	peptidase			7979	20422	680532
[truncated: 2,854 more rows]

## Sheet: For the table
Supplementary data 1. List of genes/mRNAs altered in expression and/or translation by RAD001+TGFb treatment, comparing changes in transcription, translation and ratio (translational efficiency)
Symbol	Entrez Gene Name	Transcribed log2	Transcribed p-value	Ratio log2	Ratio p-value	Translated log2	Translated p-value
PAGE5	PAGE family member 5	-0.714	0.0301	1.623	0.000681	0.909	0.0019
LINC00599	long intergenic non-protein coding RNA 599	-3.477	0.000288	1.535	0.00876	-1.942	3.41e-05
BEX1	brain expressed X-linked 1	0.103	0.701	1.501	0.000489	1.604	0.000493
HIST1H1D	histone cluster 1 H1 family member d	-2.055	0.00045	1.154	0.0237	-0.901	0.00246
CD300LD	CD300 molecule like family member d	0.44	0.386	1.148	0.00247	1.588	0.00372
mir-515	microRNA 520c	-0.803	0.0247	1.132	0.00596	0.655	0.0408
HIST1H2BB	histone cluster 1 H2B family member b	-2.514	0.00223	1.121	0.00854	-1.393	0.0216
HIST1H3G	histone cluster 1 H3 family member g	-2.727	0.0127	1.099	0.0486	-1.628	0.0148
SHFM1	split hand/foot malformation (ectrodactyly) type 1	-0.381	0.227	1.075	0.0559	0.745	0.028
CTTN	cortactin			1.05	0.00139	0.948	0.000797
GINS4	GINS complex subunit 4	-1.975	0.000431	1.05	0.0196	-0.925	0.00301
TXN	thioredoxin	-1.803	0.000268	1.031	0.0302	-0.772	0.00594
EEF2	eukaryotic translation elongation factor 2	0.03	0.923	0.993	0.0395	1.023	0.00371
UBL3	ubiquitin like 3	-0.154	0.606	0.963	0.0635	0.809	0.0478
ALDH18A1	aldehyde dehydrogenase 18 family member A1	-0.005	0.987	0.956	0.0282	0.951	0.00469
HIST1H2AJ	histone cluster 1 H2A family member j	-2.469	0.00458	0.945	0.0489	-1.524	0.00425
CYTH3	cytohesin 3	1.473	0.000259	0.934	0.00315	2.407	1.12e-05
TYMS	thymidylate synthetase	-1.796	0.00994	0.933	0.0513	-0.863	0.0162
PNMA1	paraneoplastic Ma antigen 1	0.163	0.705	0.93	0.0259	1.092	0.00096
PJA1	praja ring finger ubiquitin ligase 1	0.029	0.933	0.917	0.137	0.946	0.0236
HPR	haptoglobin-related protein	-0.205	0.481	0.915	0.0429	0.71	0.0383
CRISPLD1	cysteine rich secretory protein LCCL domain containing 1	1.003	0.012	0.865	0.023	1.867	0.00229
BASP1	brain abundant membrane attached signal protein 1	0.678	0.0308	0.854	0.0109	1.532	0.000531
BEX4	brain expressed X-linked 4	0.258	0.43	0.852	0.0296	1.111	0.00074
SBDS	SBDS ribosome assembly guanine nucleotide exchange factor	-0.269	0.283	0.848	0.0245	0.579	0.0466
IARS2	isoleucyl-tRNA synthetase 2, mitochondrial	-0.062	0.786	0.841	0.0443	0.779	0.0309
LINC00667	long intergenic non-protein coding RNA 667			0.838	0.0177	0.771	0.0171
TBC1D8	TBC1 domain family member 8			0.828	0.032	1.399	0.000769
SPC25	SPC25, NDC80 kinetochore complex component	-1.734	0.00368	0.825	0.0282	-0.91	0.0252
KIAA1324L	KIAA1324 like	0.109	0.698	0.818	0.021	0.927	0.00438
MIB1	mindbomb E3 ubiquitin protein ligase 1	-0.054	0.87	0.816	0.0262	0.762	0.00745
CYTL1	cytokine like 1			0.814	0.00566	1.085	0.00228
FUCA1	fucosidase, alpha-L- 1, tissue	0.03	0.926	0.814	0.0332	0.844	0.00413
HIST1H1B	histone cluster 1 H1 family member b	-1.799	0.0022	0.812	0.0361	-0.987	0.019
CCNB1	cyclin B1	-1.718	0.00454	0.809	0.037	-0.908	0.0233
IL1R1	interleukin 1 receptor type 1	0.997	0.00589	0.801	0.00666	1.799	7.59e-05
HIST1H4B	histone cluster 1 H4 family member b	-2.128	0.0049	0.798	0.0284	-1.33	0.0384
FARP1	FERM, ARH/RhoGEF and pleckstrin domain protein 1	0.749	0.0132	0.786	0.022	1.535	5.32e-05
CD83	CD83 molecule	0.667	0.128	0.785	0.0506	1.451	0.000246
ZNF229	zinc finger protein 229	0.014	0.949	0.784	0.0371	0.798	0.0192
TBC1D16	TBC1 domain family member 16	0.273	0.262	0.778	0.0274	1.051	0.00394
UNC50	unc-50 inner nuclear membrane RNA binding protein	-0.174	0.606	0.774	0.0389	0.6	0.0221
KLHDC2	kelch domain containing 2	-0.173	0.633	0.774	0.0706	0.6	0.0267
CTSF	cathepsin F	0.461	0.142	0.773	0.0231	1.235	0.00156
SPINK2	serine peptidase inhibitor, Kazal type 2	0.481	0.13	0.768	0.0507	1.249	0.0188
PPP2CB	protein phosphatase 2 catalytic subunit beta	-0.131	0.663	0.764	0.0594	0.633	0.0194
mir-130	microRNA 130a	-0.422	0.104	0.763	0.0123	0.794	0.0125
FUCA2	fucosidase, alpha-L- 2, plasma	-1.318	0.00312	0.763	0.0298	-0.555	0.0434
IL23R	interleukin 23 receptor	0.491	0.061	0.762	0.0326	1.253	0.000849
MEOX1	mesenchyme homeobox 1	0.934	0.0799	0.758	0.0173	1.692	0.00621
HIST1H2AB	histone cluster 1 H2A family member b	-2.193	0.00234	0.757	0.198	-1.436	0.000471
IGHM	immunoglobulin heavy constant mu	0.972	0.00687	0.749	0.0248	0.696	0.0183
ZNF671	zinc finger protein 671	-0.135	0.566	0.749	0.0162	0.614	0.017
COL6A2	collagen type VI alpha 2 chain	0.054	0.863	0.739	0.0186	0.792	0.0222
GAS2	growth arrest specific 2	-0.053	0.811	0.731	0.0184	0.678	0.019
ZNF578	zinc finger protein 578	-0.107	0.768	0.728	0.0952	0.621	0.0166
CCDC28A	coiled-coil domain containing 28A	-0.031	0.909	0.724	0.0724	0.693	0.0355
DAZ2	deleted in azoospermia 2			0.722	0.139	1.017	0.00445
KRT3	keratin 3			0.716	0.0228	0.643	0.0412
CDKN3	cyclin dependent kinase inhibitor 3	-1.478	0.0043	0.716	0.0432	-0.762	0.0219
STX8	syntaxin 8			0.711	0.0438	0.514	0.0411
ERCC6L	ERCC excision repair 6 like, spindle assembly checkpoint helicase	-1.557	7.81e-05	0.706	0.063	-0.851	0.028
ACTA2	actin, alpha 2, smooth muscle, aorta			0.7	0.0116	0.644	0.0112
IGHG1	immunoglobulin heavy constant gamma 1 (G1m marker)	-1.416	0.000366	0.698	0.224	-1.51	0.000311
DMC1	DNA meiotic recombinase 1	-1.495	0.000322	0.696	0.0205	-0.799	0.0225
DAZ1/DAZ4	deleted in azoospermia 1	0.355	0.255	0.69	0.165	1.045	0.00473
SGPL1	sphingosine-1-phosphate lyase 1	0.045	0.887	0.686	0.108	0.73	0.00924
TFRC	transferrin receptor	-1.829	0.00267	0.685	0.0721	-1.144	0.00605
IFI30	IFI30, lysosomal thiol reductase	-2.106	1.42e-05	0.677	0.055	-1.429	8.65e-05
TPM4	tropomyosin 4	-1.176	0.00414	0.671	0.106	-0.505	0.0464
CD24	CD24 molecule	1.111	0.00126	0.667	0.0432	1.778	0.000653
MMP2	matrix metallopeptidase 2	3.361	9.55e-07	0.664	0.0219	4.026	3.73e-07
CDH1	cadherin 1	1.773	0.00192	0.661	0.0326	2.434	0.000786
LPAL2	lipoprotein(a) like 2, pseudogene	-1.708	0.0022	0.656	0.114	-1.052	0.00259
NOG	noggin	0.515	0.0708	0.653	0.0295	1.168	0.00486
RWDD2A	RWD domain containing 2A	0.063	0.82	0.65	0.0847	0.712	0.0212
ADSL	adenylosuccinate lyase	-1.263	0.000188	0.649	0.0481	-0.614	0.0228
ANKRD31	ankyrin repeat domain 31			0.647	0.0222	0.586	0.0334
AGRN	agrin	-0.005	0.984	0.645	0.0304	0.64	0.0234
ZNF709	zinc finger protein 709	-0.103	0.705	0.641	0.0223	0.537	0.0361
NRN1	neuritin 1	-1.998	1.07e-05	0.635	0.0364	-1.362	0.000632
RRAGC	Ras related GTP binding C	-0.031	0.899	0.634	0.0367	0.603	0.017
FRAT1	frequently rearranged in advanced T-cell lymphomas 1	0.33	0.282	0.633	0.0791	0.963	0.00725
ZBED2	zinc finger BED-type containing 2	0.301	0.453	0.632	0.114	0.933	0.0284
CRYL1	crystallin lambda 1	0.317	0.16	0.631	0.0733	0.948	0.00858
PCNA	proliferating cell nuclear antigen	-1.32	0.00302	0.627	0.0371	-0.693	0.0372
FCRL4	Fc receptor like 4	1.232	0.00724	0.626	0.0335	1.858	0.0022
PAIP2B	poly(A) binding protein interacting protein 2B			0.626	0.0767	0.807	0.0112
DEFB114	defensin beta 114	-0.132	0.608	0.624	0.0331	0.492	0.038
SLC2A4	solute carrier family 2 member 4	-0.054	0.833	0.623	0.0647	0.57	0.0358
PRKD3	protein kinase D3	0.601	0.0343	0.621	0.052	1.221	0.000208
NAP1L2	nucleosome assembly protein 1 like 2	0.364	0.133	0.621	0.0766	0.985	0.00671
NEK9	NIMA related kinase 9			0.621	0.0778	0.543	0.0336
MCM2	minichromosome maintenance complex component 2	-1.336	0.00416	0.619	0.0519	-0.717	0.0184
GABARAPL2	GABA type A receptor associated protein like 2	0.102	0.67	0.607	0.0283	0.708	0.00752
HIST1H2BI	histone cluster 1 H2B family member i	-2.188	0.00482	0.607	0.226	-1.581	0.0487
ARHGAP20	Rho GTPase activating protein 20			0.603	0.0244	0.548	0.0415
SPP1	secreted phosphoprotein 1	0.761	0.0187	0.602	0.0529	1.363	0.00337
PITHD1	PITH domain containing 1			0.602	0.0481	0.505	0.0374
C9orf135	chromosome 9 open reading frame 135			0.599	0.0463	0.801	0.0158
MRPL12	mitochondrial ribosomal protein L12	-1.108	0.00475	0.596	0.125	-0.512	0.0427
TACC3	transforming acidic coiled-coil containing protein 3	-1.119	0.00441	0.596	0.107	-0.522	0.0423
CLCN3	chloride voltage-gated channel 3			0.592	0.0623	0.553	0.0354
CSPG5	chondroitin sulfate proteoglycan 5	1.107	0.00298	0.589	0.0856	1.696	3.94e-05
PSAT1	phosphoserine aminotransferase 1	-1.673	0.00099	0.589	0.0828	-1.084	0.00175
mir-19	microRNA 19a	0.07	0.766	0.587	0.0443	0.657	0.0247
GZMA	granzyme A	-3.814	3.52e-06	0.585	0.0985	-3.229	4.62e-05
HMCN1	hemicentin 1	0.256	0.334	0.582	0.0554	0.838	0.019
ZBED8	zinc finger BED-type containing 8			0.581	0.0522	0.725	0.0105
ZNF554	zinc finger protein 554	0.323	0.311	0.578	0.105	0.901	0.0225
ELAC1	elaC ribonuclease Z 1			0.577	0.0507	0.569	0.0241
CENPW	centromere protein W	-1.361	0.000786	0.577	0.132	-0.784	0.011
DSG2	desmoglein 2	0.783	0.0802	0.574	0.0531	1.356	0.02
RALB	RAS like proto-oncogene B	0.136	0.61	0.567	0.074	0.703	0.0277
FAM72A	family with sequence similarity 72 member A	-1.43	0.00011	0.567	0.103	-0.863	0.0287
WDR5B	WD repeat domain 5B	0.133	0.66	0.566	0.0741	0.699	0.00895
PTGFRN	prostaglandin F2 receptor inhibitor	1.643	0.00192	0.563	0.0722	2.205	7.09e-06
KLHL25	kelch like family member 25	0.346	0.229	0.562	0.0776	0.908	0.00323
YIPF5	Yip1 domain family member 5			0.56	0.0584	0.605	0.0155
CACHD1	cache domain containing 1			0.555	0.106	1.189	0.00761
CRELD1	cysteine rich with EGF like domains 1			0.555	0.0629	0.627	0.0124
DSCC1	DNA replication and sister chromatid cohesion 1	-1.821	0.002	0.554	0.0749	-1.267	0.00367
TRPC3	transient receptor potential cation channel subfamily C member 3	0.981	0.00321	0.553	0.0462	1.534	0.000231
NUDT11	nudix hydrolase 11	0.818	0.0432	0.552	0.0966	1.369	0.000269
ACOX1	acyl-CoA oxidase 1			0.551	0.0513	0.648	0.0105
ENOX1	ecto-NOX disulfide-thiol exchanger 1	0.813	0.0148	0.547	0.109	1.36	0.0118
METTL13	methyltransferase like 13			0.545	0.147	0.667	0.0142
PRRX1	paired related homeobox 1			0.544	0.0514	0.62	0.0178
RIMBP3 (includes others)	RIMS binding protein 3	0.117	0.681	0.543	0.139	0.599	0.0437
EXO1	exonuclease 1	-1.701	0.00537	0.542	0.116	-1.158	0.00901
ZNF844	zinc finger protein 844	0.442	0.0898	0.54	0.0821	0.983	0.0015
CDC45	cell division cycle 45	-1.524	0.0045	0.54	0.129	-0.984	0.00755
SPINT2	serine peptidase inhibitor, Kunitz type 2	0.374	0.121	0.539	0.0794	0.912	0.00577
MCF2	MCF.2 cell line derived transforming sequence	0.74	0.0102	0.537	0.0579	1.277	0.000388
KDELC1	KDEL motif containing 1	-1.474	0.000478	0.535	0.0976	-0.939	0.0197
ZKSCAN4	zinc finger with KRAB and SCAN domains 4	0.14	0.569	0.533	0.049	0.673	0.0107
HID1	HID1 domain containing			0.533	0.0706	0.585	0.0227
CD59	CD59 molecule	-1.284	0.00591	0.533	0.109	-0.751	0.0237
MCM7	minichromosome maintenance complex component 7	-1.295	0.00467	0.533	0.168	-0.761	0.00961
HIST1H2AM	histone cluster 1 H2A family member m	-1.759	0.00322	0.533	0.116	-1.226	0.0117
CENPN	centromere protein N	-1.266	0.00448	0.529	0.0942	-0.737	0.0111
PDGFB	platelet derived growth factor subunit B	0.361	0.282	0.521	0.0777	0.881	0.037
KIF2C	kinesin family member 2C	-1.481	0.00548	0.52	0.178	-0.961	0.00858
FAM72C/FAM72D	family with sequence similarity 72 member D	-1.833	0.0011	0.52	0.153	-1.313	0.00276
FZD1	frizzled class receptor 1	0.699	0.0111	0.519	0.144	1.218	0.00354
SMIM14	small integral membrane protein 14	0.528	0.0945	0.518	0.0879	1.046	0.00591
ADA	adenosine deaminase	-1.848	1.55e-05	0.515	0.15	-1.333	0.00014
CPQ	carboxypeptidase Q	0.346	0.325	0.513	0.0736	0.859	0.0263
THNSL2	threonine synthase like 2	0.058	0.831	0.513	0.0536	0.57	0.0447
HIST1H4A	histone cluster 1 H4 family member a	-1.426	0.0375	0.509	0.3	-0.918	0.0325
BIRC5	baculoviral IAP repeat containing 5	-1.483	0.0123	0.509	0.216	-0.973	0.0112
USP44	ubiquitin specific peptidase 44	0.27	0.335	0.508	0.185	0.778	0.0305
FANCD2	Fanconi anemia complementation group D2	-1.504	0.00055	0.508	0.158	-0.995	0.00588
RAD51	RAD51 recombinase	-1.385	0.00378	0.507	0.105	-0.878	0.00836
PDCD4	programmed cell death 4 (neoplastic transformation inhibitor)	0.385	0.359	0.503	0.233	0.887	0.00585
FREM3	FRAS1 related extracellular matrix 3	0.343	0.157	0.503	0.1	0.846	0.00461
CYFIP1	cytoplasmic FMR1 interacting protein 1	0.312	0.283	0.503	0.123	0.815	0.00407
RPL4	ribosomal protein L4	-0.912	0.0532	0.503	0.404	-0.799	0.0386
ADGRG6	adhesion G protein-coupled receptor G6	0.47	0.0746	0.5	0.0788	0.97	0.000929
RAB9A	RAB9A, member RAS oncogene family	0.012	0.969	0.5	0.141	0.512	0.0365
POLD1	DNA polymerase delta 1, catalytic subunit	-1.243	0.000846	0.5	0.0556	-0.743	0.0185
ACSL3	acyl-CoA synthetase long-chain family member 3			0.494	0.129	0.62	0.036
IFT22	intraflagellar transport 22	0.092	0.747	0.494	0.0678	0.585	0.0411
ERBB3	erb-b2 receptor tyrosine kinase 3	0.46	0.0551	0.493	0.0599	0.953	0.00147
NDFIP2	Nedd4 family interacting protein 2			0.493	0.0648	0.637	0.0261
NET1	neuroepithelial cell transforming 1	-1.413	0.000121	0.492	0.124	-0.92	0.00152
ATRNL1	attractin like 1	1.366	0.000277	0.49	0.0915	1.856	4.79e-06
IFT20	intraflagellar transport 20	0.097	0.701	0.489	0.176	0.586	0.0432
SND1	staphylococcal nuclease and tudor domain containing 1	-1.063	0.00129	0.489	0.126	-0.574	0.0351
TIMELESS	timeless circadian clock	-1.765	0.00198	0.487	0.236	-1.278	0.00054
DEPDC1B	DEP domain containing 1B	-1.698	0.00689	0.485	0.141	-1.214	0.0123
TIGIT	T-cell immunoreceptor with Ig and ITIM domains	0.51	0.211	0.482	0.113	0.991	0.0124
ZNF616	zinc finger protein 616	0.243	0.323	0.482	0.125	0.725	0.0251
ZFAND5	zinc finger AN1-type containing 5			0.479	0.0812	0.656	0.00931
CACNA1C	calcium voltage-gated channel subunit alpha1 C	1.393	0.00462	0.478	0.106	1.871	0.0018
TRO	trophinin	0.567	0.0584	0.478	0.0867	1.046	0.00176
DHRS2	dehydrogenase/reductase 2	0.295	0.214	0.478	0.0664	0.773	0.00561
NCAPG	non-SMC condensin I complex subunit G	-1.61	0.00463	0.478	0.111	-1.132	0.0176
BORA	bora, aurora kinase A activator	-1.176	0.00434	0.476	0.0802	-0.699	0.0265
NSG1	neuron specific gene family member 1	0.228	0.332	0.475	0.0871	0.703	0.0216
HABP4	hyaluronan binding protein 4	0.628	0.0362	0.474	0.0999	1.102	0.000448
FUT7	fucosyltransferase 7	0.107	0.678	0.473	0.107	0.58	0.0459
NCAPG2	non-SMC condensin II complex subunit G2	-1.458	0.00191	0.473	0.0972	-0.984	0.0104
ZNF740	zinc finger protein 740	0.198	0.48	0.472	0.182	0.67	0.0132
RLN2	relaxin 2	0.332	0.192	0.46	0.0964	0.657	0.0137
ZNF615	zinc finger protein 615	0.135	0.66	0.46	0.156	0.596	0.0192
YIPF4	Yip1 domain family member 4	0.089	0.768	0.459	0.18	0.548	0.0293
RNF130	ring finger protein 130	0.746	0.0557	0.452	0.219	1.199	0.00272
MYO1E	myosin IE	-1.517	0.00968	0.451	0.144	-1.066	0.033
DHRS3	dehydrogenase/reductase 3	1.06	0.00255	0.447	0.16	1.507	0.000279
ZBTB10	zinc finger and BTB domain containing 10	0.587	0.0342	0.445	0.103	1.032	0.000972
CDC42BPB	CDC42 binding protein kinase beta	1.045	0.00135	0.442	0.11	1.487	3.64e-05
DIXDC1	DIX domain containing 1	1.136	0.00449	0.44	0.146	1.576	4.51e-05
CEP55	centrosomal protein 55	-1.186	0.00871	0.44	0.109	-0.746	0.0316
TAS2R60	taste 2 receptor member 60	0.321	0.205	0.437	0.264	0.758	0.0411
MIR155HG	MIR155 host gene	0.936	0.0169	0.436	0.267	1.372	0.0057
LAPTM4B	lysosomal protein transmembrane 4 beta	0.571	0.0812	0.434	0.12	1.005	0.00147
SOCS5	suppressor of cytokine signaling 5			0.433	0.104	0.648	0.0111
RASSF1	Ras association domain family member 1	-1.037	0.0133	0.433	0.21	-0.603	0.0307
CDC7	cell division cycle 7	-1.185	0.00665	0.433	0.211	-0.753	0.0288
EBP	emopamil binding protein (sterol isomerase)	-1.132	0.000658	0.432	0.102	-0.7	0.00839
PTK2	protein tyrosine kinase 2	2.266	6.85e-05	0.431	0.107	2.697	5.47e-06
RUVBL2	RuvB like AAA ATPase 2	-1.049	0.00194	0.427	0.156	-0.622	0.0196
PTPRK	protein tyrosine phosphatase, receptor type K	0.556	0.0868	0.424	0.143	0.98	0.00851
OBSCN	obscurin, cytoskeletal calmodulin and titin-interacting RhoGEF			0.424	0.129	0.619	0.0369
CDYL2	chromodomain Y-like 2	0.427	0.0842	0.423	0.1	0.752	0.00535
RCC1	regulator of chromosome condensation 1	-1.126	0.00112	0.421	0.128	-0.705	0.00933
GSG2	germ cell associated 2, haspin	-1.192	0.0573	0.421	0.253	-0.772	0.0451
ZNF35	zinc finger protein 35	0.171	0.54	0.42	0.116	0.591	0.0218
TMEM185A	transmembrane protein 185A			0.419	0.175	0.528	0.0492
HIST1H3J	histone cluster 1 H3 family member j	-2.146	0.0179	0.418	0.342	-1.729	0.00844
CDCA2	cell division cycle associated 2	-1.521	0.00894	0.416	0.279	-1.106	0.0156
ZXDB	zinc finger, X-linked, duplicated B	0.346	0.171	0.415	0.128	0.761	0.00877
OIP5	Opa interacting protein 5	-1.605	0.00742	0.415	0.307	-1.19	0.00463
UXS1	UDP-glucuronate decarboxylase 1	0.248	0.273	0.413	0.141	0.66	0.0101
OLIG3	oligodendrocyte transcription factor 3	0.716	0.0877	0.412	0.106	1.128	0.0122
SLC16A2	solute carrier family 16 member 2	1.639	0.00171	0.411	0.168	2.05	0.000101
BZW2	basic leucine zipper and W2 domains 2	-1.096	0.000467	0.406	0.114	-0.69	0.00631
CENPO	centromere protein O	-1.141	0.003	0.406	0.175	-0.736	0.0108
NFE2L3	nuclear factor, erythroid 2 like 3	0.371	0.318	0.405	0.275	0.776	0.00311
PRF1	perforin 1	-1.068	0.0107	0.404	0.169	-0.665	0.0217
NELL2	neural EGFL like 2	0.907	0.111	0.401	0.211	1.308	0.00427
HIST1H2BE	histone cluster 1 H2B family member e	-1.726	0.0012	0.401	0.22	-1.326	0.00394
JUN	Jun proto-oncogene, AP-1 transcription factor subunit	1.589	0.000273	0.399	0.232	1.987	4.85e-06
GALM	galactose mutarotase	-1	0.0107	0.399	0.193	-0.601	0.0358
RAB24	RAB24, member RAS oncogene family	-1.215	0.00556	0.399	0.39	-0.816	0.0092
PRR15	proline rich 15	0.303	0.232	0.398	0.166	0.701	0.0304
CGRRF1	cell growth regulator with ring finger domain 1	0.14	0.563	0.397	0.134	0.537	0.0294
CAMSAP2	calmodulin regulated spectrin associated protein family member 2	2.414	1.15e-06	0.396	0.154	2.81	1.68e-06
NKIRAS1	NFKB inhibitor interacting Ras like 1	0.497	0.049	0.396	0.174	0.894	0.0104
GTF2IRD2/GTF2IRD2B	GTF2I repeat domain containing 2	0.411	0.139	0.391	0.226	0.773	0.0201
IL7	interleukin 7	0.607	0.025	0.39	0.132	0.997	0.00183
KIF4B	kinesin family member 4B	-1.336	0.0017	0.39	0.181	-0.947	0.0276
ZNF469	zinc finger protein 469	0.59	0.0254	0.389	0.216	0.979	0.00157
PSMB10	proteasome subunit beta 10	-0.925	0.00221	0.389	0.201	-0.536	0.0382
RASGEF1B	RasGEF domain family member 1B	0.725	0.0416	0.387	0.161	1.112	0.00658
PKD2	polycystin 2, transient receptor potential cation channel	0.331	0.21	0.386	0.267	0.717	0.0271
ZSCAN18	zinc finger and SCAN domain containing 18			0.386	0.135	0.697	0.00598
ZDHHC2	zinc finger DHHC-type containing 2	0.278	0.24	0.385	0.178	0.663	0.0125
GSN	gelsolin	0.186	0.427	0.385	0.17	0.57	0.025
AGO4	argonaute 4, RISC catalytic component			0.385	0.215	0.55	0.0277
ZNF32	zinc finger protein 32	0.544	0.0918	0.384	0.273	0.928	0.0184
FAM229B	family with sequence similarity 229 member B	0.198	0.411	0.383	0.173	0.581	0.0284
GGH	gamma-glutamyl hydrolase	-1.11	0.00577	0.381	0.154	-0.729	0.0463
TMEM216	transmembrane protein 216			0.379	0.286	0.539	0.0406
SMURF1	SMAD specific E3 ubiquitin protein ligase 1	0.316	0.183	0.378	0.205	0.694	0.0112
TIPARP	TCDD inducible poly(ADP-ribose) polymerase	0.188	0.481	0.378	0.18	0.566	0.0242
CXCR1	C-X-C motif chemokine receptor 1	-1.413	5.13e-05	0.377	0.252	-1.036	0.0108
GNPDA1	glucosamine-6-phosphate deaminase 1	0.558	0.0358	0.376	0.169	0.934	0.00598
NUDT15	nudix hydrolase 15	-1.075	0.00176	0.376	0.237	-0.7	0.0134
AURKA	aurora kinase A	-1.135	0.00612	0.376	0.145	-0.759	0.0247
HIST1H2BH	histone cluster 1 H2B family member h	-1.636	0.0135	0.376	0.328	-1.26	0.0348
RGS10	regulator of G-protein signaling 10	0.345	0.207	0.375	0.185	0.719	0.0123
USP51	ubiquitin specific peptidase 51			0.375	0.202	0.629	0.0122
ITGAM	integrin subunit alpha M	-2.49	2.06e-05	0.374	0.227	-2.116	0.000293
CCDC141	coiled-coil domain containing 141	0.808	0.0133	0.372	0.311	1.18	0.00823
SLC25A36	solute carrier family 25 member 36	0.143	0.572	0.372	0.157	0.516	0.039
KIFC1	kinesin family member C1	-1.238	0.0048	0.371	0.151	-0.867	0.0394
SDC4	syndecan 4	0.568	0.191	0.37	0.152	0.938	0.0357
KLHL42	kelch like family member 42	0.531	0.0902	0.37	0.188	0.901	0.0104
MAP3K2	mitogen-activated protein kinase kinase kinase 2	0.224	0.346	0.37	0.189	0.594	0.0244
SLC22A15	solute carrier family 22 member 15	0.42	0.143	0.369	0.204	0.789	0.00941
CHAF1A	chromatin assembly factor 1 subunit A	-1.132	0.00405	0.368	0.233	-0.764	0.01
DPH3	diphthamide biosynthesis 3	0.218	0.366	0.365	0.21	0.583	0.0401
MPHOSPH8	M-phase phosphoprotein 8	0.295	0.198	0.364	0.309	0.659	0.0418
SKIL	SKI like proto-oncogene	0.328	0.312	0.362	0.242	0.69	0.0365
SH3RF1	SH3 domain containing ring finger 1	0.804	0.0235	0.361	0.399	1.164	0.00873
TIGD2	tigger transposable element derived 2	0.796	0.0137	0.361	0.401	1.156	0.0016
UST	uronyl 2-sulfotransferase	0.452	0.103	0.361	0.235	0.814	0.0343
IL9R	interleukin 9 receptor	-0.727	0.0272	0.361	0.299	-0.691	0.0167
GOPC	golgi associated PDZ and coiled-coil motif containing	0.197	0.399	0.359	0.262	0.556	0.0446
ESYT1	extended synaptotagmin 1	-0.98	0.00092	0.357	0.184	-0.623	0.0176
PTHLH	parathyroid hormone like hormone	0.754	0.00813	0.355	0.231	1.109	0.000519
TUFT1	tuftelin 1	0.625	0.0205	0.354	0.21	0.979	0.00121
PIK3IP1	phosphoinositide-3-kinase interacting protein 1	0.728	0.0354	0.352	0.264	1.08	0.00321
IPP	intracisternal A particle-promoted polypeptide			0.352	0.22	0.588	0.0331
NINL	ninein like	0.63	0.0777	0.351	0.299	0.982	0.00185
MYO6	myosin VI	0.427	0.103	0.35	0.191	0.778	0.0164
PINK1	PTEN induced putative kinase 1			0.349	0.245	0.843	0.00755
MAP3K5	mitogen-activated protein kinase kinase kinase 5	-1.802	0.00198	0.348	0.325	-1.455	0.00773
LEPR	leptin receptor			0.346	0.214	0.779	0.00913
TMPO	thymopoietin	-0.965	0.0248	0.345	0.312	-0.619	0.0299
PLEK2	pleckstrin 2	1.484	0.000685	0.343	0.358	1.826	0.002
MRPS6	mitochondrial ribosomal protein S6	0.28	0.435	0.343	0.21	0.623	0.0477
GSKIP	GSK3B interacting protein	0.197	0.42	0.343	0.246	0.539	0.0262
CD109	CD109 molecule	0.403	0.28	0.342	0.267	0.745	0.0241
GLA	galactosidase alpha	-1.011	0.0177	0.341	0.381	-0.67	0.0213
SLC16A6	solute carrier family 16 member 6	-1.67	3.71e-05	0.34	0.245	-1.33	0.000577
ZNF559	zinc finger protein 559	0.364	0.197	0.338	0.341	0.703	0.0198
LMO4	LIM domain only 4	-0.977	0.00232	0.338	0.204	-0.639	0.0107
TIAM2	T-cell lymphoma invasion and metastasis 2	1.143	0.00126	0.337	0.249	1.48	0.000105
PAK1	p21 (RAC1) activated kinase 1	0.944	0.00212	0.337	0.234	1.28	0.000948
CAMK2D	calcium/calmodulin dependent protein kinase II delta	0.3	0.381	0.336	0.349	0.636	0.0195
NR3C1	nuclear receptor subfamily 3 group C member 1	0.212	0.543	0.332	0.331	0.544	0.0335
UBE2C	ubiquitin conjugating enzyme E2 C	-1.009	0.00672	0.332	0.239	-0.677	0.0334
ERCC4	ERCC excision repair 4, endonuclease catalytic subunit			0.331	0.221	0.656	0.0146
TMEM117	transmembrane protein 117	0.653	0.0164	0.329	0.234	0.982	0.00137
MCM10	minichromosome maintenance 10 replication initiation factor	-1.634	0.00644	0.329	0.347	-1.304	0.00181
F2RL1	F2R like trypsin receptor 1	0.802	0.0294	0.328	0.241	1.13	0.00411
RGMB	repulsive guidance molecule family member b			0.328	0.254	0.509	0.0383
ITPR1	inositol 1,4,5-trisphosphate receptor type 1	0.35	0.267	0.327	0.326	0.677	0.0419
PRC1	protein regulator of cytokinesis 1	-1.115	0.0115	0.327	0.235	-0.789	0.0425
ZNF768	zinc finger protein 768	0.597	0.0361	0.326	0.37	0.923	0.00336
CDCA3	cell division cycle associated 3	-1.23	0.000518	0.326	0.229	-0.904	0.0132
SYTL3	synaptotagmin like 3	-1.533	0.000125	0.326	0.311	-1.208	0.00954
ICA1	islet cell autoantigen 1	0.359	0.198	0.325	0.305	0.684	0.01
CLIP4	CAP-Gly domain containing linker protein family member 4	-1.231	0.000553	0.325	0.236	-0.906	0.00229
EIF4E3	eukaryotic translation initiation factor 4E family member 3	-0.863	0.00496	0.324	0.279	-0.539	0.0326
FCRL3	Fc receptor like 3	0.776	0.0546	0.322	0.249	1.098	0.0136
GPRASP1	G protein-coupled receptor associated sorting protein 1	0.583	0.0681	0.322	0.27	0.905	0.00499
CYP2A7P1	cytochrome P450 family 2 subfamily A member 7 pseudogene 1	0.336	0.201	0.322	0.341	0.657	0.0325
GIMAP4	GTPase, IMAP family member 4	-1.108	0.00259	0.322	0.232	-0.786	0.0269
NOSIP	nitric oxide synthase interacting protein	-1.37	6.38e-05	0.322	0.242	-1.048	0.00258
SLC22A17	solute carrier family 22 member 17	0.876	0.00241	0.321	0.203	1.197	0.00038
ORC1	origin recognition complex subunit 1	-1.566	0.00167	0.321	0.253	-1.245	0.00204
RGCC	regulator of cell cycle	0.5	0.118	0.32	0.222	0.82	0.0168
FAM134B	family with sequence similarity 134 member B	0.415	0.137	0.32	0.285	0.735	0.0151
ITGB7	integrin subunit beta 7	-1.013	0.00108	0.32	0.24	-0.693	0.0245
ARIH2	ariadne RBR E3 ubiquitin protein ligase 2	0.326	0.288	0.319	0.391	0.645	0.0253
ZNF555	zinc finger protein 555	0.948	0.00271	0.317	0.288	1.264	0.000139
IL6ST	interleukin 6 signal transducer	0.321	0.189	0.317	0.225	0.638	0.0227
SNAP25	synaptosome associated protein 25	0.295	0.213	0.315	0.236	0.61	0.0326
PLAU	plasminogen activator, urokinase	0.427	0.11	0.314	0.239	0.742	0.0141
DDX39A	DExD-box helicase 39A	-1.155	0.00166	0.313	0.341	-0.842	0.00383
MCM4	minichromosome maintenance complex component 4	-0.99	0.015	0.312	0.348	-0.677	0.0263
TULP4	tubby like protein 4	0.979	0.00124	0.31	0.332	1.151	0.000432
FLVCR2	feline leukemia virus subgroup C cellular receptor family member 2	0.751	0.0162	0.31	0.252	1.061	0.00361
POLA2	DNA polymerase alpha 2, accessory subunit	-0.867	0.0149	0.31	0.31	-0.558	0.0299
TDRKH	tudor and KH domain containing	0.294	0.317	0.307	0.318	0.601	0.0171
SSH1	slingshot protein phosphatase 1	0.618	0.0225	0.307	0.313	0.507	0.0442
CNN2	calponin 2	-0.848	0.00202	0.307	0.214	-0.541	0.0242
VNN2	vanin 2	0.662	0.0414	0.306	0.396	0.968	0.00509
UBE2T	ubiquitin conjugating enzyme E2 T	-1.115	0.00342	0.306	0.254	-0.809	0.0484
FXN	frataxin	-1.215	0.000318	0.305	0.242	-0.911	0.00109
BBS9	Bardet-Biedl syndrome 9	0.365	0.192	0.304	0.267	0.67	0.0202
FAM102B	family with sequence similarity 102 member B	0.602	0.0958	0.302	0.324	0.904	0.00213
NDC1	NDC1 transmembrane nucleoporin	-1.099	0.0033	0.302	0.272	-0.797	0.00548
KDM5B	lysine demethylase 5B	0.402	0.102	0.301	0.284	0.703	0.0243
LAYN	layilin	0.894	0.135	0.3	0.309	1.194	0.0146
RNF125	ring finger protein 125	-0.872	0.00464	0.3	0.301	-0.572	0.019
NUTM2A/NUTM2B	NUT family member 2B			0.299	0.331	0.586	0.035
ZNF786	zinc finger protein 786			0.299	0.423	0.532	0.0462
PRRT2	proline rich transmembrane protein 2	0.382	0.215	0.298	0.433	0.679	0.0305
ARHGAP11A	Rho GTPase activating protein 11A	-1.016	0.0303	0.296	0.33	-0.721	0.0346
POLQ	DNA polymerase theta	-2.109	0.00125	0.296	0.334	-1.813	0.000544
ALDH5A1	aldehyde dehydrogenase 5 family member A1	0.608	0.0353	0.295	0.253	0.903	0.00182
SLC27A2	solute carrier family 27 member 2	-1.689	0.00339	0.295	0.279	-1.394	0.00577
SUN2	Sad1 and UNC84 domain containing 2	-0.839	0.00251	0.294	0.279	-0.545	0.0275
IMPDH2	inosine monophosphate dehydrogenase 2	-0.948	0.00319	0.294	0.327	-0.653	0.0183
TTF2	transcription termination factor 2	-0.82	0.00468	0.294	0.292	-0.716	0.0262
PMEPA1	prostate transmembrane protein, androgen induced 1	1.578	2.26e-05	0.293	0.322	1.871	5.35e-06
LIPA	lipase A, lysosomal acid type	0.215	0.383	0.293	0.25	0.508	0.0337
GRK6	G protein-coupled receptor kinase 6	-1.01	0.000724	0.293	0.326	-0.717	0.0227
IVNS1ABP	influenza virus NS1A binding protein	0.848	0.00445	0.292	0.301	1.14	0.000737
FKBP11	FK506 binding protein 11	-1.295	0.000206	0.292	0.233	-1.004	0.00143
CPM	carboxypeptidase M	1.813	0.062	0.29	0.415	2.103	0.0412
SLC12A7	solute carrier family 12 member 7	-1.424	0.00241	0.29	0.345	-1.134	0.0313
HLF	HLF, PAR bZIP transcription factor	1.364	0.000111	0.289	0.254	1.653	1.36e-05
ENPP4	ectonucleotide pyrophosphatase/phosphodiesterase 4 (putative)	0.544	0.17	0.289	0.325	0.833	0.0398
PARK2	parkin RBR E3 ubiquitin protein ligase	0.28	0.237	0.289	0.273	0.569	0.0222
DENND2C	DENN domain containing 2C	0.828	0.00472	0.288	0.242	1.117	0.000666
C1orf106	chromosome 1 open reading frame 106	0.849	0.00637	0.287	0.307	1.136	0.000715
SLC39A14	solute carrier family 39 member 14	0.386	0.157	0.287	0.281	0.673	0.0162
RAD54L	RAD54-like (S. cerevisiae)	-1.51	0.00748	0.287	0.351	-1.223	0.0153
TRIP13	thyroid hormone receptor interactor 13	-1.522	0.00241	0.285	0.299	-1.237	0.0065
COL6A1	collagen type VI alpha 1 chain	0.459	0.183	0.283	0.262	0.742	0.0394
ITGB2	integrin subunit beta 2	-0.789	0.0034	0.283	0.27	-0.506	0.0328
RDH11	retinol dehydrogenase 11 (all-trans/9-cis/11-cis)	0.26	0.26	0.281	0.306	0.541	0.0261
NCKAP1	NCK associated protein 1	0.75	0.0639	0.28	0.328	1.03	0.00709
BEX2	brain expressed X-linked 2	0.49	0.0872	0.279	0.372	0.769	0.00536
MEX3C	mex-3 RNA binding family member C			0.279	0.31	0.535	0.0323
SETD7	SET domain containing lysine methyltransferase 7	0.251	0.295	0.279	0.272	0.531	0.0464
NQO1	NAD(P)H quinone dehydrogenase 1	-1.26	0.00111	0.279	0.264	-0.981	0.0101
GINS1	GINS complex subunit 1	-1.345	0.00199	0.279	0.267	-1.066	0.0117
HMBS	hydroxymethylbilane synthase	-0.894	0.00251	0.278	0.282	-0.616	0.0187
HIST1H2BO	histone cluster 1 H2B family member o	-1.245	0.00975	0.278	0.436	-0.967	0.0405
SEMA7A	semaphorin 7A (John Milton Hagen blood group)	0.983	0.00477	0.277	0.291	1.26	0.000723
BBS2	Bardet-Biedl syndrome 2	0.602	0.0498	0.276	0.33	0.877	0.00814
AUTS2	autism susceptibility candidate 2	0.533	0.0582	0.276	0.368	0.809	0.00423
STX3	syntaxin 3	-1.191	0.0196	0.275	0.274	-0.917	0.0458
DACH1	dachshund family transcription factor 1	2.255	4.84e-05	0.274	0.398	2.529	0.000161
GATM	glycine amidinotransferase	0.317	0.265	0.273	0.295	0.59	0.0304
HIST1H2BJ	histone cluster 1 H2B family member j	-0.932	0.0264	0.273	0.423	-0.66	0.0162
ANKRD50	ankyrin repeat domain 50	0.555	0.0386	0.272	0.334	0.827	0.0278
RFC4	replication factor C subunit 4	-1.052	0.0183	0.272	0.459	-0.78	0.0115
ZNF25	zinc finger protein 25	0.324	0.351	0.271	0.461	0.595	0.0276
DAPK1	death associated protein kinase 1	0.621	0.0246	0.27	0.32	0.891	0.0105
APLP2	amyloid beta precursor like protein 2	0.421	0.116	0.269	0.327	0.691	0.0234
PDIA5	protein disulfide isomerase family A member 5	-1.118	0.00124	0.269	0.429	-0.849	0.0034
CLDN1	claudin 1	1.173	0.0145	0.268	0.287	1.441	0.00186
PRKCDBP	protein kinase C delta binding protein	0.606	0.0681	0.268	0.32	0.873	0.0091
SERTAD3	SERTA domain containing 3	0.297	0.194	0.268	0.327	0.565	0.0278
SLCO4A1	solute carrier organic anion transporter family member 4A1	-1.24	0.000523	0.268	0.289	-0.972	0.00143
CENPP	centromere protein P	-1.577	0.0004	0.268	0.33	-1.309	0.000539
LMCD1	LIM and cysteine rich domains 1	0.812	0.00935	0.267	0.395	1.079	0.00227
PLEKHA6	pleckstrin homology domain containing A6	0.436	0.0908	0.267	0.493	0.703	0.0326
NCAPD3	non-SMC condensin II complex subunit D3	-0.875	0.00951	0.267	0.375	-0.608	0.0482
RHOU	ras homolog family member U	1.876	0.0074	0.265	0.308	2.14	0.0042
CHST3	carbohydrate sulfotransferase 3	0.477	0.0495	0.265	0.367	0.742	0.0152
RPS6KA2	ribosomal protein S6 kinase A2			0.265	0.379	0.689	0.0095
RSPH1	radial spoke head 1 homolog			0.265	0.318	0.608	0.0169
GOLGA8EP/GOLGA8G	golgin A8 family member G	1.373	0.000141	0.264	0.37	1.638	3.35e-05
SPAG5	sperm associated antigen 5	-1.229	0.0297	0.264	0.481	-0.965	0.0252
ESPL1	extra spindle pole bodies like 1, separase	-1.457	0.00771	0.264	0.332	-1.193	0.00904
CHKA	choline kinase alpha	0.778	0.0211	0.263	0.42	1.041	0.000572
C16orf45	chromosome 16 open reading frame 45	0.437	0.166	0.262	0.33	0.699	0.0468
HIST1H2AK	histone cluster 1 H2A family member k	-1.922	8.3e-05	0.262	0.667	-1.66	0.0343
INPP5F	inositol polyphosphate-5-phosphatase F	1.501	0.00496	0.261	0.449	1.762	0.000331
BTG1	BTG anti-proliferation factor 1	0.593	0.0266	0.261	0.373	0.854	0.0113
GOLGA8DP	golgin A8 family member D, pseudogene	1.479	0.0024	0.26	0.425	1.738	2.38e-05
PRIM2	primase (DNA) subunit 2	-0.779	0.0123	0.259	0.316	-0.52	0.0456
ASPM	abnormal spindle microtubule assembly	-1.404	0.00699	0.259	0.412	-1.144	0.0154
MYO1D	myosin ID	0.971	0.00487	0.258	0.336	1.229	0.00173
NTRK2	neurotrophic receptor tyrosine kinase 2	0.909	0.00564	0.258	0.41	1.168	0.0014
DBNDD2	dysbindin domain containing 2	0.373	0.127	0.258	0.305	0.631	0.027
SERINC1	serine incorporator 1	0.328	0.207	0.257	0.422	0.585	0.0461
SLC19A1	solute carrier family 19 member 1	-0.595	0.0247	0.257	0.408	-0.498	0.0409
GALNT2	polypeptide N-acetylgalactosaminyltransferase 2	0.573	0.0978	0.254	0.392	0.828	0.00375
HELLS	helicase, lymphoid-specific	-1.439	0.0012	0.254	0.366	-1.185	0.00249
RRM2B	ribonucleotide reductase regulatory TP53 inducible subunit M2B	0.461	0.0861	0.252	0.374	0.713	0.0103
S1PR4	sphingosine-1-phosphate receptor 4	-1.082	0.00123	0.252	0.404	-0.829	0.00784
UBASH3B	ubiquitin associated and SH3 domain containing B	-2.336	0.00124	0.251	0.375	-2.085	0.00197
FBXO32	F-box protein 32	0.542	0.139	0.25	0.398	0.792	0.0209
EME1	essential meiotic structure-specific endonuclease 1	-1.084	0.00436	0.25	0.412	-0.834	0.0143
PDE6G	phosphodiesterase 6G	-1.201	0.000577	0.25	0.426	-0.951	0.00486
GIMAP8	GTPase, IMAP family member 8	-1.438	0.000867	0.25	0.404	-1.188	0.0014
LONRF2	LON peptidase N-terminal domain and ring finger 2	0.833	0.0528	0.249	0.434	1.082	0.00563
RYR1	ryanodine receptor 1	1.634	2.68e-05	0.247	0.415	1.881	0.000199
RNF144A	ring finger protein 144A	0.56	0.0735	0.244	0.353	0.804	0.047
TRIM22	tripartite motif containing 22	0.515	0.0832	0.244	0.354	0.759	0.0446
TTC8	tetratricopeptide repeat domain 8	0.367	0.127	0.244	0.35	0.611	0.0297
AQP3	aquaporin 3 (Gill blood group)	-0.823	0.0051	0.244	0.345	-0.578	0.0395
C3AR1	complement C3a receptor 1	-0.928	0.0077	0.244	0.335	-0.685	0.0215
COL6A3	collagen type VI alpha 3 chain	0.793	0.00383	0.242	0.427	1.034	0.00235
ZNF436	zinc finger protein 436	0.261	0.355	0.241	0.429	0.502	0.0357
HIST1H2AE	histone cluster 1 H2A family member e	-1.516	0.000704	0.24	0.599	-1.276	0.0449
CLIC3	chloride intracellular channel 3	1.377	0.000929	0.239	0.36	1.616	5.72e-05
DNA2	DNA replication helicase/nuclease 2	-1.42	0.00143	0.239	0.431	-1.18	0.00106
PIWIL4	piwi like RNA-mediated gene silencing 4	0.377	0.116	0.238	0.356	0.615	0.0228
SH3D21	SH3 domain containing 21	0.322	0.188	0.238	0.419	0.56	0.0279
CETN2	centrin 2	0.294	0.228	0.238	0.354	0.532	0.0335
TTLL12	tubulin tyrosine ligase like 12	-0.826	0.00499	0.237	0.391	-0.588	0.0328
P2RX7	purinergic receptor P2X 7	-1.735	2.57e-05	0.237	0.4	-1.689	3.21e-05
TXK	TXK tyrosine kinase	0.658	0.0591	0.236	0.41	0.895	0.0403
KIAA1524	KIAA1524	-1.43	0.00596	0.236	0.545	-1.194	0.000526
SLC9A7	solute carrier family 9 member A7	1.21	0.00319	0.235	0.416	1.36	0.00142
RNF141	ring finger protein 141	0.427	0.141	0.235	0.45	0.662	0.0253
CTTNBP2NL	CTTNBP2 N-terminal like	0.379	0.0976	0.235	0.357	0.614	0.0217
CD40LG	CD40 ligand	-1.64	0.0477	0.235	0.426	-1.406	0.0309
GSTO1	glutathione S-transferase omega 1	0.705	0.0263	0.234	0.369	0.939	0.00322
SYDE2	synapse defective Rho GTPase homolog 2	0.333	0.452	0.234	0.562	0.567	0.0409
SNX21	sorting nexin family member 21			0.233	0.351	0.517	0.0442
GPC1	glypican 1	0.677	0.0304	0.232	0.417	0.91	0.0125
TRIM44	tripartite motif containing 44			0.231	0.38	0.728	0.00677
KCTD11	potassium channel tetramerization domain containing 11	0.535	0.0756	0.23	0.386	0.765	0.0268
PNP	purine nucleoside phosphorylase	-0.885	0.00324	0.23	0.344	-0.655	0.0149
SLC1A5	solute carrier family 1 member 5	-1.052	0.00657	0.23	0.386	-0.821	0.0187
BMF	Bcl2 modifying factor	1.383	0.0254	0.229	0.374	1.613	0.01
DACT1	dishevelled binding antagonist of beta catenin 1	1.242	0.065	0.229	0.411	1.471	0.0271
PPP2R5B	protein phosphatase 2 regulatory subunit B'beta	0.328	0.194	0.229	0.4	0.558	0.0306
SLC2A1	solute carrier family 2 member 1	-0.849	0.00504	0.229	0.378	-0.62	0.0255
CDK4	cyclin dependent kinase 4	-0.924	0.00667	0.228	0.421	-0.696	0.0123
MAP3K21	mitogen-activated protein kinase kinase kinase 21	0.586	0.0257	0.227	0.419	0.813	0.0126
ABCB6	ATP binding cassette subfamily B member 6 (Langereis blood group)	-0.796	0.0126	0.227	0.422	-0.568	0.0212
OCIAD2	OCIA domain containing 2	0.668	0.0265	0.226	0.467	0.894	0.0143
IL7R	interleukin 7 receptor	-1.352	0.000277	0.224	0.36	-1.127	0.00105
ST8SIA6	ST8 alpha-N-acetyl-neuraminide alpha-2,8-sialyltransferase 6	1.006	0.0285	0.223	0.447	1.229	0.0104
RASA3	RAS p21 protein activator 3	-1.612	0.000173	0.223	0.457	-1.389	0.00263
TGFA	transforming growth factor alpha	0.555	0.0605	0.221	0.409	0.776	0.0261
CYP2U1	cytochrome P450 family 2 subfamily U member 1	0.713	0.0294	0.219	0.395	0.932	0.00726
KIF18A	kinesin family member 18A	-1.282	0.0131	0.219	0.509	-1.063	0.0184
PITRM1	pitrilysin metallopeptidase 1	0.339	0.169	0.218	0.393	0.557	0.0428
AGPAT4	1-acylglycerol-3-phosphate O-acyltransferase 4	-0.873	0.0104	0.218	0.415	-0.655	0.0444
CHD3	chromodomain helicase DNA binding protein 3	0.392	0.101	0.216	0.453	0.609	0.028
POLD2	DNA polymerase delta 2, accessory subunit	-0.847	0.00326	0.216	0.403	-0.631	0.0336
ADD3	adducin 3	-1.162	0.000926	0.216	0.472	-0.946	0.00459
RAD51AP1	RAD51 associated protein 1	-1.384	0.00271	0.216	0.398	-1.167	0.00371
IFNLR1	interferon lambda receptor 1	0.584	0.0477	0.215	0.4	0.799	0.0185
ACSM3	acyl-CoA synthetase medium-chain family member 3	0.582	0.0524	0.215	0.499	0.798	0.00699
ABCD2	ATP binding cassette subfamily D member 2	-0.877	0.00429	0.214	0.4	-0.663	0.0256
SAMD3	sterile alpha motif domain containing 3	-2.068	2.15e-05	0.214	0.423	-1.958	2.98e-05
ATG14	autophagy related 14	0.813	0.0343	0.213	0.52	1.026	0.00176
NRIP1	nuclear receptor interacting protein 1	0.489	0.165	0.213	0.46	0.702	0.0178
PFKFB2	6-phosphofructo-2-kinase/fructose-2,6-biphosphatase 2	0.662	0.0126	0.212	0.416	0.874	0.00664
CDCA8	cell division cycle associated 8	-1.265	0.00365	0.212	0.379	-1.053	0.00855
ARHGAP5	Rho GTPase activating protein 5	0.947	0.00246	0.211	0.466	1.158	0.00128
ST6GALNAC3	ST6 N-acetylgalactosaminide alpha-2,6-sialyltransferase 3	1.323	0.0102	0.21	0.447	1.533	0.00489
APH1B	aph-1 homolog B, gamma-secretase subunit	0.391	0.145	0.21	0.499	0.601	0.0265
LOXL3	lysyl oxidase like 3	0.374	0.149	0.21	0.411	0.584	0.0432
AMPD3	adenosine monophosphate deaminase 3	0.339	0.244	0.21	0.431	0.549	0.0324
TWSG1	twisted gastrulation BMP signaling modulator 1	0.501	0.157	0.208	0.505	0.709	0.0228
PHGDH	phosphoglycerate dehydrogenase	-0.87	0.0023	0.208	0.419	-0.662	0.0159
SUSD1	sushi domain containing 1	-1.204	0.000338	0.208	0.445	-0.995	0.00159
CDC6	cell division cycle 6	-1.447	0.00272	0.208	0.402	-1.239	0.00673
RIMKLB	ribosomal modification protein rimK like family member B	0.609	0.0315	0.207	0.465	0.815	0.00474
SERINC5	serine incorporator 5	-0.84	0.00417	0.206	0.422	-0.634	0.0152
RB1CC1	RB1 inducible coiled-coil 1	0.409	0.134	0.205	0.516	0.614	0.0365
THOP1	thimet oligopeptidase 1	-0.733	0.0298	0.205	0.492	-0.528	0.0373
FANCG	Fanconi anemia complementation group G	-1.16	0.00282	0.205	0.416	-0.955	0.00726
NUPR2	nuclear protein 2, transcriptional regulator	0.308	0.206	0.204	0.424	0.512	0.0329
SELENOI	selenoprotein I	-0.825	0.00621	0.203	0.444	-0.623	0.0386
CENPX	centromere protein X	-0.939	0.0261	0.203	0.489	-0.736	0.0361
ABCC4	ATP binding cassette subfamily C member 4	0.39	0.108	0.202	0.429	0.592	0.0181
ZDHHC1	zinc finger DHHC-type containing 1	0.505	0.0702	0.201	0.444	0.706	0.0168
CD101	CD101 molecule	2.887	9.29e-08	0.2	0.455	3.088	2.58e-07
SEC14L2	SEC14 like lipid binding 2	0.533	0.132	0.2	0.445	0.733	0.0331
DOK2	docking protein 2	-0.951	0.00594	0.2	0.46	-0.751	0.0371
CLSPN	claspin	-1.246	0.00793	0.2	0.572	-1.045	0.00432
ITGAE	integrin subunit alpha E	2.25	0.00593	0.199	0.54	2.449	0.012
HMMR	hyaluronan mediated motility receptor	-1.085	0.00367	0.199	0.491	-0.886	0.00333
CTSL	cathepsin L	2.298	0.000133	0.198	0.491	2.496	8.32e-05
DNMT1	DNA methyltransferase 1	-0.861	0.0113	0.198	0.474	-0.663	0.0281
MTFR2	mitochondrial fission regulator 2	-1.429	0.000605	0.198	0.421	-1.231	0.0022
PPP5C	protein phosphatase 5 catalytic subunit	-0.747	0.00988	0.197	0.465	-0.549	0.0264
FAM65B	family with sequence similarity 65 member B	-0.946	0.0029	0.197	0.456	-0.749	0.0194
PGM2L1	phosphoglucomutase 2 like 1	0.969	0.0214	0.194	0.519	1.163	0.0205
CCDC113	coiled-coil domain containing 113	0.754	0.0139	0.194	0.427	0.949	0.00335
S100A4	S100 calcium binding protein A4	-0.989	0.00364	0.194	0.561	-0.795	0.00561
KLF2	Kruppel like factor 2	-2.41	4.91e-05	0.193	0.431	-2.217	4.64e-05
CAPNS2	calpain small subunit 2	0.478	0.0542	0.192	0.456	0.67	0.0186
MMP28	matrix metallopeptidase 28	0.439	0.0785	0.192	0.432	0.632	0.0123
GMPPB	GDP-mannose pyrophosphorylase B	-0.749	0.0102	0.192	0.479	-0.556	0.0461
OR3A1	olfactory receptor family 3 subfamily A member 1			0.191	0.501	0.701	0.0176
CDC25C	cell division cycle 25C	-1.011	0.0504	0.191	0.628	-0.82	0.0294
TGFBI	transforming growth factor beta induced	1.233	0.00215	0.19	0.495	1.423	0.000483
NUP210	nucleoporin 210	-0.738	0.00873	0.188	0.49	-0.55	0.0278
GNA11	G protein subunit alpha 11	0.766	0.00717	0.187	0.524	0.953	0.00975
CHEK1	checkpoint kinase 1	-0.977	0.00232	0.187	0.463	-0.789	0.0161
RASGRP3	RAS guanyl releasing protein 3	0.903	0.0015	0.186	0.487	1.089	0.000608
TRIM68	tripartite motif containing 68	0.383	0.0952	0.185	0.464	0.568	0.0237
LRP6	LDL receptor related protein 6	0.918	0.00285	0.184	0.488	1.102	0.000275
H2AFX	H2A histone family member X	-0.864	0.0155	0.184	0.502	-0.681	0.0425
STARD4	StAR related lipid transfer domain containing 4	-0.763	0.018	0.182	0.564	-0.582	0.0383
MYO5B	myosin VB	1.508	0.000305	0.181	0.54	1.689	1.6e-05
SFMBT2	Scm-like with four mbt domains 2	0.753	0.0086	0.181	0.49	0.934	0.00332
APP	amyloid beta precursor protein	0.466	0.125	0.181	0.48	0.648	0.0419
PRMT5	protein arginine methyltransferase 5	-0.666	0.0148	0.181	0.507	-0.485	0.0446
SLC25A5	solute carrier family 25 member 5	-0.752	0.00883	0.181	0.505	-0.571	0.0412
CASD1	CAS1 domain containing 1	0.529	0.0373	0.18	0.491	0.709	0.00905
KIF26B	kinesin family member 26B	0.572	0.0525	0.179	0.51	0.75	0.021
TTK	TTK protein kinase	-1.267	0.00219	0.177	0.592	-1.09	0.0307
ZNF181	zinc finger protein 181			0.176	0.53	0.555	0.0279
RALGPS1	Ral GEF with PH domain and SH3 binding motif 1	0.366	0.141	0.175	0.482	0.54	0.0283
HIST1H2AL	histone cluster 1 H2A family member l	-0.942	0.00252	0.175	0.508	-0.767	0.00433
ARHGEF39	Rho guanine nucleotide exchange factor 39	-0.828	0.0144	0.174	0.521	-0.654	0.034
UHRF1	ubiquitin like with PHD and ring finger domains 1	-0.992	0.0241	0.174	0.602	-0.819	0.00673
SOCS2	suppressor of cytokine signaling 2	0.969	0.0543	0.172	0.517	1.141	0.0103
VARS	valyl-tRNA synthetase	-0.669	0.0215	0.172	0.522	-0.497	0.0444
STAG3	stromal antigen 3	0.581	0.034	0.171	0.501	0.752	0.00687
SLC15A4	solute carrier family 15 member 4	0.359	0.146	0.17	0.492	0.528	0.0461
STIL	SCL/TAL1 interrupting locus	-0.964	0.0171	0.17	0.502	-0.793	0.0295
C10orf54	chromosome 10 open reading frame 54	-0.975	0.00412	0.17	0.515	-0.805	0.0148
NUSAP1	nucleolar and spindle associated protein 1	-0.98	0.024	0.17	0.498	-0.81	0.0434
CHRNA6	cholinergic receptor nicotinic alpha 6 subunit	2.704	0.000325	0.169	0.582	2.873	0.000273
CDKL5	cyclin dependent kinase like 5	0.835	0.00296	0.168	0.513	1.002	0.000883
LGALS1	galectin 1	-0.799	0.0154	0.168	0.505	-0.631	0.0255
AURKB	aurora kinase B	-1.29	0.00397	0.168	0.504	-1.122	0.00574
ENOSF1	enolase superfamily member 1	-0.955	0.00441	0.167	0.566	-0.787	0.013
ORC6	origin recognition complex subunit 6	-1.008	0.00446	0.165	0.633	-0.843	0.0142
PKMYT1	protein kinase, membrane associated tyrosine/threonine 1	-0.929	0.0068	0.163	0.519	-0.766	0.0189
PRR11	proline rich 11	-1.091	0.00604	0.163	0.495	-0.928	0.0134
CCDC126	coiled-coil domain containing 126	0.373	0.194	0.16	0.64	0.532	0.0387
SLC38A5	solute carrier family 38 member 5	-1.018	0.00115	0.16	0.507	-0.858	0.00356
MYO19	myosin XIX	-0.511	0.0526	0.159	0.535	-0.622	0.0261
ANXA2	annexin A2	-0.791	0.00825	0.159	0.569	-0.632	0.0128
YPEL5	yippee like 5	0.551	0.0378	0.157	0.51	0.708	0.00878
IRF4	interferon regulatory factor 4	0.578	0.0896	0.156	0.584	0.734	0.0274
GPR25	G protein-coupled receptor 25	0.344	0.126	0.156	0.523	0.501	0.0475
CD69	CD69 molecule	-1.066	0.021	0.156	0.534	-0.911	0.04
DNAJC6	DnaJ heat shock protein family (Hsp40) member C6	0.749	0.055	0.155	0.562	0.903	0.00835
SPC24	SPC24, NDC80 kinetochore complex component	-1.399	0.017	0.154	0.678	-1.245	0.00667
VAT1	vesicle amine transport 1	0.441	0.0714	0.153	0.533	0.593	0.0344
RAB2B	RAB2B, member RAS oncogene family	0.386	0.127	0.153	0.552	0.539	0.0275
CTLA4	cytotoxic T-lymphocyte associated protein 4	1.493	0.00261	0.152	0.537	1.644	0.000706
HDAC11	histone deacetylase 11	0.64	0.0124	0.152	0.546	0.791	0.00454
MINA	MYC induced nuclear antigen	-1.039	0.00237	0.152	0.594	-0.887	0.00853
NCAPH	non-SMC condensin I complex subunit H	-1.239	0.00499	0.152	0.56	-1.087	0.00446
PDE3B	phosphodiesterase 3B	-1.177	0.0161	0.152	0.592	-1.102	0.0426
FAM169A	family with sequence similarity 169 member A	1.268	0.000199	0.149	0.565	1.417	3.85e-05
PFAS	phosphoribosylformylglycinamidine synthase	-0.818	0.00866	0.148	0.62	-0.67	0.0238
S100P	S100 calcium binding protein P	-0.935	0.00232	0.148	0.619	-0.787	0.00993
SEPT10	septin 10	0.607	0.0198	0.147	0.62	0.754	0.0353
FURIN	furin, paired basic amino acid cleaving enzyme	-0.708	0.0153	0.147	0.564	-0.561	0.0226
TRAK2	trafficking kinesin protein 2	0.587	0.0164	0.146	0.569	0.732	0.00934
ZCCHC18	zinc finger CCHC-type containing 18	0.565	0.0395	0.146	0.608	0.711	0.0228
NPC2	NPC intracellular cholesterol transporter 2	-1.298	0.000887	0.146	0.593	-1.151	0.00131
CAMSAP1	calmodulin regulated spectrin associated protein 1	0.383	0.119	0.145	0.584	0.529	0.028
MAD2L1	MAD2 mitotic arrest deficient-like 1 (yeast)	-1.141	0.0141	0.145	0.58	-0.995	0.00931
NTRK3	neurotrophic receptor tyrosine kinase 3	0.559	0.0321	0.143	0.611	0.702	0.0241
HAUS8	HAUS augmin like complex subunit 8	-1.116	0.00244	0.143	0.623	-0.973	0.00419
SPIRE1	spire type actin nucleation factor 1	0.843	0.0181	0.142	0.565	0.984	0.00903
SERAC1	serine active site containing 1	0.804	0.00827	0.142	0.597	0.946	0.00104
MICAL2	microtubule associated monooxygenase, calponin and LIM domain containing 2	0.764	0.00754	0.142	0.624	0.907	0.00317
ZNF134	zinc finger protein 134	0.37	0.22	0.142	0.64	0.512	0.0463
LRRC59	leucine rich repeat containing 59	-0.857	0.0129	0.142	0.679	-0.714	0.00918
RAB19	RAB19, member RAS oncogene family	0.577	0.107	0.141	0.619	0.719	0.0264
ZNF439	zinc finger protein 439	0.435	0.242	0.141	0.677	0.576	0.0384
CIT	citron rho-interacting serine/threonine kinase	-1.405	0.00374	0.14	0.615	-1.265	0.00188
ZNF333	zinc finger protein 333	0.376	0.14	0.139	0.606	0.515	0.0321
WHSC1	Wolf-Hirschhorn syndrome candidate 1	-0.689	0.0203	0.139	0.602	-0.55	0.0256
THEMIS	thymocyte selection associated	-0.779	0.0126	0.139	0.609	-0.64	0.0316
RNASEH2A	ribonuclease H2 subunit A	-1.033	0.0232	0.139	0.659	-0.894	0.00944
MYO7A	myosin VIIA	1.075	0.00157	0.138	0.616	1.213	0.00175
OSBPL3	oxysterol binding protein like 3	-1.039	0.00184	0.138	0.584	-0.901	0.00341
GLIPR2	GLI pathogenesis related 2	-1.482	8.2e-05	0.138	0.653	-1.345	0.00143
UBASH3A	ubiquitin associated and SH3 domain containing A	-0.79	0.00372	0.137	0.602	-0.653	0.0108
GGT7	gamma-glutamyltransferase 7	0.589	0.0268	0.135	0.651	0.724	0.0101
PIR	pirin	-0.81	0.041	0.135	0.644	-0.675	0.0389
RASGRP2	RAS guanyl releasing protein 2	-1.256	0.000166	0.135	0.643	-1.121	0.000524
TOP2A	topoisomerase (DNA) II alpha	-1.141	0.0105	0.134	0.655	-1.007	0.0325
LAIR1	leukocyte associated immunoglobulin like receptor 1	-1.247	0.000517	0.133	0.652	-1.114	0.00205
EVA1C	eva-1 homolog C	1.307	0.000169	0.132	0.651	1.439	5.86e-05
ZNF223	zinc finger protein 223	0.951	0.00327	0.132	0.669	1.083	0.00277
MAP3K20	mitogen-activated protein kinase kinase kinase 20	0.592	0.0918	0.132	0.599	0.724	0.0257
SLC7A1	solute carrier family 7 member 1	-0.659	0.0167	0.131	0.612	-0.528	0.0375
EPHA4	EPH receptor A4	-1.45	0.000303	0.131	0.62	-1.319	0.00339
ATP12A	ATPase H+/K+ transporting non-gastric alpha2 subunit	1.587	0.0389	0.13	0.635	1.717	0.0139
TMC6	transmembrane channel like 6	-0.799	0.004	0.13	0.639	-0.669	0.015
IFNAR2	interferon alpha and beta receptor subunit 2	0.429	0.0769	0.128	0.6	0.556	0.0246
RASGEF1A	RasGEF domain family member 1A	-0.664	0.0271	0.128	0.679	-0.536	0.036
FAM210B	family with sequence similarity 210 member B	0.65	0.0188	0.127	0.609	0.777	0.00491
BAK1	BCL2 antagonist/killer 1	-0.867	0.00315	0.127	0.725	-0.74	0.0245
ADTRP	androgen dependent TFPI regulating protein	1.362	0.00114	0.126	0.682	1.488	4.31e-05
THBS1	thrombospondin 1	0.655	0.0365	0.126	0.664	0.78	0.037
VIPR1	vasoactive intestinal peptide receptor 1	-0.755	0.0181	0.125	0.611	-0.63	0.0252
METTL1	methyltransferase like 1	-0.884	0.00976	0.125	0.678	-0.759	0.0156
TNKS	tankyrase	0.791	0.0192	0.124	0.692	0.699	0.0182
MYO1F	myosin IF	-2.145	4.77e-06	0.124	0.638	-2.02	7.32e-06
TLR5	toll like receptor 5	0.918	0.00723	0.123	0.632	1.04	0.00911
ZNF585A	zinc finger protein 585A	0.496	0.0608	0.123	0.621	0.618	0.0175
ZNF154	zinc finger protein 154	0.648	0.0173	0.122	0.692	0.77	0.00575
RILPL1	Rab interacting lysosomal protein like 1	0.449	0.0727	0.121	0.619	0.57	0.0263
IFITM3	interferon induced transmembrane protein 3	-0.914	0.0468	0.12	0.67	-0.794	0.0466
GTSE1	G2 and S-phase expressed 1	-0.931	0.0273	0.12	0.647	-0.811	0.0309
PDE7B	phosphodiesterase 7B	-2.325	0.00227	0.119	0.678	-2.206	0.00317
CCNF	cyclin F	-1.198	0.0216	0.117	0.687	-1.081	0.0053
SLC7A5	solute carrier family 7 member 5	-1.015	0.00718	0.116	0.656	-0.899	0.00846
MTFP1	mitochondrial fission process 1	-1.167	0.000329	0.116	0.707	-1.051	0.0041
NLRP1	NLR family pyrin domain containing 1	1.467	2.28e-05	0.115	0.675	1.443	0.000128
TMEM164	transmembrane protein 164	0.435	0.0961	0.114	0.644	0.549	0.0277
CSGALNACT1	chondroitin sulfate N-acetylgalactosaminyltransferase 1	0.856	0.00646	0.113	0.672	0.968	0.00485
TPST1	tyrosylprotein sulfotransferase 1	2.623	1.47e-05	0.112	0.641	2.735	5.41e-06
HVCN1	hydrogen voltage gated channel 1	-0.778	0.0054	0.112	0.641	-0.666	0.0148
OCRL	OCRL, inositol polyphosphate-5-phosphatase	0.547	0.0796	0.111	0.699	0.658	0.0238
TRAIP	TRAF interacting protein	-0.626	0.028	0.111	0.67	-0.514	0.0467
RBL1	RB transcriptional corepressor like 1	-0.813	0.00688	0.111	0.708	-0.702	0.0178
SPRED1	sprouty related EVH1 domain containing 1	0.44	0.149	0.11	0.741	0.55	0.0312
SCCPDH	saccharopine dehydrogenase (putative)	0.687	0.0347	0.108	0.737	0.795	0.0149
OAS3	2'-5'-oligoadenylate synthetase 3	-1.252	0.0124	0.108	0.681	-1.143	0.0148
KDSR	3-ketodihydrosphingosine reductase	0.733	0.0582	0.107	0.685	0.84	0.0112
GEMIN4	gem nuclear organelle associated protein 4	-0.574	0.0438	0.106	0.689	-0.468	0.048
CD52	CD52 molecule	-1.072	0.000979	0.106	0.679	-0.966	0.00546
EHD3	EH domain containing 3	0.891	0.0648	0.105	0.741	0.996	0.015
TGFB1I1	transforming growth factor beta 1 induced transcript 1	0.859	0.0212	0.105	0.671	0.964	0.0219
FZD3	frizzled class receptor 3	-1.227	0.0304	0.105	0.726	-1.122	0.0395
GALNT3	polypeptide N-acetylgalactosaminyltransferase 3	-1.324	0.000506	0.104	0.755	-1.22	0.00156
KIAA1671	KIAA1671	0.425	0.106	0.102	0.692	0.527	0.0325
QPRT	quinolinate phosphoribosyltransferase	-0.884	0.0214	0.102	0.704	-0.782	0.0419
CCDC65	coiled-coil domain containing 65	-0.944	0.0102	0.102	0.752	-0.842	0.00798
FCHO2	FCH domain only 2	0.787	0.0151	0.101	0.711	0.888	0.0172
SGCB	sarcoglycan beta	0.746	0.0221	0.101	0.749	0.847	0.0191
ABHD6	abhydrolase domain containing 6	0.446	0.0654	0.101	0.676	0.546	0.0264
DFNA5	DFNA5, deafness associated tumor suppressor	0.979	0.0183	0.1	0.764	1.08	0.0053
LRRN3	leucine rich repeat neuronal 3	-0.741	0.00724	0.1	0.685	-0.641	0.0164
CCNE2	cyclin E2	-0.966	0.011	0.1	0.681	-0.867	0.0134
NYNRIN	NYN domain and retroviral integrase containing	1.171	0.00192	0.099	0.739	1.27	0.000735
E2F2	E2F transcription factor 2	-2.009	8.53e-05	0.099	0.715	-1.911	1.79e-05
ZNF287	zinc finger protein 287	0.717	0.00827	0.098	0.737	0.815	0.00423
SLCO5A1	solute carrier organic anion transporter family member 5A1	1.174	0.00784	0.096	0.692	1.27	0.00648
ENPP2	ectonucleotide pyrophosphatase/phosphodiesterase 2	-1.31	0.000269	0.093	0.77	-1.217	0.00138
SIRT1	sirtuin 1	0.608	0.0285	0.092	0.756	0.7	0.0189
HEATR6	HEAT repeat containing 6	0.459	0.0772	0.092	0.737	0.55	0.0354
RBM11	RNA binding motif protein 11	0.969	0.00361	0.091	0.766	1.06	0.000696
CDC25A	cell division cycle 25A	-1.243	0.00766	0.091	0.724	-1.152	0.00443
ATP1B1	ATPase Na+/K+ transporting subunit beta 1	2.008	9.03e-05	0.09	0.736	2.098	6.58e-06
AFDN	afadin, adherens junction formation factor	1.005	0.00179	0.09	0.741	1.095	0.000613
PPIH	peptidylprolyl isomerase H	-0.73	0.00902	0.09	0.744	-0.64	0.0408
PPIF	peptidylprolyl isomerase F	-0.873	0.00711	0.09	0.743	-0.783	0.00796
IRAK1	interleukin 1 receptor associated kinase 1	-0.677	0.0124	0.089	0.725	-0.587	0.0288
EMP3	epithelial membrane protein 3	-0.852	0.00286	0.089	0.71	-0.763	0.00483
CALML4	calmodulin like 4	-1.014	0.00868	0.089	0.815	-0.925	0.00442
YPEL2	yippee like 2	0.978	0.0176	0.088	0.76	1.066	0.00674
RAB37	RAB37, member RAS oncogene family	-0.99	0.0012	0.088	0.754	-0.903	0.00284
SLC35F3	solute carrier family 35 member F3	0.747	0.017	0.087	0.738	0.833	0.0109
CCL2	C-C motif chemokine ligand 2	0.596	0.0687	0.086	0.826	0.683	0.0301
LIG1	DNA ligase 1	-0.755	0.0283	0.086	0.761	-0.669	0.0232
CD300A	CD300a molecule	-0.889	0.00235	0.086	0.746	-0.803	0.00393
BCAS3	BCAS3, microtubule associated cell migration factor	0.569	0.0247	0.085	0.735	0.654	0.0264
GJB6	gap junction protein beta 6	1.194	0.0195	0.084	0.751	1.278	0.00907
GPC3	glypican 3	0.665	0.0114	0.082	0.771	0.747	0.00805
VWA5A	von Willebrand factor A domain containing 5A	0.596	0.0165	0.082	0.748	0.677	0.0179
QPCT	glutaminyl-peptide cyclotransferase	1.186	0.0023	0.081	0.768	1.268	0.000689
ARMCX2	armadillo repeat containing, X-linked 2	0.64	0.0221	0.081	0.832	0.721	0.0268
TNFSF13	tumor necrosis factor superfamily member 13	0.805	0.0211	0.08	0.751	0.885	0.0179
BLM	Bloom syndrome RecQ like helicase	-0.727	0.00944	0.079	0.757	-0.648	0.0338
CHDH	choline dehydrogenase	0.697	0.0356	0.078	0.763	0.775	0.0103
EML3	echinoderm microtubule associated protein like 3	0.556	0.0345	0.078	0.779	0.634	0.0163
ARL2BP	ADP ribosylation factor like GTPase 2 binding protein			0.078	0.755	0.522	0.0495
SLC38A10	solute carrier family 38 member 10	-0.609	0.0247	0.077	0.761	-0.532	0.026
ISCU	iron-sulfur cluster assembly enzyme	0.467	0.1	0.075	0.814	0.542	0.0357
SPTBN1	spectrin beta, non-erythrocytic 1	-1	0.0042	0.075	0.778	-0.925	0.00447
PTPN14	protein tyrosine phosphatase, non-receptor type 14	1.286	0.000655	0.074	0.81	1.359	0.00549
SAMHD1	SAM and HD domain containing deoxynucleoside triphosphate triphosphohydrolase 1	-0.768	0.00549	0.074	0.763	-0.694	0.0156
ASF1B	anti-silencing function 1B histone chaperone	-0.88	0.0171	0.074	0.757	-0.806	0.0223
SGPP2	sphingosine-1-phosphate phosphatase 2	0.955	0.0055	0.073	0.774	1.029	0.00551
WBP1L	WW domain binding protein 1-like	0.543	0.0288	0.073	0.778	0.616	0.0248
PREX1	phosphatidylinositol-3,4,5-trisphosphate dependent Rac exchange factor 1	-1.225	0.0105	0.073	0.8	-1.152	0.00973
CHAF1B	chromatin assembly factor 1 subunit B	-0.723	0.0243	0.071	0.791	-0.652	0.0339
SFXN2	sideroflexin 2	-0.975	0.00442	0.071	0.816	-0.904	0.00208
HLA-DRA	major histocompatibility complex, class II, DR alpha	0.554	0.0973	0.07	0.796	0.624	0.0379
MLLT3	MLLT3, super elongation complex subunit	0.443	0.0611	0.07	0.77	0.513	0.04
MCF2L2	MCF.2 cell line derived transforming sequence-like 2	0.643	0.0293	0.069	0.816	0.712	0.0247
SPON1	spondin 1	3.873	1.56e-08	0.068	0.778	3.941	3.99e-09
LRIG1	leucine rich repeats and immunoglobulin like domains 1	0.699	0.00844	0.068	0.806	0.767	0.00681
HLA-DOA	major histocompatibility complex, class II, DO alpha	0.677	0.00708	0.068	0.786	0.746	0.00694
RALGAPA2	Ral GTPase activating protein catalytic alpha subunit 2			0.068	0.804	0.66	0.0191
HIST1H1A	histone cluster 1 H1 family member a	-0.768	0.0846	0.068	0.833	-0.7	0.0472
AOAH	acyloxyacyl hydrolase	-1.298	0.00148	0.068	0.826	-1.231	0.000125
FAM174B	family with sequence similarity 174 member B	0.987	0.00473	0.067	0.829	1.054	0.00174
ITGB3BP	integrin subunit beta 3 binding protein	-0.729	0.014	0.067	0.816	-0.662	0.00974
CCNA2	cyclin A2	-0.858	0.0213	0.064	0.793	-0.794	0.0469
PAICS	phosphoribosylaminoimidazole carboxylase and phosphoribosylaminoimidazolesuccinocarboxamide synthase	-0.911	0.00504	0.063	0.793	-0.848	0.00431
TMOD1	tropomodulin 1	0.956	0.00636	0.062	0.808	1.018	0.00476
GCA	grancalcin	0.627	0.0206	0.062	0.849	0.689	0.0334
FBXO34	F-box protein 34	0.595	0.046	0.062	0.816	0.657	0.0222
POLE2	DNA polymerase epsilon 2, accessory subunit	-0.886	0.0183	0.059	0.813	-0.827	0.0199
FSD1	fibronectin type III and SPRY domain containing 1	0.678	0.0216	0.057	0.835	0.735	0.0178
ZNF367	zinc finger protein 367	-0.766	0.0548	0.057	0.87	-0.709	0.0215
KNTC1	kinetochore associated 1	-0.999	0.00844	0.057	0.838	-0.942	0.0115
ZNF470	zinc finger protein 470	0.67	0.0131	0.056	0.864	0.726	0.018
KLHL2	kelch like family member 2	0.545	0.0368	0.055	0.845	0.601	0.0395
CCDC167	coiled-coil domain containing 167	-0.86	0.0295	0.055	0.86	-0.805	0.0135
CCR4	C-C motif chemokine receptor 4	1.65	8.04e-05	0.054	0.835	1.704	0.000154
CXCL12	C-X-C motif chemokine ligand 12	0.952	0.00347	0.053	0.874	1.005	0.0109
LRRFIP1	LRR binding FLII interacting protein 1	-0.786	0.0115	0.051	0.847	-0.735	0.02
CSNK1G3	casein kinase 1 gamma 3	0.707	0.0135	0.05	0.86	0.758	0.0043
TC2N	tandem C2 domains, nuclear	-0.578	0.022	0.05	0.836	-0.528	0.0354
KATNB1	katanin regulatory subunit B1	-0.749	0.00882	0.05	0.841	-0.699	0.00635
DEPDC1	DEP domain containing 1	-1.199	0.0301	0.049	0.873	-1.15	0.00978
COTL1	coactosin like F-actin binding protein 1	-0.676	0.00792	0.047	0.852	-0.629	0.0181
CEP170B	centrosomal protein 170B	1.046	0.0121	0.046	0.869	1.092	0.00339
UBXN8	UBX domain protein 8	-0.947	0.00178	0.045	0.873	-0.903	0.00249
RNF144B	ring finger protein 144B	0.806	0.0035	0.044	0.866	0.85	0.00458
GINS2	GINS complex subunit 2	-1.292	0.0135	0.044	0.889	-1.248	0.00407
ARHGAP45	Rho GTPase activating protein 45	-0.586	0.0163	0.043	0.869	-0.544	0.0379
FAR2	fatty acyl-CoA reductase 2	-1.689	0.000144	0.043	0.893	-1.646	0.000854
MPHOSPH9	M-phase phosphoprotein 9	-0.695	0.0136	0.042	0.881	-0.652	0.0114
DBF4	DBF4 zinc finger	-0.552	0.0393	0.041	0.87	-0.511	0.0415
NEK2	NIMA related kinase 2	-0.947	0.0153	0.041	0.879	-0.907	0.0407
CASK	calcium/calmodulin dependent serine protein kinase	0.99	0.00213	0.04	0.885	1.031	0.00131
TRIM47	tripartite motif containing 47	-0.844	0.00411	0.04	0.884	-0.805	0.00645
MAP1A	microtubule associated protein 1A	-1.174	0.000218	0.039	0.875	-1.135	0.000537
CD320	CD320 molecule	-0.655	0.0166	0.038	0.893	-0.617	0.0313
ZFYVE9	zinc finger FYVE-type containing 9			0.036	0.898	0.731	0.00768
GINS3	GINS complex subunit 3	-0.992	0.00564	0.036	0.891	-0.955	0.00523
USP46	ubiquitin specific peptidase 46	-0.792	0.0614	0.034	0.9	-0.758	0.0366
SNX18	sorting nexin 18	-1.329	0.000435	0.034	0.9	-1.296	0.00181
PFKFB3	6-phosphofructo-2-kinase/fructose-2,6-biphosphatase 3	1.822	3.71e-05	0.031	0.921	1.853	4.51e-05
VASH1	vasohibin 1	1.566	8.05e-05	0.031	0.913	1.597	0.000364
INPP4A	inositol polyphosphate-4-phosphatase type I A	-0.673	0.00936	0.031	0.897	-0.642	0.0129
BUB1	BUB1 mitotic checkpoint serine/threonine kinase	-1.013	0.0144	0.031	0.907	-0.982	0.00777
SAMD4A	sterile alpha motif domain containing 4A	1.018	0.00131	0.03	0.914	1.049	0.00051
STARD3	StAR related lipid transfer domain containing 3	0.702	0.026	0.03	0.917	0.732	0.00703
KL	klotho	0.656	0.0245	0.03	0.906	0.686	0.0201
IMPDH1	inosine monophosphate dehydrogenase 1	-0.711	0.0107	0.03	0.911	-0.681	0.0142
ARMCX1	armadillo repeat containing, X-linked 1	0.57	0.0467	0.028	0.924	0.598	0.0308
GPSM2	G-protein signaling modulator 2	-1.18	0.0212	0.028	0.916	-1.152	0.0189
EXT1	exostosin glycosyltransferase 1	1.202	0.00428	0.027	0.92	1.229	0.000478
ABAT	4-aminobutyrate aminotransferase	0.894	0.00342	0.027	0.915	0.922	0.00103
ZNF175	zinc finger protein 175	0.733	0.0179	0.026	0.935	0.759	0.00458
STARD9	StAR related lipid transfer domain containing 9	-0.599	0.0528	0.026	0.922	-0.573	0.0234
TK1	thymidine kinase 1	-1.557	0.0049	0.026	0.919	-1.531	0.00302
NBEA	neurobeachin	1.126	0.000255	0.025	0.922	1.151	0.000216
ERRFI1	ERBB receptor feedback inhibitor 1	0.601	0.0921	0.025	0.939	0.626	0.0286
SEC24D	SEC24 homolog D, COPII coat complex component	-1.203	0.000154	0.025	0.93	-1.177	0.000864
ERN1	endoplasmic reticulum to nucleus signaling 1	-1.46	6.11e-05	0.025	0.925	-1.435	0.000236
SUSD3	sushi domain containing 3	-0.708	0.0151	0.023	0.933	-0.685	0.0335
POC1A	POC1 centriolar protein A	-0.783	0.043	0.022	0.951	-0.762	0.0108
LIME1	Lck interacting transmembrane adaptor 1	-1.006	0.00145	0.022	0.929	-0.984	0.0013
CCR1	C-C motif chemokine receptor 1	-1.134	0.0277	0.022	0.931	-1.113	0.0175
GYPE	glycophorin E (MNS blood group)	1.33	0.00158	0.021	0.932	1.351	0.000698
FMNL3	formin like 3	0.657	0.0119	0.021	0.942	0.678	0.0156
PUDP	pseudouridine 5'-phosphatase	-0.634	0.0556	0.021	0.934	-0.612	0.0271
MUM1	melanoma associated antigen (mutated) 1	1.15	0.0073	0.02	0.943	1.17	0.00105
CDC20	cell division cycle 20	-0.979	0.0301	0.02	0.938	-0.958	0.0121
ROR1	receptor tyrosine kinase like orphan receptor 1	1.398	0.000151	0.019	0.951	1.417	0.000271
CYC1	cytochrome c1	-0.574	0.0329	0.018	0.948	-0.556	0.0304
FAH	fumarylacetoacetate hydrolase	-0.705	0.0323	0.017	0.95	-0.688	0.0324
HIST3H2BB	histone cluster 3 H2B family member b	-1.335	0.00181	0.017	0.967	-1.318	0.0124
GEN1	GEN1, Holliday junction 5' flap endonuclease	-0.635	0.0358	0.016	0.96	-0.619	0.0476
TESC	tescalcin	-0.731	0.0262	0.016	0.956	-0.716	0.0144
MAN1C1	mannosidase alpha class 1C member 1	0.605	0.0148	0.015	0.954	0.62	0.0166
SYTL2	synaptotagmin like 2	-1.257	0.00191	0.015	0.951	-1.242	0.00248
IRF2BP2	interferon regulatory factor 2 binding protein 2	0.552	0.0474	0.014	0.955	0.567	0.0282
SELPLG	selectin P ligand	-0.574	0.0253	0.014	0.954	-0.56	0.0228
NCR3	natural cytotoxicity triggering receptor 3	-1.1	0.00078	0.014	0.955	-1.086	0.00272
FAM53B	family with sequence similarity 53 member B	-0.641	0.018	0.01	0.971	-0.631	0.0207
ZNF518B	zinc finger protein 518B	0.511	0.0416	0.009	0.972	0.519	0.0456
SLC43A1	solute carrier family 43 member 1	-0.575	0.037	0.008	0.975	-0.567	0.0288
ARMC6	armadillo repeat containing 6			0.008	0.976	-0.58	0.0409
CDT1	chromatin licensing and DNA replication factor 1	-1.133	0.00433	0.008	0.975	-1.125	0.00247
DTL	denticleless E3 ubiquitin protein ligase homolog	-0.926	0.0205	0.007	0.978	-0.918	0.0223
CORO2A	coronin 2A	1.101	0.000491	0.006	0.985	1.107	0.000637
CTSLP2	cathepsin L pseudogene 2	1.015	0.000859	0.006	0.983	1.021	0.000588
SSTR3	somatostatin receptor 3	1.006	0.00669	0.006	0.984	1.012	0.00458
WDR62	WD repeat domain 62	-0.793	0.0144	0.006	0.98	-0.787	0.00784
SMAD6	SMAD family member 6	0.872	0.0163	0.005	0.986	0.876	0.00297
CDCA5	cell division cycle associated 5	-0.958	0.0124	0.005	0.984	-0.953	0.00765
TTN	titin	1.349	0.00157	0.004	0.989	1.353	0.00237
MEST	mesoderm specific transcript	1.003	0.00317	0.004	0.988	1.007	0.00174
TGFBR3	transforming growth factor beta receptor 3	-1.011	0.000751	0.004	0.987	-1.007	0.00148
CENPM	centromere protein M	-1.158	0.00336	0.003	0.991	-1.155	0.00291
DPY19L2	dpy-19 like 2	1.21	0.000503	0.002	0.996	1.212	0.000972
LRP8	LDL receptor related protein 8	-0.761	0.0205	0.002	0.992	-0.758	0.0115
FANCA	Fanconi anemia complementation group A	-1.146	0.00343	0.001	0.996	-1.144	0.000628
HPGD	hydroxyprostaglandin dehydrogenase 15-(NAD)	-1.204	0.0158	0	0.999	-1.205	0.00872
E2F7	E2F transcription factor 7	-0.895	0.0332	-0.001	0.997	-0.896	0.0177
PDE4A	phosphodiesterase 4A	-2.303	2.83e-05	-0.001	0.997	-2.304	5.41e-05
BFSP1	beaded filament structural protein 1	-1.007	0.000585	-0.002	0.994	-1.009	0.00142
ATP8B4	ATPase phospholipid transporting 8B4 (putative)	-1.564	0.0245	-0.002	0.995	-1.566	0.0141
ADAM15	ADAM metallopeptidase domain 15	-0.512	0.052	-0.004	0.986	-0.516	0.0492
MRTO4	MRT4 homolog, ribosome maturation factor	-0.721	0.0191	-0.004	0.991	-0.725	0.0295
IL13	interleukin 13	-0.867	0.0475	-0.004	0.991	-0.871	0.0141
LRRC8A	leucine rich repeat containing 8 family member A	-0.55	0.0302	-0.005	0.984	-0.555	0.0335
CDC25B	cell division cycle 25B	-1.55	0.000169	-0.006	0.979	-1.556	0.000116
CBX7	chromobox 7	0.718	0.00744	-0.007	0.977	0.711	0.00745
CHST10	carbohydrate sulfotransferase 10	0.67	0.0151	-0.007	0.976	0.662	0.0161
FLI1	Fli-1 proto-oncogene, ETS transcription factor	-0.581	0.0241	-0.007	0.976	-0.588	0.0234
C14orf159	chromosome 14 open reading frame 159	-0.599	0.0855	-0.007	0.981	-0.607	0.0456
TPP2	tripeptidyl peptidase 2	-0.951	0.00225	-0.009	0.972	-0.96	0.00605
VCL	vinculin	-1.622	0.000214	-0.009	0.974	-1.631	0.000289
ADD2	adducin 2	2.21	0.000829	-0.01	0.969	2.201	0.000897
MCTP2	multiple C2 and transmembrane domain containing 2	-1.292	0.017	-0.01	0.966	-1.302	0.0106
GLUL	glutamate-ammonia ligase	-0.691	0.105	-0.012	0.963	-0.703	0.0351
CYP7B1	cytochrome P450 family 7 subfamily B member 1	2.865	0.000341	-0.013	0.968	2.853	0.00205
TRUB1	TruB pseudouridine synthase family member 1	0.709	0.0149	-0.013	0.962	0.696	0.0088
PKP2	plakophilin 2	0.86	0.00602	-0.015	0.958	0.845	0.00293
SLC25A37	solute carrier family 25 member 37	0.863	0.00939	-0.016	0.96	0.847	0.00743
PLAT	plasminogen activator, tissue type	0.701	0.0116	-0.019	0.937	0.682	0.0113
KPNA1	karyopherin subunit alpha 1	0.526	0.0331	-0.019	0.94	0.507	0.0391
PTCHD1	patched domain containing 1	3.3	1.35e-07	-0.02	0.94	3.281	9.01e-07
TCEAL4	transcription elongation factor A like 4	0.566	0.0256	-0.022	0.929	0.545	0.027
C12orf75	chromosome 12 open reading frame 75	-1.109	0.00458	-0.022	0.933	-1.131	0.0023
CORO7/CORO7-PAM16	coronin 7	-0.494	0.0624	-0.023	0.93	-0.517	0.0302
CHGB	chromogranin B	0.556	0.0494	-0.026	0.927	0.53	0.0435
KCNMB4	potassium calcium-activated channel subfamily M regulatory beta subunit 4	1.117	0.00037	-0.027	0.93	1.09	0.00141
GABPB2	GA binding protein transcription factor beta subunit 2	-0.561	0.0334	-0.027	0.927	-0.588	0.0268
GBP1	guanylate binding protein 1	-1.101	0.0034	-0.027	0.935	-1.128	0.0128
PLCL1	phospholipase C like 1	1.945	1.28e-05	-0.028	0.917	1.917	0.000111
HJURP	Holliday junction recognition protein	-1.061	0.01	-0.028	0.907	-1.089	0.0117
TM6SF1	transmembrane 6 superfamily member 1	-1.178	0.0199	-0.028	0.941	-1.206	0.0143
CD80	CD80 molecule	-1.674	0.000419	-0.028	0.92	-1.702	2.33e-05
AASS	aminoadipate-semialdehyde synthase	0.782	0.00386	-0.029	0.925	0.753	0.0139
SUSD6	sushi domain containing 6	0.628	0.0206	-0.029	0.907	0.599	0.0329
TMEM37	transmembrane protein 37			-0.03	0.923	0.549	0.0421
ITGA3	integrin subunit alpha 3	0.961	0.00142	-0.034	0.884	0.926	0.00211
MASTL	microtubule associated serine/threonine kinase like	-0.566	0.113	-0.034	0.892	-0.601	0.0468
TSC22D1	TSC22 domain family member 1	0.593	0.0219	-0.035	0.885	0.558	0.0249
POLI	DNA polymerase iota	0.929	0.00545	-0.036	0.928	0.893	0.00934
FLNB	filamin B	-0.83	0.0141	-0.036	0.894	-0.866	0.0089
TEX30	testis expressed 30	-1.222	0.00365	-0.036	0.907	-1.258	0.000891
ATP11C	ATPase phospholipid transporting 11C	0.646	0.0239	-0.037	0.904	0.609	0.041
FLCN	folliculin	-0.567	0.019	-0.037	0.881	-0.604	0.0221
C8orf37	chromosome 8 open reading frame 37	1.351	0.00323	-0.038	0.905	1.313	0.000211
C17orf53	chromosome 17 open reading frame 53	-0.873	0.00828	-0.038	0.881	-0.911	0.0059
NRROS	negative regulator of reactive oxygen species	-1.098	0.00136	-0.038	0.896	-1.136	0.000241
ZNF607	zinc finger protein 607	0.732	0.00731	-0.042	0.892	0.69	0.0198
PCNX2	pecanex homolog 2 (Drosophila)	0.599	0.0217	-0.042	0.877	0.557	0.0338
HS3ST3B1	heparan sulfate-glucosamine 3-sulfotransferase 3B1	-0.813	0.0188	-0.042	0.865	-0.855	0.0133
CYB5A	cytochrome b5 type A	0.906	0.00959	-0.043	0.9	0.863	0.021
SLC20A2	solute carrier family 20 member 2	0.833	0.00744	-0.043	0.874	0.789	0.0227
PBK	PDZ binding kinase	-1.687	0.00154	-0.043	0.878	-1.73	0.00523
TRIB2	tribbles pseudokinase 2	-2.791	5.92e-06	-0.043	0.899	-2.834	9.8e-05
NFATC3	nuclear factor of activated T-cells 3	-0.513	0.0406	-0.044	0.852	-0.558	0.0289
RBPMS	RNA binding protein with multiple splicing	1.977	0.0056	-0.045	0.869	1.932	0.00156
TXNDC16	thioredoxin domain containing 16			-0.045	0.876	-0.953	0.0014
LGALS8	galectin 8	0.555	0.0228	-0.046	0.85	0.509	0.0352
AHR	aryl hydrocarbon receptor	1.252	0.000283	-0.05	0.839	1.202	0.000208
SHMT2	serine hydroxymethyltransferase 2			-0.05	0.839	-0.755	0.00545
CLEC2B	C-type lectin domain family 2 member B	-0.804	0.0576	-0.051	0.863	-0.855	0.0352
PYCARD	PYD and CARD domain containing	-0.529	0.0295	-0.052	0.841	-0.581	0.0241
KLRF1	killer cell lectin like receptor F1	-0.667	0.0427	-0.053	0.872	-0.72	0.0239
EVA1B	eva-1 homolog B	0.744	0.0562	-0.054	0.848	0.69	0.0284
GNG12	G protein subunit gamma 12	0.736	0.0046	-0.054	0.833	0.682	0.00927
AHCYL2	adenosylhomocysteinase like 2	1.775	1.1e-05	-0.055	0.822	1.72	8.95e-06
RCN2	reticulocalbin 2	0.928	0.00181	-0.055	0.872	0.872	0.0122
LRRC1	leucine rich repeat containing 1	0.713	0.0149	-0.055	0.828	0.658	0.0217
UQCC2	ubiquinol-cytochrome c reductase complex assembly factor 2	-0.548	0.0452	-0.055	0.822	-0.604	0.0397
HMGB2	high mobility group box 2	-0.602	0.0608	-0.055	0.819	-0.657	0.0492
HACD4	3-hydroxyacyl-CoA dehydratase 4	-0.873	0.0156	-0.055	0.839	-0.928	0.00862
KIF14	kinesin family member 14	-1.164	0.041	-0.056	0.875	-1.22	0.0379
GRAP	GRB2-related adaptor protein	0.756	0.00753	-0.057	0.833	0.699	0.0394
PLK1	polo like kinase 1	-0.994	0.0211	-0.058	0.811	-1.052	0.00877
ZNF483	zinc finger protein 483	0.652	0.0254	-0.059	0.83	0.593	0.0159
ZDHHC14	zinc finger DHHC-type containing 14	-0.731	0.172	-0.059	0.855	-0.791	0.0487
KLHL24	kelch like family member 24	0.76	0.0136	-0.061	0.828	0.699	0.035
ERO1B	endoplasmic reticulum oxidoreductase 1 beta	0.729	0.0397	-0.061	0.862	0.669	0.00925
DGKD	diacylglycerol kinase delta	-0.528	0.0489	-0.063	0.805	-0.591	0.0448
MAGI3	membrane associated guanylate kinase, WW and PDZ domain containing 3	0.987	0.00268	-0.065	0.804	0.923	0.00183
JAK2	Janus kinase 2	-0.538	0.0821	-0.065	0.818	-0.603	0.0472
ZNF135	zinc finger protein 135	0.552	0.0236	-0.066	0.8	0.487	0.0454
SPATA6	spermatogenesis associated 6	1.078	0.000589	-0.068	0.804	1.01	0.00119
SLC35D2	solute carrier family 35 member D2	0.885	0.00908	-0.068	0.805	0.817	0.0137
RASSF2	Ras association domain family member 2	-0.668	0.0252	-0.068	0.776	-0.737	0.0112
KIF11	kinesin family member 11	-1.066	0.01	-0.07	0.815	-1.136	0.0233
KIF23	kinesin family member 23	-1.079	0.0147	-0.07	0.801	-1.15	0.0168
SLC25A13	solute carrier family 25 member 13	-0.465	0.117	-0.071	0.804	-0.536	0.0495
CENPI	centromere protein I	-1.358	0.0152	-0.071	0.805	-1.429	0.00832
CXCR5	C-X-C motif chemokine receptor 5	0.75	0.0199	-0.072	0.804	0.678	0.0185
KLLN	killin, p53-regulated DNA replication inhibitor	-0.532	0.0333	-0.072	0.778	-0.604	0.021
GRAMD3	GRAM domain containing 3	1.613	0.000247	-0.073	0.783	1.539	3.25e-05
BIN2	bridging integrator 2	-0.436	0.107	-0.074	0.761	-0.509	0.0483
HLA-DQA1	major histocompatibility complex, class II, DQ alpha 1	0.854	0.00288	-0.075	0.775	0.779	0.0147
H6PD	hexose-6-phosphate dehydrogenase/glucose 1-dehydrogenase	0.664	0.0124	-0.075	0.779	0.589	0.0339
MLST8	MTOR associated protein, LST8 homolog	-0.506	0.0517	-0.078	0.782	-0.584	0.0298
GALK2	galactokinase 2	-0.643	0.0347	-0.078	0.769	-0.721	0.0198
TBL1X	transducin beta like 1X-linked	-0.586	0.0284	-0.079	0.8	-0.665	0.0145
SMPD2	sphingomyelin phosphodiesterase 2	-0.628	0.0288	-0.079	0.754	-0.707	0.0088
KIAA1147	KIAA1147	1.446	0.000923	-0.08	0.738	1.366	0.000908
FAM69A	family with sequence similarity 69 member A	0.854	0.00565	-0.08	0.756	0.775	0.00364
PCYOX1	prenylcysteine oxidase 1	0.837	0.00408	-0.082	0.789	0.755	0.0195
FOXM1	forkhead box M1	-1.085	0.0031	-0.084	0.743	-1.169	0.000934
KIAA0101	KIAA0101	-1.293	0.00162	-0.084	0.77	-1.377	0.00621
SLC14A1	solute carrier family 14 member 1 (Kidd blood group)	2.575	0.000102	-0.085	0.774	2.49	1.05e-05
C16orf54	chromosome 16 open reading frame 54	-0.69	0.0157	-0.085	0.763	-0.776	0.00746
HIVEP3	human immunodeficiency virus type I enhancer binding protein 3	-0.777	0.0474	-0.086	0.727	-0.862	0.0333
ITGAX	integrin subunit alpha X	-1.582	0.0188	-0.086	0.734	-1.668	0.0135
ADAM9	ADAM metallopeptidase domain 9	-0.49	0.0765	-0.087	0.716	-0.578	0.0343
RHBDF2	rhomboid 5 homolog 2	-0.584	0.0209	-0.087	0.736	-0.67	0.00852
CRYBG3	crystallin beta-gamma domain containing 3	-0.802	0.0193	-0.087	0.785	-0.888	0.00197
NCAPH2	non-SMC condensin II complex subunit H2			-0.088	0.743	-0.64	0.0186
SNORD3A	small nucleolar RNA, C/D box 3A	-1.015	0.00363	-0.088	0.792	-1.103	0.00986
RGS16	regulator of G-protein signaling 16	1.825	0.000317	-0.089	0.724	1.736	0.000914
CCDC88A	coiled-coil domain containing 88A	1.084	0.0323	-0.089	0.721	0.995	0.046
BCL2L12	BCL2 like 12	-0.605	0.0563	-0.091	0.736	-0.696	0.0222
COLGALT1	collagen beta(1-O)galactosyltransferase 1	-0.482	0.104	-0.093	0.719	-0.575	0.0262
ZBTB32	zinc finger and BTB domain containing 32	-0.785	0.0257	-0.093	0.769	-0.879	0.0169
ILDR2	immunoglobulin like domain containing receptor 2	-0.902	0.0114	-0.093	0.708	-0.995	0.00527
ZC3HAV1L	zinc finger CCCH-type containing, antiviral 1 like	-0.768	0.0246	-0.094	0.694	-0.862	0.0197
MICB	MHC class I polypeptide-related sequence B	-0.655	0.0901	-0.095	0.698	-0.75	0.0421
FDXR	ferredoxin reductase	-0.512	0.0517	-0.096	0.7	-0.608	0.0157
POLE	DNA polymerase epsilon, catalytic subunit	-0.729	0.0283	-0.097	0.729	-0.826	0.00547
SLC4A8	solute carrier family 4 member 8	-0.609	0.113	-0.099	0.738	-0.707	0.0208
LIMS1	LIM zinc finger domain containing 1	-0.798	0.0443	-0.099	0.71	-0.898	0.0251
ASIC1	acid sensing ion channel subunit 1	0.797	0.00527	-0.1	0.729	0.697	0.043
SMAD7	SMAD family member 7	0.746	0.00911	-0.1	0.677	0.646	0.016
TRAF6	TNF receptor associated factor 6	0.691	0.0194	-0.101	0.754	0.59	0.026
IGSF9B	immunoglobulin superfamily member 9B	-1.622	0.00133	-0.101	0.688	-1.539	0.032
NPRL2	NPR2-like, GATOR1 complex subunit	-0.487	0.0658	-0.102	0.713	-0.59	0.0254
TRPV2	transient receptor potential cation channel subfamily V member 2			-0.103	0.742	-0.663	0.0208
HIVEP1	human immunodeficiency virus type I enhancer binding protein 1	0.851	0.00292	-0.106	0.66	0.745	0.00686
XRCC2	X-ray repair cross complementing 2	-0.894	0.0107	-0.106	0.71	-0.999	0.0118
NIPAL4	NIPA like domain containing 4	0.758	0.0199	-0.107	0.68	0.652	0.0316
RGS14	regulator of G-protein signaling 14	-0.54	0.0415	-0.107	0.663	-0.647	0.0234
TICRR	TOPBP1 interacting checkpoint and replication regulator	-1.211	0.0172	-0.11	0.684	-1.322	0.0138
CLIP3	CAP-Gly domain containing linker protein 3	0.815	0.00398	-0.111	0.684	0.704	0.0283
USP27X	ubiquitin specific peptidase 27, X-linked	0.7	0.0204	-0.111	0.665	0.589	0.0194
LY6E	lymphocyte antigen 6 complex, locus E	-0.588	0.0483	-0.113	0.672	-0.7	0.0102
BAG3	BCL2 associated athanogene 3	0.612	0.0201	-0.114	0.666	0.498	0.0399
PTPN22	protein tyrosine phosphatase, non-receptor type 22	-0.539	0.0242	-0.114	0.634	-0.653	0.00982
NR4A3	nuclear receptor subfamily 4 group A member 3	1.072	0.00287	-0.115	0.689	0.958	0.0129
ITGA5	integrin subunit alpha 5			-0.115	0.636	-0.61	0.0185
PPA1	pyrophosphatase (inorganic) 1	-0.403	0.126	-0.116	0.68	-0.519	0.0357
RFC3	replication factor C subunit 3	-0.564	0.0315	-0.116	0.647	-0.68	0.0303
EGR2	early growth response 2	0.943	0.0036	-0.117	0.666	0.826	0.00874
PLOD1	procollagen-lysine,2-oxoglutarate 5-dioxygenase 1	-0.64	0.0452	-0.117	0.657	-0.757	0.00904
RGS1	regulator of G-protein signaling 1	1.818	0.00225	-0.118	0.647	1.7	0.0008
ATAD5	ATPase family, AAA domain containing 5	-1.045	0.00157	-0.118	0.664	-1.163	0.0021
GPR157	G protein-coupled receptor 157	2.301	7.63e-06	-0.119	0.631	2.182	1.3e-05
ACSL6	acyl-CoA synthetase long-chain family member 6			-0.119	0.67	-0.649	0.0121
ATAD2	ATPase family, AAA domain containing 2	-0.539	0.0651	-0.119	0.676	-0.658	0.0403
KDM8	lysine demethylase 8			-0.119	0.652	-0.715	0.00897
KIT	KIT proto-oncogene receptor tyrosine kinase	1.493	0.0252	-0.12	0.677	1.373	0.0271
WRAP53	WD repeat containing antisense to TP53	-0.512	0.0961	-0.12	0.639	-0.632	0.0328
C20orf197	chromosome 20 open reading frame 197	-0.464	0.097	-0.122	0.632	-0.586	0.0431
RYK	receptor-like tyrosine kinase	0.946	0.00511	-0.123	0.631	0.823	0.00607
KMT5B	lysine methyltransferase 5B	0.73	0.0299	-0.125	0.749	0.605	0.0267
IDS	iduronate 2-sulfatase	0.784	0.00395	-0.126	0.624	0.657	0.0159
ABCA2	ATP binding cassette subfamily A member 2	0.686	0.0174	-0.126	0.607	0.559	0.0352
NDC80	NDC80, kinetochore complex component	-1.207	0.00251	-0.126	0.708	-1.333	0.0105
ATAD3A	ATPase family, AAA domain containing 3A	-0.446	0.088	-0.127	0.598	-0.574	0.0391
ADAM8	ADAM metallopeptidase domain 8	-0.724	0.0105	-0.127	0.638	-0.851	0.00595
ANLN	anillin actin binding protein	-1.123	0.0218	-0.127	0.645	-1.249	0.0111
TMIGD2	transmembrane and immunoglobulin domain containing 2	1.071	0.00639	-0.128	0.599	0.944	0.0154
AJUBA	ajuba LIM protein	0.74	0.00959	-0.128	0.624	0.611	0.049
SLC25A10	solute carrier family 25 member 10	-1.151	0.000653	-0.128	0.609	-1.28	0.000467
CENPQ	centromere protein Q	-0.622	0.0525	-0.129	0.73	-0.75	0.0292
MKI67	marker of proliferation Ki-67	-1.07	0.0127	-0.13	0.653	-1.2	0.0109
PLEKHG3	pleckstrin homology and RhoGEF domain containing G3	-0.926	0.0026	-0.131	0.62	-1.057	0.00262
PTP4A3	protein tyrosine phosphatase type IVA, member 3	-0.348	0.156	-0.132	0.593	-0.48	0.0426
SREBF1	sterol regulatory element binding transcription factor 1	-0.994	0.00229	-0.132	0.598	-1.126	0.000322
PPARG	peroxisome proliferator activated receptor gamma	1.191	0.00138	-0.133	0.582	1.058	0.00347
DNAJC28	DnaJ heat shock protein family (Hsp40) member C28	1.08	0.000969	-0.133	0.648	0.947	0.00274
MDM4	MDM4, p53 regulator	-0.801	0.00863	-0.136	0.573	-0.681	0.0363
CSF3R	colony stimulating factor 3 receptor	0.75	0.0203	-0.138	0.603	0.612	0.0258
LMNB2	lamin B2	-0.447	0.0962	-0.138	0.579	-0.585	0.0309
PCSK6	proprotein convertase subtilisin/kexin type 6	-0.579	0.097	-0.138	0.583	-0.716	0.0209
PUS7	pseudouridylate synthase 7 (putative)	-0.701	0.0215	-0.138	0.676	-0.839	0.00396
TSPAN33	tetraspanin 33	1.187	0.0249	-0.14	0.595	1.048	0.0324
JUND	JunD proto-oncogene, AP-1 transcription factor subunit	-0.411	0.0905	-0.14	0.574	-0.551	0.0322
DDIAS	DNA damage induced apoptosis suppressor	-0.564	0.0862	-0.14	0.633	-0.704	0.0294
ST6GALNAC1	ST6 N-acetylgalactosaminide alpha-2,6-sialyltransferase 1			-0.141	0.621	-0.92	0.00658
MCOLN2	mucolipin 2	-1.03	0.00703	-0.141	0.581	-1.171	0.00189
ENPP6	ectonucleotide pyrophosphatase/phosphodiesterase 6	-0.597	0.0705	-0.142	0.609	-0.738	0.00607
PIEZO1	piezo type mechanosensitive ion channel component 1	-0.788	0.00502	-0.142	0.565	-0.929	0.00101
ELOVL6	ELOVL fatty acid elongase 6	-1.509	0.000382	-0.143	0.611	-1.651	0.00035
GPR63	G protein-coupled receptor 63	1.095	0.00507	-0.144	0.615	0.951	0.0018
ZFP90	ZFP90 zinc finger protein	0.537	0.04	-0.145	0.668	0.563	0.0297
KIF24	kinesin family member 24	-0.921	0.0316	-0.145	0.598	-1.066	0.00838
C20orf194	chromosome 20 open reading frame 194	0.971	0.00216	-0.146	0.559	0.825	0.00528
AREG	amphiregulin	0.817	0.00503	-0.149	0.618	0.743	0.0103
FBXL8	F-box and leucine rich repeat protein 8	-0.605	0.0231	-0.149	0.563	-0.678	0.0424
REV3L	REV3 like, DNA directed polymerase zeta catalytic subunit	-0.385	0.101	-0.15	0.537	-0.535	0.0396
MUC1	mucin 1, cell surface associated	-1.212	0.00108	-0.15	0.61	-1.362	8.41e-05
TFAP4	transcription factor AP-4	-0.392	0.102	-0.151	0.533	-0.543	0.0325
AMDHD2	amidohydrolase domain containing 2	-0.46	0.0567	-0.151	0.549	-0.612	0.019
TSPAN32	tetraspanin 32	-0.474	0.0449	-0.151	0.56	-0.625	0.0199
MFGE8	milk fat globule-EGF factor 8 protein			-0.151	0.577	-0.817	0.00523
LSR	lipolysis stimulated lipoprotein receptor	0.941	0.00409	-0.153	0.531	0.788	0.0148
C1QTNF6	C1q and tumor necrosis factor related protein 6	1.244	0.00302	-0.154	0.568	1.09	0.00332
ID3	inhibitor of DNA binding 3, HLH protein	1.06	0.0211	-0.154	0.649	0.905	0.0219
ECT2	epithelial cell transforming 2	-1.055	0.0169	-0.156	0.57	-1.211	0.0216
ACTR3BP2	ACTR3B pseudogene 2	-0.499	0.0525	-0.157	0.583	-0.656	0.0257
EPB41L5	erythrocyte membrane protein band 4.1 like 5	1.092	0.00121	-0.159	0.567	0.932	0.00489
TRAC	T-cell receptor alpha constant	-0.493	0.0711	-0.159	0.559	-0.652	0.0104
HAUS5	HAUS augmin like complex subunit 5	-0.562	0.0318	-0.159	0.536	-0.721	0.00735
SARDH	sarcosine dehydrogenase	0.901	0.00216	-0.16	0.586	0.741	0.0199
SNX9	sorting nexin 9	0.462	0.29	-0.16	0.574	0.574	0.0304
SRSF7	serine and arginine rich splicing factor 7	-0.393	0.131	-0.162	0.59	-0.555	0.0325
DONSON	downstream neighbor of SON	-0.452	0.147	-0.162	0.517	-0.614	0.0391
HKDC1	hexokinase domain containing 1	-0.763	0.0393	-0.163	0.544	-0.925	0.0389
NCLN	nicalin	-0.484	0.074	-0.164	0.569	-0.648	0.0208
KLF3	Kruppel like factor 3	-1.051	0.0153	-0.164	0.526	-1.215	0.00232
TNFRSF11A	TNF receptor superfamily member 11a	1.619	6.53e-05	-0.166	0.514	1.453	3.67e-05
NR1D2	nuclear receptor subfamily 1 group D member 2	0.977	0.0262	-0.166	0.556	0.811	0.0301
PLD2	phospholipase D2	0.815	0.00671	-0.17	0.533	0.645	0.0121
THOC6	THO complex 6	-0.42	0.0919	-0.17	0.533	-0.589	0.0334
FGFR1	fibroblast growth factor receptor 1	-0.541	0.0823	-0.171	0.475	-0.712	0.0241
SH3BP5	SH3 domain binding protein 5	-0.68	0.0108	-0.171	0.571	-0.852	0.0228
OPCML	opioid binding protein/cell adhesion molecule like	0.585	0.045	-0.172	0.56	0.478	0.0452
SNCA	synuclein alpha	-0.685	0.0784	-0.172	0.574	-0.857	0.00569
AHCY	adenosylhomocysteinase			-0.173	0.492	-0.725	0.00679
MPI	mannose phosphate isomerase	-0.561	0.0295	-0.174	0.483	-0.735	0.00858
CECR1	cat eye syndrome chromosome region, candidate 1	-1.719	6.37e-05	-0.174	0.552	-1.893	0.000181
GCNT1	glucosaminyl (N-acetyl) transferase 1, core 2	0.922	0.02	-0.175	0.549	0.747	0.0199
SNRNP25	small nuclear ribonucleoprotein U11/U12 subunit 25	-0.582	0.116	-0.175	0.5	-0.757	0.0242
MND1	meiotic nuclear divisions 1	-1.102	0.00862	-0.175	0.675	-1.277	0.00436
KLHL29	kelch like family member 29	1.109	0.00429	-0.176	0.495	0.933	0.0166
IL18R1	interleukin 18 receptor 1	0.992	0.00778	-0.176	0.477	0.816	0.0147
SKA1	spindle and kinetochore associated complex subunit 1	-1.133	0.0139	-0.176	0.488	-1.309	0.00884
IKBIP	IKBKB interacting protein	-0.458	0.0908	-0.177	0.591	-0.635	0.0374
IPO4	importin 4	-0.743	0.0269	-0.177	0.491	-0.92	0.00274
AFAP1	actin filament associated protein 1	1.717	1.17e-05	-0.181	0.52	1.536	2.46e-05
MINK1	misshapen like kinase 1			-0.181	0.475	-0.554	0.0405
TP53BP2	tumor protein p53 binding protein 2	1.324	0.012	-0.182	0.515	1.141	0.00639
MARCH3	membrane associated ring-CH-type finger 3	0.99	0.00348	-0.182	0.482	0.808	0.0251
SSBP4	single stranded DNA binding protein 4	-0.546	0.0406	-0.183	0.509	-0.729	0.0134
SMAD3	SMAD family member 3	-0.71	0.0125	-0.183	0.468	-0.894	0.00235
CATSPERB	cation channel sperm associated auxiliary subunit beta	-0.551	0.0307	-0.184	0.588	-0.735	0.0287
CBY1	chibby family member 1, beta catenin antagonist			-0.185	0.505	0.572	0.025
QPCTL	glutaminyl-peptide cyclotransferase like	-0.442	0.0643	-0.185	0.465	-0.627	0.0142
LRRC8C	leucine rich repeat containing 8 family member C	-0.973	0.0229	-0.187	0.655	-1.16	0.0185
EBI3	Epstein-Barr virus induced 3	2.092	0.00965	-0.189	0.508	1.903	0.00657
IKZF3	IKAROS family zinc finger 3	1.064	0.000755	-0.189	0.452	0.875	0.00246
TROAP	trophinin associated protein	-0.847	0.0201	-0.189	0.437	-1.036	0.0101
NKG7	natural killer cell granule protein 7	-1.601	0.0142	-0.189	0.541	-1.79	0.00928
CD48	CD48 molecule	-0.813	0.048	-0.19	0.534	-1.003	0.0236
IGFBP4	insulin like growth factor binding protein 4	-1.562	0.015	-0.191	0.473	-1.753	0.0061
APOBEC3H	apolipoprotein B mRNA editing enzyme catalytic subunit 3H	-0.601	0.0294	-0.192	0.46	-0.793	0.0139
C9orf66	chromosome 9 open reading frame 66			-0.193	0.453	-0.586	0.0376
DAZL	deleted in azoospermia like	0.731	0.0446	-0.195	0.581	0.536	0.0454
STRADB	STE20-related kinase adaptor beta	1.166	0.000277	-0.196	0.443	0.97	0.000634
GNA15	G protein subunit alpha 15	-1.78	0.000927	-0.196	0.433	-1.977	0.000113
PPP1R13B	protein phosphatase 1 regulatory subunit 13B	0.848	0.00766	-0.197	0.438	0.651	0.0149
LINC00271	long intergenic non-protein coding RNA 271			-0.197	0.436	-0.555	0.0224
RAD54B	RAD54 homolog B (S. cerevisiae)	-0.713	0.05	-0.197	0.452	-0.909	0.0454
ARSG	arylsulfatase G	-0.828	0.0051	-0.197	0.51	-1.025	0.00145
PDGFRB	platelet derived growth factor receptor beta	-0.466	0.0639	-0.198	0.484	-0.664	0.0252
CLU	clusterin	-1.443	0.000277	-0.2	0.509	-1.643	0.000129
NLK	nemo like kinase	0.759	0.00587	-0.201	0.404	0.557	0.0298
KIF21B	kinesin family member 21B	-0.565	0.0551	-0.201	0.418	-0.766	0.0114
PRG2	proteoglycan 2, pro eosinophil major basic protein	-0.487	0.129	-0.202	0.487	-0.689	0.00883
PDLIM1	PDZ and LIM domain 1	-0.748	0.0501	-0.203	0.456	-0.951	0.0179
FNBP1L	formin binding protein 1 like	3.256	3.48e-07	-0.204	0.483	3.052	9.93e-08
CAD	carbamoyl-phosphate synthetase 2, aspartate transcarbamylase, and dihydroorotase	-0.445	0.102	-0.204	0.474	-0.649	0.0165
DHFR	dihydrofolate reductase	-0.472	0.067	-0.204	0.479	-0.677	0.0371
KLF8	Kruppel like factor 8	-0.986	0.00141	-0.207	0.436	-1.04	0.00164
CDS1	CDP-diacylglycerol synthase 1	1.35	0.0045	-0.208	0.64	1.142	0.00076
AFF3	AF4/FMR2 family member 3	1.114	0.000307	-0.208	0.432	0.906	0.00481
IL12RB1	interleukin 12 receptor subunit beta 1	-0.527	0.0636	-0.209	0.448	-0.736	0.0374
ANKRD42	ankyrin repeat domain 42	1.009	0.00609	-0.21	0.463	0.799	0.00484
PLSCR1	phospholipid scramblase 1	-0.49	0.107	-0.21	0.39	-0.701	0.0206
AHI1	Abelson helper integration site 1	-0.984	0.0524	-0.21	0.396	-1.194	0.024
IRS2	insulin receptor substrate 2	2.695	5.03e-06	-0.213	0.417	2.482	3.01e-06
ZNF211	zinc finger protein 211	0.783	0.0187	-0.213	0.528	0.571	0.0363
ID2	inhibitor of DNA binding 2, HLH protein			-0.214	0.416	-0.582	0.0303
DBF4B	DBF4 zinc finger B	-0.435	0.0883	-0.214	0.455	-0.649	0.0435
TKTL1	transketolase like 1	-0.588	0.0329	-0.217	0.388	-0.805	0.00779
PLAUR	plasminogen activator, urokinase receptor	-0.683	0.0156	-0.217	0.416	-0.9	0.00612
ZDHHC23	zinc finger DHHC-type containing 23	1.066	0.000822	-0.218	0.407	0.848	0.0111
GIMAP7	GTPase, IMAP family member 7	-0.533	0.0423	-0.22	0.39	-0.753	0.0159
ELF4	E74 like ETS transcription factor 4	-0.419	0.107	-0.221	0.408	-0.64	0.0122
MAP9	microtubule associated protein 9	1.066	0.00345	-0.223	0.45	0.842	0.00267
TP53	tumor protein p53			-0.223	0.386	-0.531	0.0348
HBEGF	heparin binding EGF like growth factor	-0.984	0.0189	-0.225	0.436	-1.209	0.024
KIAA1161	KIAA1161	1.005	0.019	-0.226	0.457	0.779	0.0209
CCDC112	coiled-coil domain containing 112	0.784	0.0344	-0.226	0.451	0.558	0.0361
NBEAL2	neurobeachin like 2	-0.898	0.00183	-0.227	0.356	-1.125	0.000443
GMPPA	GDP-mannose pyrophosphorylase A	-0.523	0.0287	-0.229	0.356	-0.752	0.00419
IL18RAP	interleukin 18 receptor accessory protein	2.115	2.92e-05	-0.23	0.351	1.885	2.96e-05
KCNQ5	potassium voltage-gated channel subfamily Q member 5	-0.343	0.134	-0.232	0.399	-0.575	0.0291
SLC16A13	solute carrier family 16 member 13	-0.476	0.133	-0.232	0.377	-0.708	0.0368
MYBL1	MYB proto-oncogene like 1	-1.282	0.00394	-0.235	0.42	-1.517	9.45e-05
BRIP1	BRCA1 interacting protein C-terminal helicase 1	-0.987	0.013	-0.236	0.47	-1.223	0.00799
LHFP	lipoma HMGIC fusion partner	1.808	0.00306	-0.238	0.424	1.569	0.00277
IL2RB	interleukin 2 receptor subunit beta	0.935	0.001	-0.238	0.356	0.697	0.0118
LTB4R	leukotriene B4 receptor	-0.708	0.00587	-0.238	0.373	-0.946	0.00189
MAK16	MAK16 homolog	-0.285	0.24	-0.241	0.359	-0.526	0.0329
TMEM200A	transmembrane protein 200A	1.541	0.000132	-0.242	0.472	1.298	0.00478
ARID5A	AT-rich interaction domain 5A	0.903	0.00201	-0.243	0.329	0.66	0.0201
DNAAF5	dynein axonemal assembly factor 5	-0.282	0.245	-0.243	0.327	-0.525	0.0303
RNF167	ring finger protein 167	-0.456	0.0569	-0.245	0.373	-0.701	0.0225
CXorf57	chromosome X open reading frame 57	-0.541	0.0711	-0.245	0.396	-0.787	0.0312
EVI5	ecotropic viral integration site 5	1.626	4.81e-05	-0.246	0.417	1.38	0.000116
XPNPEP2	X-prolyl aminopeptidase 2			-0.246	0.353	-0.567	0.0267
IL2RA	interleukin 2 receptor subunit alpha	1.062	0.000727	-0.247	0.336	0.815	0.00233
E2F1	E2F transcription factor 1	-0.792	0.03	-0.249	0.368	-1.041	0.00649
GBAP1	glucosylceramidase beta pseudogene 1	-0.473	0.107	-0.251	0.401	-0.724	0.00725
PRSS21	protease, serine 21	-0.473	0.0648	-0.252	0.34	-0.725	0.0113
MBNL3	muscleblind like splicing regulator 3	-0.719	0.00827	-0.253	0.36	-0.973	0.00197
MMACHC	methylmalonic aciduria (cobalamin deficiency) cblC type, with homocystinuria			-0.254	0.316	-0.5	0.0396
SH2D3C	SH2 domain containing 3C	-0.377	0.151	-0.254	0.376	-0.632	0.0122
CD70	CD70 molecule	-0.497	0.152	-0.254	0.326	-0.751	0.0175
PDSS1	prenyl (decaprenyl) diphosphate synthase, subunit 1	-0.5	0.0682	-0.255	0.346	-0.754	0.0169
ETV6	ETS variant 6	1.025	0.00468	-0.256	0.319	0.769	0.0153
PLEKHM3	pleckstrin homology domain containing M3	0.674	0.0174	-0.256	0.354	0.726	0.023
MARCH2	membrane associated ring-CH-type finger 2	0.938	0.00113	-0.258	0.36	0.679	0.0177
INF2	inverted formin, FH2 and WH2 domain containing	-0.698	0.0461	-0.259	0.394	-0.957	0.00144
SAV1	salvador family WW domain containing protein 1	1.032	0.0017	-0.26	0.3	0.773	0.0141
CENPK	centromere protein K	-0.777	0.178	-0.26	0.39	-1.037	0.0459
GPA33	glycoprotein A33	-1.699	0.00333	-0.26	0.359	-1.959	0.00219
MID2	midline 2	1.24	0.000802	-0.261	0.292	0.979	0.00223
MRC2	mannose receptor C type 2	1.133	0.000675	-0.261	0.388	0.872	0.00406
DERL3	derlin 3	-0.401	0.133	-0.261	0.287	-0.662	0.0239
HNRNPA1	heterogeneous nuclear ribonucleoprotein A1	-0.492	0.115	-0.264	0.423	-0.756	0.0189
DNAJC12	DnaJ heat shock protein family (Hsp40) member C12	2.313	0.00144	-0.265	0.35	2.048	0.000709
L2HGDH	L-2-hydroxyglutarate dehydrogenase	-0.492	0.0517	-0.265	0.41	-0.757	0.0142
DNPH1	2'-deoxynucleoside 5'-phosphate N-hydrolase 1	0.954	0.00299	-0.267	0.278	0.688	0.0272
GPRIN3	GPRIN family member 3	-0.357	0.202	-0.268	0.297	-0.625	0.0498
AZIN2	antizyme inhibitor 2	-0.396	0.159	-0.269	0.323	-0.665	0.0357
KIF20B	kinesin family member 20B	-0.617	0.098	-0.27	0.391	-0.888	0.0105
RNASE6	ribonuclease A family member k6	-1.367	0.00158	-0.271	0.364	-1.638	0.000225
SULT1B1	sulfotransferase family 1B member 1	-2.539	0.00161	-0.271	0.407	-2.81	0.00112
PTGIS	prostaglandin I2 synthase	-3.117	4.57e-05	-0.271	0.423	-3.388	7.32e-06
NEDD9	neural precursor cell expressed, developmentally down-regulated 9	-0.246	0.368	-0.272	0.4	-0.518	0.0385
CDC14A	cell division cycle 14A	-0.507	0.0606	-0.272	0.285	-0.779	0.00576
SBK1	SH3 domain binding kinase 1	-0.601	0.0294	-0.275	0.308	-0.876	0.0127
SGO1	shugoshin 1	-0.817	0.0238	-0.275	0.285	-1.092	0.00463
CD200R1	CD200 receptor 1	-1.308	0.00733	-0.275	0.361	-1.583	0.000255
RAP1GAP2	RAP1 GTPase activating protein 2	-2.019	4.12e-05	-0.275	0.274	-2.294	2.55e-05
CD8B	CD8b molecule	1.826	0.00142	-0.276	0.364	1.55	0.000897
TFR2	transferrin receptor 2	-0.499	0.0474	-0.277	0.32	-0.776	0.00453
RIDA	reactive intermediate imine deaminase A homolog	-0.403	0.12	-0.278	0.373	-0.681	0.0103
TMEM71	transmembrane protein 71	-0.664	0.0263	-0.28	0.287	-0.944	0.00174
FBLN7	fibulin 7	1.164	0.0016	-0.281	0.268	0.882	0.00396
IMPA2	inositol monophosphatase 2	-0.428	0.175	-0.283	0.312	-0.711	0.011
EBLN2	endogenous Bornavirus-like nucleoprotein 2	-0.484	0.112	-0.283	0.426	-0.767	0.0208
FAM129B	family with sequence similarity 129 member B	-0.644	0.0459	-0.283	0.301	-0.927	0.011
NETO2	neuropilin and tolloid like 2	-0.832	0.135	-0.284	0.37	-1.116	0.0338
USP35	ubiquitin specific peptidase 35	0.797	0.00354	-0.285	0.244	0.513	0.0409
SIAH3	siah E3 ubiquitin protein ligase family member 3	2.932	6.7e-07	-0.286	0.33	2.646	2.41e-06
TMOD2	tropomodulin 2	1.113	0.000519	-0.287	0.322	0.826	0.0124
ZFP36L1	ZFP36 ring finger protein like 1	0.982	0.00421	-0.287	0.319	0.695	0.0106
ERCC6	ERCC excision repair 6, chromatin remodeling factor	1.036	0.00137	-0.291	0.277	0.745	0.0244
TCN2	transcobalamin 2	-0.275	0.28	-0.291	0.272	-0.566	0.0341
RPL21	ribosomal protein L21	-0.583	0.0387	-0.292	0.428	-0.875	0.00679
TNFAIP3	TNF alpha induced protein 3	1.087	0.000412	-0.293	0.284	0.794	0.0154
MIR17HG	miR-17-92a-1 cluster host gene			-0.293	0.262	-0.496	0.0388
ANPEP	alanyl aminopeptidase, membrane	1.239	0.00103	-0.294	0.294	0.945	0.0067
SCML1	sex comb on midleg-like 1 (Drosophila)	1.838	0.00525	-0.297	0.407	1.54	0.0303
KCNC3	potassium voltage-gated channel subfamily C member 3	0.989	0.00435	-0.297	0.322	0.692	0.0163
GMNN	geminin, DNA replication inhibitor	-0.567	0.0603	-0.3	0.343	-0.868	0.0135
IL6R	interleukin 6 receptor	2.03	0.000175	-0.301	0.242	1.729	0.000401
EXD2	exonuclease 3'-5' domain containing 2	0.964	0.00204	-0.302	0.236	0.662	0.012
VWA7	von Willebrand factor A domain containing 7	-0.446	0.0787	-0.304	0.232	-0.593	0.0302
ICAM1	intercellular adhesion molecule 1	-0.411	0.242	-0.304	0.28	-0.714	0.0305
PGLYRP4	peptidoglycan recognition protein 4	1.305	0.00826	-0.305	0.334	0.999	0.00371
ZFP28	ZFP28 zinc finger protein	0.939	0.00568	-0.305	0.408	0.634	0.0251
XYLB	xylulokinase	-0.873	0.0212	-0.305	0.309	-1.178	0.000601
TCERG1L	transcription elongation regulator 1 like	0.808	0.0041	-0.306	0.283	0.502	0.0472
mir-146	microRNA 146a	0.878	0.0572	-0.308	0.339	0.703	0.0373
CCL20	C-C motif chemokine ligand 20	1.333	0.00398	-0.31	0.268	1.023	0.00934
C11orf63	chromosome 11 open reading frame 63	0.98	0.00106	-0.31	0.22	0.671	0.0128
CTSW	cathepsin W	-0.597	0.0219	-0.312	0.27	-0.909	0.00372
ERBIN	erbb2 interacting protein	0.797	0.00387	-0.313	0.236	0.485	0.0446
MYBL2	MYB proto-oncogene like 2	-1.009	0.0128	-0.313	0.242	-1.322	0.00178
CST7	cystatin F	-2.329	2.75e-05	-0.314	0.262	-2.643	1.13e-05
FOXP1	forkhead box P1	1.002	0.0012	-0.315	0.218	0.687	0.0119
IL1RN	interleukin 1 receptor antagonist			-0.316	0.24	0.667	0.0195
SCD	stearoyl-CoA desaturase	-0.337	0.261	-0.316	0.252	-0.653	0.0309
TBXA2R	thromboxane A2 receptor	-0.809	0.0036	-0.316	0.214	-1.126	0.000478
LDLRAD4	low density lipoprotein receptor class A domain containing 4	1.832	9.42e-06	-0.317	0.212	1.515	7.37e-05
BOP1	block of proliferation 1	-0.562	0.0408	-0.317	0.222	-0.879	0.00212
BRCA1	BRCA1, DNA repair associated	-0.908	0.0288	-0.317	0.305	-1.225	0.00608
UBE2E2	ubiquitin conjugating enzyme E2 E2	1.434	3.6e-05	-0.319	0.249	1.115	0.000577
LETM2	leucine zipper and EF-hand containing transmembrane protein 2	1.426	4.38e-05	-0.319	0.409	1.107	0.0175
C5orf56	chromosome 5 open reading frame 56	-0.417	0.0798	-0.319	0.281	-0.736	0.0235
MAMLD1	mastermind like domain containing 1	-0.978	0.0699	-0.32	0.234	-1.299	0.012
LPCAT2	lysophosphatidylcholine acyltransferase 2	2.66	1.79e-06	-0.321	0.247	2.339	1.44e-06
KLF7	Kruppel like factor 7	0.99	0.00389	-0.321	0.257	0.669	0.0123
TTYH2	tweety family member 2	-1.235	0.00048	-0.322	0.237	-1.558	3.63e-05
ICAM2	intercellular adhesion molecule 2	-0.716	0.0272	-0.325	0.247	-1.041	0.0021
PARPBP	PARP1 binding protein	-0.762	0.059	-0.325	0.228	-1.088	0.015
BCL2L15	BCL2 like 15	-0.793	0.00831	-0.325	0.218	-1.118	0.000396
PTGER2	prostaglandin E receptor 2	-1.417	0.00139	-0.325	0.314	-1.742	8.88e-05
ICAM4	intercellular adhesion molecule 4 (Landsteiner-Wiener blood group)	-0.238	0.339	-0.326	0.248	-0.564	0.0483
CENPF	centromere protein F	-0.739	0.121	-0.327	0.229	-1.066	0.0175
NCALD	neurocalcin delta	-0.786	0.00404	-0.327	0.188	-1.114	0.000283
DSN1	DSN1 homolog, MIS12 kinetochore complex component			-0.328	0.204	-0.594	0.0453
BPGM	bisphosphoglycerate mutase	1.081	0.00304	-0.33	0.282	0.751	0.00406
CDCA7	cell division cycle associated 7	-0.668	0.0342	-0.33	0.236	-0.998	0.0143
SYP	synaptophysin	1.356	0.0273	-0.331	0.341	1.025	0.0113
GALT	galactose-1-phosphate uridylyltransferase			-0.331	0.202	-0.518	0.0477
DLEU2	deleted in lymphocytic leukemia 2 (non-protein coding)	-0.708	0.0409	-0.332	0.241	-1.04	0.00395
GPAT3	glycerol-3-phosphate acyltransferase 3	-1.269	0.000782	-0.333	0.297	-1.602	0.00202
PRICKLE1	prickle planar cell polarity protein 1	4.018	1.75e-09	-0.334	0.245	3.684	4.16e-08
DUSP4	dual specificity phosphatase 4	1.58	0.00316	-0.334	0.192	1.246	0.00982
HRH4	histamine receptor H4			-0.334	0.281	-0.679	0.00796
EPB41L4A	erythrocyte membrane protein band 4.1 like 4A	-0.354	0.168	-0.334	0.272	-0.688	0.0081
ANKRD39	ankyrin repeat domain 39	-0.446	0.11	-0.334	0.263	-0.78	0.00677
ZNF284	zinc finger protein 284	1.091	0.00189	-0.336	0.207	0.755	0.00736
KIF18B	kinesin family member 18B	-0.843	0.0259	-0.336	0.323	-1.179	0.0136
RAPH1	Ras association (RalGDS/AF-6) and pleckstrin homology domains 1	1.428	0.000335	-0.337	0.242	1.091	0.000417
SLC12A9	solute carrier family 12 member 9			-0.338	0.202	-0.745	0.00486
DOCK3	dedicator of cytokinesis 3	1.699	0.00264	-0.34	0.242	1.358	0.0223
YME1L1	YME1 like 1 ATPase	-0.364	0.204	-0.342	0.206	-0.537	0.0294
GLB1L2	galactosidase beta 1 like 2			-0.342	0.246	-0.671	0.0186
CRIM1	cysteine rich transmembrane BMP regulator 1	-0.629	0.0509	-0.343	0.21	-0.972	0.00226
FCER1G	Fc fragment of IgE receptor Ig	-0.808	0.02	-0.344	0.216	-1.152	0.00227
ZNF853	zinc finger protein 853	1.022	0.00105	-0.345	0.184	0.677	0.0104
KIF15	kinesin family member 15	-0.975	0.029	-0.35	0.274	-1.325	0.019
LRRC8B	leucine rich repeat containing 8 family member B	-0.156	0.467	-0.351	0.165	-0.507	0.0412
HCFC1	host cell factor C1			-0.351	0.202	-0.551	0.0264
ZCCHC14	zinc finger CCHC-type containing 14	1.524	0.0017	-0.352	0.159	1.171	0.0108
KIF5A	kinesin family member 5A	2.166	9.64e-06	-0.359	0.18	1.808	7.82e-06
IQGAP3	IQ motif containing GTPase activating protein 3	-0.614	0.0583	-0.361	0.186	-0.975	0.012
IL11RA	interleukin 11 receptor subunit alpha			-0.362	0.18	-0.653	0.0244
FRY	FRY microtubule binding protein	-0.454	0.182	-0.363	0.159	-0.817	0.0398
PKIA	protein kinase (cAMP-dependent, catalytic) inhibitor alpha	1.135	0.00066	-0.364	0.17	0.771	0.0125
MXD1	MAX dimerization protein 1	-0.571	0.0289	-0.364	0.365	-0.6	0.0171
TOX2	TOX high mobility group box family member 2	1.458	0.000498	-0.368	0.204	1.09	0.0219
CALHM2	calcium homeostasis modulator 2	-0.22	0.486	-0.368	0.178	-0.588	0.0396
MTSS1	MTSS1, I-BAR domain containing	-0.32	0.296	-0.368	0.208	-0.688	0.0196
FAM216A	family with sequence similarity 216 member A	-0.29	0.27	-0.369	0.179	-0.659	0.0325
DCXR	dicarbonyl and L-xylulose reductase	-0.432	0.0895	-0.369	0.195	-0.801	0.0161
SLC16A14	solute carrier family 16 member 14	-0.495	0.0636	-0.369	0.229	-0.864	0.0268
DTYMK	deoxythymidylate kinase	-0.535	0.044	-0.372	0.188	-0.907	0.00484
ARL4D	ADP ribosylation factor like GTPase 4D	-0.78	0.00558	-0.372	0.233	-1.151	0.000565
ST3GAL1	ST3 beta-galactoside alpha-2,3-sialyltransferase 1	-0.558	0.0438	-0.373	0.151	-0.931	0.00555
DNM3	dynamin 3	1.881	3.31e-06	-0.374	0.157	1.508	6.03e-05
ZBTB18	zinc finger and BTB domain containing 18	1.267	0.00165	-0.38	0.201	0.887	0.00246
CKAP2L	cytoskeleton associated protein 2 like	-0.383	0.184	-0.38	0.171	-0.762	0.0187
C15orf39	chromosome 15 open reading frame 39	-0.627	0.0313	-0.38	0.191	-1.007	0.00271
RPL39L	ribosomal protein L39 like			-0.383	0.312	-0.866	0.00608
NACA	nascent polypeptide-associated complex alpha subunit	-0.124	0.625	-0.386	0.169	-0.51	0.0295
CSF2	colony stimulating factor 2	-0.973	0.0424	-0.386	0.317	-1.359	0.00116
KIAA0355	KIAA0355	1.126	0.000623	-0.39	0.142	0.736	0.019
PIK3AP1	phosphoinositide-3-kinase adaptor protein 1	-0.425	0.137	-0.39	0.123	-0.815	0.0165
RBBP8	RB binding protein 8, endonuclease	-0.535	0.0541	-0.393	0.178	-0.928	0.0166
TECR	trans-2,3-enoyl-CoA reductase			-0.397	0.135	-0.63	0.0144
GPR65	G protein-coupled receptor 65	-1.368	0.0363	-0.397	0.28	-1.765	0.000781
EXTL2	exostosin like glycosyltransferase 2	1.399	0.00283	-0.399	0.308	1	0.00226
SASS6	SAS-6 centriolar assembly protein	-0.561	0.0822	-0.399	0.136	-0.96	0.00307
CLN6	ceroid-lipofuscinosis, neuronal 6, late infantile, variant	-0.601	0.0521	-0.399	0.16	-1	0.00658
GOLGA8K (includes others)	golgin A8 family member K	1.093	0.00369	-0.401	0.24	0.818	0.0414
HOMER2	homer scaffolding protein 2	-1.036	0.0143	-0.402	0.255	-1.438	0.000178
USP49	ubiquitin specific peptidase 49	1.175	0.000183	-0.403	0.124	0.772	0.0033
DHRS7B	dehydrogenase/reductase 7B	-0.118	0.597	-0.404	0.112	-0.522	0.0416
BMPR2	bone morphogenetic protein receptor type 2	1.97	6.86e-06	-0.405	0.13	1.566	0.000232
SLC35F6	solute carrier family 35 member F6			-0.406	0.157	-0.608	0.0286
SGO2	shugoshin 2	-0.417	0.196	-0.407	0.13	-0.825	0.0226
RNF157	ring finger protein 157	-0.874	0.143	-0.407	0.174	-1.281	0.0112
CEP152	centrosomal protein 152	-0.715	0.0379	-0.408	0.383	-0.871	0.0394
SLCO4C1	solute carrier organic anion transporter family member 4C1			-0.408	0.223	-1.054	0.0185
PRDM8	PR/SET domain 8	-0.225	0.381	-0.409	0.126	-0.634	0.0488
FAM179A	family with sequence similarity 179 member A	-0.598	0.0522	-0.41	0.139	-1.008	0.00693
IQGAP2	IQ motif containing GTPase activating protein 2	-0.608	0.0212	-0.413	0.186	-1.022	0.00374
C1GALT1	core 1 synthase, glycoprotein-N-acetylgalactosamine 3-beta-galactosyltransferase 1	-0.113	0.681	-0.417	0.209	-0.53	0.0411
CYP1A1	cytochrome P450 family 1 subfamily A member 1	2.788	4.31e-06	-0.421	0.178	2.367	0.000158
UBXN11	UBX domain protein 11	-0.314	0.201	-0.424	0.112	-0.738	0.00593
TMC8	transmembrane channel like 8	-0.605	0.0397	-0.425	0.108	-1.031	0.00177
IKZF4	IKAROS family zinc finger 4	1.485	3.98e-05	-0.426	0.134	1.059	0.00282
TXLNB	taxilin beta	0.422	0.0903	-0.426	0.134	-0.512	0.0446
PIK3R5	phosphoinositide-3-kinase regulatory subunit 5	-0.179	0.44	-0.427	0.143	-0.606	0.03
SYCP2	synaptonemal complex protein 2	-0.394	0.224	-0.427	0.219	-0.821	0.00436
CACNA1I	calcium voltage-gated channel subunit alpha1 I	-0.618	0.0204	-0.427	0.108	-1.045	0.000582
CENPU	centromere protein U	-0.708	0.0323	-0.427	0.197	-1.134	0.0158
STAP1	signal transducing adaptor family member 1	-1.437	0.137	-0.43	0.172	-1.868	0.044
NQO2	NAD(P)H quinone dehydrogenase 2	-0.466	0.166	-0.431	0.122	-0.705	0.0325
MMP25	matrix metallopeptidase 25	-1.713	6.66e-05	-0.433	0.14	-2.145	6.41e-05
TSPAN18	tetraspanin 18	-2.091	0.00331	-0.433	0.164	-2.524	0.0025
AFF2	AF4/FMR2 family member 2	1.371	0.000194	-0.435	0.112	0.936	0.0026
CIDEB	cell death-inducing DFFA-like effector b	-0.392	0.164	-0.436	0.109	-0.827	0.0145
TP73	tumor protein p73	-0.524	0.119	-0.436	0.197	-0.961	0.0221
ANKRD20A4 (includes others)	ankyrin repeat domain 20 family member A4	0.177	0.552	-0.438	0.141	-0.552	0.0346
DPAGT1	dolichyl-phosphate N-acetylglucosaminephosphotransferase 1	-0.092	0.737	-0.446	0.131	-0.537	0.036
SLC7A11	solute carrier family 7 member 11	-1.942	0.000676	-0.448	0.128	-2.39	0.000985
BRCA2	BRCA2, DNA repair associated	-0.597	0.0362	-0.45	0.148	-1.047	0.00348
ODF2L	outer dense fiber of sperm tails 2 like	-0.158	0.585	-0.453	0.0984	-0.611	0.0481
LGALSL	galectin like	0.976	0.00509	-0.454	0.152	0.522	0.0434
PLSCR3	phospholipid scramblase 3	-0.184	0.548	-0.456	0.183	-0.64	0.0277
ZGRF1	zinc finger GRF-type containing 1	-0.821	0.00569	-0.456	0.229	-1.277	0.0021
FAM171A1	family with sequence similarity 171 member A1	1.122	0.00232	-0.461	0.134	0.661	0.0467
FHL3	four and a half LIM domains 3	1.64	0.00255	-0.462	0.0906	1.179	0.00985
PDCD1LG2	programmed cell death 1 ligand 2	-1.669	7.65e-05	-0.462	0.135	-2.13	2.63e-06
CCDC34	coiled-coil domain containing 34	-0.348	0.187	-0.463	0.12	-0.811	0.00921
KRTAP5-3/KRTAP5-5	keratin associated protein 5-5			-0.464	0.129	0.564	0.0379
SMPDL3B	sphingomyelin phosphodiesterase acid like 3B			-0.464	0.121	-0.676	0.00972
SLC9A3R1	SLC9A3 regulator 1	-0.308	0.212	-0.464	0.106	-0.772	0.00682
ARHGEF11	Rho guanine nucleotide exchange factor 11	-0.874	0.00316	-0.465	0.0969	-1.339	0.000411
TNFSF13B	tumor necrosis factor superfamily member 13b	1.181	0.00168	-0.47	0.0879	0.711	0.0172
DPM2	dolichyl-phosphate mannosyltransferase subunit 2, regulatory			-0.47	0.0852	-0.557	0.0408
ANP32E	acidic nuclear phosphoprotein 32 family member E	-0.404	0.0832	-0.471	0.0785	-0.876	0.00327
NRM	nurim (nuclear envelope membrane protein)	-0.508	0.0713	-0.472	0.116	-0.979	0.0112
RASA4	RAS p21 protein activator 4	0.399	0.122	-0.476	0.0768	-0.678	0.0342
STRIP2	striatin interacting protein 2	2.762	2.06e-06	-0.477	0.0921	2.285	4.71e-05
TRPC1	transient receptor potential cation channel subfamily C member 1	2.12	5.4e-06	-0.477	0.114	1.643	4.46e-05
TNFSF4	tumor necrosis factor superfamily member 4	1.655	0.000799	-0.477	0.156	1.178	0.00249
PPOX	protoporphyrinogen oxidase	1.423	0.000104	-0.477	0.206	0.947	0.00879
NDUFA2	NADH:ubiquinone oxidoreductase subunit A2	-0.08	0.757	-0.48	0.106	-0.56	0.0489
CD200	CD200 molecule	2.46	6.88e-06	-0.485	0.117	1.976	8.88e-05
PIK3R6	phosphoinositide-3-kinase regulatory subunit 6	-0.696	0.037	-0.486	0.0806	-1.182	0.000691
HOOK1	hook microtubule tethering protein 1	1.387	0.0227	-0.488	0.252	0.899	0.0423
ARRB2	arrestin beta 2	-0.094	0.711	-0.488	0.0993	-0.582	0.0231
KRT33B	keratin 33B	-0.115	0.655	-0.491	0.146	-0.605	0.0452
ICOSLG/LOC102723996	inducible T-cell costimulator ligand			-0.492	0.0699	-0.541	0.0345
SRGAP2	SLIT-ROBO Rho GTPase activating protein 2	-0.906	0.0416	-0.495	0.104	-1.04	0.00134
STARD5	StAR related lipid transfer domain containing 5	-0.011	0.961	-0.498	0.0648	-0.509	0.0444
ANXA1	annexin A1	-0.789	0.00305	-0.502	0.0697	-1.291	0.000198
MAML2	mastermind like transcriptional coactivator 2	1.097	0.000496	-0.503	0.0572	0.594	0.0207
CBLN3	cerebellin 3 precursor	1.058	0.000805	-0.503	0.0594	0.555	0.0263
GPR52	G protein-coupled receptor 52	-0.288	0.303	-0.503	0.0768	-0.791	0.0403
LZTS1	leucine zipper tumor suppressor 1	-0.353	0.222	-0.505	0.0985	-0.859	0.00305
ESCO2	establishment of sister chromatid cohesion N-acetyltransferase 2	-0.577	0.0642	-0.505	0.0979	-1.082	0.00612
PRR3	proline rich 3			-0.506	0.065	-0.556	0.0343
IL3RA	interleukin 3 receptor subunit alpha	-1.221	0.000756	-0.507	0.136	-1.466	8.57e-05
NAP1L3	nucleosome assembly protein 1 like 3	1.809	0.000304	-0.512	0.0776	1.297	0.00096
CTH	cystathionine gamma-lyase	-0.112	0.71	-0.512	0.0804	-0.624	0.043
ROPN1L	rhophilin associated tail protein 1 like	-1.627	0.000511	-0.512	0.0499	-2.139	4.36e-05
SESN2	sestrin 2	-0.196	0.455	-0.514	0.0681	-0.711	0.0104
ANKRD26	ankyrin repeat domain 26	1.106	0.000302	-0.517	0.0887	0.588	0.0452
TMEM201	transmembrane protein 201	-0.131	0.637	-0.517	0.0617	-0.649	0.0473
CHST15	carbohydrate sulfotransferase 15	2.585	0.000463	-0.518	0.0493	2.067	0.00245
NACC1	nucleus accumbens associated 1	0.013	0.968	-0.519	0.0969	-0.677	0.0163
SKA3	spindle and kinetochore associated complex subunit 3	-0.619	0.0329	-0.519	0.0728	-1.138	0.00504
CRLF2	cytokine receptor-like factor 2	-0.535	0.0843	-0.521	0.0564	-1.056	0.00508
FER	FER tyrosine kinase	1.239	0.000406	-0.523	0.109	0.716	0.0247
NUF2	NUF2, NDC80 kinetochore complex component	-0.446	0.111	-0.526	0.134	-0.972	0.021
TMEM160	transmembrane protein 160			-0.528	0.0723	-0.535	0.0372
E2F8	E2F transcription factor 8	-0.885	0.0182	-0.531	0.0641	-1.416	0.0023
ZDHHC12	zinc finger DHHC-type containing 12			-0.532	0.108	-0.669	0.0442
CCDC122	coiled-coil domain containing 122	1.112	0.000353	-0.534	0.0943	0.578	0.0374
ZNRF3	zinc and ring finger 3	-0.504	0.106	-0.539	0.0821	-1.043	0.00633
STXBP1	syntaxin binding protein 1	-0.579	0.143	-0.55	0.0409	-1.129	0.00978
TRIM16	tripartite motif containing 16	-0.077	0.783	-0.551	0.0951	-0.628	0.0228
GSE1	Gse1 coiled-coil protein	-0.393	0.117	-0.552	0.0744	-0.946	0.00132
CA5B	carbonic anhydrase 5B	-1.012	0.000954	-0.553	0.0801	-1.291	0.000175
PABPC1	poly(A) binding protein cytoplasmic 1	-0.109	0.723	-0.555	0.08	-0.664	0.0214
PXN	paxillin	-0.998	0.0137	-0.556	0.0468	-1.554	0.000169
ZC2HC1A	zinc finger C2HC-type containing 1A	1.814	4.95e-05	-0.563	0.0366	1.25	0.000976
PAFAH1B3	platelet activating factor acetylhydrolase 1b catalytic subunit 3	-0.426	0.171	-0.564	0.0524	-0.99	0.013
KCNH4	potassium voltage-gated channel subfamily H member 4	1.292	0.000195	-0.571	0.0816	0.721	0.038
NEIL3	nei like DNA glycosylase 3	-0.562	0.052	-0.572	0.139	-1.134	0.0187
RAD9A	RAD9 checkpoint clamp component A	-0.305	0.315	-0.574	0.0756	-0.879	0.00575
CCDC18	coiled-coil domain containing 18	-0.112	0.621	-0.586	0.0995	-0.699	0.0428
ZBTB20	zinc finger and BTB domain containing 20	1.316	0.000162	-0.591	0.0408	0.725	0.0179
RASGRP4	RAS guanyl releasing protein 4	1.665	0.000143	-0.597	0.0636	1.067	0.000506
MAP4K3	mitogen-activated protein kinase kinase kinase kinase 3	1.148	0.000404	-0.6	0.0375	0.547	0.0415
PRTFDC1	phosphoribosyl transferase domain containing 1	-0.426	0.122	-0.606	0.0281	-1.031	0.00195
DUSP7	dual specificity phosphatase 7	0.101	0.758	-0.612	0.0705	-0.511	0.0475
SKP2	S-phase kinase associated protein 2			-0.621	0.0278	-0.748	0.0104
PKD1L3	polycystin 1 like 3, transient receptor potential channel interacting	2.237	0.00223	-0.625	0.0456	1.612	0.00616
ZDHHC15	zinc finger DHHC-type containing 15	1.413	0.000508	-0.63	0.0859	0.782	0.0045
PCGF2	polycomb group ring finger 2	1.318	0.00391	-0.631	0.0619	0.687	0.0391
CXCR3	C-X-C motif chemokine receptor 3	-0.202	0.555	-0.639	0.0537	-0.841	0.0132
MAGED2	MAGE family member D2	2.41	1.62e-05	-0.642	0.237	1.768	0.0015
SPCS2	signal peptidase complex subunit 2	-0.344	0.261	-0.642	0.0836	-0.986	0.00397
CCL1	C-C motif chemokine ligand 1	-1.175	0.0738	-0.646	0.147	-1.821	0.00344
ARHGAP15	Rho GTPase activating protein 15	-0.524	0.0534	-0.651	0.0798	-1.151	0.00985
VSIG1	V-set and immunoglobulin domain containing 1	-0.867	0.179	-0.654	0.0302	-1.521	0.0135
RUNX3	runt related transcription factor 3	-0.371	0.171	-0.655	0.0268	-1.026	0.000781
TREML2	triggering receptor expressed on myeloid cells like 2	-0.626	0.218	-0.655	0.024	-1.281	0.0144
SIPA1L3	signal induced proliferation associated 1 like 3	1.355	0.000356	-0.657	0.0332	0.698	0.0142
HEMGN	hemogen			-0.66	0.038	-0.785	0.00572
TMEM116	transmembrane protein 116	-0.761	0.0308	-0.664	0.0291	-0.702	0.0218
MCM8	minichromosome maintenance 8 homologous recombination repair factor	-0.337	0.253	-0.673	0.031	-1.01	0.00515
MINPP1	multiple inositol-polyphosphate phosphatase 1	0.637	0.0118	-0.676	0.0895	0.841	0.00825
HMGA1	high mobility group AT-hook 1	-0.12	0.648	-0.678	0.048	-0.798	0.00712
SMAGP	small cell adhesion glycoprotein	-0.022	0.941	-0.681	0.0309	-0.704	0.00785
NKD1	naked cuticle homolog 1	1.803	0.000266	-0.682	0.0602	1.121	0.00308
ATP23	ATP23 metallopeptidase and ATP synthase assembly factor homolog	0.057	0.834	-0.682	0.0659	-0.625	0.0244
SPAG1	sperm associated antigen 1	0.317	0.32	-0.687	0.0148	-0.728	0.0321
BCL6	B-cell CLL/lymphoma 6	1.735	2.44e-05	-0.689	0.0199	1.045	0.00361
CENPE	centromere protein E	-0.651	0.0703	-0.691	0.0477	-1.342	0.0103
SPDL1	spindle apparatus coiled-coil protein 1	-0.304	0.235	-0.701	0.0634	-1.005	0.017
NIPAL2	NIPA like domain containing 2	2.091	5.49e-05	-0.707	0.0148	1.385	0.00218
TNFSF8	tumor necrosis factor superfamily member 8	-0.752	0.249	-0.71	0.0157	-1.462	0.0219
ZNF827	zinc finger protein 827	1.324	0.000164	-0.727	0.028	0.597	0.0302
SMC4	structural maintenance of chromosomes 4	-0.143	0.543	-0.734	0.0481	-0.877	0.0372
FCMR	Fc fragment of IgM receptor	-0.241	0.492	-0.747	0.0388	-0.989	0.0157
FOXRED2	FAD dependent oxidoreductase domain containing 2	-0.614	0.0652	-0.748	0.011	-1.362	0.000742
GAB2	GRB2 associated binding protein 2	-0.839	0.0151	-0.748	0.0122	-1.587	9.31e-05
CD180	CD180 molecule	-0.377	0.161	-0.762	0.0417	-1.139	0.0109
NR1D1	nuclear receptor subfamily 1 group D member 1	0.087	0.769	-0.763	0.0355	-0.676	0.0273
CREB3L2	cAMP responsive element binding protein 3 like 2			-0.765	0.0262	-0.817	0.0047
mir-181	microRNA 181a-1	0.526	0.0944	-0.768	0.0182	1.038	0.000668
CCDC138	coiled-coil domain containing 138	-0.339	0.174	-0.769	0.0297	-1.108	0.000976
CCNA1	cyclin A1	-0.87	0.0157	-0.779	0.0117	-1.649	0.000173
TRAM2	translocation associated membrane protein 2	-0.217	0.552	-0.793	0.0362	-1.009	0.00893
SIRPB1	signal regulatory protein beta 1	1.39	7.94e-05	-0.795	0.0206	0.595	0.0235
KNL1	kinetochore scaffold 1	-0.541	0.0521	-0.795	0.0585	-1.336	0.00856
ALG3	ALG3, alpha-1,3- mannosyltransferase	0.155	0.595	-0.796	0.0318	-0.64	0.0402
ACVR1C	activin A receptor type 1C	1.559	0.000602	-0.799	0.0486	0.76	0.00774
ZMIZ1	zinc finger MIZ-type containing 1	-0.133	0.612	-0.8	0.0473	-0.933	0.036
LPAR5	lysophosphatidic acid receptor 5			-0.806	0.0234	-0.635	0.0172
DIRC2	disrupted in renal carcinoma 2	1.724	0.00119	-0.807	0.0378	0.917	0.00371
ABLIM1	actin binding LIM protein 1	2.24	9.11e-05	-0.816	0.031	1.423	0.00226
HIST2H3D	histone cluster 2 H3 family member d	-1.139	0.0626	-0.823	0.0942	-1.962	0.0144
CEP126	centrosomal protein 126	1.689	9.95e-06	-0.824	0.00661	0.865	0.00453
ZNF280B	zinc finger protein 280B	1.478	0.00253	-0.824	0.0522	0.654	0.0426
RAB27B	RAB27B, member RAS oncogene family	-0.413	0.17	-0.831	0.0109	-1.244	0.00114
mir-221	microRNA 221	-0.171	0.818	-0.836	0.118	-1.006	0.0104
FOXP3	forkhead box P3	3.129	7.33e-07	-0.846	0.0315	2.284	4.91e-07
ERP27	endoplasmic reticulum protein 27	-0.254	0.549	-0.858	0.0139	-1.112	0.00143
DIAPH3	diaphanous related formin 3	-0.67	0.0449	-0.863	0.0242	-1.533	0.0104
SIGMAR1	sigma non-opioid intracellular receptor 1			-0.895	0.015	-0.631	0.038
PTEN	phosphatase and tensin homolog	-0.642	0.033	-0.902	0.0124	-1.252	0.00512
RPL23A	ribosomal protein L23a	-0.467	0.0478	-0.928	0.0183	-0.904	0.0189
SMN1/SMN2	survival of motor neuron 1, telomeric	0.179	0.504	-0.93	0.0196	-0.751	0.0408
mir-597	microRNA 597	-0.012	0.972	-0.956	0.00822	-0.968	0.0138
OLFM2	olfactomedin 2	1.895	0.00309	-0.969	0.0226	0.926	0.0158
GAL3ST4	galactose-3-O-sulfotransferase 4	2.215	5.78e-06	-1.012	0.00324	1.203	0.00127
SNORD116@	small nucleolar RNA, C/D box 116 cluster	2.325	5.16e-05	-1.017	0.0395	1.552	0.000653
RPL17	ribosomal protein L17	-0.683	0.00961	-1.025	0.0167	-1.318	0.000503
KDM4C	lysine demethylase 4C	-0.421	0.0777	-1.041	0.00103	-0.684	0.0292
LYZ	lysozyme	-2.29	0.00502	-1.062	0.00946	-3.353	0.000245
mir-580	microRNA 580	0.45	0.359	-1.07	0.017	-0.62	0.0278
SUMO4	small ubiquitin-like modifier 4	0.307	0.314	-1.071	0.00213	-0.764	0.0272
IL22	interleukin 22	-1.788	0.0252	-1.095	0.00287	-2.883	0.00349
PI4K2B	phosphatidylinositol 4-kinase type 2 beta	0.564	0.101	-1.155	0.00196	-0.591	0.0342
PYM1	PYM homolog 1, exon junction complex associated factor	0.716	0.0438	-1.203	0.00631	-0.486	0.0408
C2orf81	chromosome 2 open reading frame 81	0.226	0.503	-1.209	0.00518	-0.983	0.00622
KDM6B	lysine demethylase 6B	2.045	5.27e-06	-1.353	0.00133	0.692	0.0158
SNRPN	small nuclear ribonucleoprotein polypeptide N	1.919	1.49e-05	-1.502	0.000585	1.437	0.000665
NFATC2IP	nuclear factor of activated T-cells 2 interacting protein	0.703	0.0583	-1.52	0.00148	-0.817	0.0166
NIPSNAP3B	nipsnap homolog 3B	1.392	0.000241	-1.529	0.00988	0.535	0.0327
mir-451	microRNA 451a	1.102	0.0368	-1.818	0.00693	-0.716	0.0153
