# Supplementary material for: A DAP5/eIF3d alternate mRNA translation mechanism promotes differentiation and immune suppression by human regulatory T cells
Source: Nat Commun. 2021 Nov 30;12:6979. doi: 10.1038/s41467-021-27087-w (PMC8632918; doi:10.1038/s41467-021-27087-w)
Supplement: Supplementary file 5 — Supplementary Data 2 [file 41467_2021_27087_MOESM5_ESM.xlsx]

## Sheet: Sheet1
Supplementary Data 2: TGFb treatment - Transcriptome
Symbol	Entrez Gene Name	Log2	P-value	Location	Type(s)
SPON1	spondin 1	3.538	3.9e-08	Extracellular Space	other
FNBP1L	formin binding protein 1 like	3.081	5.97e-07	Cytoplasm	other
CHRNA6	cholinergic receptor nicotinic alpha 6 subunit	3.009	0.000138	Plasma Membrane	transmembrane receptor
ITGAE	integrin subunit alpha E	2.784	0.0015	Plasma Membrane	other
LPCAT2	lysophosphatidylcholine acyltransferase 2	2.657	1.81e-06	Cytoplasm	enzyme
PRICKLE1	prickle planar cell polarity protein 1	2.653	1.17e-07	Nucleus	other
CAMSAP2	calmodulin regulated spectrin associated protein family member 2	2.639	4.88e-07	Other	other
CD101	CD101 molecule	2.596	2.67e-07	Plasma Membrane	other
STRIP2	striatin interacting protein 2	2.594	3.73e-06	Cytoplasm	other
FOXP3	forkhead box P3	2.537	5.37e-06	Nucleus	transcription regulator
MMP2	matrix metallopeptidase 2	2.492	1.56e-05	Extracellular Space	peptidase
SIAH3	siah E3 ubiquitin protein ligase family member 3	2.464	3.51e-06	Cytoplasm	other
SLC14A1	solute carrier family 14 member 1 (Kidd blood group)	2.419	0.000171	Plasma Membrane	transporter
CYP7B1	cytochrome P450 family 7 subfamily B member 1	2.325	0.00159	Cytoplasm	enzyme
CTSL	cathepsin L	2.283	0.000141	Cytoplasm	peptidase
CYP1A1	cytochrome P450 family 1 subfamily A member 1	2.258	2.93e-05	Cytoplasm	enzyme
CHST15	carbohydrate sulfotransferase 15	2.181	0.0016	Plasma Membrane	enzyme
DNAJC12	DnaJ heat shock protein family (Hsp40) member C12	2.149	0.00237	Other	other
MAGED2	MAGE family member D2	2.11	5.22e-05	Plasma Membrane	other
KIF5A	kinesin family member 5A	2.033	1.72e-05	Cytoplasm	transporter
ABLIM1	actin binding LIM protein 1	2.014	0.000218	Cytoplasm	other
PTK2	protein tyrosine kinase 2	2.012	0.000184	Cytoplasm	kinase
GPR157	G protein-coupled receptor 157	2.004	2.65e-05	Plasma Membrane	G-protein coupled receptor
DACH1	dachshund family transcription factor 1	1.994	0.000137	Nucleus	transcription regulator
TPST1	tyrosylprotein sulfotransferase 1	1.927	0.000206	Cytoplasm	enzyme
PLCL1	phospholipase C like 1	1.873	1.8e-05	Cytoplasm	enzyme
SUOX	sulfite oxidase	1.866	0.00138	Cytoplasm	enzyme
PTCHD1	patched domain containing 1	1.86	3.02e-05	Plasma Membrane	other
PFKFB3	6-phosphofructo-2-kinase/fructose-2,6-biphosphatase 3	1.856	3.16e-05	Cytoplasm	kinase
DAAM1	dishevelled associated activator of morphogenesis 1	1.836	0.00301	Cytoplasm	other
RHOU	ras homolog family member U	1.823	0.0087	Cytoplasm	enzyme
IL18RAP	interleukin 18 receptor accessory protein	1.817	0.000108	Plasma Membrane	transmembrane receptor
CLIC3	chloride intracellular channel 3	1.775	0.000129	Nucleus	ion channel
IL1A	interleukin 1 alpha	1.756	0.0968	Extracellular Space	cytokine
PTGFRN	prostaglandin F2 receptor inhibitor	1.752	0.00122	Plasma Membrane	other
CD200	CD200 molecule	1.747	0.000138	Plasma Membrane	other
CCR4	C-C motif chemokine receptor 4	1.731	5.33e-05	Plasma Membrane	G-protein coupled receptor
ADD2	adducin 2	1.731	0.00433	Cytoplasm	other
RGS16	regulator of G-protein signaling 16	1.73	0.00048	Cytoplasm	other
RGS1	regulator of G-protein signaling 1	1.723	0.00319	Plasma Membrane	other
QPCT	glutaminyl-peptide cyclotransferase	1.718	0.000144	Cytoplasm	enzyme
IRS2	insulin receptor substrate 2	1.717	0.000253	Cytoplasm	enzyme
GAL3ST4	galactose-3-O-sulfotransferase 4	1.695	6.32e-05	Cytoplasm	enzyme
LDLRAD4	low density lipoprotein receptor class A domain containing 4	1.693	1.92e-05	Cytoplasm	other
PKD1L3	polycystin 1 like 3, transient receptor potential channel interacting	1.687	0.0121	Plasma Membrane	ion channel
JUN	Jun proto-oncogene, AP-1 transcription factor subunit	1.681	0.000174	Nucleus	transcription regulator
BMPR2	bone morphogenetic protein receptor type 2	1.666	3.12e-05	Plasma Membrane	kinase
CEP126	centrosomal protein 126	1.657	1.18e-05	Cytoplasm	other
INPP5F	inositol polyphosphate-5-phosphatase F	1.646	0.00278	Plasma Membrane	phosphatase
TOX2	TOX high mobility group box family member 2	1.639	0.000199	Nucleus	transcription regulator
NBPF10 (includes others)	neuroblastoma breakpoint family member 20	1.63	0.00416	Other	other
GLT1D1	glycosyltransferase 1 domain containing 1	1.627	0.01	Extracellular Space	enzyme
LETM2	leucine zipper and EF-hand containing transmembrane protein 2	1.626	1.37e-05	Other	other
BCL6	B-cell CLL/lymphoma 6	1.609	4.73e-05	Nucleus	transcription regulator
PLEK2	pleckstrin 2	1.607	0.000373	Other	other
CYTH3	cytohesin 3	1.603	0.000131	Cytoplasm	other
CCL20	C-C motif chemokine ligand 20	1.596	0.00119	Extracellular Space	cytokine
RYR1	ryanodine receptor 1	1.538	4.56e-05	Cytoplasm	ion channel
VASH1	vasohibin 1	1.529	9.86e-05	Extracellular Space	other
NIPAL2	NIPA like domain containing 2	1.523	0.000705	Other	other
AHCYL2	adenosylhomocysteinase like 2	1.496	5.03e-05	Other	enzyme
ANPEP	alanyl aminopeptidase, membrane	1.495	0.000248	Plasma Membrane	peptidase
PCGF2	polycomb group ring finger 2	1.494	0.00172	Nucleus	transcription regulator
ZC2HC1A	zinc finger C2HC-type containing 1A	1.492	0.000251	Other	other
IL6R	interleukin 6 receptor	1.489	0.00178	Plasma Membrane	transmembrane receptor
RASGRP4	RAS guanyl releasing protein 4	1.471	0.000384	Cytoplasm	other
GOLGA8K (includes others)	golgin A8 family member K	1.469	0.000464	Other	other
CDH1	cadherin 1	1.457	0.00661	Plasma Membrane	other
FCRL4	Fc receptor like 4	1.457	0.00256	Cytoplasm	other
PGM2L1	phosphoglucomutase 2 like 1	1.418	0.00247	Cytoplasm	enzyme
NAP1L3	nucleosome assembly protein 1 like 3	1.414	0.00186	Nucleus	other
PPOX	protoporphyrinogen oxidase	1.4	0.00012	Cytoplasm	enzyme
SLC41A2	solute carrier family 41 member 2	1.388	0.00726	Plasma Membrane	transporter
TGFBI	transforming growth factor beta induced	1.374	0.00102	Extracellular Space	other
CCDC88A	coiled-coil domain containing 88A	1.373	0.0102	Cytoplasm	other
CTLA4	cytotoxic T-lymphocyte associated protein 4	1.364	0.00463	Plasma Membrane	transmembrane receptor
DYRK3	dual specificity tyrosine phosphorylation regulated kinase 3	1.352	0.000895	Nucleus	kinase
EXTL2	exostosin like glycosyltransferase 2	1.35	0.00355	Cytoplasm	enzyme
MYO1D	myosin ID	1.339	0.000539	Cytoplasm	other
KIT	KIT proto-oncogene receptor tyrosine kinase	1.336	0.0407	Plasma Membrane	transmembrane receptor
IKZF4	IKAROS family zinc finger 4	1.322	0.000107	Nucleus	transcription regulator
TRPC3	transient receptor potential cation channel subfamily C member 3	1.319	0.000394	Plasma Membrane	ion channel
HOOK1	hook microtubule tethering protein 1	1.313	0.0292	Cytoplasm	other
F5	coagulation factor V	1.308	0.0311	Plasma Membrane	enzyme
STARD6	StAR related lipid transfer domain containing 6	1.307	0.000474	Other	transporter
DPY19L2	dpy-19 like 2	1.303	0.000284	Nucleus	other
RBPMS	RNA binding protein with multiple splicing	1.298	0.0448	Cytoplasm	transcription regulator
DUSP4	dual specificity phosphatase 4	1.293	0.0104	Nucleus	phosphatase
MYO5B	myosin VB	1.292	0.000974	Cytoplasm	enzyme
MYO7A	myosin VIIA	1.274	0.000454	Cytoplasm	enzyme
PKIA	protein kinase (cAMP-dependent, catalytic) inhibitor alpha	1.271	0.000276	Cytoplasm	other
TNFSF4	tumor necrosis factor superfamily member 4	1.267	0.00482	Extracellular Space	cytokine
NCS1	neuronal calcium sensor 1	1.264	0.0077	Plasma Membrane	other
TRPC1	transient receptor potential cation channel subfamily C member 1	1.252	0.000486	Plasma Membrane	ion channel
ATRNL1	attractin like 1	1.25	0.000548	Other	other
FHL3	four and a half LIM domains 3	1.243	0.0131	Plasma Membrane	other
CACNA1C	calcium voltage-gated channel subunit alpha1 C	1.24	0.00914	Plasma Membrane	ion channel
SLC9A7	solute carrier family 9 member A7	1.24	0.00273	Cytoplasm	transporter
DNM3	dynamin 3	1.239	0.000134	Cytoplasm	enzyme
CREB3L3	cAMP responsive element binding protein 3 like 3	1.236	0.0221	Cytoplasm	transcription regulator
TMOD1	tropomodulin 1	1.22	0.00132	Cytoplasm	enzyme
FBLN7	fibulin 7	1.209	0.00123	Extracellular Space	other
C1orf106	chromosome 1 open reading frame 106	1.203	0.000618	Other	other
DSG2	desmoglein 2	1.2	0.0133	Plasma Membrane	other
TNFRSF11A	TNF receptor superfamily member 11a	1.199	0.000719	Plasma Membrane	transmembrane receptor
CTSLP2	cathepsin L pseudogene 2	1.195	0.000247	Other	other
DIXDC1	DIX domain containing 1	1.194	0.00329	Cytoplasm	other
TIAM2	T-cell lymphoma invasion and metastasis 2	1.192	0.000934	Cytoplasm	enzyme
EVI5	ecotropic viral integration site 5	1.186	0.000617	Cytoplasm	other
TSPAN33	tetraspanin 33	1.175	0.0261	Plasma Membrane	other
GOLGA8EP/GOLGA8G	golgin A8 family member G	1.17	0.000503	Other	other
TTN	titin	1.169	0.00403	Cytoplasm	kinase
OLFM2	olfactomedin 2	1.168	0.0393	Cytoplasm	other
EVA1C	eva-1 homolog C	1.166	0.00042	Other	other
SGCB	sarcoglycan beta	1.157	0.00174	Plasma Membrane	other
COL6A3	collagen type VI alpha 3 chain	1.154	0.000262	Extracellular Space	other
PPP1R2	protein phosphatase 1 regulatory inhibitor subunit 2	1.151	0.00317	Cytoplasm	phosphatase
NKD1	naked cuticle homolog 1	1.151	0.00607	Other	other
TMIGD2	transmembrane and immunoglobulin domain containing 2	1.15	0.00416	Other	other
ATP1B1	ATPase Na+/K+ transporting subunit beta 1	1.15	0.00527	Plasma Membrane	transporter
PPIP5K1	diphosphoinositol pentakisphosphate kinase 1	1.148	0.00651	Nucleus	phosphatase
TGFB1I1	transforming growth factor beta 1 induced transcript 1	1.142	0.00451	Nucleus	transcription regulator
AFAP1	actin filament associated protein 1	1.137	0.000384	Cytoplasm	other
SNX25	sorting nexin 25	1.121	0.00391	Cytoplasm	other
WASF1	WAS protein family member 1	1.12	0.011	Nucleus	other
ZDHHC15	zinc finger DHHC-type containing 15	1.12	0.00264	Cytoplasm	enzyme
ZBTB18	zinc finger and BTB domain containing 18	1.12	0.00374	Nucleus	transcription regulator
PMEPA1	prostate transmembrane protein, androgen induced 1	1.116	0.000407	Plasma Membrane	other
AKAP5	A-kinase anchoring protein 5	1.111	0.00164	Plasma Membrane	other
TUBG2	tubulin gamma 2	1.111	0.00185	Cytoplasm	other
RBMS2	RNA binding motif single stranded interacting protein 2	1.11	0.00278	Nucleus	other
NYNRIN	NYN domain and retroviral integrase containing	1.11	0.00275	Other	other
IVNS1ABP	influenza virus NS1A binding protein	1.109	0.000722	Nucleus	other
ST8SIA6	ST8 alpha-N-acetyl-neuraminide alpha-2,8-sialyltransferase 6	1.104	0.0186	Cytoplasm	enzyme
PGBD1	piggyBac transposable element derived 1	1.103	0.00115	Extracellular Space	enzyme
ZNF358	zinc finger protein 358	1.1	0.00477	Nucleus	other
CRISPLD1	cysteine rich secretory protein LCCL domain containing 1	1.099	0.0072	Cytoplasm	other
SEMA7A	semaphorin 7A (John Milton Hagen blood group)	1.094	0.00242	Plasma Membrane	transmembrane receptor
NBPF3	neuroblastoma breakpoint family member 3	1.093	0.00686	Other	other
PTPN14	protein tyrosine phosphatase, non-receptor type 14	1.09	0.00211	Cytoplasm	phosphatase
TUBB4A	tubulin beta 4A class IVa	1.087	0.00611	Cytoplasm	other
let-7	microRNA let-7a-1	1.085	0.00854	Cytoplasm	microRNA
KIAA1147	KIAA1147	1.081	0.00628	Other	other
CDK14	cyclin dependent kinase 14	1.07	0.0223	Nucleus	kinase
MPP6	membrane palmitoylated protein 6	1.07	0.00194	Plasma Membrane	kinase
CIITA	class II major histocompatibility complex transactivator	1.063	0.00875	Nucleus	transcription regulator
SNRPN	small nuclear ribonucleoprotein polypeptide N	1.062	0.00173	Nucleus	other
ANKRD26	ankyrin repeat domain 26	1.061	0.000417	Nucleus	transcription regulator
PRKD3	protein kinase D3	1.06	0.0014	Nucleus	kinase
GPR63	G protein-coupled receptor 63	1.051	0.00647	Plasma Membrane	G-protein coupled receptor
RDX	radixin	1.049	0.00324	Cytoplasm	other
SNAPC1	small nuclear RNA activating complex polypeptide 1	1.041	0.00152	Nucleus	other
LONRF3	LON peptidase N-terminal domain and ring finger 3	1.037	0.00388	Other	other
HECTD2	HECT domain E3 ubiquitin protein ligase 2	1.037	0.00884	Cytoplasm	enzyme
KCNC3	potassium voltage-gated channel subfamily C member 3	1.037	0.00323	Plasma Membrane	ion channel
EPB41L5	erythrocyte membrane protein band 4.1 like 5	1.036	0.00174	Plasma Membrane	other
YPEL2	yippee like 2	1.034	0.0133	Nucleus	other
CD24	CD24 molecule	1.027	0.00218	Plasma Membrane	other
STAG3	stromal antigen 3	1.026	0.00138	Nucleus	other
C20orf194	chromosome 20 open reading frame 194	1.021	0.00154	Nucleus	other
FSD1	fibronectin type III and SPRY domain containing 1	1.015	0.00215	Cytoplasm	other
KDM6B	lysine demethylase 6B	0.995	0.00193	Extracellular Space	enzyme
ELOVL4	ELOVL fatty acid elongase 4	0.992	0.00728	Cytoplasm	enzyme
GRAMD3	GRAM domain containing 3	0.984	0.00747	Extracellular Space	other
C8orf37	chromosome 8 open reading frame 37	0.984	0.0193	Cytoplasm	other
ZNF280B	zinc finger protein 280B	0.983	0.0247	Nucleus	other
CSGALNACT1	chondroitin sulfate N-acetylgalactosaminyltransferase 1	0.969	0.003	Cytoplasm	enzyme
AFF2	AF4/FMR2 family member 2	0.963	0.00261	Nucleus	other
MYL9	myosin light chain 9	0.953	0.00662	Cytoplasm	other
MUM1	melanoma associated antigen (mutated) 1	0.953	0.0197	Nucleus	other
CCDC122	coiled-coil domain containing 122	0.952	0.00112	Other	other
FER	FER tyrosine kinase	0.95	0.00271	Cytoplasm	kinase
ST6GALNAC3	ST6 N-acetylgalactosaminide alpha-2,6-sialyltransferase 3	0.95	0.0475	Cytoplasm	enzyme
SERPINI1	serpin family I member 1	0.946	0.00729	Extracellular Space	other
ZBED2	zinc finger BED-type containing 2	0.945	0.0335	Other	other
GXYLT1	glucoside xylosyltransferase 1	0.944	0.00383	Cytoplasm	enzyme
CRTAP	cartilage associated protein	0.944	0.00182	Extracellular Space	other
SGPP2	sphingosine-1-phosphate phosphatase 2	0.942	0.00596	Cytoplasm	phosphatase
RRM2B	ribonucleotide reductase regulatory TP53 inducible subunit M2B	0.942	0.00281	Nucleus	enzyme
TNFSF13B	tumor necrosis factor superfamily member 13b	0.941	0.00706	Extracellular Space	cytokine
CMPK2	cytidine/uridine monophosphate kinase 2	0.939	0.0242	Cytoplasm	kinase
ADTRP	androgen dependent TFPI regulating protein	0.938	0.0117	Plasma Membrane	other
YAF2	YY1 associated factor 2	0.931	0.0217	Nucleus	transcription regulator
GALNT2	polypeptide N-acetylgalactosaminyltransferase 2	0.931	0.0138	Cytoplasm	enzyme
CSPG5	chondroitin sulfate proteoglycan 5	0.93	0.00851	Extracellular Space	growth factor
DOCK7	dedicator of cytokinesis 7	0.929	0.0202	Plasma Membrane	other
LRRC1	leucine rich repeat containing 1	0.925	0.00336	Cytoplasm	other
TMOD2	tropomodulin 2	0.922	0.00202	Cytoplasm	other
RNF130	ring finger protein 130	0.92	0.0233	Cytoplasm	peptidase
KLHDC1	kelch domain containing 1	0.92	0.00262	Cytoplasm	other
TMEM200A	transmembrane protein 200A	0.918	0.00546	Other	other
CASK	calcium/calmodulin dependent serine protein kinase	0.917	0.00352	Plasma Membrane	kinase
FAM102B	family with sequence similarity 102 member B	0.916	0.0185	Other	other
ARMCX1	armadillo repeat containing, X-linked 1	0.913	0.0044	Other	other
GPR34	G protein-coupled receptor 34	0.912	0.00587	Plasma Membrane	G-protein coupled receptor
LRRC63	leucine rich repeat containing 63	0.911	0.0109	Other	transcription regulator
TRAV7	T cell receptor alpha variable 7	0.91	0.0387	Other	other
DENND2C	DENN domain containing 2C	0.91	0.00261	Other	other
UBE2Q2P1	ubiquitin conjugating enzyme E2 Q2 pseudogene 1	0.909	0.0404	Other	other
ASIC1	acid sensing ion channel subunit 1	0.908	0.0023	Plasma Membrane	ion channel
NUDT11	nudix hydrolase 11	0.908	0.0278	Cytoplasm	phosphatase
LSR	lipolysis stimulated lipoprotein receptor	0.907	0.00513	Nucleus	transcription regulator
KCNMB4	potassium calcium-activated channel subfamily M regulatory beta subunit 4	0.907	0.00171	Plasma Membrane	ion channel
IL18R1	interleukin 18 receptor 1	0.906	0.0128	Plasma Membrane	transmembrane receptor
PAK1	p21 (RAC1) activated kinase 1	0.905	0.00278	Cytoplasm	kinase
AMOT	angiomotin	0.904	0.0433	Plasma Membrane	other
ZNRF1	zinc and ring finger 1	0.903	0.0158	Cytoplasm	enzyme
CEP112	centrosomal protein 112	0.898	0.0201	Cytoplasm	other
MAP9	microtubule associated protein 9	0.897	0.00959	Other	other
FARP1	FERM, ARH/RhoGEF and pleckstrin domain protein 1	0.893	0.00489	Plasma Membrane	other
NBEA	neurobeachin	0.892	0.00145	Cytoplasm	other
SIRPB1	signal regulatory protein beta 1	0.892	0.00232	Plasma Membrane	other
MB21D1	Mab-21 domain containing 1	0.891	0.0023	Cytoplasm	enzyme
ROGDI	rogdi homolog	0.89	0.00332	Nucleus	other
ZCCHC14	zinc finger CCHC-type containing 14	0.889	0.034	Other	other
PPP1R13L	protein phosphatase 1 regulatory subunit 13 like	0.887	0.00423	Nucleus	transcription regulator
ST8SIA1	ST8 alpha-N-acetyl-neuraminide alpha-2,8-sialyltransferase 1	0.887	0.0219	Cytoplasm	enzyme
EXD2	exonuclease 3'-5' domain containing 2	0.886	0.00355	Other	other
ITGA3	integrin subunit alpha 3	0.886	0.00246	Plasma Membrane	other
ABAT	4-aminobutyrate aminotransferase	0.886	0.00365	Cytoplasm	enzyme
ICA1	islet cell autoantigen 1	0.883	0.00659	Cytoplasm	other
UEVLD	UEV and lactate/malate dehyrogenase domains	0.882	0.00374	Cytoplasm	enzyme
ANKRD42	ankyrin repeat domain 42	0.881	0.013	Nucleus	transcription regulator
AFDN	afadin, adherens junction formation factor	0.879	0.00428	Nucleus	other
IGHM	immunoglobulin heavy constant mu	0.877	0.0122	Plasma Membrane	transmembrane receptor
NCBP3	nuclear cap binding subunit 3	0.874	0.0131	Nucleus	other
CORO2A	coronin 2A	0.873	0.00257	Cytoplasm	other
WBP4	WW domain binding protein 4	0.868	0.00255	Cytoplasm	other
GCA	grancalcin	0.867	0.00339	Cytoplasm	other
IL2RB	interleukin 2 receptor subunit beta	0.866	0.00172	Plasma Membrane	transmembrane receptor
CCDC152	coiled-coil domain containing 152	0.866	0.0398	Other	other
ID3	inhibitor of DNA binding 3, HLH protein	0.862	0.0509	Nucleus	transcription regulator
ATP10D	ATPase phospholipid transporting 10D (putative)	0.86	0.00431	Cytoplasm	transporter
ENOX1	ecto-NOX disulfide-thiol exchanger 1	0.86	0.011	Plasma Membrane	other
MCF2L2	MCF.2 cell line derived transforming sequence-like 2	0.86	0.0066	Other	other
TTC8	tetratricopeptide repeat domain 8	0.859	0.00274	Cytoplasm	other
SAV1	salvador family WW domain containing protein 1	0.858	0.00558	Cytoplasm	other
MID2	midline 2	0.854	0.00894	Cytoplasm	other
NCKAP1	NCK associated protein 1	0.852	0.0394	Plasma Membrane	other
KCNH4	potassium voltage-gated channel subfamily H member 4	0.851	0.00397	Plasma Membrane	ion channel
CEP70	centrosomal protein 70	0.85	0.0116	Cytoplasm	other
MICAL2	microtubule associated monooxygenase, calponin and LIM domain containing 2	0.85	0.004	Cytoplasm	enzyme
SIPA1L3	signal induced proliferation associated 1 like 3	0.849	0.00834	Extracellular Space	other
SOX4	SRY-box 4	0.847	0.237	Nucleus	transcription regulator
UPK1A	uroplakin 1A	0.847	0.0318	Plasma Membrane	other
EXT1	exostosin glycosyltransferase 1	0.844	0.0281	Cytoplasm	enzyme
CDS1	CDP-diacylglycerol synthase 1	0.84	0.048	Cytoplasm	enzyme
CDC42BPB	CDC42 binding protein kinase beta	0.84	0.00558	Cytoplasm	kinase
GCNT1	glucosaminyl (N-acetyl) transferase 1, core 2	0.84	0.0306	Cytoplasm	enzyme
MAP4K3	mitogen-activated protein kinase kinase kinase kinase 3	0.838	0.00368	Other	kinase
ZNF610	zinc finger protein 610	0.837	0.0166	Extracellular Space	other
ENPP4	ectonucleotide pyrophosphatase/phosphodiesterase 4 (putative)	0.837	0.0455	Cytoplasm	enzyme
ANKRD50	ankyrin repeat domain 50	0.837	0.00477	Other	other
USP53	ubiquitin specific peptidase 53	0.833	0.00449	Extracellular Space	enzyme
NRSN2	neurensin 2	0.832	0.00735	Plasma Membrane	other
SPATA6	spermatogenesis associated 6	0.831	0.00358	Cytoplasm	other
ARHGAP5	Rho GTPase activating protein 5	0.828	0.00572	Cytoplasm	enzyme
RRAS	related RAS viral (r-ras) oncogene homolog	0.828	0.00595	Cytoplasm	enzyme
SH3RF1	SH3 domain containing ring finger 1	0.827	0.0205	Cytoplasm	other
DNAJC28	DnaJ heat shock protein family (Hsp40) member C28	0.827	0.00566	Other	other
MRC2	mannose receptor C type 2	0.827	0.00561	Plasma Membrane	transmembrane receptor
MARCH3	membrane associated ring-CH-type finger 3	0.825	0.0102	Cytoplasm	other
PCYOX1	prenylcysteine oxidase 1	0.825	0.00446	Cytoplasm	enzyme
ARHGAP18	Rho GTPase activating protein 18	0.823	0.00574	Cytoplasm	other
GYPE	glycophorin E (MNS blood group)	0.823	0.0251	Plasma Membrane	other
ZNF768	zinc finger protein 768	0.822	0.0074	Other	other
LRIG1	leucine rich repeats and immunoglobulin like domains 1	0.822	0.00318	Extracellular Space	other
IKZF3	IKAROS family zinc finger 3	0.821	0.00437	Nucleus	transcription regulator
POLI	DNA polymerase iota	0.821	0.011	Nucleus	enzyme
ULK4P3	ULK4 pseudogene 3	0.82	0.00784	Other	other
FLVCR2	feline leukemia virus subgroup C cellular receptor family member 2	0.82	0.0102	Plasma Membrane	transporter
ARL13B	ADP ribosylation factor like GTPase 13B	0.82	0.00649	Extracellular Space	other
DFNA5	DFNA5, deafness associated tumor suppressor	0.819	0.0406	Cytoplasm	other
LACC1	laccase domain containing 1	0.817	0.0267	Cytoplasm	other
ABCA2	ATP binding cassette subfamily A member 2	0.817	0.00681	Plasma Membrane	transporter
PLD2	phospholipase D2	0.816	0.00663	Cytoplasm	enzyme
DHRS3	dehydrogenase/reductase 3	0.813	0.0123	Cytoplasm	enzyme
ZFP28	ZFP28 zinc finger protein	0.813	0.0127	Nucleus	other
IRF2BP2	interferon regulatory factor 2 binding protein 2	0.812	0.00749	Nucleus	transcription regulator
PRKAR2B	protein kinase cAMP-dependent type II regulatory subunit beta	0.812	0.00353	Cytoplasm	kinase
SEC14L2	SEC14 like lipid binding 2	0.811	0.0312	Cytoplasm	transporter
IFT74	intraflagellar transport 74	0.808	0.00293	Cytoplasm	other
MYB	MYB proto-oncogene, transcription factor	0.808	0.0899	Nucleus	transcription regulator
FAM174B	family with sequence similarity 174 member B	0.805	0.0148	Other	other
IL7	interleukin 7	0.805	0.00565	Extracellular Space	cytokine
LMCD1	LIM and cysteine rich domains 1	0.804	0.00985	Cytoplasm	transcription regulator
SPIRE1	spire type actin nucleation factor 1	0.803	0.0227	Cytoplasm	other
GPR132	G protein-coupled receptor 132	0.803	0.00767	Plasma Membrane	G-protein coupled receptor
MKL2	MKL1/myocardin like 2	0.803	0.00472	Nucleus	transcription regulator
IRAK1BP1	interleukin 1 receptor associated kinase 1 binding protein 1	0.802	0.0204	Other	other
AHR	aryl hydrocarbon receptor	0.8	0.00629	Nucleus	ligand-dependent nuclear receptor
ZNF430	zinc finger protein 430	0.799	0.00408	Nucleus	other
MAGI3	membrane associated guanylate kinase, WW and PDZ domain containing 3	0.796	0.00982	Cytoplasm	kinase
RSAD2	radical S-adenosyl methionine domain containing 2	0.792	0.0297	Cytoplasm	enzyme
RLN1	relaxin 1	0.791	0.0256	Extracellular Space	other
NDUFA4	NDUFA4, mitochondrial complex associated	0.79	0.0119	Cytoplasm	enzyme
ITGAV	integrin subunit alpha V	0.789	0.0171	Plasma Membrane	transmembrane receptor
NINL	ninein like	0.789	0.0334	Cytoplasm	other
CCDC112	coiled-coil domain containing 112	0.789	0.0335	Extracellular Space	other
HLF	HLF, PAR bZIP transcription factor	0.788	0.00579	Nucleus	transcription regulator
CBLN3	cerebellin 3 precursor	0.787	0.00576	Extracellular Space	other
RALA	RAS like proto-oncogene A	0.786	0.00456	Cytoplasm	enzyme
BMP2K	BMP2 inducible kinase	0.785	0.00296	Nucleus	kinase
ITIH4	inter-alpha-trypsin inhibitor heavy chain family member 4	0.784	0.0232	Extracellular Space	other
SMAD6	SMAD family member 6	0.782	0.0273	Nucleus	transcription regulator
GSTT1	glutathione S-transferase theta 1	0.782	0.0092	Cytoplasm	enzyme
CCDC141	coiled-coil domain containing 141	0.78	0.0159	Cytoplasm	other
CYB5A	cytochrome b5 type A	0.778	0.0209	Cytoplasm	enzyme
SYT11	synaptotagmin 11	0.778	0.0185	Cytoplasm	transporter
ZNF678	zinc finger protein 678	0.777	0.0143	Nucleus	other
CTTNBP2NL	CTTNBP2 N-terminal like	0.775	0.00362	Cytoplasm	other
VDR	vitamin D (1,25- dihydroxyvitamin D3) receptor	0.775	0.0102	Nucleus	transcription regulator
PHLPP2	PH domain and leucine rich repeat protein phosphatase 2	0.771	0.00975	Cytoplasm	enzyme
MARCH2	membrane associated ring-CH-type finger 2	0.766	0.00436	Cytoplasm	enzyme
SCCPDH	saccharopine dehydrogenase (putative)	0.765	0.0214	Cytoplasm	other
MSRB2	methionine sulfoxide reductase B2	0.765	0.0204	Nucleus	transcription regulator
RTN4IP1	reticulon 4 interacting protein 1	0.762	0.031	Cytoplasm	enzyme
ACVR1C	activin A receptor type 1C	0.76	0.0394	Plasma Membrane	kinase
TRO	trophinin	0.76	0.0167	Plasma Membrane	other
USP49	ubiquitin specific peptidase 49	0.759	0.00424	Other	peptidase
SKAP2	src kinase associated phosphoprotein 2	0.759	0.0402	Cytoplasm	other
RAB18	RAB18, member RAS oncogene family	0.758	0.0072	Cytoplasm	enzyme
RCN2	reticulocalbin 2	0.758	0.00653	Cytoplasm	other
HCN2	hyperpolarization activated cyclic nucleotide gated potassium channel 2	0.756	0.0319	Plasma Membrane	ion channel
SNRNP48	small nuclear ribonucleoprotein U11/U12 subunit 48	0.755	0.00663	Nucleus	other
USP27X	ubiquitin specific peptidase 27, X-linked	0.753	0.0141	Other	peptidase
NDN	necdin, MAGE family member	0.752	0.00998	Nucleus	transcription regulator
C1QTNF6	C1q and tumor necrosis factor related protein 6	0.749	0.0426	Extracellular Space	other
BPGM	bisphosphoglycerate mutase	0.748	0.0235	Extracellular Space	phosphatase
TNFAIP3	TNF alpha induced protein 3	0.748	0.00542	Nucleus	enzyme
TULP4	tubby like protein 4	0.746	0.00713	Cytoplasm	transcription regulator
SSX2IP	SSX family member 2 interacting protein	0.746	0.00717	Plasma Membrane	other
CHKA	choline kinase alpha	0.745	0.0258	Cytoplasm	kinase
SCRN3	secernin 3	0.745	0.00701	Other	other
TUFT1	tuftelin 1	0.744	0.00821	Cytoplasm	other
FAM69A	family with sequence similarity 69 member A	0.743	0.0124	Other	other
STARD3	StAR related lipid transfer domain containing 3	0.743	0.0199	Cytoplasm	transporter
PCMTD1	protein-L-isoaspartate (D-aspartate) O-methyltransferase domain containing 1	0.742	0.0144	Cytoplasm	enzyme
PHC1	polyhomeotic homolog 1	0.742	0.0143	Nucleus	transcription regulator
PCBP4	poly(rC) binding protein 4	0.74	0.0138	Nucleus	other
C11orf63	chromosome 11 open reading frame 63	0.739	0.00664	Other	other
ZNF681	zinc finger protein 681	0.738	0.047	Other	other
ZNF470	zinc finger protein 470	0.737	0.00777	Nucleus	other
LMLN	leishmanolysin like peptidase	0.737	0.00875	Plasma Membrane	peptidase
CHST10	carbohydrate sulfotransferase 10	0.736	0.00913	Cytoplasm	enzyme
SELENON	selenoprotein N	0.736	0.00781	Cytoplasm	other
NLRP1	NLR family pyrin domain containing 1	0.735	0.00451	Cytoplasm	other
DPY19L4	dpy-19 like 4 (C. elegans)	0.732	0.00492	Other	other
SPATA1	spermatogenesis associated 1	0.731	0.0202	Other	other
CLHC1	clathrin heavy chain linker domain containing 1	0.73	0.0447	Other	other
HLA-DRA	major histocompatibility complex, class II, DR alpha	0.725	0.0373	Plasma Membrane	transmembrane receptor
SPP1	secreted phosphoprotein 1	0.723	0.0239	Extracellular Space	cytokine
SLC22A17	solute carrier family 22 member 17	0.722	0.00796	Plasma Membrane	transporter
LAPTM4B	lysosomal protein transmembrane 4 beta	0.721	0.034	Cytoplasm	other
MEST	mesoderm specific transcript	0.719	0.0206	Cytoplasm	peptidase
RASGRP3	RAS guanyl releasing protein 3	0.718	0.00651	Cytoplasm	other
VEZT	vezatin, adherens junctions transmembrane protein	0.715	0.00605	Plasma Membrane	other
CAPRIN2	caprin family member 2	0.711	0.00587	Cytoplasm	other
PRAG1	PEAK1 related kinase activating pseudokinase 1	0.711	0.0184	Nucleus	kinase
CNN3	calponin 3	0.709	0.0218	Cytoplasm	other
BEX1	brain expressed X-linked 1	0.709	0.0207	Other	other
PCBP3	poly(rC) binding protein 3	0.708	0.00864	Nucleus	transcription regulator
ZBTB20	zinc finger and BTB domain containing 20	0.707	0.0113	Nucleus	transcription regulator
GALNT10	polypeptide N-acetylgalactosaminyltransferase 10	0.706	0.0119	Cytoplasm	enzyme
GKAP1	G kinase anchoring protein 1	0.706	0.0234	Cytoplasm	other
LRRC37A3 (includes others)	leucine rich repeat containing 37 member A3	0.706	0.017	Other	other
LRRC39	leucine rich repeat containing 39	0.704	0.0215	Other	other
MAGEF1	MAGE family member F1	0.703	0.0171	Cytoplasm	other
KIAA1671	KIAA1671	0.702	0.0144	Other	other
TTC21B	tetratricopeptide repeat domain 21B	0.7	0.025	Extracellular Space	other
GRAP2	GRB2-related adaptor protein 2	0.7	0.0158	Cytoplasm	other
ZFP14	ZFP14 zinc finger protein	0.699	0.0188	Nucleus	other
CCPG1	cell cycle progression 1	0.696	0.00791	Other	other
UBE2E2	ubiquitin conjugating enzyme E2 E2	0.696	0.00744	Cytoplasm	enzyme
AASS	aminoadipate-semialdehyde synthase	0.695	0.0078	Cytoplasm	enzyme
BBS7	Bardet-Biedl syndrome 7	0.695	0.0224	Cytoplasm	other
IDS	iduronate 2-sulfatase	0.694	0.00814	Cytoplasm	enzyme
RLN2	relaxin 2	0.693	0.0149	Extracellular Space	other
CAAP1	caspase activity and apoptosis inhibitor 1	0.693	0.0355	Other	other
NOC3L	NOC3 like DNA replication regulator	0.692	0.0328	Nucleus	other
ETV6	ETS variant 6	0.691	0.0356	Nucleus	transcription regulator
NBEAL1	neurobeachin like 1	0.691	0.0446	Other	other
FBXO30	F-box protein 30	0.69	0.00758	Extracellular Space	other
ANKRD6	ankyrin repeat domain 6	0.687	0.0135	Nucleus	transcription regulator
NRIP3	nuclear receptor interacting protein 3	0.685	0.00799	Other	other
FDX1	ferredoxin 1	0.684	0.00806	Cytoplasm	transporter
MOSPD2	motile sperm domain containing 2	0.683	0.0284	Other	other
GSTO1	glutathione S-transferase omega 1	0.683	0.0304	Cytoplasm	enzyme
BIRC2	baculoviral IAP repeat containing 2	0.683	0.0237	Cytoplasm	enzyme
ERCC6	ERCC excision repair 6, chromatin remodeling factor	0.682	0.0169	Nucleus	transcription regulator
HLTF	helicase like transcription factor	0.681	0.0156	Nucleus	transcription regulator
SAMD4A	sterile alpha motif domain containing 4A	0.681	0.0151	Cytoplasm	translation regulator
SEC62	SEC62 homolog, preprotein translocation factor	0.68	0.0128	Cytoplasm	transporter
OCRL	OCRL, inositol polyphosphate-5-phosphatase	0.678	0.0358	Cytoplasm	phosphatase
PLAG1	PLAG1 zinc finger	0.678	0.0199	Nucleus	transcription regulator
MINPP1	multiple inositol-polyphosphate phosphatase 1	0.678	0.00844	Cytoplasm	phosphatase
TRUB1	TruB pseudouridine synthase family member 1	0.676	0.0189	Other	enzyme
TMEM87B	transmembrane protein 87B	0.676	0.00795	Other	other
SARDH	sarcosine dehydrogenase	0.675	0.0122	Cytoplasm	enzyme
ZNF235	zinc finger protein 235	0.674	0.0176	Nucleus	other
USP35	ubiquitin specific peptidase 35	0.674	0.00962	Extracellular Space	peptidase
SDCCAG8	serologically defined colon cancer antigen 8	0.673	0.0103	Cytoplasm	other
TIGD2	tigger transposable element derived 2	0.673	0.0305	Other	other
ZSWIM3	zinc finger SWIM-type containing 3	0.671	0.0163	Other	other
FMNL3	formin like 3	0.668	0.011	Cytoplasm	other
CLDN1	claudin 1	0.666	0.126	Plasma Membrane	other
SCOC	short coiled-coil protein	0.666	0.0207	Cytoplasm	other
mir-548	microRNA 579	0.665	0.047	Cytoplasm	microRNA
ZC3H12D	zinc finger CCCH-type containing 12D	0.665	0.0215	Cytoplasm	other
SOS2	SOS Ras/Rho guanine nucleotide exchange factor 2	0.665	0.0124	Cytoplasm	other
ZC3H8	zinc finger CCCH-type containing 8	0.663	0.0243	Nucleus	transcription regulator
LGALS8	galectin 8	0.663	0.00919	Extracellular Space	other
ZNF827	zinc finger protein 827	0.663	0.0164	Other	other
MCF2	MCF.2 cell line derived transforming sequence	0.663	0.0181	Cytoplasm	other
SPRYD7	SPRY domain containing 7	0.661	0.0134	Other	other
IFNLR1	interferon lambda receptor 1	0.661	0.0285	Plasma Membrane	transmembrane receptor
THBS1	thrombospondin 1	0.66	0.0352	Extracellular Space	other
CKMT1A/CKMT1B	creatine kinase, mitochondrial 1B	0.658	0.0435	Cytoplasm	kinase
CSNK1G3	casein kinase 1 gamma 3	0.658	0.0194	Cytoplasm	kinase
MLXIP	MLX interacting protein	0.657	0.0356	Nucleus	other
TRIP11	thyroid hormone receptor interactor 11	0.656	0.00924	Cytoplasm	transcription regulator
mir-146	microRNA 146a	0.655	0.141	Cytoplasm	microRNA
RAPH1	Ras association (RalGDS/AF-6) and pleckstrin homology domains 1	0.654	0.0372	Plasma Membrane	other
ZNF688	zinc finger protein 688	0.654	0.0321	Other	other
H6PD	hexose-6-phosphate dehydrogenase/glucose 1-dehydrogenase	0.652	0.0136	Cytoplasm	enzyme
SERAC1	serine active site containing 1	0.652	0.0242	Extracellular Space	other
C7orf31	chromosome 7 open reading frame 31	0.651	0.0226	Cytoplasm	transporter
GDPD3	glycerophosphodiester phosphodiesterase domain containing 3	0.651	0.036	Cytoplasm	enzyme
CSF3R	colony stimulating factor 3 receptor	0.651	0.0381	Plasma Membrane	transmembrane receptor
GNA11	G protein subunit alpha 11	0.65	0.0173	Plasma Membrane	enzyme
IRAK2	interleukin 1 receptor associated kinase 2	0.65	0.039	Plasma Membrane	kinase
PARP15	poly(ADP-ribose) polymerase family member 15	0.648	0.0206	Other	other
PSTPIP2	proline-serine-threonine phosphatase interacting protein 2	0.648	0.0391	Cytoplasm	other
RGL1	ral guanine nucleotide dissociation stimulator like 1	0.647	0.0287	Cytoplasm	other
ARMCX2	armadillo repeat containing, X-linked 2	0.647	0.0211	Other	other
IL2RA	interleukin 2 receptor subunit alpha	0.646	0.0162	Plasma Membrane	transmembrane receptor
CCDC113	coiled-coil domain containing 113	0.645	0.0293	Cytoplasm	other
CCDC186	coiled-coil domain containing 186	0.644	0.0414	Other	other
TOM1L1	target of myb1 like 1 membrane trafficking protein	0.641	0.013	Cytoplasm	other
TNFSF13	tumor necrosis factor superfamily member 13	0.641	0.0553	Extracellular Space	cytokine
GGT7	gamma-glutamyltransferase 7	0.641	0.018	Plasma Membrane	enzyme
HLA-DMA	major histocompatibility complex, class II, DM alpha	0.64	0.0352	Plasma Membrane	transmembrane receptor
RTKN2	rhotekin 2	0.639	0.0273	Plasma Membrane	other
CLIP3	CAP-Gly domain containing linker protein 3	0.638	0.0159	Plasma Membrane	other
ZDBF2	zinc finger DBF-type containing 2	0.636	0.0444	Other	other
ZNF763	zinc finger protein 763	0.636	0.0497	Cytoplasm	other
PLEKHF2	pleckstrin homology and FYVE domain containing 2	0.635	0.0139	Cytoplasm	other
DNAJB14	DnaJ heat shock protein family (Hsp40) member B14	0.635	0.0252	Other	enzyme
DNPH1	2'-deoxynucleoside 5'-phosphate N-hydrolase 1	0.633	0.028	Nucleus	enzyme
LGALS3	galectin 3	0.632	0.0266	Extracellular Space	other
EML3	echinoderm microtubule associated protein like 3	0.631	0.0194	Other	other
PHAX	phosphorylated adaptor for RNA export	0.631	0.0158	Cytoplasm	other
HLA-DMB	major histocompatibility complex, class II, DM beta	0.631	0.0174	Plasma Membrane	transmembrane receptor
BBS5	Bardet-Biedl syndrome 5	0.628	0.0193	Cytoplasm	other
SLC15A4	solute carrier family 15 member 4	0.628	0.0196	Cytoplasm	transporter
ZCCHC18	zinc finger CCHC-type containing 18	0.626	0.0253	Other	other
ACSM3	acyl-CoA synthetase medium-chain family member 3	0.626	0.0394	Cytoplasm	enzyme
ATAT1	alpha tubulin acetyltransferase 1	0.625	0.0309	Cytoplasm	enzyme
E2F5	E2F transcription factor 5	0.624	0.0278	Nucleus	transcription regulator
IDH1	isocitrate dehydrogenase (NADP(+)) 1, cytosolic	0.622	0.043	Cytoplasm	enzyme
HSPA2	heat shock protein family A (Hsp70) member 2	0.622	0.0839	Cytoplasm	other
ATP11C	ATPase phospholipid transporting 11C	0.621	0.0286	Plasma Membrane	transporter
ACER3	alkaline ceramidase 3	0.621	0.0246	Cytoplasm	enzyme
PPP1R16B	protein phosphatase 1 regulatory subunit 16B	0.618	0.0267	Plasma Membrane	phosphatase
OCIAD2	OCIA domain containing 2	0.618	0.0371	Cytoplasm	other
PDLIM7	PDZ and LIM domain 7	0.618	0.0271	Cytoplasm	other
MYEF2	myelin expression factor 2	0.617	0.0316	Nucleus	transcription regulator
HABP4	hyaluronan binding protein 4	0.616	0.039	Cytoplasm	other
F11R	F11 receptor	0.616	0.0174	Plasma Membrane	other
TDP2	tyrosyl-DNA phosphodiesterase 2	0.616	0.0362	Cytoplasm	transcription regulator
CEP290	centrosomal protein 290	0.615	0.0271	Cytoplasm	transcription regulator
ZNF429	zinc finger protein 429	0.614	0.0211	Nucleus	other
ZNF774	zinc finger protein 774	0.612	0.0452	Other	other
ZNF284	zinc finger protein 284	0.612	0.0427	Other	other
IMPA1	inositol monophosphatase 1	0.612	0.0155	Cytoplasm	phosphatase
mir-329	microRNA 495	0.611	0.0248	Cytoplasm	microRNA
ZNF283	zinc finger protein 283	0.61	0.0381	Nucleus	other
RIPK3	receptor interacting serine/threonine kinase 3	0.609	0.0356	Plasma Membrane	kinase
MYL3	myosin light chain 3	0.609	0.0275	Cytoplasm	other
ZNF287	zinc finger protein 287	0.608	0.0196	Nucleus	transcription regulator
ZNF853	zinc finger protein 853	0.607	0.0231	Other	other
NECTIN3	nectin cell adhesion molecule 3	0.607	0.0302	Plasma Membrane	other
ZDHHC23	zinc finger DHHC-type containing 23	0.606	0.0242	Other	other
TSPAN13	tetraspanin 13	0.604	0.0365	Plasma Membrane	other
ARID4A	AT-rich interaction domain 4A	0.604	0.0277	Nucleus	transcription regulator
FAM135A	family with sequence similarity 135 member A	0.602	0.028	Other	enzyme
NKAP	NFKB activating protein	0.602	0.0402	Nucleus	transcription regulator
SEMA4A	semaphorin 4A	0.601	0.0164	Plasma Membrane	other
ZNF616	zinc finger protein 616	0.6	0.0274	Nucleus	other
USP45	ubiquitin specific peptidase 45	0.6	0.0197	Nucleus	peptidase
C1orf27	chromosome 1 open reading frame 27	0.6	0.0265	Other	other
ANKAR	ankyrin and armadillo repeat containing	0.6	0.0271	Nucleus	transcription regulator
ACO1	aconitase 1	0.598	0.036	Cytoplasm	enzyme
BCORL1	BCL6 corepressor-like 1	0.597	0.0153	Nucleus	transcription regulator
IFNA1/IFNA13	interferon alpha 1	0.596	0.0345	Extracellular Space	cytokine
ROCK2	Rho associated coiled-coil containing protein kinase 2	0.595	0.0208	Cytoplasm	kinase
C5orf42	chromosome 5 open reading frame 42	0.595	0.0462	Other	other
PLXNA3	plexin A3	0.594	0.0198	Plasma Membrane	transmembrane receptor
CHGB	chromogranin B	0.592	0.0386	Extracellular Space	other
ANKH	ANKH inorganic pyrophosphate transport regulator	0.589	0.019	Plasma Membrane	transporter
KTN1	kinectin 1	0.588	0.037	Plasma Membrane	transmembrane receptor
GDPD5	glycerophosphodiester phosphodiesterase domain containing 5	0.586	0.0163	Plasma Membrane	enzyme
AAK1	AP2 associated kinase 1	0.586	0.0184	Cytoplasm	kinase
SENP7	SUMO1/sentrin specific peptidase 7	0.584	0.0467	Nucleus	peptidase
ETAA1	Ewing tumor associated antigen 1	0.583	0.022	Other	other
RPGRIP1L	RPGRIP1 like	0.583	0.0496	Cytoplasm	other
KIAA0355	KIAA0355	0.582	0.0313	Extracellular Space	other
SIRT1	sirtuin 1	0.582	0.0345	Nucleus	transcription regulator
TSPYL2	TSPY like 2	0.581	0.0269	Nucleus	other
RABL2B	RAB, member of RAS oncogene family-like 2B	0.581	0.0206	Other	other
IFNAR2	interferon alpha and beta receptor subunit 2	0.579	0.0235	Plasma Membrane	transmembrane receptor
CHORDC1	cysteine and histidine rich domain containing 1	0.579	0.0303	Other	other
NHLRC3	NHL repeat containing 3	0.578	0.0304	Cytoplasm	other
FAM134B	family with sequence similarity 134 member B	0.578	0.0477	Cytoplasm	other
USP12	ubiquitin specific peptidase 12	0.577	0.0202	Cytoplasm	peptidase
EBI3	Epstein-Barr virus induced 3	0.577	0.404	Extracellular Space	cytokine
CHIC2	cysteine rich hydrophobic domain 2	0.577	0.0474	Plasma Membrane	other
RAB33A	RAB33A, member RAS oncogene family	0.577	0.0244	Cytoplasm	enzyme
MVB12B	multivesicular body subunit 12B	0.576	0.0232	Cytoplasm	other
MREG	melanoregulin	0.576	0.0253	Cytoplasm	other
WHSC1L1	Wolf-Hirschhorn syndrome candidate 1-like 1	0.575	0.0233	Nucleus	enzyme
CALCOCO2	calcium binding and coiled-coil domain 2	0.573	0.0188	Nucleus	other
GPATCH2	G-patch domain containing 2	0.573	0.0235	Other	other
CASD1	CAS1 domain containing 1	0.571	0.0267	Cytoplasm	enzyme
SETD1B	SET domain containing 1B	0.571	0.0451	Nucleus	enzyme
POLK	DNA polymerase kappa	0.571	0.0184	Nucleus	enzyme
FAM169A	family with sequence similarity 169 member A	0.571	0.0303	Other	other
IL9	interleukin 9	0.57	0.317	Extracellular Space	cytokine
GNPDA2	glucosamine-6-phosphate deaminase 2	0.57	0.0428	Nucleus	enzyme
STK3	serine/threonine kinase 3	0.569	0.029	Cytoplasm	kinase
ZNF680	zinc finger protein 680	0.568	0.0272	Nucleus	other
ZNF189	zinc finger protein 189	0.568	0.0489	Nucleus	transcription regulator
TCERG1L	transcription elongation regulator 1 like	0.567	0.0273	Other	other
TNIP3	TNFAIP3 interacting protein 3	0.566	0.0336	Other	other
SLAIN1	SLAIN motif family member 1	0.566	0.023	Other	other
HLA-DPB1	major histocompatibility complex, class II, DP beta 1	0.565	0.0332	Plasma Membrane	transmembrane receptor
ALDH5A1	aldehyde dehydrogenase 5 family member A1	0.565	0.0475	Cytoplasm	enzyme
MAML2	mastermind like transcriptional coactivator 2	0.565	0.028	Nucleus	transcription regulator
PKP2	plakophilin 2	0.563	0.0474	Plasma Membrane	other
DNAJC18	DnaJ heat shock protein family (Hsp40) member C18	0.562	0.0396	Other	enzyme
DCLRE1A	DNA cross-link repair 1A	0.561	0.0379	Nucleus	enzyme
NPR2	natriuretic peptide receptor 2	0.56	0.0332	Plasma Membrane	G-protein coupled receptor
DAPK1	death associated protein kinase 1	0.56	0.0386	Cytoplasm	kinase
UBN2	ubinuclein 2	0.558	0.0208	Nucleus	other
INTS6L	integrator complex subunit 6 like	0.558	0.0359	Nucleus	other
MYO6	myosin VI	0.557	0.0409	Cytoplasm	other
C1orf101	chromosome 1 open reading frame 101	0.557	0.0496	Other	other
ZNF469	zinc finger protein 469	0.557	0.0326	Nucleus	other
SAMD10	sterile alpha motif domain containing 10	0.555	0.0261	Other	other
DYRK1B	dual specificity tyrosine phosphorylation regulated kinase 1B	0.555	0.0259	Nucleus	kinase
ZNF654	zinc finger protein 654	0.555	0.0232	Other	other
NLK	nemo like kinase	0.555	0.0295	Nucleus	kinase
NAA16	N(alpha)-acetyltransferase 16, NatA auxiliary subunit	0.555	0.0287	Nucleus	enzyme
TRMT1L	tRNA methyltransferase 1 like	0.553	0.0303	Other	enzyme
ERBIN	erbb2 interacting protein	0.552	0.0279	Cytoplasm	other
MARK4	microtubule affinity regulating kinase 4	0.55	0.0245	Cytoplasm	kinase
GDPD1	glycerophosphodiester phosphodiesterase domain containing 1	0.549	0.0284	Other	enzyme
ZDHHC21	zinc finger DHHC-type containing 21	0.549	0.0319	Plasma Membrane	enzyme
SETD7	SET domain containing lysine methyltransferase 7	0.549	0.0358	Nucleus	enzyme
FAM200B	family with sequence similarity 200 member B	0.548	0.0367	Other	other
MORC3	MORC family CW-type zinc finger 3	0.547	0.0307	Nucleus	other
ABCC4	ATP binding cassette subfamily C member 4	0.547	0.0325	Plasma Membrane	transporter
IQCG	IQ motif containing G	0.546	0.0385	Cytoplasm	other
ZNF607	zinc finger protein 607	0.546	0.032	Nucleus	other
GRK4	G protein-coupled receptor kinase 4	0.545	0.0417	Plasma Membrane	kinase
LTBP4	latent transforming growth factor beta binding protein 4	0.544	0.0292	Extracellular Space	growth factor
ELMOD2	ELMO domain containing 2	0.543	0.0412	Other	other
UBXN2A	UBX domain protein 2A	0.543	0.0441	Other	other
BAG3	BCL2 associated athanogene 3	0.543	0.0345	Cytoplasm	other
BRK1	BRICK1, SCAR/WAVE actin nucleating complex subunit	0.542	0.0494	Cytoplasm	other
RASA1	RAS p21 protein activator 1	0.541	0.03	Cytoplasm	transporter
LIG4	DNA ligase 4	0.54	0.0309	Nucleus	enzyme
ARID5A	AT-rich interaction domain 5A	0.54	0.0341	Nucleus	transcription regulator
DVL3	dishevelled segment polarity protein 3	0.537	0.0452	Cytoplasm	other
TMEM117	transmembrane protein 117	0.537	0.04	Cytoplasm	other
PIK3CB	phosphatidylinositol-4,5-bisphosphate 3-kinase catalytic subunit beta	0.537	0.049	Cytoplasm	kinase
MYH6	myosin heavy chain 6	0.537	0.0438	Cytoplasm	enzyme
PPARG	peroxisome proliferator activated receptor gamma	0.536	0.0803	Nucleus	ligand-dependent nuclear receptor
DHFR2	dihydrofolate reductase 2	0.536	0.0433	Cytoplasm	enzyme
NXPE2	neurexophilin and PC-esterase domain family member 2	0.533	0.0415	Other	other
FAM98B	family with sequence similarity 98 member B	0.532	0.0408	Nucleus	other
ZNF605	zinc finger protein 605	0.531	0.0436	Extracellular Space	other
ACADSB	acyl-CoA dehydrogenase, short/branched chain	0.53	0.0493	Cytoplasm	enzyme
CD2	CD2 molecule	0.529	0.0293	Plasma Membrane	transmembrane receptor
PCNX2	pecanex homolog 2 (Drosophila)	0.529	0.0377	Other	other
CACNB3	calcium voltage-gated channel auxiliary subunit beta 3	0.528	0.0467	Plasma Membrane	ion channel
NAE1	NEDD8 activating enzyme E1 subunit 1	0.527	0.0415	Cytoplasm	enzyme
MPP5	membrane palmitoylated protein 5	0.527	0.0321	Plasma Membrane	kinase
XPNPEP3	X-prolyl aminopeptidase 3	0.524	0.0328	Cytoplasm	peptidase
C11orf80	chromosome 11 open reading frame 80	0.524	0.047	Other	other
ROM1	retinal outer segment membrane protein 1	0.524	0.0445	Plasma Membrane	other
SSB	Sjogren syndrome antigen B	0.522	0.0446	Nucleus	enzyme
ARMT1	acidic residue methyltransferase 1	0.521	0.0438	Other	enzyme
APOBEC3F	apolipoprotein B mRNA editing enzyme catalytic subunit 3F	0.521	0.0346	Cytoplasm	enzyme
CWC22	CWC22 spliceosome associated protein homolog	0.519	0.0427	Nucleus	other
MTIF2	mitochondrial translational initiation factor 2	0.518	0.0362	Cytoplasm	translation regulator
ZSCAN2	zinc finger and SCAN domain containing 2	0.518	0.0459	Nucleus	transcription regulator
JMJD1C	jumonji domain containing 1C	0.516	0.0362	Nucleus	enzyme
TRAF3IP1	TRAF3 interacting protein 1	0.515	0.0372	Cytoplasm	other
RHPN2	rhophilin Rho GTPase binding protein 2	0.515	0.0403	Cytoplasm	other
DUSP10	dual specificity phosphatase 10	0.513	0.0466	Nucleus	phosphatase
MAP3K12	mitogen-activated protein kinase kinase kinase 12	0.512	0.0463	Cytoplasm	kinase
PROS1	protein S (alpha)	0.512	0.0383	Extracellular Space	other
IGFL4	IGF like family member 4	0.511	0.0437	Extracellular Space	other
AJUBA	ajuba LIM protein	0.509	0.0537	Nucleus	transcription regulator
NKIRAS1	NFKB inhibitor interacting Ras like 1	0.507	0.0455	Other	enzyme
TMEM5	transmembrane protein 5	0.507	0.0413	Plasma Membrane	other
STK38L	serine/threonine kinase 38 like	0.507	0.0375	Cytoplasm	kinase
LNX2	ligand of numb-protein X 2	0.504	0.0381	Other	other
FOXP4	forkhead box P4	0.504	0.0499	Nucleus	transcription regulator
SCAPER	S-phase cyclin A associated protein in the ER	0.504	0.0415	Extracellular Space	other
RCBTB1	RCC1 and BTB domain containing protein 1	0.503	0.039	Nucleus	other
NR4A3	nuclear receptor subfamily 4 group A member 3	0.497	0.102	Nucleus	ligand-dependent nuclear receptor
GFI1	growth factor independent 1 transcriptional repressor	0.478	0.243	Nucleus	transcription regulator
SMAD7	SMAD family member 7	0.478	0.0671	Nucleus	transcription regulator
IRF7	interferon regulatory factor 7	0.473	0.142	Nucleus	transcription regulator
SMAD4	SMAD family member 4	0.465	0.0794	Nucleus	transcription regulator
CDK2AP1	cyclin dependent kinase 2 associated protein 1	0.442	0.0719	Nucleus	other
IL1RAP	interleukin 1 receptor accessory protein	0.438	0.228	Plasma Membrane	transmembrane receptor
DDX5	DEAD-box helicase 5	0.424	0.172	Nucleus	enzyme
RUNX1	runt related transcription factor 1	0.413	0.0999	Nucleus	transcription regulator
MAP3K14	mitogen-activated protein kinase kinase kinase 14	0.385	0.137	Cytoplasm	kinase
LIF	leukemia inhibitory factor	0.382	0.615	Extracellular Space	cytokine
RGS10	regulator of G-protein signaling 10	0.369	0.179	Cytoplasm	other
LPAR4	lysophosphatidic acid receptor 4	0.331	0.2	Plasma Membrane	transmembrane receptor
CD79A	CD79a molecule	0.323	0.308	Plasma Membrane	transmembrane receptor
IRF4	interferon regulatory factor 4	0.317	0.328	Nucleus	transcription regulator
TRAF6	TNF receptor associated factor 6	0.308	0.247	Cytoplasm	enzyme
SCGB3A2	secretoglobin family 3A member 2	0.29	0.265	Extracellular Space	other
EDN1	endothelin 1	0.287	0.297	Extracellular Space	cytokine
RALGPS1	Ral GEF with PH domain and SH3 binding motif 1	0.283	0.245	Cytoplasm	other
LTA	lymphotoxin alpha	0.278	0.626	Extracellular Space	cytokine
ALCAM	activated leukocyte cell adhesion molecule	0.271	0.275	Plasma Membrane	other
TGFBR2	transforming growth factor beta receptor 2	0.264	0.242	Plasma Membrane	kinase
STX2	syntaxin 2	0.255	0.375	Cytoplasm	transporter
BCAR3	breast cancer anti-estrogen resistance 3	0.255	0.313	Cytoplasm	other
GATA3	GATA binding protein 3	0.254	0.32	Nucleus	transcription regulator
NR3C1	nuclear receptor subfamily 3 group C member 1	0.248	0.478	Nucleus	ligand-dependent nuclear receptor
HNRNPC	heterogeneous nuclear ribonucleoprotein C (C1/C2)	0.247	0.311	Nucleus	other
RELA	RELA proto-oncogene, NF-kB subunit	0.235	0.41	Nucleus	transcription regulator
TNFRSF9	TNF receptor superfamily member 9	0.234	0.38	Plasma Membrane	transmembrane receptor
PLK4	polo like kinase 4	0.232	0.435	Cytoplasm	kinase
FBXO32	F-box protein 32	0.228	0.515	Cytoplasm	enzyme
IFNB1	interferon beta 1	0.225	0.404	Extracellular Space	cytokine
MIB1	mindbomb E3 ubiquitin protein ligase 1	0.214	0.521	Cytoplasm	enzyme
CDK5	cyclin dependent kinase 5	0.212	0.349	Nucleus	kinase
CBFB	core-binding factor beta subunit	0.209	0.34	Nucleus	transcription regulator
RNASE2	ribonuclease A family member 2	0.202	0.506	Cytoplasm	enzyme
MAPK8	mitogen-activated protein kinase 8	0.201	0.421	Cytoplasm	kinase
IL6ST	interleukin 6 signal transducer	0.191	0.423	Plasma Membrane	transmembrane receptor
ZNF148	zinc finger protein 148	0.191	0.389	Nucleus	transcription regulator
BRD4	bromodomain containing 4	0.185	0.577	Nucleus	kinase
C5	complement C5	0.181	0.52	Extracellular Space	cytokine
OBP2B	odorant binding protein 2B	0.179	0.464	Extracellular Space	transporter
TBX5	T-box 5	0.178	0.423	Nucleus	transcription regulator
PRKAR1A	protein kinase cAMP-dependent type I regulatory subunit alpha	0.177	0.477	Cytoplasm	kinase
PLK2	polo like kinase 2	0.176	0.486	Nucleus	kinase
TRIM71	tripartite motif containing 71	0.172	0.472	Cytoplasm	enzyme
ENG	endoglin	0.168	0.621	Plasma Membrane	transmembrane receptor
LAT	linker for activation of T-cells	0.156	0.567	Plasma Membrane	kinase
SRF	serum response factor	0.155	0.549	Nucleus	transcription regulator
NUPR1	nuclear protein 1, transcriptional regulator	0.147	0.539	Nucleus	transcription regulator
IER3	immediate early response 3	0.143	0.781	Cytoplasm	other
IFNGR1	interferon gamma receptor 1	0.138	0.632	Plasma Membrane	transmembrane receptor
INPP5D	inositol polyphosphate-5-phosphatase D	0.134	0.586	Cytoplasm	phosphatase
NFATC2	nuclear factor of activated T-cells 2	0.133	0.64	Nucleus	transcription regulator
CD3E	CD3e molecule	0.129	0.575	Plasma Membrane	transmembrane receptor
ITGB1	integrin subunit beta 1	0.127	0.676	Plasma Membrane	transmembrane receptor
NEK4	NIMA related kinase 4	0.126	0.613	Nucleus	kinase
PRKRA	protein activator of interferon induced protein kinase EIF2AK2	0.125	0.615	Cytoplasm	other
MYD88	myeloid differentiation primary response 88	0.121	0.669	Plasma Membrane	other
WAS	Wiskott-Aldrich syndrome	0.101	0.713	Cytoplasm	other
S100B	S100 calcium binding protein B	0.091	0.7	Cytoplasm	other
ZFP36	ZFP36 ring finger protein	0.087	0.762	Nucleus	transcription regulator
SYVN1	synoviolin 1	0.081	0.782	Cytoplasm	transporter
HSF1	heat shock transcription factor 1	0.079	0.744	Nucleus	transcription regulator
NREP	neuronal regeneration related protein	0.078	0.791	Cytoplasm	other
DTX1	deltex E3 ubiquitin ligase 1	0.074	0.759	Nucleus	transcription regulator
IKBKG	inhibitor of kappa light polypeptide gene enhancer in B-cells, kinase gamma	0.071	0.752	Nucleus	kinase
TNFRSF1B	TNF receptor superfamily member 1B	0.07	0.775	Plasma Membrane	transmembrane receptor
CREB3	cAMP responsive element binding protein 3	0.057	0.849	Nucleus	transcription regulator
IL21	interleukin 21	0.055	0.829	Extracellular Space	cytokine
TET2	tet methylcytosine dioxygenase 2	0.047	0.836	Nucleus	other
MYOD1	myogenic differentiation 1	0.04	0.861	Nucleus	transcription regulator
RAF1	Raf-1 proto-oncogene, serine/threonine kinase	0.039	0.861	Cytoplasm	kinase
PDGFB	platelet derived growth factor subunit B	0.036	0.913	Extracellular Space	growth factor
CREBBP	CREB binding protein	0.025	0.918	Nucleus	transcription regulator
CD86	CD86 molecule	0.024	0.968	Plasma Membrane	transmembrane receptor
TP73	tumor protein p73	0.02	0.951	Nucleus	transcription regulator
STAT4	signal transducer and activator of transcription 4	0.014	0.954	Nucleus	transcription regulator
ITGA4	integrin subunit alpha 4	0.012	0.973	Plasma Membrane	transmembrane receptor
EP300	E1A binding protein p300	0.005	0.982	Nucleus	transcription regulator
CTR9	CTR9 homolog, Paf1/RNA polymerase II complex component	-0.003	0.991	Nucleus	other
EZH2	enhancer of zeste 2 polycomb repressive complex 2 subunit	-0.008	0.976	Nucleus	transcription regulator
ZBED6	zinc finger BED-type containing 6	-0.014	0.965	Nucleus	other
NFE2	nuclear factor, erythroid 2	-0.016	0.95	Nucleus	transcription regulator
PTGER4	prostaglandin E receptor 4	-0.021	0.941	Plasma Membrane	G-protein coupled receptor
TFAP2C	transcription factor AP-2 gamma	-0.025	0.922	Nucleus	transcription regulator
RARA	retinoic acid receptor alpha	-0.025	0.944	Nucleus	ligand-dependent nuclear receptor
NR4A2	nuclear receptor subfamily 4 group A member 2	-0.036	0.905	Nucleus	ligand-dependent nuclear receptor
CD44	CD44 molecule (Indian blood group)	-0.04	0.902	Plasma Membrane	enzyme
FAS	Fas cell surface death receptor	-0.046	0.855	Plasma Membrane	transmembrane receptor
CSF1	colony stimulating factor 1	-0.048	0.88	Extracellular Space	cytokine
CYP27B1	cytochrome P450 family 27 subfamily B member 1	-0.058	0.798	Cytoplasm	enzyme
CD81	CD81 molecule	-0.066	0.787	Plasma Membrane	other
IGF1	insulin like growth factor 1	-0.071	0.844	Extracellular Space	growth factor
FLT3LG	fms related tyrosine kinase 3 ligand	-0.078	0.812	Extracellular Space	cytokine
WNT3A	Wnt family member 3A	-0.087	0.7	Extracellular Space	cytokine
DNMT3B	DNA methyltransferase 3 beta	-0.092	0.719	Nucleus	enzyme
CCL21	C-C motif chemokine ligand 21	-0.094	0.744	Extracellular Space	cytokine
YY2	YY2 transcription factor	-0.098	0.725	Other	other
MEOX2	mesenchyme homeobox 2	-0.108	0.683	Nucleus	transcription regulator
SLC13A1	solute carrier family 13 member 1	-0.109	0.667	Plasma Membrane	transporter
IGFBP7	insulin like growth factor binding protein 7	-0.113	0.67	Extracellular Space	transporter
PKM	pyruvate kinase, muscle	-0.12	0.617	Cytoplasm	kinase
HTATIP2	HIV-1 Tat interactive protein 2	-0.126	0.628	Nucleus	transcription regulator
KRAS	KRAS proto-oncogene, GTPase	-0.127	0.667	Cytoplasm	enzyme
RFX5	regulatory factor X5	-0.127	0.625	Nucleus	transcription regulator
MYBL2	MYB proto-oncogene like 2	-0.127	0.714	Nucleus	transcription regulator
LCK	LCK proto-oncogene, Src family tyrosine kinase	-0.133	0.562	Cytoplasm	kinase
CSF2RA	colony stimulating factor 2 receptor alpha subunit	-0.138	0.533	Plasma Membrane	transmembrane receptor
TNFSF10	tumor necrosis factor superfamily member 10	-0.139	0.664	Extracellular Space	cytokine
PLAUR	plasminogen activator, urokinase receptor	-0.139	0.569	Plasma Membrane	transmembrane receptor
GATA2	GATA binding protein 2	-0.14	0.568	Nucleus	transcription regulator
TAF12	TATA-box binding protein associated factor 12	-0.141	0.579	Nucleus	transcription regulator
SPTLC2	serine palmitoyltransferase long chain base subunit 2	-0.144	0.625	Cytoplasm	enzyme
ABCB7	ATP binding cassette subfamily B member 7	-0.144	0.581	Cytoplasm	transporter
IL27RA	interleukin 27 receptor subunit alpha	-0.15	0.526	Plasma Membrane	transmembrane receptor
IGF1R	insulin like growth factor 1 receptor	-0.154	0.592	Plasma Membrane	transmembrane receptor
GABPA	GA binding protein transcription factor alpha subunit	-0.157	0.501	Nucleus	transcription regulator
SNX8	sorting nexin 8	-0.157	0.512	Cytoplasm	transporter
ZMIZ1	zinc finger MIZ-type containing 1	-0.161	0.54	Nucleus	other
BACH2	BTB domain and CNC homolog 2	-0.164	0.609	Nucleus	transcription regulator
LAMTOR5	late endosomal/lysosomal adaptor, MAPK and MTOR activator 5	-0.169	0.491	Cytoplasm	other
STK11	serine/threonine kinase 11	-0.169	0.595	Cytoplasm	kinase
TEFM	transcription elongation factor, mitochondrial	-0.169	0.539	Cytoplasm	transcription regulator
SATB1	SATB homeobox 1	-0.172	0.5	Nucleus	transcription regulator
IKBKB	inhibitor of kappa light polypeptide gene enhancer in B-cells, kinase beta	-0.173	0.527	Cytoplasm	kinase
SMARCB1	SWI/SNF related, matrix associated, actin dependent regulator of chromatin, subfamily b, member 1	-0.177	0.428	Nucleus	transcription regulator
HDAC6	histone deacetylase 6	-0.179	0.537	Nucleus	transcription regulator
RELB	RELB proto-oncogene, NF-kB subunit	-0.181	0.515	Nucleus	transcription regulator
ETS2	ETS proto-oncogene 2, transcription factor	-0.182	0.531	Nucleus	transcription regulator
TGFB1	transforming growth factor beta 1	-0.189	0.398	Extracellular Space	growth factor
BCL10	B-cell CLL/lymphoma 10	-0.196	0.386	Cytoplasm	transcription regulator
CBX5	chromobox 5	-0.204	0.455	Nucleus	transcription regulator
XRCC6	X-ray repair cross complementing 6	-0.204	0.384	Nucleus	enzyme
NUDT5	nudix hydrolase 5	-0.206	0.456	Cytoplasm	phosphatase
SPTAN1	spectrin alpha, non-erythrocytic 1	-0.208	0.566	Plasma Membrane	other
MAPK14	mitogen-activated protein kinase 14	-0.21	0.35	Cytoplasm	kinase
TRAF2	TNF receptor associated factor 2	-0.211	0.4	Cytoplasm	enzyme
IP6K2	inositol hexakisphosphate kinase 2	-0.215	0.394	Cytoplasm	kinase
ETV3	ETS variant 3	-0.216	0.425	Nucleus	transcription regulator
MAP2K1	mitogen-activated protein kinase kinase 1	-0.22	0.346	Cytoplasm	kinase
HNRNPAB	heterogeneous nuclear ribonucleoprotein A/B	-0.234	0.372	Nucleus	enzyme
PRKCD	protein kinase C delta	-0.236	0.354	Cytoplasm	kinase
ZMYND10	zinc finger MYND-type containing 10	-0.238	0.328	Cytoplasm	other
TNFSF18	tumor necrosis factor superfamily member 18	-0.239	0.429	Extracellular Space	cytokine
SMAD2	SMAD family member 2	-0.242	0.302	Nucleus	transcription regulator
PRKCB	protein kinase C beta	-0.244	0.369	Cytoplasm	kinase
GATA4	GATA binding protein 4	-0.244	0.354	Nucleus	transcription regulator
UXT	ubiquitously expressed prefoldin like chaperone	-0.246	0.337	Cytoplasm	transcription regulator
PLCG1	phospholipase C gamma 1	-0.246	0.339	Cytoplasm	enzyme
LGALS1	galectin 1	-0.249	0.388	Extracellular Space	other
IL9R	interleukin 9 receptor	-0.251	0.343	Plasma Membrane	transmembrane receptor
TAF4B	TATA-box binding protein associated factor 4b	-0.254	0.411	Nucleus	transcription regulator
LASP1	LIM and SH3 protein 1	-0.256	0.306	Cytoplasm	transporter
AURKA	aurora kinase A	-0.256	0.459	Nucleus	kinase
CGB3 (includes others)	chorionic gonadotropin beta subunit 3	-0.259	0.28	Extracellular Space	other
HFE	hemochromatosis	-0.267	0.313	Plasma Membrane	transmembrane receptor
BCL2	BCL2, apoptosis regulator	-0.272	0.33	Cytoplasm	transporter
BCL3	B-cell CLL/lymphoma 3	-0.272	0.23	Nucleus	transcription regulator
CXCL8	C-X-C motif chemokine ligand 8	-0.277	0.315	Extracellular Space	cytokine
ESR1	estrogen receptor 1	-0.279	0.413	Nucleus	ligand-dependent nuclear receptor
TLR3	toll like receptor 3	-0.285	0.378	Plasma Membrane	transmembrane receptor
SAE1	SUMO1 activating enzyme subunit 1	-0.288	0.221	Cytoplasm	enzyme
ELK1	ELK1, ETS transcription factor	-0.29	0.312	Nucleus	transcription regulator
PTK2B	protein tyrosine kinase 2 beta	-0.291	0.206	Cytoplasm	kinase
WHSC1	Wolf-Hirschhorn syndrome candidate 1	-0.293	0.272	Nucleus	enzyme
TNFRSF4	TNF receptor superfamily member 4	-0.296	0.249	Plasma Membrane	transmembrane receptor
SRA1	steroid receptor RNA activator 1	-0.298	0.177	Nucleus	transcription regulator
HNF1B	HNF1 homeobox B	-0.298	0.285	Nucleus	transcription regulator
SHC4	SHC adaptor protein 4	-0.301	0.439	Cytoplasm	other
HSPA5	heat shock protein family A (Hsp70) member 5	-0.305	0.225	Cytoplasm	enzyme
COMMD1	copper metabolism domain containing 1	-0.31	0.222	Nucleus	transporter
DOCK8	dedicator of cytokinesis 8	-0.312	0.195	Cytoplasm	other
SPI1	Spi-1 proto-oncogene	-0.312	0.221	Nucleus	transcription regulator
FADD	Fas associated via death domain	-0.315	0.222	Cytoplasm	other
BRD2	bromodomain containing 2	-0.34	0.368	Nucleus	kinase
RFX3	regulatory factor X3	-0.341	0.169	Nucleus	transcription regulator
TBX21	T-box 21	-0.356	0.432	Nucleus	transcription regulator
NFKB1	nuclear factor kappa B subunit 1	-0.357	0.119	Nucleus	transcription regulator
LY86	lymphocyte antigen 86	-0.361	0.146	Plasma Membrane	other
JAK2	Janus kinase 2	-0.363	0.223	Cytoplasm	kinase
CLUH	clustered mitochondria homolog	-0.363	0.149	Cytoplasm	translation regulator
FANCC	Fanconi anemia complementation group C	-0.368	0.203	Nucleus	other
CSF2RB	colony stimulating factor 2 receptor beta common subunit	-0.37	0.375	Plasma Membrane	transmembrane receptor
mir-21	microRNA 21	-0.373	0.461	Cytoplasm	microRNA
IL5	interleukin 5	-0.378	0.388	Extracellular Space	cytokine
C5AR1	complement C5a receptor 1	-0.388	0.12	Plasma Membrane	G-protein coupled receptor
KLF1	Kruppel like factor 1	-0.39	0.126	Nucleus	transcription regulator
ZBTB16	zinc finger and BTB domain containing 16	-0.401	0.161	Nucleus	transcription regulator
ENO1	enolase 1	-0.405	0.107	Cytoplasm	enzyme
PRKD1	protein kinase D1	-0.415	0.102	Cytoplasm	kinase
RASSF1	Ras association domain family member 1	-0.42	0.255	Nucleus	other
MIF	macrophage migration inhibitory factor (glycosylation-inhibiting factor)	-0.422	0.0833	Extracellular Space	cytokine
RPP25L	ribonuclease P/MRP subunit p25 like	-0.429	0.0968	Other	other
PARP1	poly(ADP-ribose) polymerase 1	-0.433	0.127	Nucleus	enzyme
HAVCR2	hepatitis A virus cellular receptor 2	-0.454	0.152	Plasma Membrane	other
IL23A	interleukin 23 subunit alpha	-0.455	0.145	Extracellular Space	cytokine
IL10RA	interleukin 10 receptor subunit alpha	-0.455	0.0661	Plasma Membrane	transmembrane receptor
RUNX3	runt related transcription factor 3	-0.456	0.0989	Nucleus	transcription regulator
IGLL1/IGLL5	immunoglobulin lambda like polypeptide 1	-0.485	0.0538	Plasma Membrane	other
SFTPA1	surfactant protein A1	-0.488	0.0638	Extracellular Space	transporter
SEC24C	SEC24 homolog C, COPII coat complex component	-0.501	0.0406	Cytoplasm	transporter
FAM86B2/FAM86KP	family with sequence similarity 86 member B2	-0.505	0.0495	Other	other
LRRC8A	leucine rich repeat containing 8 family member A	-0.506	0.0426	Plasma Membrane	ion channel
WNT5B	Wnt family member 5B	-0.508	0.0432	Extracellular Space	other
IFNG	interferon gamma	-0.51	0.652	Extracellular Space	cytokine
ANXA1	annexin A1	-0.511	0.0318	Plasma Membrane	enzyme
GLTSCR2	glioma tumor suppressor candidate region gene 2	-0.511	0.0452	Cytoplasm	other
FLI1	Fli-1 proto-oncogene, ETS transcription factor	-0.512	0.0415	Nucleus	transcription regulator
mir-31	microRNA 31	-0.515	0.109	Cytoplasm	microRNA
ARL4D	ADP ribosylation factor like GTPase 4D	-0.515	0.0436	Nucleus	enzyme
COLEC11	collectin subfamily member 11	-0.517	0.0319	Extracellular Space	enzyme
TMED3	transmembrane p24 trafficking protein 3	-0.518	0.0307	Cytoplasm	transporter
SOCS1	suppressor of cytokine signaling 1	-0.521	0.393	Cytoplasm	other
NLRP6	NLR family pyrin domain containing 6	-0.522	0.0438	Plasma Membrane	G-protein coupled receptor
GPHN	gephyrin	-0.523	0.0284	Plasma Membrane	enzyme
TFR2	transferrin receptor 2	-0.523	0.0392	Plasma Membrane	transporter
ZNF324B	zinc finger protein 324B	-0.524	0.039	Other	other
BORCS5	BLOC-1 related complex subunit 5	-0.525	0.0404	Cytoplasm	other
PRDM1	PR/SET domain 1	-0.527	0.322	Nucleus	transcription regulator
LRIT1	leucine rich repeat, Ig-like and transmembrane domains 1	-0.527	0.0355	Cytoplasm	other
RD3	retinal degeneration 3	-0.527	0.0295	Cytoplasm	other
EIF5AL1	eukaryotic translation initiation factor 5A-like 1	-0.528	0.0443	Other	other
SAMHD1	SAM and HD domain containing deoxynucleoside triphosphate triphosphohydrolase 1	-0.529	0.0363	Nucleus	enzyme
HIST1H2AL	histone cluster 1 H2A family member l	-0.529	0.05	Nucleus	other
RARG	retinoic acid receptor gamma	-0.529	0.0333	Nucleus	ligand-dependent nuclear receptor
NFATC3	nuclear factor of activated T-cells 3	-0.53	0.0358	Nucleus	transcription regulator
OPN1SW	opsin 1 (cone pigments), short-wave-sensitive	-0.531	0.0453	Plasma Membrane	G-protein coupled receptor
ADCY7	adenylate cyclase 7	-0.531	0.0391	Plasma Membrane	enzyme
POLR1B	RNA polymerase I subunit B	-0.531	0.0361	Nucleus	enzyme
CD55	CD55 molecule (Cromer blood group)	-0.534	0.0419	Plasma Membrane	other
FSTL5	follistatin like 5	-0.535	0.0304	Extracellular Space	other
DHDH	dihydrodiol dehydrogenase	-0.535	0.0455	Other	enzyme
RAB37	RAB37, member RAS oncogene family	-0.536	0.0379	Cytoplasm	enzyme
NME1	NME/NM23 nucleoside diphosphate kinase 1	-0.536	0.0449	Cytoplasm	kinase
ART4	ADP-ribosyltransferase 4 (Dombrock blood group)	-0.537	0.0429	Nucleus	enzyme
IGFBP6	insulin like growth factor binding protein 6	-0.541	0.0431	Extracellular Space	other
SSR4	signal sequence receptor subunit 4	-0.542	0.0423	Cytoplasm	other
TTLL12	tubulin tyrosine ligase like 12	-0.544	0.041	Other	other
MAP3K1	mitogen-activated protein kinase kinase kinase 1	-0.544	0.041	Cytoplasm	kinase
CD274	CD274 molecule	-0.544	0.167	Plasma Membrane	enzyme
mir-383	microRNA 383	-0.545	0.0284	Cytoplasm	microRNA
SIDT1	SID1 transmembrane family member 1	-0.546	0.0437	Other	other
SP4	Sp4 transcription factor	-0.546	0.025	Nucleus	transcription regulator
RPN1	ribophorin I	-0.55	0.036	Cytoplasm	enzyme
YBX3	Y-box binding protein 3	-0.55	0.0233	Nucleus	transcription regulator
GSE1	Gse1 coiled-coil protein	-0.55	0.0369	Extracellular Space	other
PRKCQ	protein kinase C theta	-0.55	0.0389	Cytoplasm	kinase
APOL3	apolipoprotein L3	-0.551	0.0422	Cytoplasm	transporter
IL4	interleukin 4	-0.551	0.0551	Extracellular Space	cytokine
TOMM40	translocase of outer mitochondrial membrane 40	-0.553	0.0478	Cytoplasm	ion channel
FOSL2	FOS like 2, AP-1 transcription factor subunit	-0.556	0.0257	Nucleus	transcription regulator
FAM72A	family with sequence similarity 72 member A	-0.556	0.0415	Cytoplasm	other
PIK3CD	phosphatidylinositol-4,5-bisphosphate 3-kinase catalytic subunit delta	-0.556	0.0209	Cytoplasm	kinase
CRP	C-reactive protein	-0.557	0.0316	Extracellular Space	other
CPT1A	carnitine palmitoyltransferase 1A	-0.557	0.0325	Cytoplasm	enzyme
SLCO4A1	solute carrier organic anion transporter family member 4A1	-0.559	0.05	Plasma Membrane	transporter
LZTFL1	leucine zipper transcription factor like 1	-0.561	0.0196	Cytoplasm	other
UGT3A2	UDP glycosyltransferase family 3 member A2	-0.562	0.0404	Other	enzyme
ST3GAL5	ST3 beta-galactoside alpha-2,3-sialyltransferase 5	-0.564	0.03	Cytoplasm	enzyme
MAP3K8	mitogen-activated protein kinase kinase kinase 8	-0.565	0.0609	Cytoplasm	kinase
TKTL1	transketolase like 1	-0.566	0.0384	Other	enzyme
TMEFF2	transmembrane protein with EGF like and two follistatin like domains 2	-0.567	0.0205	Cytoplasm	other
SEPT8	septin 8	-0.576	0.0434	Extracellular Space	other
PPIF	peptidylprolyl isomerase F	-0.577	0.0511	Cytoplasm	enzyme
DNAI2	dynein axonemal intermediate chain 2	-0.577	0.0223	Cytoplasm	other
TMED9	transmembrane p24 trafficking protein 9	-0.578	0.0312	Cytoplasm	transporter
HYOU1	hypoxia up-regulated 1	-0.578	0.0255	Cytoplasm	other
HLA-DRB1	major histocompatibility complex, class II, DR beta 1	-0.582	0.037	Plasma Membrane	transmembrane receptor
CALHM1	calcium homeostasis modulator 1	-0.582	0.0191	Plasma Membrane	ion channel
RUVBL2	RuvB like AAA ATPase 2	-0.583	0.0448	Nucleus	transcription regulator
C1QBP	complement C1q binding protein	-0.583	0.0279	Cytoplasm	transcription regulator
FURIN	furin, paired basic amino acid cleaving enzyme	-0.584	0.0373	Cytoplasm	peptidase
ELF4	E74 like ETS transcription factor 4	-0.584	0.0329	Nucleus	transcription regulator
FBXL19-AS1	FBXL19 antisense RNA 1 (head to head)	-0.584	0.0406	Other	other
RASGEF1A	RasGEF domain family member 1A	-0.591	0.0444	Cytoplasm	other
SEC13	SEC13 homolog, nuclear pore and COPII coat complex component	-0.591	0.0332	Cytoplasm	transporter
TMC8	transmembrane channel like 8	-0.592	0.0434	Cytoplasm	other
MKRN1	makorin ring finger protein 1	-0.592	0.0258	Other	enzyme
S100P	S100 calcium binding protein P	-0.593	0.029	Cytoplasm	other
HIST1H2AA	histone cluster 1 H2A family member a	-0.593	0.0467	Nucleus	other
UQCRH	ubiquinol-cytochrome c reductase hinge protein	-0.596	0.0466	Cytoplasm	enzyme
PCSK5	proprotein convertase subtilisin/kexin type 5	-0.597	0.0385	Extracellular Space	peptidase
SSRP1	structure specific recognition protein 1	-0.597	0.0473	Nucleus	other
FLCN	folliculin	-0.598	0.0147	Cytoplasm	other
TBXA2R	thromboxane A2 receptor	-0.6	0.0192	Plasma Membrane	G-protein coupled receptor
KRT35	keratin 35	-0.601	0.0162	Cytoplasm	other
SLC25A10	solute carrier family 25 member 10	-0.601	0.0308	Cytoplasm	transporter
ENOSF1	enolase superfamily member 1	-0.602	0.045	Other	enzyme
PDIA4	protein disulfide isomerase family A member 4	-0.606	0.0164	Cytoplasm	enzyme
CD99	CD99 molecule	-0.606	0.0327	Plasma Membrane	other
NOP14	NOP14 nucleolar protein	-0.608	0.0214	Nucleus	other
UBXN8	UBX domain protein 8	-0.609	0.0226	Cytoplasm	other
EGLN3	egl-9 family hypoxia inducible factor 3	-0.611	0.0459	Cytoplasm	enzyme
SLC38A5	solute carrier family 38 member 5	-0.611	0.0233	Plasma Membrane	transporter
PIM2	Pim-2 proto-oncogene, serine/threonine kinase	-0.613	0.0353	Nucleus	kinase
MYDGF	myeloid derived growth factor	-0.614	0.0142	Extracellular Space	cytokine
TBL1X	transducin beta like 1X-linked	-0.615	0.0228	Nucleus	transcription regulator
BAK1	BCL2 antagonist/killer 1	-0.616	0.0213	Cytoplasm	other
SPATA22	spermatogenesis associated 22	-0.618	0.017	Other	other
NHP2	NHP2 ribonucleoprotein	-0.62	0.0173	Nucleus	other
FAM53B	family with sequence similarity 53 member B	-0.621	0.021	Other	other
CLPTM1L	CLPTM1 like	-0.621	0.0251	Other	other
ITGB2	integrin subunit beta 2	-0.624	0.0133	Plasma Membrane	transmembrane receptor
PTGDR	prostaglandin D2 receptor	-0.627	0.0148	Plasma Membrane	G-protein coupled receptor
SEC24D	SEC24 homolog D, COPII coat complex component	-0.63	0.0125	Cytoplasm	transporter
CNIH4	cornichon family AMPA receptor auxiliary protein 4	-0.631	0.0289	Plasma Membrane	other
CLECL1	C-type lectin like 1	-0.631	0.0309	Plasma Membrane	other
mir-634	microRNA 634	-0.633	0.0327	Cytoplasm	microRNA
FAM58A	family with sequence similarity 58 member A	-0.636	0.0171	Other	other
P2RX4	purinergic receptor P2X 4	-0.636	0.0192	Plasma Membrane	ion channel
TRIAP1	TP53 regulated inhibitor of apoptosis 1	-0.637	0.0456	Cytoplasm	other
SCFD2	sec1 family domain containing 2	-0.638	0.0284	Other	transporter
SLC16A14	solute carrier family 16 member 14	-0.639	0.0223	Other	other
EIF4E3	eukaryotic translation initiation factor 4E family member 3	-0.642	0.0241	Cytoplasm	translation regulator
IMPDH2	inosine monophosphate dehydrogenase 2	-0.643	0.0266	Cytoplasm	enzyme
MTFP1	mitochondrial fission process 1	-0.644	0.0157	Cytoplasm	other
ADAM8	ADAM metallopeptidase domain 8	-0.644	0.0191	Plasma Membrane	peptidase
SFXN2	sideroflexin 2	-0.645	0.0371	Cytoplasm	transporter
ANXA2	annexin A2	-0.645	0.0235	Plasma Membrane	other
BZW2	basic leucine zipper and W2 domains 2	-0.646	0.014	Cytoplasm	translation regulator
MTAP	methylthioadenosine phosphorylase	-0.647	0.0349	Nucleus	enzyme
TRADD	TNFRSF1A associated via death domain	-0.648	0.0142	Cytoplasm	other
NPM3	nucleophosmin/nucleoplasmin 3	-0.649	0.0179	Nucleus	other
MANSC1	MANSC domain containing 1	-0.649	0.0411	Other	other
GIMAP5	GTPase, IMAP family member 5	-0.653	0.0113	Cytoplasm	other
GALNT3	polypeptide N-acetylgalactosaminyltransferase 3	-0.656	0.0335	Cytoplasm	enzyme
MZB1	marginal zone B and B1 cell specific protein	-0.658	0.0465	Extracellular Space	other
GPR146	G protein-coupled receptor 146	-0.659	0.0374	Plasma Membrane	G-protein coupled receptor
FCER1G	Fc fragment of IgE receptor Ig	-0.66	0.048	Plasma Membrane	transmembrane receptor
MTHFD1	methylenetetrahydrofolate dehydrogenase, cyclohydrolase and formyltetrahydrofolate synthetase 1	-0.663	0.02	Cytoplasm	enzyme
DOK2	docking protein 2	-0.67	0.0351	Plasma Membrane	other
SBK1	SH3 domain binding kinase 1	-0.67	0.0177	Other	kinase
RCN1	reticulocalbin 1	-0.671	0.014	Cytoplasm	other
RRAS2	related RAS viral (r-ras) oncogene homolog 2	-0.672	0.0252	Plasma Membrane	enzyme
GPR150	G protein-coupled receptor 150	-0.672	0.0379	Plasma Membrane	G-protein coupled receptor
HK2	hexokinase 2	-0.673	0.0103	Cytoplasm	kinase
GIMAP6	GTPase, IMAP family member 6	-0.675	0.0184	Cytoplasm	other
PDE6G	phosphodiesterase 6G	-0.678	0.02	Cytoplasm	enzyme
MORC2	MORC family CW-type zinc finger 2	-0.687	0.0361	Nucleus	other
HIST1H2BN	histone cluster 1 H2B family member n	-0.687	0.0189	Nucleus	other
BFSP1	beaded filament structural protein 1	-0.688	0.00739	Cytoplasm	enzyme
KLRF1	killer cell lectin like receptor F1	-0.688	0.0376	Plasma Membrane	transmembrane receptor
RPS6KA5	ribosomal protein S6 kinase A5	-0.689	0.00971	Nucleus	kinase
CD180	CD180 molecule	-0.691	0.019	Plasma Membrane	other
MINA	MYC induced nuclear antigen	-0.693	0.0233	Nucleus	other
FLNB	filamin B	-0.695	0.0327	Cytoplasm	other
ANTXR2	anthrax toxin receptor 2	-0.696	0.00666	Plasma Membrane	transmembrane receptor
EMP3	epithelial membrane protein 3	-0.699	0.00942	Plasma Membrane	other
RASSF3	Ras association domain family member 3	-0.7	0.0123	Other	other
RCC1	regulator of chromosome condensation 1	-0.702	0.0192	Cytoplasm	other
TLR2	toll like receptor 2	-0.703	0.0246	Plasma Membrane	transmembrane receptor
ALG14	ALG14, UDP-N-acetylglucosaminyltransferase subunit	-0.704	0.016	Cytoplasm	enzyme
DGKD	diacylglycerol kinase delta	-0.707	0.013	Cytoplasm	kinase
INPP4A	inositol polyphosphate-4-phosphatase type I A	-0.71	0.00692	Cytoplasm	phosphatase
WASH3P	WAS protein family homolog 3 pseudogene	-0.71	0.0159	Plasma Membrane	other
CDC14A	cell division cycle 14A	-0.713	0.0136	Nucleus	phosphatase
CCNA1	cyclin A1	-0.714	0.0388	Nucleus	other
GABPB2	GA binding protein transcription factor beta subunit 2	-0.714	0.0104	Nucleus	transcription regulator
MDM4	MDM4, p53 regulator	-0.716	0.0157	Nucleus	enzyme
ARHGAP25	Rho GTPase activating protein 25	-0.718	0.0147	Cytoplasm	other
MAP1A	microtubule associated protein 1A	-0.721	0.00658	Cytoplasm	other
CD300A	CD300a molecule	-0.722	0.00846	Plasma Membrane	transmembrane receptor
SPTBN1	spectrin beta, non-erythrocytic 1	-0.726	0.0238	Plasma Membrane	other
PAGE5	PAGE family member 5	-0.727	0.0278	Other	other
C10orf54	chromosome 10 open reading frame 54	-0.729	0.0204	Plasma Membrane	other
ZNRF3	zinc and ring finger 3	-0.737	0.0261	Plasma Membrane	enzyme
ARHGEF18	Rho/Rac guanine nucleotide exchange factor 18	-0.737	0.00707	Cytoplasm	other
NOP16	NOP16 nucleolar protein	-0.738	0.00811	Nucleus	other
GBP6	guanylate binding protein family member 6	-0.74	0.0181	Cytoplasm	enzyme
CLSTN1	calsyntenin 1	-0.743	0.00492	Plasma Membrane	other
RAP2B	RAP2B, member of RAS oncogene family	-0.745	0.00658	Plasma Membrane	enzyme
TMEM116	transmembrane protein 116	-0.749	0.0329	Other	other
KLF8	Kruppel like factor 8	-0.751	0.00797	Nucleus	other
ITGB7	integrin subunit beta 7	-0.751	0.00745	Plasma Membrane	transmembrane receptor
TNFRSF8	TNF receptor superfamily member 8	-0.751	0.207	Plasma Membrane	transmembrane receptor
ILDR2	immunoglobulin like domain containing receptor 2	-0.754	0.0275	Other	other
EOMES	eomesodermin	-0.759	0.16	Nucleus	transcription regulator
CCR1	C-C motif chemokine receptor 1	-0.759	0.117	Plasma Membrane	G-protein coupled receptor
PIM1	Pim-1 proto-oncogene, serine/threonine kinase	-0.759	0.0288	Cytoplasm	kinase
PDIA5	protein disulfide isomerase family A member 5	-0.76	0.0133	Cytoplasm	enzyme
PLXNA4	plexin A4	-0.761	0.0215	Plasma Membrane	transmembrane receptor
SUSD1	sushi domain containing 1	-0.77	0.00713	Other	other
CELA3B	chymotrypsin like elastase family member 3B	-0.771	0.00732	Other	peptidase
NCALD	neurocalcin delta	-0.773	0.0045	Cytoplasm	transporter
PPY	pancreatic polypeptide	-0.775	0.0231	Extracellular Space	other
LRRN3	leucine rich repeat neuronal 3	-0.775	0.0056	Extracellular Space	other
PLEKHG3	pleckstrin homology and RhoGEF domain containing G3	-0.778	0.00755	Other	other
SREBF1	sterol regulatory element binding transcription factor 1	-0.779	0.0101	Nucleus	transcription regulator
S1PR4	sphingosine-1-phosphate receptor 4	-0.779	0.00972	Plasma Membrane	G-protein coupled receptor
RASA4B	RAS p21 protein activator 4B	-0.781	0.0412	Other	other
mir-1271	microRNA 1271	-0.781	0.0262	Cytoplasm	microRNA
PDGFRB	platelet derived growth factor receptor beta	-0.786	0.00537	Plasma Membrane	kinase
ADSL	adenylosuccinate lyase	-0.789	0.00534	Cytoplasm	enzyme
CENPW	centromere protein W	-0.796	0.0207	Nucleus	other
ODC1	ornithine decarboxylase 1	-0.796	0.0132	Cytoplasm	enzyme
NCR3LG1	natural killer cell cytotoxicity receptor 3 ligand 1	-0.797	0.00904	Plasma Membrane	other
TNF	tumor necrosis factor	-0.799	0.28	Extracellular Space	cytokine
RAMP1	receptor activity modifying protein 1	-0.799	0.00296	Plasma Membrane	transporter
SYTL2	synaptotagmin like 2	-0.8	0.025	Cytoplasm	other
GBP5	guanylate binding protein 5	-0.804	0.00994	Plasma Membrane	enzyme
MXD1	MAX dimerization protein 1	-0.805	0.00475	Nucleus	transcription regulator
BCL2L15	BCL2 like 15	-0.81	0.0074	Nucleus	other
TIAM1	T-cell lymphoma invasion and metastasis 1	-0.811	0.00314	Cytoplasm	other
TAS2R31	taste 2 receptor member 31	-0.814	0.045	Plasma Membrane	G-protein coupled receptor
RASGRP2	RAS guanyl releasing protein 2	-0.815	0.00384	Cytoplasm	other
EBP	emopamil binding protein (sterol isomerase)	-0.815	0.00595	Cytoplasm	enzyme
ABCD2	ATP binding cassette subfamily D member 2	-0.82	0.00643	Cytoplasm	transporter
RAB24	RAB24, member RAS oncogene family	-0.823	0.0394	Other	other
FEN1	flap structure-specific endonuclease 1	-0.824	0.0392	Nucleus	enzyme
IGHG1	immunoglobulin heavy constant gamma 1 (G1m marker)	-0.827	0.0125	Extracellular Space	peptidase
S100A4	S100 calcium binding protein A4	-0.834	0.00997	Cytoplasm	other
ARHGEF11	Rho guanine nucleotide exchange factor 11	-0.834	0.00424	Cytoplasm	other
GSAP	gamma-secretase activating protein	-0.836	0.0153	Cytoplasm	peptidase
SND1	staphylococcal nuclease and tudor domain containing 1	-0.839	0.006	Nucleus	enzyme
CATSPERB	cation channel sperm associated auxiliary subunit beta	-0.84	0.00315	Plasma Membrane	other
CLIP4	CAP-Gly domain containing linker protein family member 4	-0.845	0.00691	Other	other
USP46	ubiquitin specific peptidase 46	-0.846	0.0481	Other	peptidase
NRROS	negative regulator of reactive oxygen species	-0.847	0.00719	Cytoplasm	other
TAGAP	T-cell activation RhoGTPase activating protein	-0.852	0.0212	Cytoplasm	other
SMAD3	SMAD family member 3	-0.854	0.00434	Nucleus	transcription regulator
CLU	clusterin	-0.855	0.00958	Cytoplasm	other
AK5	adenylate kinase 5	-0.858	0.0146	Cytoplasm	kinase
CD59	CD59 molecule	-0.86	0.0429	Plasma Membrane	other
STK31	serine/threonine kinase 31	-0.865	0.00544	Cytoplasm	kinase
CTSS	cathepsin S	-0.87	0.013	Cytoplasm	peptidase
ST3GAL1	ST3 beta-galactoside alpha-2,3-sialyltransferase 1	-0.876	0.0045	Cytoplasm	enzyme
CCL4L1/CCL4L2	C-C motif chemokine ligand 4 like 1	-0.876	0.0263	Plasma Membrane	other
GIMAP8	GTPase, IMAP family member 8	-0.877	0.018	Other	other
ADD3	adducin 3	-0.878	0.00591	Cytoplasm	other
GIMAP4	GTPase, IMAP family member 4	-0.879	0.0104	Nucleus	other
FAM179A	family with sequence similarity 179 member A	-0.882	0.00852	Other	other
CCDC65	coiled-coil domain containing 65	-0.887	0.0142	Other	other
XBP1	X-box binding protein 1	-0.89	0.035	Nucleus	transcription regulator
FXN	frataxin	-0.896	0.00285	Cytoplasm	kinase
LMO4	LIM domain only 4	-0.902	0.00389	Nucleus	transcription regulator
GRK6	G protein-coupled receptor kinase 6	-0.904	0.0016	Plasma Membrane	kinase
SNX18	sorting nexin 18	-0.906	0.00595	Cytoplasm	transporter
SLC2A3	solute carrier family 2 member 3	-0.91	0.0206	Plasma Membrane	transporter
AHNAK	AHNAK nucleoprotein	-0.913	0.0268	Nucleus	other
CA5B	carbonic anhydrase 5B	-0.913	0.00196	Cytoplasm	enzyme
CTSW	cathepsin W	-0.914	0.00187	Cytoplasm	peptidase
NCR3	natural cytotoxicity triggering receptor 3	-0.923	0.00265	Plasma Membrane	transmembrane receptor
IRF1	interferon regulatory factor 1	-0.926	0.00242	Nucleus	transcription regulator
ZBTB32	zinc finger and BTB domain containing 32	-0.934	0.0108	Nucleus	transcription regulator
HIST1H2AE	histone cluster 1 H2A family member e	-0.935	0.0147	Nucleus	other
ARSG	arylsulfatase G	-0.948	0.00215	Cytoplasm	enzyme
CD52	CD52 molecule	-0.951	0.00224	Plasma Membrane	other
NPC2	NPC intracellular cholesterol transporter 2	-0.951	0.0068	Extracellular Space	other
ICAM2	intercellular adhesion molecule 2	-0.965	0.00575	Plasma Membrane	other
AOAH	acyloxyacyl hydrolase	-0.976	0.00887	Extracellular Space	enzyme
HIST1H1D	histone cluster 1 H1 family member d	-0.981	0.0366	Nucleus	other
IER2	immediate early response 2	-0.982	0.00116	Cytoplasm	other
ADA	adenosine deaminase	-0.986	0.0023	Cytoplasm	enzyme
FAM65B	family with sequence similarity 65 member B	-0.994	0.00209	Cytoplasm	other
NFIL3	nuclear factor, interleukin 3 regulated	-0.995	0.0232	Nucleus	transcription regulator
PLD6	phospholipase D family member 6	-0.997	0.00102	Cytoplasm	enzyme
GLIPR2	GLI pathogenesis related 2	-0.999	0.00172	Cytoplasm	other
LTB	lymphotoxin beta	-0.999	0.0365	Extracellular Space	cytokine
PDE3B	phosphodiesterase 3B	-1.002	0.0339	Cytoplasm	enzyme
GPAT3	glycerol-3-phosphate acyltransferase 3	-1.008	0.00377	Cytoplasm	enzyme
ADGRE2	adhesion G protein-coupled receptor E2	-1.016	0.00148	Plasma Membrane	other
MUC1	mucin 1, cell surface associated	-1.017	0.00353	Plasma Membrane	other
CDC25B	cell division cycle 25B	-1.024	0.00347	Nucleus	phosphatase
NCF2	neutrophil cytosolic factor 2	-1.024	0.0226	Cytoplasm	enzyme
P2RX7	purinergic receptor P2X 7	-1.028	0.00165	Plasma Membrane	ion channel
CCL22	C-C motif chemokine ligand 22	-1.03	0.0426	Extracellular Space	cytokine
TXN	thioredoxin	-1.04	0.0108	Cytoplasm	enzyme
TMEM71	transmembrane protein 71	-1.049	0.00198	Other	other
FAR2	fatty acyl-CoA reductase 2	-1.057	0.00429	Cytoplasm	enzyme
ENPP2	ectonucleotide pyrophosphatase/phosphodiesterase 2	-1.064	0.00128	Plasma Membrane	enzyme
MCTP2	multiple C2 and transmembrane domain containing 2	-1.066	0.0404	Other	other
PREX1	phosphatidylinositol-3,4,5-trisphosphate dependent Rac exchange factor 1	-1.07	0.021	Cytoplasm	other
GAB2	GRB2 associated binding protein 2	-1.072	0.00375	Cytoplasm	other
IL7R	interleukin 7 receptor	-1.089	0.00139	Plasma Membrane	transmembrane receptor
E2F2	E2F transcription factor 2	-1.097	0.0067	Nucleus	transcription regulator
CD48	CD48 molecule	-1.098	0.0122	Plasma Membrane	other
RNASE6	ribonuclease A family member k6	-1.1	0.00633	Extracellular Space	enzyme
FKBP11	FK506 binding protein 11	-1.108	0.000691	Cytoplasm	enzyme
TGFBR3	transforming growth factor beta receptor 3	-1.119	0.000347	Plasma Membrane	kinase
CXCR1	C-X-C motif chemokine receptor 1	-1.12	0.000347	Plasma Membrane	G-protein coupled receptor
ZDHHC14	zinc finger DHHC-type containing 14	-1.123	0.0471	Cytoplasm	enzyme
FAM13A	family with sequence similarity 13 member A	-1.126	0.0302	Cytoplasm	other
NRN1	neuritin 1	-1.129	0.00116	Cytoplasm	other
MYO1F	myosin IF	-1.131	0.00102	Cytoplasm	other
IFI30	IFI30, lysosomal thiol reductase	-1.145	0.00189	Cytoplasm	enzyme
ELOVL6	ELOVL fatty acid elongase 6	-1.147	0.00272	Cytoplasm	enzyme
PXN	paxillin	-1.154	0.00612	Cytoplasm	other
EPHA4	EPH receptor A4	-1.154	0.00164	Plasma Membrane	kinase
OSM	oncostatin M	-1.159	0.237	Extracellular Space	cytokine
SYTL3	synaptotagmin like 3	-1.174	0.000993	Cytoplasm	other
NOSIP	nitric oxide synthase interacting protein	-1.187	0.000209	Cytoplasm	other
CD40LG	CD40 ligand	-1.19	0.134	Extracellular Space	cytokine
MMP25	matrix metallopeptidase 25	-1.195	0.00113	Plasma Membrane	peptidase
CRLF2	cytokine receptor-like factor 2	-1.199	0.00145	Plasma Membrane	transmembrane receptor
CRIM1	cysteine rich transmembrane BMP regulator 1	-1.221	0.00143	Extracellular Space	kinase
CSF2	colony stimulating factor 2	-1.225	0.0149	Extracellular Space	cytokine
GPA33	glycoprotein A33	-1.239	0.0195	Plasma Membrane	other
LAIR1	leukocyte associated immunoglobulin like receptor 1	-1.251	0.000506	Plasma Membrane	transmembrane receptor
MYC	v-myc avian myelocytomatosis viral oncogene homolog	-1.258	0.0054	Nucleus	transcription regulator
TTYH2	tweety family member 2	-1.264	0.000402	Other	ion channel
ITGAX	integrin subunit alpha X	-1.276	0.048	Plasma Membrane	transmembrane receptor
UBASH3B	ubiquitin associated and SH3 domain containing B	-1.281	0.0365	Other	enzyme
TFRC	transferrin receptor	-1.287	0.0198	Plasma Membrane	transporter
ERN1	endoplasmic reticulum to nucleus signaling 1	-1.316	0.000146	Cytoplasm	kinase
HOMER2	homer scaffolding protein 2	-1.325	0.00346	Plasma Membrane	other
RASA3	RAS p21 protein activator 3	-1.338	0.000738	Plasma Membrane	ion channel
SLC12A7	solute carrier family 12 member 7	-1.347	0.00346	Plasma Membrane	transporter
PDCD1LG2	programmed cell death 1 ligand 2	-1.357	0.000408	Plasma Membrane	enzyme
NKG7	natural killer cell granule protein 7	-1.385	0.0284	Plasma Membrane	other
STX3	syntaxin 3	-1.393	0.00867	Plasma Membrane	transporter
CDR1	cerebellar degeneration related protein 1	-1.399	0.0208	Other	other
CECR1	cat eye syndrome chromosome region, candidate 1	-1.415	0.000314	Extracellular Space	enzyme
DUSP6	dual specificity phosphatase 6	-1.433	0.0268	Cytoplasm	phosphatase
PDE4A	phosphodiesterase 4A	-1.449	0.00117	Cytoplasm	enzyme
LPAL2	lipoprotein(a) like 2, pseudogene	-1.463	0.00588	Other	other
IL13	interleukin 13	-1.489	0.0029	Extracellular Space	cytokine
IL3RA	interleukin 3 receptor subunit alpha	-1.499	0.000153	Plasma Membrane	transmembrane receptor
ROPN1L	rhophilin associated tail protein 1 like	-1.504	0.000919	Cytoplasm	kinase
VCL	vinculin	-1.51	0.000377	Plasma Membrane	enzyme
RAP1GAP2	RAP1 GTPase activating protein 2	-1.514	0.000437	Cytoplasm	other
SLC16A6	solute carrier family 16 member 6	-1.519	8.36e-05	Plasma Membrane	transporter
DUSP5	dual specificity phosphatase 5	-1.544	0.0312	Nucleus	phosphatase
IGSF9B	immunoglobulin superfamily member 9B	-1.58	0.0016	Plasma Membrane	other
SLC7A11	solute carrier family 7 member 11	-1.59	0.00274	Plasma Membrane	transporter
MAP3K5	mitogen-activated protein kinase kinase kinase 5	-1.654	0.00349	Cytoplasm	kinase
KLF3	Kruppel like factor 3	-1.706	0.00074	Nucleus	transcription regulator
ITGAM	integrin subunit alpha M	-1.767	0.000366	Plasma Membrane	transmembrane receptor
PTGER2	prostaglandin E receptor 2	-1.817	0.000214	Plasma Membrane	G-protein coupled receptor
CD80	CD80 molecule	-1.819	0.000218	Plasma Membrane	transmembrane receptor
IL22	interleukin 22	-1.919	0.018	Extracellular Space	cytokine
CST7	cystatin F	-1.974	0.000113	Extracellular Space	other
RNF157	ring finger protein 157	-1.982	0.00451	Other	other
PDE7B	phosphodiesterase 7B	-1.986	0.00613	Cytoplasm	enzyme
KLF2	Kruppel like factor 2	-2.047	0.000193	Nucleus	transcription regulator
TSPAN18	tetraspanin 18	-2.1	0.00323	Other	other
TRIB2	tribbles pseudokinase 2	-2.417	2.19e-05	Plasma Membrane	kinase
SULT1B1	sulfotransferase family 1B member 1	-2.424	0.00221	Cytoplasm	enzyme
SAMD3	sterile alpha motif domain containing 3	-2.428	4.99e-06	Other	other
LYZ	lysozyme	-2.492	0.00296	Extracellular Space	enzyme
PTGIS	prostaglandin I2 synthase	-2.91	8.23e-05	Cytoplasm	enzyme
GZMA	granzyme A	-3.033	2.84e-05	Cytoplasm	peptidase
LINC00599	long intergenic non-protein coding RNA 599	-3.038	0.000806	Other	other
