# Supplementary material for: A DAP5/eIF3d alternate mRNA translation mechanism promotes differentiation and immune suppression by human regulatory T cells
Source: Nat Commun. 2021 Nov 30;12:6979. doi: 10.1038/s41467-021-27087-w (PMC8632918; doi:10.1038/s41467-021-27087-w)
Supplement: Supplementary file 6 — Supplementary Data 3 [file 41467_2021_27087_MOESM6_ESM.xlsx]

## Sheet: Sheet1
Supplementary Data 3. Lists corresponding to heatmaps of altered mRNA expression and/or translation shown (values represent log2 fold-changes on Untreated)
Transcriptome across treatments					Translatome across treatments
Gene name	RAD001	RAD001+TGFb	TGFb		Gene name	RAD001	RAD001+TGFb	TGFb
EBAG9	0.223	0.765	0.418		VAT1	0.44	0.593	0.427
GRAP	0.235	0.756	0.407		ZNF35	0.436	0.591	0.399
CNKSR2	0.216	0.761	0.395		OBSCN	0.471	0.619	0.389
FBXL12	0.202	0.731	0.429		PPP2R5B	0.432	0.558	0.402
SMAD7	0.187	0.746	0.478		NIPSNAP3B	0.444	0.535	0.371
FAM126B	0.156	0.764	0.467		MAP4K3	0.468	0.547	0.427
AREG	0.265	0.817	0.483		RILPL1	0.485	0.57	0.365
HIC1	0.242	0.773	0.502		CCDC122	0.467	0.578	0.364
ZNF260	0.197	0.817	0.494		HID1	0.473	0.585	0.34
LIG4	0.288	0.701	0.54		PCNXL2	0.535	0.557	0.385
PLEKHM3	0.283	0.674	0.524		AMPD3	0.524	0.549	0.472
ZNF607	0.264	0.732	0.546		HGSNAT	0.434	0.555	0.467
KCTD17	0.266	0.71	0.497		SYDE2	0.392	0.567	0.453
PYM1	0.248	0.716	0.46		SNX21	0.372	0.517	0.468
CWC22	0.148	0.698	0.519		SNX9	0.4	0.574	0.403
STAM2	0.177	0.672	0.496		MAML2	0.381	0.594	0.401
SAMD12	0.215	0.676	0.532		PPP1R3F	0.358	0.555	0.386
CPVL	0.209	0.649	0.457		ZNF585A	0.411	0.618	0.359
SRFBP1	0.156	0.682	0.452		CRELD1	0.36	0.627	0.346
LRRC66	0.199	0.609	0.468		KRT3	0.352	0.643	0.412
MTMR2	0.182	0.61	0.455		ZKSCAN4	0.404	0.673	0.343
VWA5A	0.204	0.596	0.485		ZFP36L1	0.37	0.695	0.352
SSH1	0.157	0.618	0.498		PIWIL4	0.566	0.615	0.323
ZNF774	0.081	0.689	0.612		SDK1	0.561	0.59	0.346
VNN2	0.074	0.662	0.571		ZFP90	0.508	0.563	0.29
OCIAD2	0.035	0.668	0.618		SFRP5	0.536	0.513	0.292
RAB33A	0.114	0.651	0.577		CXCR4	0.438	0.596	0.301
RNF170	0.104	0.616	0.572		MICALCL	0.456	0.58	0.297
FCHO2	0.079	0.787	0.575		CAMSAP1	0.448	0.529	0.279
FAM98B	0.095	0.754	0.532		ZNF786	0.43	0.532	0.269
FZD1	0.072	0.699	0.499		KLF7	0.525	0.669	0.445
RAVER2	0.301	0.771	0.664		GNG12	0.491	0.682	0.417
ZNF688	0.3	0.757	0.654		FOXP1	0.571	0.687	0.377
ANKRD6	0.306	0.745	0.687		ZSCAN18	0.532	0.697	0.355
SDCCAG8	0.311	0.803	0.673		CHDH	0.581	0.775	0.39
ATG14	0.247	0.813	0.683		PLEKHM3	0.6	0.726	0.399
USP35	0.263	0.797	0.674		ZNF627	0.427	0.796	0.443
GRAP2	0.265	0.845	0.7		FBXO32	0.443	0.792	0.43
DNAJC24	0.412	0.832	0.668		SAV1	0.42	0.773	0.441
CLIP3	0.365	0.815	0.638		CDYL2	0.473	0.752	0.438
MOSPD2	0.387	0.765	0.683		BPGM	0.475	0.751	0.385
CCDC113	0.39	0.754	0.645		TAS2R60	0.442	0.758	0.363
TDP2	0.18	0.809	0.616		ERO1B	0.521	0.669	0.259
ACER3	0.193	0.763	0.621		USP51	0.5	0.629	0.274
PLA2G15	0.244	0.781	0.616		ZNF578	0.539	0.621	0.206
NKAP	0.245	0.799	0.556		RALGAPA2	0.499	0.66	0.163
TCERG1L	0.197	0.808	0.567		ERCC6	0.524	0.745	0.274
PPP1R16B	0.229	0.901	0.618		ZFYVE9	0.467	0.731	0.293
PGLYRP3	0.266	0.845	0.615		TRAK2	0.476	0.732	0.143
SLC20A2	0.32	0.833	0.519		ZDHHC2	0.221	0.663	0.4
SMNDC1	0.26	0.871	0.534		SMAD7	0.222	0.646	0.393
ZNF189	0.247	0.644	0.568		IL1RN	0.27	0.667	0.393
MVB12B	0.225	0.626	0.576		CASD1	0.234	0.709	0.391
SLAIN1	0.26	0.593	0.566		APLP2	0.226	0.691	0.45
BBS2	0.262	0.602	0.538		CYP2A7P1	0.214	0.657	0.473
NECTIN3	0.235	0.604	0.607		CSNK1G3	0.188	0.758	0.455
ZNF283	0.241	0.593	0.61		TRIM22	0.25	0.759	0.342
DDI2	0.228	0.584	0.595		PCYOX1	0.25	0.755	0.33
GDPD1	0.32	0.639	0.549		TMEM5	0.194	0.766	0.355
MARK4	0.323	0.616	0.55		GRAP	0.282	0.699	0.494
USP12	0.313	0.65	0.577		SMURF1	0.309	0.694	0.44
EML3	0.303	0.556	0.631		mir-130	0.297	0.794	0.47
mir-550	0.282	0.576	0.625		MRC2	0.266	0.872	0.461
GGT7	0.308	0.589	0.641		MINPP1	0.257	0.841	0.463
DHRS11	0.346	0.555	0.623		DAPK1	0.247	0.891	0.429
CHGB	0.339	0.556	0.592		PFKFB2	0.241	0.874	0.436
RASA1	0.342	0.541	0.541		SFMBT2	0.254	0.934	0.48
DVL3	0.341	0.536	0.537		PRKCDBP	0.15	0.873	0.444
CASD1	0.307	0.529	0.571		NUDT12	0.129	0.843	0.471
C1orf27	0.196	0.55	0.6		NKIRAS1	0.128	0.894	0.482
ANKH	0.185	0.552	0.589		KIAA1324L	0.109	0.927	0.421
TNIP3	0.166	0.595	0.566		ZNF154	0.361	0.77	0.379
TRMT1L	0.148	0.577	0.553		LEPR	0.335	0.779	0.36
NKIRAS1	0.225	0.497	0.507		CPQ	0.341	0.859	0.345
JMJD1C	0.204	0.478	0.516		PRDM11	0.403	0.861	0.288
RCBTB1	0.188	0.515	0.503		SLC35F3	0.427	0.833	0.238
LTBP4	0.247	0.531	0.544		ABCA13	0.26	0.744	0.206
BOD1L1	0.273	0.556	0.399		SHFM1	0.258	0.745	0.2
GCC2	0.259	0.545	0.394		ACVR1C	0.279	0.76	0.223
TBKBP1	0.229	0.562	0.4		FER	0.266	0.716	0.182
ZNF567	0.242	0.567	0.372		TRIM44	0.25	0.728	0.26
P2RY10	0.244	0.603	0.382		AREG	0.33	0.743	0.278
MIF4GD	0.232	0.595	0.378		HIPK3	0.368	0.527	0.258
CAMK2N1	0.229	0.608	0.401		MLLT3	0.356	0.513	0.26
PCGF3	0.217	0.506	0.408		SPRED1	0.368	0.55	0.293
HYAL3	0.187	0.544	0.39		PITRM1	0.321	0.557	0.296
ZMYM2	0.227	0.523	0.345		TRPC5	0.299	0.532	0.282
ZMYM5	0.198	0.518	0.327		ZNF615	0.336	0.596	0.249
SERTAD2	0.376	0.511	0.408		TRAF6	0.327	0.59	0.225
TRAF1	0.325	0.537	0.396		ZNF709	0.286	0.537	0.224
DLX5	0.307	0.503	0.336		ZSCAN23	0.389	0.566	0.226
CDK13	0.293	0.506	0.346		ZNF25	0.37	0.595	0.188
CHD9	0.312	0.549	0.488		HEATR6	0.404	0.55	0.176
KLHL2	0.282	0.545	0.501		TSC22D1	0.373	0.558	0.172
IMPG2	0.318	0.556	0.466		STAT3	0.4	0.504	0.201
PIAS3	0.319	0.556	0.447		SNAP25	0.375	0.61	0.117
GLB1	0.228	0.563	0.456		ANKRD26	0.356	0.588	0.118
ZNF219	0.214	0.551	0.479		EXOC2	0.399	0.64	0.09
YPEL5	0.249	0.551	0.438		TTC12	0.358	0.618	0.053
CAMTA2	0.295	0.653	0.444		ZNF740	0.353	0.67	0.175
FAM210B	0.259	0.65	0.474		IL6ST	0.331	0.638	0.179
ELK3	0.283	0.614	0.491		ERCC4	0.239	0.656	0.181
ZNF100	0.252	0.594	0.466		SOCS5	0.205	0.648	0.183
RUNX1	0.303	0.619	0.413		RB1CC1	0.267	0.614	0.156
RERE	0.27	0.6	0.421		ZNF211	0.196	0.571	0.21
ADAMTS6	0.077	0.56	0.41		DPH3	0.17	0.583	0.2
CALD1	0.063	0.553	0.43		CBY1	0.208	0.572	0.17
NUDT4	0.096	0.584	0.421		CCDC112	0.263	0.558	0.077
WDR89	0.067	0.589	0.378		ZNF134	0.225	0.512	0.104
TCEAL4	0.042	0.566	0.379		NUPR2	0.313	0.512	0.126
SNX16	0.041	0.613	0.454		RGMB	0.164	0.509	0.102
CETN3	0.013	0.564	0.446		ZNF518B	0.151	0.519	0.105
ZFP90	0.144	0.537	0.442		KLHL2	0.159	0.601	0.082
KPNA1	0.097	0.526	0.482		KMT5B	0.157	0.605	0.057
NAE1	0.045	0.575	0.527		ZNF776	0.232	0.616	0.084
STK38L	0.038	0.579	0.507		WDR5B	0.146	0.699	0.06
LOC400927-CSNK1E	0.037	0.604	0.519		CCL2	0.382	0.683	0
MAP4K2	0.099	0.591	0.5		KLHL24	0.295	0.699	-0.078
KIAA1804	0.075	0.586	0.48		KLHL42	0.608	0.901	0.508
BAG3	-0.018	0.612	0.543		ALDH5A1	0.59	0.903	0.446
SIRT1	-0.06	0.608	0.582		PKP2	0.629	0.845	0.416
TMEM117	-0.064	0.653	0.537		RNF144B	0.625	0.85	0.413
ZNF836	-0.019	0.541	0.453		CDKL5	0.611	1.002	0.392
NUDT7	-0.035	0.532	0.457		NAP1L2	0.581	0.985	0.362
WBP1L	-0.124	0.543	0.469		NR4A3	0.649	0.958	0.423
FBXO34	0.078	0.595	0.653		MID2	0.769	0.979	0.559
PLEKHF2	0.062	0.602	0.635		DNAJC6	0.775	0.903	0.51
BBS5	0.098	0.571	0.628		GNA11	0.674	0.953	0.551
ZCCHC18	0.054	0.565	0.626		RAPH1	0.873	1.091	0.407
POLK	0.121	0.549	0.576		SOCS2	0.855	1.141	0.339
STK3	0.116	0.518	0.569		NOG	0.814	1.168	0.437
IMPA1	0.055	0.509	0.612		LONRF2	0.703	1.082	0.325
ETAA1	0.053	0.519	0.583		mir-181	0.645	1.038	0.35
DDX59	-0.042	0.64	0.418		NBEA	0.701	1.151	0.452
SREK1IP1	-0.095	0.595	0.389		STRADB	0.805	0.97	0.371
SC5D	-0.107	0.656	0.329		PTPRK	0.731	0.98	0.405
SPRED2	-0.231	0.742	0.41		DIRC2	0.859	0.917	0.312
DYNLT3	0.11	0.608	0.349		CCDC113	0.521	0.949	0.283
MAPRE3	0.124	0.599	0.339		GNPDA1	0.477	0.934	0.263
DNAJC1	0.13	0.611	0.368		PGLYRP4	0.473	0.999	0.28
UBIAD1	0.085	0.595	0.34		KLHL29	0.594	0.933	0.242
ANKRD11	0.124	0.577	0.383		SYP	0.454	1.025	0.376
ATG4C	0.124	0.562	0.386		FRAT1	0.464	0.963	0.403
SLC37A1	0.176	0.588	0.326		NTRK2	0.721	1.168	0.091
SCAF1	0.172	0.561	0.323		ZNF844	0.768	0.983	0.152
ATF1	0.165	0.613	0.313		GPRASP1	0.542	0.905	0.026
SLC4A1AP	0.099	0.552	0.271		MYO6	0.711	0.778	0.173
SPTLC3	0.098	0.542	0.281		HIVEP1	0.738	0.745	0.16
PSMD10	0.11	0.561	0.243		RYK	0.751	0.823	0.166
SELM	0.062	0.569	0.27		RNF144A	0.742	0.804	0.277
DENND5A	0.132	0.547	0.321		KIAA0355	0.753	0.736	0.275
MED31	0.131	0.522	0.29		CBX7	0.768	0.711	0.273
NTRK3	0.004	0.559	0.37		BCAS3	0.771	0.654	0.258
NUMBL	0.028	0.513	0.364		TNKS	0.626	0.699	0.243
NPAS2	-0.014	0.535	0.314		ZNF827	0.904	0.597	0.246
42988	0.006	0.607	0.333		MAN1C1	0.877	0.62	0.166
PFKFB2	0.119	0.662	0.347		EGR2	0.901	0.826	0.027
AMN1	0.101	0.651	0.323		MCF2L2	0.482	0.712	0.575
HDAC11	0.087	0.64	0.355		PRRT2	0.471	0.679	0.563
FAM220A	0.067	0.669	0.329		HPR	0.455	0.71	0.526
GPC1	0.147	0.677	0.363		OR3A1	0.44	0.701	0.545
ZNF483	0.156	0.652	0.343		CXCR5	0.491	0.678	0.527
RWDD2B	0.147	0.746	0.401		ZNF280B	0.487	0.654	0.6
SFMBT2	0.18	0.753	0.353		mir-19	0.448	0.657	0.488
DAZL	0.098	0.731	0.366		AGRN	0.44	0.64	0.483
ZNF175	0.028	0.733	0.348		ARMCX4	0.39	0.665	0.525
PTHLH	-0.018	0.754	0.33		FMNL3	0.355	0.678	0.619
NIPAL4	-0.047	0.758	0.251		ACTA2	0.344	0.644	0.59
BASP1	0.014	0.678	0.254		AJUBA	0.387	0.611	0.592
ZNF555	0.104	0.948	0.427		C11orf63	0.399	0.671	0.658
CXCL12	0.018	0.952	0.352		FAM210B	0.411	0.777	0.609
BBOF1	-0.013	1.084	0.334		ZNF284	0.402	0.755	0.603
OR7E24	0.096	0.896	0.107		KCTD11	0.398	0.765	0.569
VEZF1	0.271	0.654	0.378		HCP5	0.426	0.743	0.548
NCKAP5L	0.276	0.627	0.38		DDI2	0.318	0.74	0.587
MICALL1	0.278	0.685	0.396		AASS	0.336	0.753	0.55
HLA-DOA	0.313	0.677	0.372		CYFIP1	0.349	0.815	0.604
ZCCHC2	0.306	0.649	0.348		GGT7	0.358	0.724	0.709
RNASEL	0.222	0.67	0.379		ZCCHC18	0.33	0.711	0.722
AFF1	0.265	0.67	0.325		TNFSF13B	0.372	0.711	0.676
SPIN1	0.246	0.633	0.305		ARMCX2	0.339	0.721	0.672
SUSD6	0.237	0.628	0.298		42431	0.317	0.679	0.727
CD6	0.241	0.605	0.328		IDS	0.399	0.657	0.774
FKBP5	0.225	0.594	0.34		LRIG1	0.39	0.767	0.752
ANGEL1	0.28	0.612	0.357		HDAC11	0.439	0.791	0.678
WIPF2	0.266	0.588	0.325		ABHD6	0.296	0.546	0.622
WASF3	0.224	0.693	0.268		USP35	0.284	0.513	0.599
PLAT	0.203	0.701	0.266		CBLN3	0.282	0.555	0.575
TRAF6	0.223	0.691	0.308		NLK	0.277	0.557	0.572
CXCR5	0.288	0.75	0.404		ABCA2	0.328	0.559	0.578
CELA2B	0.26	0.747	0.392		IFNAR2	0.324	0.556	0.543
KMT5B	0.288	0.73	0.375		GPR42	0.313	0.53	0.524
ZNF211	0.233	0.783	0.364		TMEM37	0.301	0.549	0.516
F2RL1	0.206	0.802	0.351		BAG3	0.371	0.498	0.584
SPA17	0.222	0.777	0.325		RALGPS1	0.378	0.54	0.534
DLGAP4	0.299	0.741	0.242		SH3D21	0.242	0.56	0.53
IKZF5	0.31	0.73	0.215		GSN	0.225	0.57	0.506
DCAKD	0.324	0.791	0.239		HHAT	0.263	0.499	0.544
ATF7	0.328	0.708	0.311		H6PD	0.276	0.589	0.631
ABHD4	0.327	0.711	0.295		GATM	0.197	0.59	0.652
TIMM10B	0.377	0.701	0.277		C16orf45	0.534	0.699	0.731
ZBTB41	0.364	0.69	0.253		KCNH4	0.496	0.721	0.722
ZNF737	0.334	0.659	0.282		HLA-DRA	0.509	0.642	0.752
FAM168A	0.291	0.659	0.266		PLD2	0.5	0.645	0.733
COG5	0.36	0.623	0.34		IL2RB	0.598	0.697	0.65
SEC11C	0.342	0.631	0.309		PLAT	0.576	0.682	0.638
HSD17B3	0.482	0.688	0.235		CLIP3	0.665	0.704	0.746
OR51V1	0.483	0.636	0.233		RIMKLB	0.549	0.815	0.681
AK9	0.436	0.705	0.26		COL6A2	0.499	0.792	0.688
RHBDD2	0.41	0.673	0.264		EPPK1	0.574	0.751	0.701
BCL9	0.385	0.836	0.332		IKZF3	0.628	0.875	0.733
ZNF391	0.446	0.795	0.307		ANKRD42	0.535	0.799	0.594
LIN37	0.403	0.739	0.385		ETV6	0.561	0.769	0.583
NEO1	0.434	0.719	0.35		AUTS2	0.578	0.809	0.513
ADGRL1	0.406	0.916	0.21		NFE2L3	0.526	0.776	0.497
ZC3H6	0.386	0.873	0.247		ZDHHC15	0.632	0.782	0.608
PRAF2	0.342	0.989	0.312		SLC22A15	0.635	0.789	0.553
ZNF184	0.297	0.879	0.338		IL2RA	0.88	0.815	0.488
TP53INP2	0.298	0.832	0.363		TNFAIP3	0.798	0.794	0.475
SCML4	0.176	0.907	0.34		ZBTB20	0.894	0.725	0.34
DEDD	0.195	0.558	0.235		SIPA1L3	0.823	0.698	0.484
SOCS4	0.185	0.547	0.243		ARID5A	0.763	0.66	0.443
LY6G5C	0.207	0.503	0.22		SIRPB1	0.844	0.595	0.464
BTBD7	0.249	0.582	0.244		HLA-DQA1	0.986	0.784	0.513
UBE2Z	0.26	0.586	0.204		KDM6B	1.001	0.692	0.538
ZNF518B	0.23	0.511	0.163		COL6A1	0.773	0.742	0.694
CRTC1	0.217	0.514	0.168		RAB19	0.842	0.719	0.596
SH2B1	0.257	0.5	0.183		HLA-DOA	0.765	0.746	0.539
TMTC3	0.3	0.56	0.266		SLC41A1	0.689	0.719	0.517
MTHFR	0.286	0.555	0.272		IRF4	0.742	0.734	0.345
POGZ	0.305	0.542	0.275		KDM5B	0.68	0.703	0.368
ZNF362	0.274	0.554	0.309		PKD2	0.643	0.717	0.442
PHACTR4	0.278	0.545	0.285		PPP1R13B	0.635	0.651	0.404
ATP7A	0.252	0.523	0.268		PARK2	0.747	0.569	0.34
GGA3	0.272	0.519	0.237		ANKRD31	0.659	0.586	0.352
ZNF253	0.247	0.671	0.168		mir-515	0.802	0.655	0.966
CLEC4D	0.235	0.666	0.163		OLIG3	1.147	1.128	0.236
ZNF582	0.271	0.658	0.163		LRP6	1.039	1.102	0.237
R3HDM2	0.252	0.636	0.142		AFF3	1.14	0.906	0.237
RPP38	0.227	0.629	0.16		GPC3	1.322	0.747	-0.073
HOMEZ	0.308	0.644	0.191		DACT1	1.238	1.471	0.176
CACNA1F	0.399	0.543	0.238		USP27X	0.152	0.589	0.525
FBXL4	0.393	0.511	0.267		SUSD6	0.15	0.599	0.507
PARP6	0.369	0.503	0.253		MRPS6	0.105	0.623	0.553
MEF2D	0.345	0.512	0.245		ZFAND5	0.171	0.656	0.533
USE1	0.392	0.537	0.193		DBNDD2	0.159	0.631	0.562
C2orf49	0.392	0.586	0.262		APP	0.141	0.648	0.483
AKT3	0.364	0.588	0.281		FBXO34	0.098	0.657	0.479
RNF38	0.374	0.607	0.211		RALB	0.115	0.703	0.484
SMCO3	0.323	0.599	0.235		CAPNS2	0.177	0.67	0.497
RAB11FIP3	0.459	0.556	0.227		FAM220A	0.156	0.688	0.496
KMT2D	0.454	0.556	0.194		CSF3R	0.125	0.612	0.629
TLE4	0.458	0.51	0.235		WBP1L	0.076	0.616	0.652
ZBTB10	0.354	0.587	0.087		IRF2BP2	0.093	0.567	0.619
PHF2	0.357	0.542	0.125		SLC39A14	0.024	0.673	0.651
PCED1A	0.439	0.524	0.121		OCRL	0.02	0.658	0.658
TRAK2	0.315	0.587	0.016		NDFIP2	0.03	0.637	0.541
C11orf71	0.339	0.582	-0.028		ZNF853	0.215	0.677	0.605
CNOT4	0.401	0.649	0.156		CHST10	0.193	0.662	0.618
VAMP2	0.39	0.639	0.124		IL1R2	0.22	0.627	0.574
ZNF274	0.345	0.664	0.114		KL	0.225	0.686	0.546
GNG12	0.363	0.736	0.054		DNPH1	0.177	0.688	0.561
IMPACT	0.173	0.588	0.238		RPS6KA2	0.191	0.689	0.687
TSC22D1	0.16	0.593	0.21		ASIC1	0.161	0.697	0.664
TNFRSF9	0.193	0.638	0.234		EML3	0.152	0.634	0.682
KL	0.164	0.656	0.2		SGPL1	0.008	0.73	0.536
MMGT1	0.125	0.644	0.218		NTRK3	0.026	0.702	0.542
SCRG1	0.114	0.592	0.164		ZAK	0.044	0.724	0.562
ABHD14B	0.11	0.575	0.17		FAM69A	0	0.775	0.527
TNFAIP8	0.061	0.622	0.203		NRIP1	0.064	0.702	0.492
ACER1	0.121	0.712	0.171		TWSG1	0.039	0.709	0.448
CNGA3	0.248	0.546	0.126		KIF26B	0.115	0.75	0.658
DNAJC5B	0.261	0.562	0.086		42623	0.123	0.754	0.644
ELAVL2	0.165	0.555	0.07		RGS10	0.131	0.719	0.64
GRIP1	0.101	0.604	0.077		ZNF616	0.115	0.725	0.539
C21orf62	0.062	0.552	0.071		PLEKHA6	0.12	0.703	0.54
PP2D1	-0.068	0.58	0.206		CHST3	0.102	0.742	0.562
CCDC174	-0.069	0.503	0.202		SMAD6	0.156	0.876	0.581
TRIM32	0.007	0.521	0.21		IL18R1	0.145	0.816	0.593
EIF1B	-0.067	0.653	0.167		KDSR	0.082	0.84	0.573
SH3D19	0.189	0.567	-0.007		ZNF287	0.197	0.815	0.555
ZNF135	0.2	0.552	-0.045		GTF2IRD2/GTF2IRD2B	0.202	0.773	0.533
ZNF208	0.141	0.592	-0.084		UST	0.274	0.814	0.556
SIRPA	0.18	0.551	-0.121		HMCN1	0.177	0.838	0.683
ATXN1	0.591	0.672	0.119		RGCC	0.159	0.82	0.677
CEACAM1	0.576	0.635	0.101		MAP9	0.178	0.842	0.632
POU6F1	0.562	0.715	0.104		USP49	0.184	0.772	0.657
EDEM2	0.516	0.636	0.155		FUCA1	0.143	0.844	0.751
WBP2	0.496	0.617	0.177		KIAA1671	0.068	0.527	0.854
PHF1	0.571	0.539	0.076		TMEM185A	0.029	0.528	0.853
GNPDA1	0.512	0.558	0.013		GPR25	0.078	0.501	0.814
CTSO	0.639	0.774	0.157		TTC8	0.077	0.611	0.805
CREBRF	0.671	0.714	0.168		ARMCX1	-0.012	0.598	0.8
JMY	0.711	0.735	0.075		GAS2	0.009	0.678	0.742
MAN1C1	0.729	0.605	0.15		ZBED8	-0.046	0.725	0.744
IGFLR1	0.702	0.653	0.114		FAM134B	0.079	0.735	0.767
REM2	0.641	0.556	0.136		STARD3	0.193	0.732	0.757
ACYP2	0.589	0.648	-0.176		ZDHHC1	0.207	0.706	0.761
COA5	0.506	0.567	-0.09		SEC14L2	0.254	0.733	0.766
MIR155HG	0.734	0.936	0.226		CTTNBP2NL	0.269	0.614	0.763
EGR1	0.695	0.913	0.227		LOXL3	0.216	0.584	0.735
HIVEP1	0.682	0.851	0.192		FUT7	0.166	0.58	0.811
LRP6	0.802	0.918	0.165		CHD3	0.182	0.609	0.457
EGR2	0.576	0.943	0.268		ENTHD1	0.166	0.613	0.432
KCTD13	0.565	0.954	0.247		RSPH1	0.236	0.608	0.441
NTRK2	0.561	0.909	0.044		ABCC4	0.173	0.592	0.382
LDOC1	0.553	0.853	0.064		TIPARP	0.184	0.566	0.388
GPC3	0.896	0.665	-0.258		KPNA1	0.197	0.507	0.415
CLYBL	0.418	0.626	-0.427		MEX3C	0.154	0.535	0.399
OR2J3	0.176	0.698	-0.356		TCEAL4	0.274	0.545	0.421
mir-500	0.453	0.876	-0.529		ARL2BP	0.249	0.522	0.41
FOXP4	0.443	0.702	0.504		TRIM68	0.249	0.568	0.401
ZNF280C	0.426	0.687	0.51		RAB2B	0.247	0.539	0.447
AJUBA	0.404	0.74	0.509		THNSL2	0.228	0.57	0.435
TOB2	0.459	0.752	0.522		SLC2A4	0.239	0.57	0.308
PIK3IP1	0.439	0.728	0.526		ZNF333	0.26	0.515	0.298
ERO1B	0.436	0.729	0.447		ZNF181	0.201	0.555	0.356
MT1H	0.449	0.722	0.437		LGALSL	0.207	0.522	0.321
CEP170	0.476	0.75	0.476		CIRBP	0.271	0.629	0.366
ZNF10	0.392	0.765	0.436		PRRX1	0.27	0.62	0.334
TXLNG	0.365	0.778	0.428		VWA5A	0.17	0.677	0.388
ALKBH1	0.355	0.756	0.459		TRUB1	0.163	0.696	0.372
DFNB31	0.326	0.741	0.443		ITPR1	0.214	0.677	0.334
TOMM34	0.325	0.75	0.423		MMP28	0.196	0.632	0.363
ZNF254	0.427	0.651	0.475		UXS1	0.14	0.66	0.316
ZNF154	0.454	0.648	0.447		BBS9	0.124	0.67	0.315
TTC3	0.444	0.602	0.456		NIPAL4	0.089	0.652	0.348
ATMIN	0.418	0.629	0.394		ZNF699	0.084	0.667	0.315
ZSCAN16	0.398	0.609	0.469		TDRKH	0.057	0.601	0.509
RAB5B	0.383	0.579	0.481		SERTAD3	0.028	0.565	0.486
OFD1	0.378	0.665	0.464		IFT43	0.067	0.581	0.443
USP45	0.334	0.75	0.6		AGO4	0.078	0.55	0.449
AAK1	0.347	0.722	0.586		TMEM216	0.103	0.539	0.508
SERPINB8	0.334	0.708	0.619		CETN2	0.095	0.532	0.521
ZNF287	0.312	0.717	0.608		TGFBR2	0.089	0.5	0.4
KRCC1	0.331	0.686	0.603		ZNF436	0.081	0.502	0.389
SEMA4A	0.334	0.682	0.601		ZNF671	-0.038	0.614	0.466
ATAT1	0.307	0.683	0.625		MAP3K2	-0.038	0.594	0.48
mir-329	0.294	0.678	0.611		CAMK2D	-0.002	0.636	0.486
FAM135A	0.398	0.738	0.602		APH1B	0.037	0.601	0.417
ANKAR	0.39	0.678	0.6		IFT20	0.012	0.586	0.414
NLK	0.381	0.759	0.555		ISCU	0.005	0.542	0.541
CCR7	0.357	0.721	0.54		TMEM164	-0.039	0.549	0.488
TCFL5	0.329	0.736	0.496		KRTAP5-3/KRTAP5-5	-0.008	0.564	0.369
PLXNA3	0.495	0.822	0.594		NR3C1	-0.024	0.544	0.357
GIPC3	0.484	0.794	0.608		LGALS8	-0.053	0.509	0.389
ERBIN	0.456	0.797	0.552		DAZL	-0.088	0.536	0.357
ANKRD49	0.488	0.805	0.512		CHGB	-0.051	0.53	0.436
CYP4V2	0.491	0.779	0.503		RAB9A	-0.095	0.512	0.426
SETD1B	0.544	0.862	0.571		ZNF175	0.109	0.759	0.366
SLC25A37	0.503	0.863	0.591		ZNF470	0.135	0.726	0.361
PPP1R13B	0.501	0.848	0.546		SLC20A2	0.078	0.789	0.396
ZNF281	0.595	0.811	0.508		FREM3	0.119	0.846	0.35
GLTSCR1	0.545	0.829	0.499		NR1D2	0.14	0.811	0.305
CCDC92	0.527	0.883	0.506		LINC00667	0.038	0.771	0.284
ATN1	0.507	0.872	0.495		KHDRBS3	0.05	0.792	0.237
SUPT3H	0.517	0.922	0.454		YPEL5	0.079	0.708	0.276
CCNJ	0.482	0.814	0.46		ZNF607	0.034	0.69	0.265
AMY2B	0.479	0.801	0.406		ZNF559	0.067	0.703	0.214
CRTC2	0.439	0.93	0.478		MPHOSPH8	0.088	0.659	0.181
TLR5	0.341	0.918	0.488		ZXDB	0.021	0.761	0.107
SAMD10	0.548	0.744	0.555		C9orf135	0.19	0.801	0.164
RASGEF1B	0.551	0.725	0.544		BEX2	0.156	0.769	0.175
UBN2	0.608	0.774	0.558		TIGD6	0.115	0.617	0.269
CHDH	0.617	0.697	0.592		ZNF624	0.102	0.612	0.283
SEC61A2	0.622	0.743	0.484		ZNF483	0.093	0.593	0.249
LRIG2	0.625	0.727	0.455		ACOX1	0.091	0.648	0.241
DUSP10	0.639	0.679	0.513		ATP11C	0.043	0.609	0.218
SPIN3	0.626	0.666	0.473		ERRFI1	0.027	0.626	0.329
C1orf101	0.587	0.661	0.557		ACSL3	0.049	0.62	0.288
TSPYL2	0.572	0.611	0.581		PLEKHA3	-0.019	0.601	0.239
CYP2U1	0.474	0.713	0.401		MOAP1	-0.069	0.588	0.246
PLET1	0.481	0.689	0.4		ZNF18	-0.077	0.601	0.197
ZNF267	0.54	0.711	0.429		IPP	-0.058	0.588	0.169
RGPD4 (includes others)	0.498	0.652	0.447		ARHGAP20	0.002	0.548	0.286
FAM218A	0.515	0.619	0.404		ZNF322	-0.051	0.531	0.287
CDHR3	0.63	0.634	0.404		ZNF623	0.108	0.546	0.26
ZNF732	0.608	0.661	0.399		NEK9	0.123	0.543	0.177
PRKACG	0.627	0.647	0.365		SLC25A36	0.026	0.516	0.199
ZNF546	0.601	0.656	0.371		EAPP	0.021	0.505	0.109
HABP4	0.449	0.628	0.616		MIB1	-0.085	0.762	0.463
SPATA25	0.446	0.654	0.578		ANKRD50	-0.13	0.827	0.408
HLA-DPB1	0.5	0.674	0.568		CCDC28A	-0.158	0.693	0.389
DAPK1	0.424	0.621	0.56		GABARAPL2	0.006	0.708	0.407
ZNF469	0.416	0.59	0.557		TGFA	0	0.776	0.343
PCNX2	0.455	0.599	0.529		SIRT1	-0.058	0.7	0.315
BCORL1	0.547	0.541	0.597		SKIL	-0.064	0.69	0.281
MORC3	0.465	0.515	0.547		RNF141	-0.069	0.662	0.338
ATXN2	0.441	0.583	0.303		NSG1	-0.137	0.703	0.248
FAM117A	0.448	0.576	0.295		RRAGC	-0.125	0.603	0.281
CLVS1	0.461	0.583	0.306		IARS2	-0.21	0.779	0.364
OPCML	0.442	0.585	0.277		USP44	-0.224	0.778	0.351
CCDC102B	0.46	0.547	0.285		THBS1	-0.279	0.78	0.303
BCAS3	0.491	0.569	0.316		RCN2	-0.153	0.872	0.298
JUNB	0.481	0.552	0.311		SERINC1	-0.23	0.585	-0.005
BACE1-AS	0.501	0.579	0.288		GOPC	-0.243	0.556	0.019
PATZ1	0.503	0.6	0.334		DGAT2L6	-0.216	0.544	-0.013
PHF21A	0.505	0.612	0.317		YIPF4	-0.298	0.548	0.068
OTOA	0.479	0.66	0.307		FAM171A1	-0.155	0.661	0.107
BBS1	0.449	0.616	0.331		SBDS	-0.055	0.579	0.018
NCOA1	0.457	0.606	0.329		ZFP28	-0.06	0.634	0.533
MAST3	0.417	0.6	0.314		RIMBP3 (includes others)	-0.088	0.599	0.523
L3HYPDH	0.399	0.564	0.352		METTL13	-0.112	0.667	0.502
BRPF3	0.382	0.565	0.32		GCA	-0.196	0.689	0.582
YPEL3	0.463	0.522	0.325		FAM229B	-0.123	0.581	0.565
KANSL1L	0.442	0.511	0.353		SLC15A4	-0.199	0.528	0.575
GABARAPL1	0.469	0.576	0.377		STX8	-0.174	0.514	0.473
MT1B	0.545	0.57	0.371		LRRC1	-0.213	0.658	0.677
PIGL	0.567	0.553	0.342		RRM2B	-0.273	0.713	0.66
TCF7L2	0.579	0.5	0.317		RWDD2A	-0.215	0.712	0.755
GATA3	0.559	0.585	0.254		ENPP4	-0.142	0.833	0.666
LMF1	0.544	0.564	0.262		CD109	-0.078	0.745	0.599
RNF144B	0.666	0.806	0.322		SKAP2	-0.558	0.696	0.765
WASL	0.654	0.795	0.304		UBL3	-0.466	0.809	0.503
CDKL5	0.593	0.835	0.265		RDH11	-0.136	0.541	0.31
ZFP37	0.572	0.767	0.337		CLCN3	-0.159	0.553	0.288
KLHL24	0.553	0.76	0.308		CGRRF1	-0.149	0.537	0.349
FBXL20	0.563	0.703	0.348		TCERG1L	-0.136	0.502	0.306
LINC00847	0.591	0.759	0.242		PITHD1	-0.189	0.505	0.291
ARHGEF9	0.566	0.762	0.197		RRAGA	-0.23	0.513	0.372
PTAR1	0.534	0.79	0.247		CCDC126	-0.246	0.532	0.35
CBX7	0.564	0.718	0.254		GSKIP	-0.222	0.539	0.231
TMEM106A	0.546	0.73	0.251		LIPA	-0.327	0.508	0.295
ZER1	0.525	0.726	0.237		KLHDC2	-0.406	0.6	0.273
BCAS4	0.645	0.569	0.326		ELAC1	-0.434	0.569	0.247
ZNF767P	0.698	0.578	0.251		PPP2CB	-0.317	0.633	0.34
ZNF91	0.655	0.684	0.252		SETD7	-0.332	0.531	0.501
ARHGEF1	0.912	0.632	0.348		YIPF5	-0.474	0.605	0.454
CAPN3	0.808	0.64	0.37		VNN2	0.045	0.968	0.727
TSHZ2	0.817	0.747	0.397		MAGI3	0.056	0.923	0.678
ALG13	0.799	0.664	0.268		ALDH18A1	0.109	0.951	0.709
SIRPD	0.793	0.655	0.193		CXCL12	0.202	1.005	0.628
BCL2L11	0.771	0.767	0.26		CYTL1	0.115	1.085	0.531
mir-548	0.96	0.72	0.665		PDCD4	-0.034	0.887	0.457
ZC3H12D	0.846	0.81	0.665		HOOK1	-0.021	0.899	0.417
ALDH5A1	0.845	0.608	0.565		PDGFB	-0.025	0.881	0.507
XPA	0.705	0.615	0.508		TMEM117	-0.038	0.982	0.382
DHRS3	0.766	1.06	0.813		CDS1	-0.135	1.142	0.706
TULP4	0.71	0.979	0.746		TIGD2	-0.162	1.156	0.697
TNFAIP3	0.717	1.087	0.748		PJA1	-0.133	0.946	0.619
LMLN	0.655	1.108	0.737		EXTL2	-0.178	1	0.583
ERCC6	0.721	1.036	0.682		TXK	0.295	0.895	0.26
SLC41A1	0.677	1.061	0.685		POLI	0.256	0.893	0.212
RIC3	0.781	1.054	0.665		TIGIT	0.289	0.991	0.213
IL2RA	0.878	1.062	0.646		FCRL3	0.36	1.098	0.176
mir-451	0.872	1.102	0.612		ZBTB10	0.185	1.032	0.045
KIAA0355	0.798	1.126	0.582		F2RL1	0.207	1.13	0.392
UBALD1	0.756	1.078	0.511		DAZ2	0.303	1.045	0.341
DYRK1B	0.684	0.863	0.555		GJB6	0.215	1.278	0.247
PKP2	0.668	0.86	0.563		CCL20	0.075	1.023	1.095
FBRS	0.66	0.837	0.497		TMIGD2	0.06	0.944	1.106
TNKS	0.744	0.791	0.522		DFNA5	0.02	1.08	1.066
ARID5A	0.732	0.903	0.54		CCDC88A	-0.003	0.995	1.051
NFAT5	0.749	0.923	0.485		GSTO1	-0.061	0.939	1.032
RYK	0.688	0.946	0.465		OCIAD2	0.033	0.894	1.036
MAGEF1	0.513	1.035	0.703		COL6A3	-0.018	1.034	1.212
ETV6	0.486	1.025	0.691		TUFT1	-0.047	0.979	1.189
MEST	0.465	1.003	0.719		ZBED2	-0.034	0.933	1.29
BPGM	0.53	1.081	0.748		ZNF768	0.053	0.923	1.189
PCMTD1	0.529	1.085	0.742		FSD1	0.073	0.735	1.199
MLXIP	0.607	1.044	0.657		DHRS2	-0.053	0.773	0.929
ZDHHC23	0.581	1.066	0.606		SARDH	-0.061	0.741	0.905
ZNF853	0.533	1.022	0.607		SCCPDH	-0.113	0.795	0.873
ZNF429	0.564	1.122	0.614		PCGF2	-0.123	0.687	0.953
ZNF284	0.521	1.091	0.612		ICA1	-0.134	0.684	0.861
VAMP4	0.66	1.048	0.536		GOLGA8J (includes others)	-0.138	0.818	1.064
KLHL29	0.614	1.109	0.446		FAM102B	-0.258	0.904	1.029
NR4A3	0.526	1.072	0.497		GCNT1	-0.284	0.747	0.825
FOXP1	0.572	1.002	0.501		STAG3	-0.367	0.752	0.877
FAM169A	0.761	1.268	0.571		RLN2	-0.243	0.657	0.882
IFNGR2	0.699	1.209	0.53		ID3	-0.203	0.905	0.796
NFIC	0.855	1.217	0.578		SGCB	-0.204	0.847	0.753
FAM117B	0.829	1.135	0.446		SH3RF1	-0.4	1.164	1.202
STRADB	0.73	1.166	0.366		LAPTM4B	-0.469	1.005	0.893
ALS2CR12	0.685	1.323	0.321		SPINK2	0.012	1.249	0.839
DNPH1	0.381	0.954	0.633		IVNS1ABP	0.03	1.14	0.925
CCDC186	0.337	0.943	0.644		FZD1	-0.152	1.218	0.896
PLAGL1	0.37	0.907	0.643		PGM2L1	-0.13	1.163	0.882
LGALS3	0.364	0.923	0.632		ST6GALNAC3	-0.024	1.533	1.104
SLC7A8	0.367	0.919	0.569		PTPN14	0.002	1.359	1.046
SAMD4A	0.329	1.018	0.681		CD83	-0.194	1.451	1.107
ZFP36L1	0.324	0.982	0.562		GOLGA8EP/GOLGA8G	-0.322	1.638	1.103
RRP7BP	0.27	0.989	0.573		BASP1	-0.356	1.532	0.768
SSTR3	0.241	1.006	0.471		YME1L1	-1.03	0.892	0.656
NR1D2	0.226	0.977	0.49		ZNF223	0.273	1.083	0.639
TP53I11	0.449	1.017	0.541		DENND2C	0.238	1.117	0.556
IL1R1	0.422	0.997	0.549		PPARG	0.351	1.058	0.565
LGALSL	0.463	0.976	0.556		ATG14	0.276	1.026	0.572
KLF7	0.46	0.99	0.52		C4orf32	0.358	1.084	0.695
SLC29A3	0.438	1.106	0.53		RBM11	0.362	1.06	0.689
SLC25A44	0.387	1.042	0.519		BEX4	0.316	1.111	0.687
FMO4	0.361	1.196	0.52		IL23R	0.426	1.253	0.622
PPARG	0.343	1.191	0.536		CACHD1	0.473	1.189	0.612
SLCO5A1	0.301	1.174	0.563		TP53BP2	0.373	1.141	0.564
GJB6	0.351	1.194	0.437		PTHLH	0.406	1.109	0.501
PGLYRP4	0.334	1.305	0.683		PIK3IP1	0.463	1.08	0.828
SYP	0.269	1.356	0.648		CASK	0.419	1.031	0.831
TP53BP2	0.233	1.324	0.538		SAMD4A	0.515	1.049	0.791
ROR1	0.335	1.398	0.37		CYP2U1	0.49	0.932	0.766
HLA-DQA1	1.135	1.042	0.566		ADGRG6	0.466	0.97	0.752
mir-32	1.047	0.903	0.441		NCKAP1	0.495	1.03	0.639
AFF3	1.219	1.114	0.323		SMIM14	0.457	1.046	0.625
FAM228B	0.918	1.132	0.915		MEST	0.436	1.007	0.589
SGPP2	1.031	0.955	0.942		ZNF32	0.498	0.928	0.612
AMOT	0.35	0.978	0.904		SLC25A37	0.384	0.847	0.562
EXD2	0.371	0.964	0.886		PINK1	0.392	0.843	0.52
KIAA1161	0.376	1.005	0.905		FCHO2	0.302	0.888	0.541
DOCK7	0.349	0.947	0.929		BBS2	0.333	0.877	0.495
LSR	0.362	0.941	0.907		ZBTB18	0.301	0.887	0.611
IL2RB	0.432	0.935	0.866		ZDHHC23	0.297	0.848	0.604
ABAT	0.378	0.894	0.886		ZNF554	0.244	0.901	0.567
IFT74	0.33	0.988	0.808		DNAJC28	0.405	0.947	0.687
PRKAR2B	0.312	0.966	0.812		CTTN	0.372	0.948	0.705
UPK1A	0.32	0.956	0.847		SPINT2	0.405	0.912	0.663
42797	0.367	0.99	0.825		EPB41L5	0.371	0.932	0.649
MLLT4	0.533	1.005	0.879		SERAC1	0.356	0.946	0.61
SKAP2	0.488	0.972	0.877		CYB5A	0.306	0.863	0.692
YAF2	0.456	0.991	0.931		IL7	0.334	0.997	0.811
CASK	0.439	0.99	0.917		GPR63	0.314	0.951	0.803
KCNMB4	0.45	1.117	0.907		NINL	0.334	0.982	0.706
IKZF3	0.459	1.064	0.821		OLFM2	0.296	0.926	0.728
MAP9	0.276	1.066	0.897		CRYL1	0.241	0.948	0.865
ID3	0.277	1.06	0.862		GPC1	0.273	0.91	0.829
SPATA6	0.301	1.078	0.831		ERBB3	0.237	0.953	0.777
CDC42BPB	0.322	1.045	0.84		KLHL25	0.2	0.908	0.72
MUM1	0.296	1.15	0.953		PNMA1	0.241	1.092	0.785
TMOD2	0.27	1.113	0.922		RASGRP3	0.18	1.089	0.796
CCDC122	0.361	1.112	0.952		TNFSF4	0.685	1.178	0.745
EXT1	0.404	1.202	0.844		CCDC141	0.65	1.18	0.741
ZNF610	0.337	1.163	0.837		TULP4	0.704	1.151	0.701
NBEA	0.637	1.126	0.892		AHR	0.594	1.202	0.701
CORO2A	0.658	1.101	0.873		HABP4	0.556	1.102	0.707
MAP4K3	0.563	1.148	0.838		MLLT4	0.549	1.095	0.662
MRC2	0.56	1.133	0.827		MCF2	0.46	1.277	0.868
CBLN3	0.595	1.058	0.787		EXT1	0.491	1.229	0.842
MKL2	0.551	1.072	0.803		ARHGAP5	0.5	1.158	0.823
SAV1	0.587	1.032	0.858		MIR155HG	0.53	1.372	0.516
KLHDC1	0.704	1.046	0.92		NUDT11	0.565	1.369	0.48
ANKRD42	0.726	1.009	0.881		ZNF555	0.541	1.264	0.5
C4orf32	0.687	1.096	1.016		ROR1	0.649	1.417	0.734
CRTAP	0.544	1.341	0.944		GYPE	0.617	1.351	0.777
KCNH4	0.55	1.292	0.851		PAK1	0.343	1.28	1.062
TNFSF13B	0.562	1.181	0.941		RNF130	0.365	1.199	1.058
C1QTNF6	0.476	1.244	0.749		NELL2	0.325	1.308	0.983
SVIP	0.477	1.242	0.744		NYNRIN	0.124	1.27	1.068
C7orf31	0.602	1.281	0.651		PRKD3	0.092	1.221	1.038
AASS	0.498	0.782	0.695		TXNRD3	0.187	1.279	0.948
IDS	0.475	0.784	0.694		CD8B	0.486	1.55	0.888
CAPRIN2	0.475	0.761	0.711		CLDN1	0.47	1.441	0.992
PARP15	0.484	0.811	0.648		DNM3	0.271	1.508	0.97
SERAC1	0.457	0.804	0.652		SCML1	0.198	1.54	0.594
DYX1C1	0.528	0.81	0.696		SLCO5A1	0.093	1.27	0.632
SOS2	0.514	0.836	0.665		TSPAN33	0.443	1.048	1.228
HLA-DMA	0.526	0.779	0.64		FLVCR2	0.41	1.061	1.239
TTC21B	0.547	0.733	0.7		LMCD1	0.385	1.079	1.198
TRUB1	0.561	0.709	0.676		FAM174B	0.392	1.054	1.309
C3orf62	0.58	0.894	0.69		BCL6	0.523	1.045	1.252
ZFP14	0.549	0.861	0.699		CTSLP2	0.483	1.021	1.195
RTN4IP1	0.588	0.922	0.762		TMOD1	0.314	1.018	1.181
E2F5	0.625	0.867	0.624		SSTR3	0.288	1.012	1.189
CHIC2	0.572	0.912	0.577		YPEL2	0.22	1.066	1.08
DPY19L4	0.464	0.926	0.732		ANPEP	0.352	0.945	1.148
PHC1	0.427	0.932	0.742		CSGALNACT1	0.342	0.968	1.054
SARDH	0.435	0.901	0.675		CEP170B	0.443	1.092	0.976
SLC22A17	0.41	0.876	0.722		KCNMB4	0.456	1.09	0.951
PHLPP2	0.476	0.851	0.771		TRO	0.467	1.046	0.96
CYB5A	0.408	0.906	0.778		ZNF469	0.504	0.979	0.986
PCYOX1	0.506	0.837	0.825		ITGA3	0.476	0.926	0.911
ENOX1	0.492	0.813	0.86		UBE2E2	0.606	1.115	0.9
GSTT1	0.532	0.774	0.782		CORO2A	0.559	1.107	0.862
CCDC141	0.403	0.808	0.78		IKZF4	0.636	1.059	0.917
CHKA	0.402	0.778	0.745		CHKA	0.583	1.041	0.9
CCDC112	0.452	0.784	0.789		TNFSF13	0.451	0.885	1.11
ST8SIA1	0.735	0.772	0.887		42432	0.482	0.808	1.054
CEP70	0.746	0.786	0.85		KIAA1161	0.35	0.779	0.892
NUDT11	0.704	0.818	0.908		PLAU	0.323	0.742	0.865
SPIRE1	0.741	0.843	0.803		C20orf194	0.319	0.825	0.833
SPP1	0.664	0.761	0.723		PRR15	0.304	0.701	0.92
GNA11	0.688	0.766	0.65		KCNC3	0.325	0.692	0.901
LRRC37A3 (includes others)	0.673	0.674	0.706		EXD2	0.279	0.662	0.812
LRIG1	0.355	0.699	0.822		ABAT	0.388	0.922	0.874
USP53	0.345	0.668	0.833		CEP126	0.384	0.865	0.871
ITIH4	0.326	0.746	0.784		TMOD2	0.435	0.826	0.854
DENND2C	0.369	0.828	0.91		KIAA1804	0.414	0.813	0.824
MB21D1	0.408	0.737	0.891		LSR	0.413	0.788	0.966
MCF2L2	0.533	0.643	0.86		SDC4	0.106	0.938	0.851
mir-320	0.458	0.64	0.747		MICAL2	0.101	0.907	0.862
LMCD1	0.283	0.812	0.804		SLC35F2	0.134	0.933	0.869
PLD2	0.263	0.815	0.816		SPATA6	0.125	1.01	0.896
RAB18	0.251	0.763	0.758		PPOX	0.06	0.947	0.943
NRSN2	0.248	0.739	0.832		GALNT2	0.223	0.828	0.923
FLVCR2	0.206	0.751	0.82		IFNLR1	0.193	0.799	0.953
ABCA2	0.248	0.686	0.817		FBLN7	0.181	0.882	1.005
MICAL2	0.157	0.764	0.85		PKIA	0.131	0.771	0.944
ZNF678	0.138	0.808	0.777		EVA1B	0.166	0.69	0.911
C2orf74	0.212	0.841	0.829		TLR5	0.791	1.04	0.866
ARHGAP5	0.234	0.947	0.828		EHD3	0.796	0.996	0.83
POLI	0.254	0.929	0.821		SPIRE1	0.736	0.984	0.864
PAK1	0.223	0.944	0.905		AFF2	0.769	0.936	0.844
CSGALNACT1	0.275	0.856	0.969		RASGEF1B	0.759	1.112	0.801
ASIC1	0.262	0.797	0.908		RASGRP4	0.909	1.067	1.147
FAM174B	0.176	0.987	0.805		PAGE5	0.917	0.909	0.962
MAGI3	0.17	0.987	0.796		ST8SIA6	0.676	1.229	1.141
C11orf63	0.186	0.98	0.739		FHL3	0.649	1.179	1.194
RCN2	0.156	0.928	0.758		C1QTNF6	0.662	1.09	1.077
42796	0.287	0.938	0.766		TBC1D16	0.533	1.051	1.064
PCBP4	0.273	0.884	0.74		TTN	0.906	1.353	1.016
SEPN1	0.201	0.876	0.736		KIAA1147	0.867	1.366	0.957
LRRC1	0.058	0.713	0.925		DUSP4	0.883	1.246	1.023
FARP1	0.03	0.749	0.893		ENOX1	0.755	1.36	1.063
ROGDI	-0.025	0.68	0.89		TBC1D8	0.768	1.399	0.977
ELOVL4	0.043	0.7	0.992		CTSF	0.755	1.235	0.947
PPP1R13L	0.076	0.825	0.887		SLC22A17	0.795	1.197	0.933
SH3RF1	0.079	0.804	0.827		LAYN	0.762	1.194	0.876
ZNRF1	-0.015	0.805	0.903		CDC42BPB	0.846	1.487	1.151
TRIP11	0.274	0.611	0.656		AFAP1	0.815	1.536	1.066
HLA-DMB	0.27	0.629	0.631		HLF	0.699	1.653	1.146
SEC62	0.263	0.594	0.68		TNFRSF11A	0.742	1.453	1.091
GDPD3	0.211	0.62	0.651		DHRS3	0.65	1.507	1.107
ATP11C	0.21	0.646	0.621		KIT	0.6	1.373	1.113
H6PD	0.232	0.664	0.652		BMPR2	0.925	1.566	1.385
CHST10	0.264	0.67	0.736		CUL9	0.955	1.459	1.379
FBXO30	0.266	0.695	0.69		DSG2	0.632	1.356	1.466
SGK223	0.225	0.689	0.711		EVA1C	0.632	1.439	1.3
CAAP1	0.201	0.662	0.693		MAGED2	0.506	1.768	1.628
LGALS8	0.171	0.555	0.663		RGS1	0.484	1.7	1.529
IFNLR1	0.144	0.584	0.661		VASH1	0.529	1.597	1.671
VEZT	0.14	0.599	0.715		CTLA4	0.613	1.644	1.351
SCCPDH	0.187	0.687	0.765		BMF	0.598	1.613	1.296
USP27X	0.186	0.7	0.753		AHCYL2	0.708	1.72	1.408
RALA	0.168	0.702	0.786		LDLRAD4	0.488	1.515	1.399
STARD3	0.156	0.702	0.743		TIAM2	0.471	1.48	1.366
CSNK1G3	0.142	0.707	0.658		FARP1	0.302	1.535	1.465
GCA	0.229	0.627	0.867		LETM2	0.514	1.107	1.407
ITGAV	0.188	0.627	0.789		TGFB1I1	0.531	0.964	1.509
ZNF430	0.246	0.557	0.799		TOX2	1.008	1.09	1.623
IRF2BP2	0.192	0.552	0.812		KIF5A	0.21	1.808	1.462
UEVLD	0.124	0.657	0.882		CD24	0.154	1.778	1.427
ARMCX1	0.169	0.57	0.913		CSPG5	0.259	1.696	1.518
FMNL3	0.345	0.657	0.668		CRISPLD1	0.326	1.867	1.369
MINPP1	0.33	0.637	0.678		CACNA1C	0.24	1.871	1.412
ARMCX2	0.351	0.64	0.647		RGS16	0.142	1.736	1.615
ZSWIM3	0.39	0.674	0.671		INPP5F	0.085	1.762	1.504
PCBP3	0.421	0.508	0.708		IL18RAP	0.082	1.885	1.547
IL7	0.353	0.607	0.805		BEX1	0.006	1.604	1.515
ZNF768	0.309	0.597	0.822		TRPC3	0.006	1.534	1.424
ANKRD50	0.423	0.555	0.837		DIXDC1	-0.121	1.576	1.377
GOLGA6L9 (includes others)	0.371	0.97	1.029		MYO5B	0.136	1.689	1.308
C20orf194	0.362	0.971	1.021		GOLGA8DP	0.175	1.738	1.188
ZNF223	0.341	0.951	1.017		SEMA7A	0.052	1.26	1.313
KCNC3	0.336	0.989	1.037		MYO1D	-0.046	1.229	1.306
MPP6	0.39	0.982	1.07		MUM1	0.104	1.17	1.261
YPEL2	0.399	0.978	1.034		GAL3ST4	0.031	1.203	1.248
ST8SIA6	0.364	1.006	1.104		C1orf106	0.098	1.136	1.649
CRISPLD1	0.343	1.003	1.099		MYO7A	0.044	1.213	1.495
CTSLP2	0.419	1.015	1.195		QPCT	-0.151	1.268	1.592
TMOD1	0.377	0.956	1.22		GLT1D1	0.424	1.244	1.73
ANKRD26	0.471	1.106	1.061		TGFBI	0.175	1.423	1.704
GPR63	0.439	1.095	1.051		CHST15	0.564	2.067	1.776
EPB41L5	0.496	1.092	1.036		CPM	0.529	2.103	1.764
PGBD1	0.471	0.994	1.103		RHOU	0.408	2.14	1.71
LONRF3	0.622	0.921	1.037		PFKFB3	0.574	1.853	1.714
CIITA	0.606	0.747	1.063		PLCL1	0.55	1.917	1.475
TGFB1I1	0.26	0.859	1.142		CDH1	0.84	2.434	1.897
IVNS1ABP	0.189	0.848	1.109		ADD2	0.883	2.201	1.808
SNAPC1	0.17	0.81	1.041		DNAJC12	0.558	2.048	2.089
C1orf106	0.141	0.849	1.203		GPR157	0.419	2.182	2.048
COL6A3	0.114	0.793	1.154		JUN	0.327	1.987	1.83
PPIP5K1	0.426	0.689	1.148		FCRL4	0.181	1.858	1.895
PPP1R2	0.361	0.697	1.151		PTGFRN	0.079	2.205	1.844
SNX25	0.371	0.794	1.121		PLEK2	0.095	1.826	2.153
FCRL4	0.037	1.232	1.457		CLIC3	0.004	1.616	2.033
TGFBI	0.059	1.233	1.374		RBPMS	0.858	1.932	1.567
CCDC88A	-0.047	1.084	1.373		PMEPA1	0.935	1.871	1.474
MYO7A	0.226	1.075	1.274		CD200	0.847	1.976	1.376
PKIA	0.08	1.135	1.271		IL6R	1.268	1.729	1.365
PGM2L1	0.123	0.969	1.418		MEOX1	1.196	1.692	1.316
TRPC3	-0.157	0.981	1.319		RYR1	0.894	1.881	1.73
MYO1D	-0.193	0.971	1.339		CCR4	1.016	1.704	1.763
DYRK3	-0.155	0.934	1.352		IRS2	0.659	2.482	1.193
GOLGA8J (includes others)	-0.19	0.856	1.226		SLC16A2	0.296	2.05	1.069
WASF1	0.028	0.918	1.12		IL1R1	0.975	1.799	1.002
SEMA7A	-0.068	0.983	1.094		ATP1B1	0.726	2.098	0.93
SGCB	-0.049	0.746	1.157		ADTRP	1.088	1.488	0.926
PTPN14	0.026	1.286	1.09		SNRPN	1.147	1.437	0.905
C8orf37	0.03	1.351	0.984		LHFP	1.15	1.569	1.058
RBMS2	-0.219	1.323	1.11		SLC9A7	1.203	1.36	1.046
ST6GALNAC3	-0.157	1.323	0.95		NIPAL2	1.085	1.385	1.123
TMIGD2	0.124	1.071	1.15		ZC2HC1A	1.125	1.25	1.149
CD24	0.148	1.111	1.027		NKD1	1.204	1.121	0.873
DIXDC1	-0.1	1.136	1.194		SGPP2	1.247	1.029	0.803
NYNRIN	-0.156	1.171	1.11		ZCCHC14	1.146	1.171	0.684
IL18R1	0.115	0.992	0.906		DOCK3	1.526	1.358	0.613
ITGA3	0.096	0.961	0.886		CD300LD	0.908	1.588	0.855
RRAS	0.09	0.983	0.828		GRAMD3	0.877	1.539	0.897
CSPG5	0.035	1.107	0.93		LOC728392	0.971	1.443	0.919
CEP112	0.005	1.133	0.898		EVI5	0.983	1.38	0.798
USP49	0.173	1.175	0.759		TRPC1	1.027	1.643	0.696
DNAJC28	0.19	1.08	0.827		TMEM200A	1.032	1.298	0.616
NEIL1	0.007	1.16	0.642		NAP1L3	0.92	1.297	0.491
CLDN1	-0.04	1.173	0.666		SPP1	0.835	1.363	0.644
CEP170B	0.102	1.046	0.699		FAM169A	0.813	1.417	0.569
ZNF600	0.044	1.044	0.609		ATRNL1	1.591	1.856	1.432
MAML2	0.212	1.097	0.565		GNG8	1.752	1.849	1.042
FAM171A1	0.092	1.122	0.489		EBI3	1.459	1.903	0.735
NIPSNAP3B	0.227	1.392	0.883		PKD1L3	1.401	1.612	1.002
HLF	0.244	1.364	0.788		ATP12A	2.433	1.717	0.305
CDS1	0.116	1.35	0.84		DACH1	0.692	2.529	2.253
SLC16A2	0.133	1.639	0.79		SLC14A1	0.535	2.49	2.215
TIGD2	-0.016	0.796	0.673		PTK2	0.62	2.697	2.109
CSF3R	0.001	0.75	0.651		SIAH3	1.049	2.646	2.556
GALNT10	0.039	0.776	0.706		CTSL	0.92	2.496	2.312
TNFSF13	0.079	0.805	0.641		CYP1A1	1.235	2.367	2.137
SCRN3	0.045	0.862	0.745		STRIP2	1.26	2.285	2.046
VDR	-0.005	0.781	0.775		TPST1	1.313	2.735	1.943
ZNF470	0.069	0.67	0.737		CHRNA6	1.001	2.873	2.991
GSTO1	0.007	0.705	0.683		CAMSAP2	0.546	2.81	2.629
MCF2	-0.1	0.74	0.663		ITGAE	0.402	2.449	2.847
LRRC63	-0.152	0.732	0.713		CYTH3	0.31	2.407	2.139
IFNA1/IFNA13	-0.163	0.77	0.596		LPCAT2	0.107	2.339	2.325
GNPDA2	-0.023	0.754	0.57		CD101	0.162	3.088	2.603
FAM200B	-0.083	0.724	0.548		FNBP1L	0.269	3.052	2.392
ZFP28	0.001	0.939	0.813		PTCHD1	0.121	3.281	2.242
RBM11	-0.055	0.969	0.724		PRICKLE1	0.318	3.684	2.671
RASGRP3	-0.034	0.903	0.718		CYP7B1	2.047	2.853	2.217
FAM69A	-0.076	0.854	0.743		FOXP3	1.751	2.284	2.12
DFNA5	-0.132	0.979	0.819		SPON1	1.754	3.941	3.814
GCNT1	-0.147	0.922	0.84		MMP2	1.119	4.026	3.429
SMAD6	-0.132	0.872	0.782		HIST1H2AE	-2.159	-1.276	-0.547
JAKMIP2	-0.182	0.835	0.743		HIST1H2AJ	-2.163	-1.524	-0.312
WBP4	-0.133	0.635	0.868		HIST1H2AM	-2.388	-1.226	-0.26
GPR132	-0.085	0.644	0.803		HIST1H2BH	-2.113	-1.26	-0.205
SNRNP48	-0.075	0.518	0.755		HIST1H2BE	-2.209	-1.326	-0.357
BMP2K	-0.156	0.48	0.785		HIST2H3D	-2.773	-1.962	-0.293
RIMKLB	-0.038	0.609	0.721		HIST1H2AB	-2.575	-1.436	-0.108
ZNF235	-0.092	0.576	0.674		HIST1H2BI	-2.548	-1.581	-0.542
TUFT1	-0.205	0.625	0.744		HIST1H3G	-3.183	-1.628	-0.259
THBS1	-0.198	0.655	0.66		HIST1H4B	-3.388	-1.33	-0.199
ARL13B	-0.337	0.664	0.82		HIST1H2BB	-3.245	-1.393	-0.369
CMPK2	-0.393	0.679	0.667		PBK	-2.121	-1.73	-0.929
FSD1	-0.122	0.678	1.015		CCNA1	-1.684	-1.649	-1.102
PRKD3	-0.095	0.601	1.06		RNASE6	-1.636	-1.638	-1.345
GXYLT1	-0.058	0.59	0.944		CLU	-1.277	-1.643	-0.872
STAG3	-0.256	0.581	1.026		POLQ	-1.446	-1.813	-0.885
TSPAN14	-0.257	0.728	0.18		E2F2	-1.31	-1.911	-1.017
STPG1	-0.45	0.53	0.213		SNORD3C	-1.719	-0.976	-0.01
RSAD2	-0.823	0.714	0.792		HIST1H2BO	-1.494	-0.967	-0.252
PLCL1	0.712	1.945	1.873		MAD2L1	-1.549	-0.995	-0.324
SUOX	0.779	1.832	1.866		CENPW	-1.515	-0.784	-0.02
BMPR2	0.842	1.97	1.666		GMNN	-1.36	-0.868	-0.172
RGS1	0.807	1.818	1.723		TYMS	-1.305	-0.863	0.023
CEP126	0.742	1.689	1.657		CCNB1	-1.333	-0.908	-0.036
LDLRAD4	0.634	1.832	1.693		HIST3H2BB	-1.726	-1.318	-0.472
PFKFB3	0.542	1.822	1.856		MTFR2	-1.684	-1.231	-0.25
RHOU	0.339	1.876	1.823		TM6SF1	-1.787	-1.206	-0.291
AHCYL2	0.628	1.775	1.496		PSAT1	-1.56	-1.084	-0.424
CDH1	0.578	1.773	1.457		OIP5	-1.585	-1.19	-0.545
RASGRP4	0.743	1.665	1.471		DEPDC1B	-1.536	-1.214	-0.424
RYR1	0.584	1.634	1.538		DSCC1	-1.594	-1.267	-0.383
VASH1	0.552	1.566	1.529		MYBL2	-0.878	-1.322	-0.12
BCL6	0.448	1.735	1.609		TK1	-0.987	-1.531	-0.399
OLFM2	0.465	1.895	1.168		SLC27A2	-1.033	-1.394	-0.26
DNM3	0.396	1.881	1.239		ADA	-1.018	-1.333	-0.348
RBPMS	0.256	1.977	1.298		TIMELESS	-1.33	-1.278	-0.296
LETM2	0.368	1.426	1.626		GINS2	-1.178	-1.248	-0.187
CLIC3	0.246	1.377	1.775		MCM10	-1.177	-1.304	-0.298
GOLGA8DP	0.633	1.479	1.804		SKA1	-1.092	-1.309	-0.24
CCL20	0.141	1.333	1.596		SPC24	-1.104	-1.245	-0.301
ANPEP	0.145	1.239	1.495		MND1	-1.089	-1.277	-0.29
PCGF2	-0.082	1.318	1.494		NCAPG2	-1.142	-0.984	-0.444
QPCT	0.047	1.186	1.718		CENPM	-1.182	-1.155	-0.313
INPP5F	-0.025	1.501	1.646		CDCA2	-1.083	-1.106	-0.322
CYTH3	-0.017	1.473	1.603		RAD51AP1	-1.09	-1.167	-0.34
PLEK2	-0.239	1.484	1.607		FAM72A	-1.107	-1.105	-0.457
PTGFRN	0.108	1.643	1.752		ASPM	-1.141	-1.144	-0.481
JUN	0.159	1.589	1.681		DNA2	-1.102	-1.18	-0.496
DAAM1	0.241	1.68	1.836		TRIP13	-1.267	-1.237	-0.394
RGS16	-0.04	1.825	1.73		OAS3	-1.222	-1.143	-0.416
GOLGA8EP/GOLGA8G	0.319	1.373	1.175		KIF23	-1.214	-1.15	-0.42
CACNA1C	0.232	1.393	1.24		GPSM2	-1.337	-1.152	-0.554
STARD6	0.253	1.282	1.307		EXO1	-1.36	-1.158	-0.534
TSPAN33	0.324	1.187	1.175		KIAA1524	-1.26	-1.194	-0.54
FBLN7	0.279	1.164	1.209		DEPDC1	-1.222	-1.15	-0.535
ZBTB18	0.366	1.267	1.12		NCAPG	-1.254	-1.132	-0.525
AP1AR	0.489	1.264	1.156		TEX30	-1.279	-1.258	-0.722
TUBG2	0.47	1.289	1.111		RPL17	-1.473	-1.318	-0.799
EVA1C	0.579	1.307	1.166		SLCO4C1	-1.011	-1.054	-0.805
CREB3L3	0.453	1.18	1.236		CCR1	-1.048	-1.113	-0.81
TIAM2	0.475	1.143	1.192		GALNT3	-0.98	-1.22	-0.677
EXTL2	0.436	1.399	1.35		RAB27B	-1.129	-1.244	-0.773
HOOK1	0.423	1.387	1.313		ARL4D	-1.075	-1.151	-0.692
SLC41A2	0.485	1.331	1.388		KIF14	-1.112	-1.22	-0.688
KIT	0.488	1.493	1.336		ECT2	-1.165	-1.211	-0.67
PPOX	0.249	1.423	1.4		IFI30	-1.043	-1.429	-0.656
MYO5B	0.271	1.508	1.292		E2F8	-0.996	-1.416	-0.533
KIAA1107	0.656	1.572	1.079		CENPI	-1.001	-1.429	-0.562
PMEPA1	0.574	1.578	1.116		KIAA0101	-1.22	-1.377	-0.531
FHL3	0.481	1.64	1.243		NDC80	-1.233	-1.333	-0.589
ZNF280B	0.4	1.478	0.983		FAM72C/FAM72D	-1.22	-1.313	-0.632
BMF	0.437	1.383	0.935		RAD54L	-1.134	-1.223	-0.393
ACVR1C	0.625	1.559	0.76		CDC6	-1.146	-1.239	-0.384
HCN2	0.46	1.582	0.756		ORC1	-1.062	-1.245	-0.441
RAPH1	0.645	1.428	0.654		CENPP	-1.126	-1.309	-0.474
UBE2E2	0.506	1.434	0.696		CLSPN	-0.991	-1.045	-0.435
LHFP	0.804	1.808	0.782		TTK	-0.942	-1.09	-0.499
CD8B	0.487	1.826	0.661		KIF11	-0.92	-1.136	-0.491
CUL9	1.143	2.214	1.733		BRIP1	-0.926	-1.223	-0.495
GTSF1L	1.124	2.092	1.773		SLC25A10	-0.97	-1.28	-0.5
IL6R	1.143	2.03	1.489		ANLN	-0.958	-1.249	-0.496
NIPAL2	0.977	2.091	1.523		CIT	-0.941	-1.265	-0.516
CD200	1.144	2.46	1.747		APOBEC3H	-0.865	-0.793	0.37
APOD	1.624	2.568	2.113		C3AR1	-0.825	-0.685	0.265
TPST1	1.442	2.623	1.927		HIST1H1A	-0.778	-0.7	0.224
PKD1L3	1.663	2.237	1.687		HIST1H1D	-0.964	-0.901	0.059
FOXP3	1.712	3.129	2.537		RFC4	-0.883	-0.78	0.106
STRIP2	1.506	2.762	2.594		IMPA2	-0.879	-0.711	0.042
CYP7B1	1.969	2.865	2.325		GSG2	-0.814	-0.772	0.023
SIAH3	1.175	2.932	2.464		POC1A	-0.861	-0.762	0.016
CYP1A1	1.211	2.788	2.258		PCNA	-1.14	-0.693	-0.047
MAGED2	1.094	2.41	2.11		CDKN3	-1.128	-0.762	-0.089
CTSL	0.945	2.298	2.283		UBE2C	-1.079	-0.677	0.027
CHRNA6	1.295	2.704	3.009		QPRT	-1.009	-0.782	-0.031
LPCAT2	0.544	2.66	2.657		CEP55	-1.047	-0.746	-0.049
SLC14A1	0.455	2.575	2.419		PLOD1	-0.588	-0.757	0
ITGAE	0.452	2.25	2.784		CCDC167	-0.636	-0.805	0.012
CAMSAP2	0.354	2.414	2.639		CDCA3	-0.67	-0.904	-0.147
IL1A	0.723	2.406	1.756		PLAUR	-0.728	-0.9	-0.116
ADD2	0.675	2.21	1.731		ASF1B	-0.572	-0.806	-0.071
PTK2	0.808	2.266	2.012		NUSAP1	-0.562	-0.81	-0.17
IRS2	0.621	2.695	1.717		CCDC34	-0.624	-0.811	-0.141
DNAJC12	0.442	2.313	2.149		MYO1E	-0.745	-1.066	0.071
DACH1	0.588	2.255	1.994		PDLIM1	-0.697	-0.951	0
CHST15	0.681	2.585	2.181		DTYMK	-0.821	-0.907	0.046
KIF5A	0.227	2.166	2.033		CDC20	-0.794	-0.958	-0.076
IL18RAP	0.034	2.115	1.817		FANCG	-0.807	-0.955	-0.088
CD101	-0.072	2.887	2.596		CDC45	-0.927	-0.984	-0.105
PTCHD1	-0.067	3.3	1.86		CDCA8	-0.855	-1.053	-0.132
FNBP1L	0.664	3.256	3.081		CDCA7	-0.881	-0.998	-0.175
MMP2	0.647	3.361	2.492		TMEM160	-0.72	-0.535	0.047
PRICKLE1	0.408	4.018	2.653		TRAIP	-0.656	-0.514	0.087
SPON1	1.409	3.873	3.538		TPM4	-0.671	-0.505	0.031
GYPE	0.779	1.33	0.823		FUCA2	-0.909	-0.555	-0.044
AHR	0.752	1.252	0.8		PHGDH	-0.888	-0.662	-0.045
MID2	0.845	1.24	0.854		SLC25A5	-0.901	-0.571	-0.108
FER	0.772	1.239	0.95		ADAM9	-0.875	-0.578	-0.151
AFF2	0.744	1.371	0.963		BCL2L12	-0.759	-0.696	-0.005
SIPA1L3	0.687	1.355	0.849		GGH	-0.892	-0.729	-0.101
LOC728392	0.768	1.467	0.735		CHEK1	-0.856	-0.789	-0.083
KIAA1147	0.97	1.446	1.081		AURKA	-0.861	-0.759	-0.112
TUBB4A	0.952	1.447	1.087		BORA	-0.721	-0.699	-0.267
ZDHHC15	0.793	1.413	1.12		HIST1H2BJ	-0.852	-0.66	-0.269
GRAMD3	0.798	1.613	0.984		GLA	-0.823	-0.67	-0.222
ZCCHC14	0.926	1.524	0.889		RCC1	-0.8	-0.705	-0.22
PLAG1	0.974	1.45	0.678		PRC1	-0.854	-0.789	-0.272
ZNF827	1.002	1.324	0.663		STIL	-0.809	-0.793	-0.216
ZBTB20	1.137	1.316	0.707		POLE2	-0.808	-0.827	-0.259
ADTRP	1.036	1.362	0.938		ZNF367	-0.918	-0.709	-0.298
TNFRSF11A	0.825	1.619	1.199		MRTO4	-0.844	-0.725	-0.312
EVI5	0.774	1.626	1.186		CKAP2L	-0.862	-0.762	-0.29
TNFSF4	0.777	1.655	1.267		L2HGDH	-0.88	-0.757	-0.309
AFAP1	0.797	1.717	1.137		IKBIP	-0.644	-0.635	-0.151
ZNF358	0.866	1.648	1.1		MASTL	-0.697	-0.601	-0.115
CTLA4	0.911	1.493	1.364		AQP3	-0.696	-0.578	-0.145
IKZF4	0.674	1.485	1.322		LGALS1	-0.756	-0.631	-0.092
ATRNL1	1.117	1.366	1.25		PPIH	-0.762	-0.64	-0.133
TTN	1.006	1.349	1.169		DONSON	-0.708	-0.614	-0.153
SLC9A7	1.022	1.21	1.24		ADSL	-0.719	-0.614	-0.192
DUSP4	1.167	1.58	1.293		HRSP12	-0.728	-0.681	-0.183
SPDYA	1.038	1.624	1.27		HMGB2	-0.742	-0.657	-0.2
DOCK3	1.489	1.699	0.903		CHAF1A	-0.63	-0.764	-0.223
DIRC2	1.187	1.724	0.797		UHRF1	-0.691	-0.819	-0.185
TMEM200A	1.317	1.541	0.918		GTSE1	-0.69	-0.811	-0.228
SIRPB1	1.228	1.39	0.892		SNRNP25	-0.719	-0.757	-0.105
NKD1	1.008	1.803	1.151		STRA13	-0.779	-0.736	-0.146
SCML1	0.896	1.838	1.116		CENPO	-0.778	-0.736	-0.177
ATP1B1	0.826	2.008	1.15		MCM7	-0.729	-0.761	-0.162
CCR4	1.101	1.65	1.731		METTL1	-0.743	-0.759	-0.167
TOX2	0.897	1.458	1.639		CENPN	-0.725	-0.737	-0.213
NBPF15 (includes others)	1.31	1.281	1.63		BAK1	-0.737	-0.74	-0.212
ZC2HC1A	1.345	1.814	1.492		EPT1	-1.156	-0.623	-0.437
NAP1L3	1.209	1.809	1.414		NDC1	-1.073	-0.797	-0.398
SNORD116@	1.387	2.325	1.105		ERCC6L	-1.033	-0.851	-0.395
TRPC1	1.344	2.12	1.252		NUDT15	-0.987	-0.7	-0.447
SNRPN	1.347	1.919	1.062		CDC7	-0.965	-0.753	-0.357
KDM6B	1.107	2.045	0.995		CENPQ	-0.99	-0.75	-0.382
EBI3	1.46	2.092	0.577		CTH	-0.736	-0.624	-0.423
GNG8	1.981	2.279	1.15		RBL1	-0.769	-0.702	-0.385
ATP12A	1.905	1.587	0.152		GEN1	-0.804	-0.619	-0.481
PMCH	2.903	2.484	1.429		RPL21	-0.823	-0.642	-0.436
PTGIS	-0.838	-3.117	-2.91		RFC3	-0.826	-0.68	-0.448
LINC00599	-1.925	-3.477	-3.038		TTF2	-0.774	-0.716	-0.606
GZMA	-1.788	-3.814	-3.033		S100A4	-0.773	-0.795	-0.563
KLF2	-0.245	-2.41	-2.047		ANP32E	-0.817	-0.876	-0.523
SAMD3	-0.658	-2.068	-2.428		SGOL2	-0.827	-0.825	-0.447
TSPAN18	-0.802	-2.091	-2.1		RPL4	-0.889	-0.799	-0.481
PDE7B	-0.721	-2.325	-1.986		HIST2H3PS2	-1.156	-1.066	-0.096
ITGAM	-0.831	-2.49	-1.767		HIST1H1B	-1.108	-0.987	-0.006
CST7	-1.066	-2.329	-1.974		BIRC5	-1.182	-0.973	-0.017
TRIB2	-1.126	-2.791	-2.417		GINS4	-1.149	-0.925	-0.275
LYZ	-1.039	-2.29	-2.492		PRTFDC1	-1.261	-1.031	-0.215
SULT1B1	-0.968	-2.539	-2.424		SPC25	-1.268	-0.91	-0.213
SLC7A11	-1.77	-1.942	-1.59		KDELC1	-1.275	-0.939	-0.243
HIST1H2BH	-1.575	-1.636	-1.111		ARHGAP11A	-0.968	-0.721	-0.196
TFRC	-1.224	-1.829	-1.287		DMC1	-0.939	-0.799	-0.218
HIST1H2AK	-1.525	-1.922	-1.298		RNASEH2A	-0.967	-0.894	-0.076
MYO1F	-0.646	-2.145	-1.131		RAD51	-1.024	-0.878	-0.146
PDE4A	-0.604	-2.303	-1.449		UBE2T	-1.084	-0.809	-0.168
UBASH3B	-1.283	-2.336	-1.281		CCNE2	-1.128	-0.867	-0.201
NRN1	-1.082	-1.998	-1.129		ORC6	-1.156	-0.843	-0.197
IFI30	-1.16	-2.106	-1.145		PLSCR1	-1.114	-0.701	-0.249
KLF3	-0.683	-1.051	-1.706		CDC25C	-1.056	-0.82	-0.3
MAP3K5	-0.569	-1.802	-1.654		CCNA2	-0.98	-0.794	-0.259
RAP1GAP2	-0.782	-2.019	-1.514		TXN	-1.01	-0.772	-0.283
VCL	-1.087	-1.622	-1.51		FANCA	-0.625	-1.144	-0.309
IGSF9B	-0.751	-1.622	-1.58		CENPF	-0.601	-1.066	-0.399
ROPN1L	-0.824	-1.627	-1.504		ESCO2	-0.659	-1.082	-0.355
SLC16A6	-0.854	-1.67	-1.519		FOXM1	-0.771	-1.169	-0.324
ATP8B4	-0.284	-1.564	-1.033		CENPU	-0.785	-1.134	-0.422
P2RX7	-0.414	-1.735	-1.028		SGOL1	-0.744	-1.092	-0.367
IGFBP4	-0.439	-1.562	-1.068		NEIL3	-0.777	-1.134	-0.367
CDC25B	-0.534	-1.55	-1.024		HMMR	-0.763	-0.886	-0.436
ERN1	-0.311	-1.46	-1.316		EME1	-0.723	-0.834	-0.374
ITGAX	-0.291	-1.582	-1.276		KIF20B	-0.702	-0.888	-0.398
CECR1	-0.425	-1.719	-1.415		SASS6	-0.646	-0.96	-0.407
RASA3	-0.377	-1.612	-1.338		CALML4	-0.621	-0.925	-0.475
NKG7	-0.398	-1.601	-1.385		DTL	-0.633	-0.918	-0.328
TXN	-0.805	-1.803	-1.04		E2F7	-0.647	-0.896	-0.362
SYTL3	-0.652	-1.533	-1.174		NQO1	-0.606	-0.981	-0.316
CD40LG	-0.683	-1.64	-1.19		NRM	-0.624	-0.979	-0.333
PDCD1LG2	-0.689	-1.669	-1.357		HAUS8	-0.953	-0.973	-0.218
GPA33	-0.807	-1.699	-1.239		KIF2C	-1.004	-0.961	-0.298
LAIR1	-0.82	-1.247	-1.251		CCNF	-1.03	-1.081	-0.24
SLC12A7	-0.8	-1.424	-1.347		KIF18A	-1.035	-1.063	-0.339
GPR65	-0.782	-1.368	-1.1		PLK1	-0.877	-1.052	-0.249
CXCR1	-0.868	-1.413	-1.12		AURKB	-0.833	-1.122	-0.274
GLIPR2	-0.873	-1.482	-0.999		SKA3	-0.881	-1.138	-0.273
NCF2	-0.838	-1.52	-1.024		NCAPH	-0.87	-1.087	-0.371
HIST1H2BB	-2.07	-2.514	-1.149		CDT1	-0.887	-1.125	-0.41
HIST1H3G	-2.165	-2.727	-1.011		CDC25A	-0.972	-1.152	-0.311
PTMA	-1.342	-2.378	-0.724		HJURP	-0.924	-1.089	-0.349
HIST1H2AJ	-1.603	-2.469	-0.882		GINS1	-0.971	-1.066	-0.358
HIST1H2AI	-1.495	-2.686	-0.895		IQGAP3	-0.914	-0.975	-0.302
POLQ	-1.479	-2.109	-0.479		RBBP8	-0.851	-0.928	-0.315
HIST1H4B	-1.914	-2.128	-0.647		NET1	-0.871	-0.92	-0.356
HIST1H1D	-1.485	-2.055	-0.981		SLC38A5	-0.86	-0.858	-0.408
E2F2	-1.577	-2.009	-1.097		RPL39L	-0.884	-0.866	-0.389
HIST1H2BI	-1.758	-2.188	-1.036		LZTS1	-0.933	-0.859	-0.393
HIST1H2AB	-1.768	-2.193	-1.031		NEK2	-0.981	-0.907	-0.386
FANCD2	-0.999	-1.504	-0.58		RAD54B	-0.977	-0.909	-0.4
MTHFD1	-0.918	-1.517	-0.663		DDX39A	-0.733	-0.842	-0.281
GNA15	-1	-1.78	-0.579		ZC3HAV1L	-0.732	-0.862	-0.209
HIST1H2BE	-1.101	-1.726	-0.713		C17orf53	-0.72	-0.911	-0.228
ADA	-1.209	-1.848	-0.986		KIFC1	-0.806	-0.882	-0.213
FAR2	-0.998	-1.689	-1.057		PRR11	-0.852	-0.928	-0.237
MMP25	-1.052	-1.713	-1.195		GINS3	-0.826	-0.955	-0.243
RNASE6	-1.214	-1.367	-1.1		SPAG5	-0.825	-0.965	-0.253
ELOVL6	-1.143	-1.509	-1.147		BUB1	-0.716	-0.982	-0.24
ESPL1	-1.141	-1.457	-0.742		MCM8	-0.762	-1.01	-0.287
CENPW	-1.185	-1.361	-0.796		KIF4B	-0.775	-0.947	-0.318
CLU	-1.346	-1.443	-0.855		CDCA5	-0.781	-0.953	-0.311
FEN1	-1.239	-1.538	-0.824		IL22	0.383	-2.883	-2.787
HIST1H2AE	-1.212	-1.516	-0.935		PTGIS	-0.638	-3.388	-3.168
DSCC1	-1.481	-1.821	-0.267		SLC7A11	-2.331	-2.39	-2.023
PBK	-1.649	-1.687	-0.374		SULT1B1	-1.231	-2.81	-2.87
FAM72C/FAM72D	-1.746	-1.833	-0.397		LYZ	-1.141	-3.353	-2.36
MELK	-1.435	-1.587	-0.227		GZMA	-1.779	-3.229	-2.471
CDCA2	-1.522	-1.521	-0.275		CST7	-0.983	-2.643	-1.87
TRIP13	-1.467	-1.522	-0.379		TRIB2	-1.197	-2.834	-2.126
NCAPG	-1.493	-1.61	-0.415		TSPAN18	-0.893	-2.524	-2.491
HIST1H2AM	-1.303	-1.759	-0.746		PDE7B	-0.783	-2.206	-2.3
GINS4	-1.284	-1.975	-0.667		RAP1GAP2	-0.885	-2.294	-2.248
KIF2C	-1.464	-1.481	-0.709		CCL1	0.096	-1.821	-2.367
OIP5	-1.46	-1.605	-0.727		SAMD3	-0.551	-1.958	-2.35
RAD54L	-1.402	-1.51	-0.573		UBASH3B	-1.181	-2.085	-1.235
BIRC5	-1.355	-1.483	-0.714		LINC00599	-1.24	-1.942	-1.644
CENPP	-1.372	-1.577	-0.674		MMP25	-1.254	-2.145	-1.789
TIMELESS	-1.387	-1.765	-0.578		PDE4A	-0.37	-2.304	-1.437
CCNB1	-1.43	-1.718	-0.518		KLF2	-0.2	-2.217	-1.729
TYMS	-1.439	-1.796	-0.511		NKG7	-0.686	-1.79	-1.287
PSAT1	-1.615	-1.673	-0.714		CECR1	-0.577	-1.893	-1.584
DEPDC1B	-1.508	-1.698	-0.637		GPA33	-0.801	-1.959	-1.493
SPC25	-1.534	-1.734	-0.661		ROPN1L	-0.851	-2.139	-1.729
HIST1H1B	-1.114	-1.799	-0.352		ITGAM	-0.574	-2.116	-1.771
SLC27A2	-1.319	-1.689	-0.16		PDCD1LG2	-0.654	-2.13	-1.772
MCM10	-1.273	-1.634	-0.364		MYO1F	-0.405	-2.02	-1.003
EXO1	-1.405	-1.701	-0.354		CDC25B	-0.407	-1.556	-0.94
CDC45	-1.275	-1.524	-0.571		FAR2	-0.491	-1.646	-0.833
TK1	-1.2	-1.557	-0.654		CD200R1	-0.596	-1.583	-0.872
ORC1	-1.169	-1.566	-0.494		ATP8B4	-0.419	-1.566	-1.163
NCAPG2	-1.144	-1.458	-0.484		PXN	-0.458	-1.554	-1.321
FANCI	-1.177	-1.432	-0.49		ITGAX	-0.228	-1.668	-1.123
CDC6	-1.185	-1.447	-0.506		P2RX7	-0.411	-1.689	-1.058
MTFR2	-1.38	-1.429	-0.371		IGFBP4	-0.484	-1.753	-1.078
DNA2	-1.223	-1.42	-0.393		KLF3	-0.59	-1.215	-1.644
CDKN3	-1.248	-1.478	-0.384		MAP3K5	-0.501	-1.455	-1.714
RAD51	-1.332	-1.385	-0.586		IGSF9B	-0.529	-1.539	-1.48
KIAA1524	-1.276	-1.43	-0.507		IL3RA	-0.631	-1.466	-1.487
CCNB2	-1.31	-1.419	-0.469		ELOVL6	-1.191	-1.651	-1.37
SPC24	-1.348	-1.399	-0.477		GPR65	-1.142	-1.765	-1.345
TM6SF1	-1.812	-1.178	0.367		CASS4	-0.93	-1.399	-1.452
SKA1	-1.576	-1.133	-0.094		GPAT3	-0.858	-1.602	-1.484
SHCBP1	-1.726	-1.34	-0.155		VCL	-0.995	-1.631	-1.562
OAS3	-1.514	-1.252	-0.269		MAMLD1	1.038	-1.299	-1.6
GPSM2	-1.356	-1.18	-0.296		CRIM1	0.228	-0.972	-1.21
SPAG5	-1.395	-1.229	-0.301		LPAL2	0.278	-1.052	-1.557
GINS2	-1.342	-1.292	-0.442		ANKRD20A5P	0.578	-1.01	-1.076
KIF18A	-1.338	-1.282	-0.314		IL13	0.472	-0.871	-1.337
ZWINT	-1.403	-1.3	-0.336		CRLF2	0.596	-1.056	-1.338
MYO1E	-0.981	-1.517	0.021		RNF157	0.158	-1.281	-1.981
HIST1H3B	-0.873	-1.643	-0.188		CD80	0.016	-1.702	-1.757
HELLS	-0.839	-1.439	-0.238		PTGER2	-0.032	-1.742	-1.871
ERCC6L	-0.763	-1.557	-0.333		GAB2	0.29	-1.587	-1.346
POLD1	-0.702	-1.243	-0.338		MUC1	0.208	-1.362	-1.103
KIF4B	-0.688	-1.336	-0.289		MCOLN2	-0.07	-1.171	-1.113
EIF4A2	-0.769	-1.264	-0.125		MCTP2	-0.063	-1.302	-1.095
FANCA	-0.734	-1.146	-0.23		CSF2	-0.115	-1.359	-1.023
FANCG	-0.785	-1.16	-0.267		HOMER2	0.029	-1.438	-1.452
DMC1	-0.692	-1.495	-0.515		TNFSF8	-0.113	-1.462	-1.425
SNRPD3	-0.847	-1.17	-0.54		RASA3	-0.211	-1.389	-1.209
HIST2H2AB	-0.843	-1.236	-0.53		ERN1	-0.128	-1.435	-1.254
CENPO	-0.775	-1.141	-0.573		TTYH2	-0.206	-1.558	-1.258
CPT1A	-0.796	-1.146	-0.557		VSIG1	-0.268	-1.521	-1.252
DDX39A	-0.811	-1.155	-0.557		GNA15	-0.727	-1.977	-0.364
FUCA2	-0.798	-1.318	-0.433		STAP1	-0.832	-1.868	-0.382
MCM2	-0.823	-1.336	-0.503		CCNI2	-0.261	-0.934	-1.041
KIFC1	-0.837	-1.244	-0.374		TMEM71	-0.344	-0.944	-0.956
TPM4	-0.832	-1.176	-0.449		ADD3	-0.326	-0.946	-0.998
AURKB	-0.889	-1.29	-0.455		OSBPL3	-0.363	-0.901	-0.744
HPSE	-0.919	-1.223	-0.451		CLEC2B	-0.382	-0.855	-0.773
CDCA3	-0.96	-1.23	-0.442		TPP2	-0.352	-0.96	-0.829
CDC25C	-1.191	-1.011	-0.672		FKBP11	-0.369	-1.004	-0.815
CCR1	-1.065	-1.134	-0.759		CD300A	-0.46	-0.803	-0.882
CENPM	-0.988	-1.158	-0.636		CLIP4	-0.444	-0.906	-0.873
PSMG1	-0.965	-1.211	-0.638		USP46	-0.34	-0.758	-0.84
HIST3H2BB	-1.092	-1.335	-0.649		CCDC65	-0.273	-0.842	-0.781
HIST1H2BO	-1.024	-1.245	-0.671		SLC16A14	-0.319	-0.864	-0.821
GALNT3	-0.999	-1.324	-0.656		SH3BP5	-0.297	-0.852	-0.875
CENPI	-1.077	-1.358	-0.291		PDE3B	-0.39	-1.102	-1.337
ASPM	-1.083	-1.404	-0.342		TGFBR3	-0.147	-1.007	-1.191
CIT	-1.061	-1.405	-0.467		STX3	-0.254	-0.917	-1.242
KDELC1	-1.1	-1.474	-0.402		EPHA4	-0.452	-1.319	-1.142
MCM7	-0.889	-1.295	-0.554		MOSPD3	-0.429	-1.244	-0.958
CDC25A	-0.986	-1.243	-0.547		CA5B	-0.352	-1.291	-1.015
NET1	-0.962	-1.413	-0.512		IL7R	-0.266	-1.127	-1.032
HIST1H3H	-0.984	-1.405	-0.588		PREX1	-0.216	-1.152	-1.074
ALYREF	-1.014	-1.393	-0.599		AHI1	-0.266	-1.194	-1.166
FAM72A	-1.214	-1.144	-0.323		TBXA2R	-0.382	-1.126	-1.164
MAD2L1	-1.201	-1.141	-0.41		PLEKHG3	-0.518	-1.057	-1.153
PCNA	-1.145	-1.32	-0.393		CD48	-0.433	-1.003	-1.019
CDCA8	-1.116	-1.265	-0.415		ICAM2	-0.455	-1.041	-0.971
CENPN	-1.138	-1.266	-0.446		CXCR1	-0.503	-1.036	-0.993
NDC1	-0.943	-1.099	-0.524		KLF8	-0.562	-1.04	-0.983
GGH	-0.925	-1.11	-0.378		BCL2L15	-0.554	-1.118	-0.959
UBE2T	-0.884	-1.115	-0.432		SLC12A7	-0.515	-1.134	-1.037
MKI67	-0.928	-1.07	-0.434		SYTL3	-0.555	-1.208	-1.004
TICRR	-1.01	-1.211	-0.316		ST6GALNAC1	-0.772	-0.92	-0.982
NCAPH	-0.989	-1.239	-0.398		CD69	-0.818	-0.911	-1.049
HIST1H2AD	-0.985	-1.148	-0.394		ENPP2	-0.898	-1.217	-1.124
PRR11	-1.006	-1.091	-0.41		GIMAP8	-0.776	-1.188	-0.97
PRC1	-1.041	-1.115	-0.413		ZGRF1	-0.814	-1.277	-0.945
BORA	-1.018	-1.176	-0.461		TFRC	-1.097	-1.144	-1.152
TEX30	-1.051	-1.222	-0.395		CD180	-1.062	-1.139	-1.283
CCNF	-1.072	-1.198	-0.41		MYBL1	-0.865	-1.517	-1.206
DDIT4	-1.421	-0.912	0.032		SNX18	-0.69	-1.296	-1.309
CENPH	-1.129	-0.846	-0.166		SLC16A6	-0.769	-1.33	-1.345
NEK2	-1.193	-0.947	-0.202		DIAPH3	-0.72	-1.533	-0.733
ARHGAP11A	-1.258	-1.016	-0.097		FOXRED2	-0.612	-1.362	-0.611
ZWILCH	-1.291	-1.019	-0.072		CENPE	-0.791	-1.342	-0.605
MYBL2	-1.137	-1.009	-0.127		CASC5	-0.77	-1.336	-0.689
KIF11	-1.176	-1.066	-0.08		CD40LG	-0.613	-1.406	-0.96
KIF23	-1.186	-1.079	-0.124		ARHGEF11	-0.672	-1.339	-1.04
KIF14	-1.356	-1.164	-0.035		NRN1	-0.857	-1.362	-0.869
NDC80	-1.306	-1.207	-0.147		GLIPR2	-0.792	-1.345	-0.781
DLGAP5	-1.302	-1.085	-0.13		KIF15	-0.798	-1.325	-0.796
ANLN	-1.246	-1.123	-0.152		TREML2	-0.705	-1.281	-0.448
KIF4A	-1.077	-1.348	-0.112		TICRR	-0.679	-1.322	-0.515
RAD51AP1	-1.067	-1.384	-0.138		KIF18B	-0.534	-1.179	-0.557
HERC5	-1.03	-1.324	-0.194		NRROS	-0.57	-1.136	-0.614
GINS1	-1.048	-1.345	-0.235		PARPBP	-0.699	-1.088	-0.583
LMNB1	-1.213	-1.308	-0.258		GBP1	-0.71	-1.128	-0.647
TTK	-1.141	-1.267	-0.21		ESPL1	-0.681	-1.193	-0.528
KIAA0101	-1.113	-1.293	-0.274		MKI67	-0.703	-1.2	-0.59
CLSPN	-1.164	-1.246	-0.14		BRCA1	-0.818	-1.225	-0.556
CDC7	-1.206	-1.185	-0.271		ATAD5	-0.814	-1.163	-0.694
CEP55	-1.218	-1.186	-0.219		HELLS	-0.847	-1.185	-0.673
DEPDC1	-1.205	-1.199	-0.232		BRCA2	-0.897	-1.047	-0.6
ECT2	-1.17	-1.055	-0.27		CCDC138	-0.923	-1.108	-0.619
RFC4	-1.089	-1.052	-0.203		FANCD2	-0.827	-0.995	-0.491
AURKA	-1.058	-1.135	-0.256		NUF2	-0.85	-0.972	-0.503
CDK1	-0.992	-1.015	-0.244		CENPK	-0.801	-1.037	-0.545
PLK1	-0.968	-0.994	-0.321		KIF24	-0.821	-1.066	-0.624
HJURP	-0.947	-1.061	-0.335		SYTL2	-0.598	-1.242	-0.891
TPX2	-1.011	-1.062	-0.333		FZD3	-0.465	-1.122	-0.84
STRA13	-0.983	-0.939	-0.372		HBEGF	-0.554	-1.209	-0.732
CDCA5	-0.993	-0.958	-0.43		FCER1G	-0.57	-1.152	-0.804
E2F7	-0.982	-0.895	-0.27		CEP152	-0.757	-0.871	-0.687
E2F8	-1.011	-0.885	-0.344		MBNL3	-0.825	-0.973	-0.694
C3AR1	-0.994	-0.928	-0.321		RPL23A	-0.706	-0.904	-0.827
KIF15	-1.105	-0.975	-0.3		NOSIP	-0.685	-1.048	-0.771
GTSE1	-1.039	-0.931	-0.267		PDIA5	-0.604	-0.849	-0.694
STIL	-1.028	-0.964	-0.278		SUSD1	-0.516	-0.995	-0.654
MND1	-0.999	-1.102	-0.101		HKDC1	-0.475	-0.925	-0.615
ARHGEF5	-0.892	-0.922	-0.053		FAM129B	-0.535	-0.927	-0.624
BRIP1	-0.894	-0.987	-0.022		BFSP1	-0.615	-1.009	-0.604
CCNE2	-0.958	-0.966	-0.01		SPDL1	-0.672	-1.005	-0.579
ORC6	-0.921	-1.008	-0.178		XRCC2	-0.655	-0.999	-0.488
RNASEH2A	-0.882	-1.033	-0.254		FAM179A	-0.631	-1.008	-0.531
BUB1	-0.889	-1.013	-0.268		TOP2A	-0.669	-1.007	-0.524
TOP2A	-0.927	-1.141	-0.174		TXNDC16	-0.748	-0.953	-0.542
FOXM1	-0.909	-1.085	-0.257		UBXN8	-0.744	-0.903	-0.609
HMMR	-0.956	-1.085	-0.258		FXN	-0.677	-0.911	-0.532
SGO1	-0.957	-0.817	-0.152		MICB	-0.692	-0.913	-0.585
CCNA2	-0.991	-0.858	-0.111		KNTC1	-0.636	-0.942	-0.573
PHGDH	-0.892	-0.87	-0.169		LTB4R	-0.655	-0.946	-0.566
H2AFZ	-0.915	-0.926	-0.165		PRDM8	0.524	-0.634	-0.531
POLA1	-0.97	-0.916	-0.177		ENPP6	0.514	-0.738	-0.515
HIST2H3PS2	-0.945	-0.923	-0.209		PIK3R5	0.37	-0.606	-0.562
PSMD14	-0.714	-0.913	-0.209		PCSK6	0.4	-0.716	-0.535
BUB1B	-0.777	-0.932	-0.202		ICAM1	0.352	-0.714	-0.556
MSH2	-0.791	-0.886	-0.174		RASA4	0.495	-0.678	-0.788
ASF1B	-0.787	-0.88	-0.195		SUMO4	0.544	-0.764	-0.824
KNTC1	-0.832	-0.999	-0.101		MDM4	0.38	-0.681	-0.837
CHEK1	-0.83	-0.977	-0.157		ZDHHC14	0.336	-0.791	-0.856
NUSAP1	-0.854	-0.98	-0.186		SBK1	0.438	-0.876	-0.638
UHRF1	-0.86	-0.992	-0.172		mir-221	0.464	-1.006	-0.638
MICA	-0.477	-0.844	-0.113		mir-597	0.307	-0.968	-0.756
UNG	-0.509	-0.904	-0.147		PPIAL4G (includes others)	0.332	-1.036	-0.755
RPA3	-0.448	-0.849	-0.204		SMAD3	0.261	-0.894	-0.856
QPRT	-0.511	-0.884	-0.252		FCMR	0.372	-0.989	-0.942
UBC	-0.478	-0.968	-0.242		MXD1	0.137	-0.6	-0.856
GALM	-0.461	-1	-0.273		PDGFRB	0.123	-0.664	-0.789
AP2S1	-0.578	-0.92	-0.303		KLRF1	0.158	-0.72	-0.849
POLR2J	-0.643	-0.905	-0.295		PTCH1	0.002	-0.543	-0.831
DNMT1	-0.533	-0.861	-0.34		LRRN3	-0.084	-0.641	-0.709
HIST1H3I	-0.579	-0.842	-0.305		JAK2	-0.071	-0.603	-0.813
POLD2	-0.59	-0.847	-0.329		TSPAN32	-0.119	-0.625	-0.782
ANXA2P2	-0.581	-0.808	-0.277		ABCD2	-0.094	-0.663	-0.803
NUP85	-0.651	-0.797	-0.256		MINA	0.114	-0.887	-0.897
MRPL13	-0.654	-0.836	-0.252		C10orf128	0.054	-0.917	-0.834
E2F1	-0.689	-0.792	-0.205		CTSW	0.053	-0.909	-0.957
CCDC167	-0.673	-0.86	-0.196		ST3GAL1	0.073	-0.931	-0.968
KIF18B	-0.698	-0.843	-0.241		CDC14A	-0.069	-0.779	-1.068
WEE1	-0.678	-0.818	-0.034		FAM65B	-0.14	-0.749	-0.816
ZGRF1	-0.644	-0.821	-0.09		SNCA	-0.101	-0.857	-0.814
TROAP	-0.647	-0.847	-0.113		ZBTB32	-0.119	-0.879	-0.908
MCM6	-0.741	-0.867	-0.088		NFATC2IP	0.238	-0.817	-0.52
HENMT1	-0.724	-0.873	-0.117		C5orf56	0.187	-0.736	-0.666
BRCA1	-0.697	-0.908	-0.127		HS3ST3B1	0.244	-0.855	-0.746
METTL1	-0.654	-0.884	-0.086		FRY	0.224	-0.817	-0.69
FANCB	-0.693	-0.879	-0.096		GPR52	0.208	-0.791	-0.751
POLE2	-0.688	-0.886	-0.109		FLNB	0.055	-0.866	-0.615
NUDT15	-0.7	-1.075	-0.236		GSE1	-0.026	-0.946	-0.648
C12orf75	-0.619	-1.109	-0.309		CRYBG3	-0.091	-0.888	-0.557
TMPO	-0.652	-0.965	-0.242		C16orf54	-0.085	-0.776	-0.664
SHMT1	-0.689	-0.994	-0.265		ADAM8	-0.028	-0.851	-0.678
ESYT1	-0.645	-0.98	-0.302		NEDD9	0.09	-0.518	-0.574
SLC7A5	-0.613	-1.015	-0.327		LRRC8B	0.108	-0.507	-0.628
HIST3H2A	-0.636	-1.077	-0.504		NR1D1	0.044	-0.676	-0.627
NUP160	-0.626	-1.127	-0.527		INPP4A	0.032	-0.642	-0.687
CDT1	-0.699	-1.133	-0.478		TC2N	-0.097	-0.528	-0.692
HIST1H2BL	-0.743	-1.129	-0.479		NUP210	-0.032	-0.55	-0.547
NCAPD2	-0.748	-1.149	-0.493		POLR1A	0.018	-0.539	-0.593
CCT8	-0.729	-1.029	-0.416		SND1	-0.022	-0.574	-0.602
HIST2H2AA3/HIST2H2AA4	-0.74	-0.969	-0.446		SMAGP	0.022	-0.704	-0.547
ICT1	-0.729	-0.979	-0.493		C14orf159	0.049	-0.607	-0.497
CALML4	-0.641	-1.014	-0.482		ELF4	0.064	-0.64	-0.505
HIST1H4J	-0.594	-0.989	-0.44		SIGMAR1	0.079	-0.631	-0.394
NUCKS1	-0.609	-1.014	-0.461		PLSCR3	-0.01	-0.64	-0.39
AUNIP	-0.636	-1.054	-0.361		FAM216A	-0.017	-0.659	-0.41
CAPN2	-0.663	-1.014	-0.39		CORO7/CORO7-PAM16	0.058	-0.517	-0.45
RASSF1	-0.593	-1.037	-0.42		NFATC3	-0.025	-0.558	-0.409
SLC1A5	-0.631	-1.052	-0.428		HMHA1	-0.019	-0.544	-0.435
CHAF1A	-0.863	-1.132	-0.303		TFAP4	-0.026	-0.543	-0.458
MCM3	-0.858	-1.116	-0.372		AOAH	0.035	-1.231	-0.683
RFC2	-0.856	-1.14	-0.375		TMC8	-0.012	-1.031	-0.742
TACC3	-0.732	-1.119	-0.333		TRAM2	-0.01	-1.009	-0.778
CCNE1	-0.746	-1.096	-0.424		ARSG	0.061	-1.025	-0.816
SS18L2	-0.789	-1.085	-0.412		RUNX3	0.033	-1.026	-0.815
HAUS8	-0.808	-1.116	-0.404		SPTBN1	-0.129	-0.925	-0.747
XRCC2	-0.897	-0.894	-0.403		IQGAP2	-0.214	-1.022	-0.844
CCT5	-0.806	-0.917	-0.362		NCR3	-0.198	-1.086	-0.706
KIF24	-0.847	-0.921	-0.383		ERP27	-0.063	-1.112	-0.679
ATAD5	-0.821	-1.045	-0.315		MAP1A	-0.105	-1.135	-0.797
RFC5	-0.833	-1.009	-0.356		SREBF1	-0.292	-1.126	-0.747
MCM4	-0.873	-0.99	-0.317		RASGRP2	-0.353	-1.121	-0.813
CDC20	-0.916	-0.979	-0.335		SEC24D	-0.288	-1.177	-0.821
RRM2	-0.771	-0.933	-0.25		NCALD	-0.23	-1.114	-0.815
HN1	-0.78	-0.919	-0.286		ARHGAP15	-0.24	-1.151	-0.81
GLA	-0.763	-1.011	-0.268		ANXA1	-0.357	-1.291	-0.553
UBE2C	-0.774	-1.009	-0.296		HPGD	-0.38	-1.205	-0.683
DTL	-0.744	-0.926	-0.307		NPC2	-0.484	-1.151	-0.697
MCM5	-0.789	-0.957	-0.333		PIK3R6	-0.472	-1.182	-0.616
TAF5	-0.718	-0.982	-0.325		XYLB	-0.522	-1.178	-0.648
ACAT2	-0.728	-0.956	-0.297		NETO2	-0.237	-1.116	-0.425
HIST1H4L	-0.758	-0.97	-0.306		STXBP1	-0.239	-1.129	-0.536
LRRC59	-0.827	-0.857	-0.624		NBEAL2	-0.349	-1.125	-0.451
UBXN8	-0.821	-0.947	-0.609		LAIR1	-0.341	-1.114	-0.53
HIST1H2AL	-0.875	-0.942	-0.529		C15orf39	-0.257	-1.007	-0.518
GINS3	-0.904	-0.992	-0.529		INF2	-0.225	-0.957	-0.595
TESC	-0.911	-0.731	-0.554		DLEU2	-0.224	-1.04	-0.608
HIVEP3	-0.869	-0.777	-0.655		CACNA1I	-0.431	-1.045	-0.599
NDUFAB1	-0.823	-0.827	-0.496		SRGAP2	-0.347	-1.04	-0.661
NR2C2AP	-0.777	-0.721	-0.561		CD52	-0.393	-0.966	-0.644
UQCRH	-0.816	-0.74	-0.596		ILDR2	-0.429	-0.995	-0.642
LYAR	-0.909	-0.7	-0.176		GABPB2	-0.361	-0.588	-0.738
TPRKB	-0.828	-0.674	-0.308		DGKD	-0.396	-0.591	-0.755
NUDT1	-0.771	-0.685	-0.205		SAMHD1	-0.537	-0.694	-0.709
VRK1	-0.762	-0.723	-0.186		GIMAP4	-0.418	-0.786	-0.699
CHAF1B	-0.779	-0.723	-0.208		GIMAP7	-0.442	-0.753	-0.78
PDLIM1	-0.802	-0.748	-0.24		TKTL1	-0.196	-0.805	-0.631
DBI	-0.747	-0.702	-0.235		CATSPERB	-0.234	-0.735	-0.663
KNSTRN	-0.749	-0.712	-0.256		EPB41L4A	-0.191	-0.688	-0.638
WDR34	-0.931	-0.78	-0.352		C11orf21	-0.204	-0.682	-0.633
POC1A	-0.861	-0.783	-0.402		PFAS	-0.299	-0.67	-0.551
TBRG4	-0.804	-0.76	-0.356		GALK2	-0.336	-0.721	-0.541
MBNL3	-0.818	-0.719	-0.396		QPCTL	-0.371	-0.627	-0.566
RBL1	-0.821	-0.813	-0.212		AGPAT4	-0.383	-0.655	-0.56
CENPA	-0.86	-0.822	-0.277		EBLN2	-0.292	-0.767	-0.613
MRPL18	-0.722	-0.791	-0.305		S100P	-0.327	-0.787	-0.647
LGALS1	-0.715	-0.799	-0.249		HRH4	-0.389	-0.679	-0.69
NTAN1	-0.741	-0.773	-0.252		TBL1X	-0.419	-0.665	-0.624
UBE2Q2	-0.743	-0.831	-0.264		AZIN2	-0.357	-0.665	-0.623
EPT1	-0.77	-0.825	-0.249		ITGB7	-0.368	-0.693	-0.621
PCGF6	-0.749	-0.855	-0.291		CCDC18	-0.62	-0.699	-0.523
SNRPD1	-0.76	-0.88	-0.271		TMEM116	-0.602	-0.702	-0.553
PRIM1	-0.769	-0.883	-0.301		PUS7	-0.643	-0.839	-0.504
ZNF530	-0.632	-0.698	-0.306		CXorf57	-0.657	-0.787	-0.459
CCDC150	-0.672	-0.656	-0.352		HEMGN	-0.677	-0.785	-0.52
FAM64A	-0.679	-0.677	-0.27		ITGB3BP	-0.619	-0.662	-0.379
CCT4	-0.707	-0.673	-0.303		TESC	-0.652	-0.716	-0.373
PRPF4	-0.69	-0.726	-0.31		LRRC59	-0.645	-0.714	-0.472
RAD51C	-0.737	-0.728	-0.296		EBP	-0.582	-0.7	-0.413
ATP2B1	-0.633	-0.616	-0.436		POLD1	-0.59	-0.743	-0.456
POLR3H	-0.632	-0.646	-0.373		BRD2	-0.522	-0.734	-0.357
TAF1B	-0.633	-0.656	-0.413		ATAD2	-0.557	-0.658	-0.349
RTP4	-0.559	-0.64	-0.427		PRF1	-0.547	-0.665	-0.388
PRMT5	-0.574	-0.666	-0.455		HIST1H2AL	-0.613	-0.767	-0.319
BAG1	-0.539	-0.682	-0.407		PDSS1	-0.641	-0.754	-0.317
IDH2	-0.584	-0.662	-0.398		DDIAS	-0.57	-0.704	-0.323
IRAK1	-0.571	-0.677	-0.41		PRG2	-0.603	-0.689	-0.292
HIST1H2BD	-0.669	-0.719	-0.46		GLUL	-0.611	-0.703	-0.308
PPP5C	-0.652	-0.747	-0.496		ENOSF1	-0.389	-0.787	-0.545
DDX55	-0.6	-0.755	-0.403		S1PR4	-0.457	-0.829	-0.576
LIG1	-0.62	-0.755	-0.413		HIVEP3	-0.426	-0.862	-0.494
NUP35	-0.571	-0.761	-0.439		IPO4	-0.444	-0.92	-0.549
SOAT1	-0.59	-0.765	-0.425		HACD4	-0.53	-0.928	-0.507
PRDX1	-0.576	-0.755	-0.426		SMC4	-0.508	-0.877	-0.436
NDUFA1	-0.579	-0.756	-0.423		SFXN2	-0.515	-0.904	-0.433
CASP7	-0.674	-0.815	-0.454		KDM8	-0.453	-0.715	-0.484
PXMP2	-0.733	-0.842	-0.49		GRK6	-0.483	-0.717	-0.478
TMEM126A	-0.682	-0.881	-0.497		EMP3	-0.404	-0.763	-0.442
NCAPD3	-0.657	-0.875	-0.531		BZW2	-0.445	-0.69	-0.396
RNF125	-0.674	-0.872	-0.526		SLC12A9	-0.436	-0.745	-0.398
PAICS	-0.691	-0.911	-0.406		ZNF90	-0.443	-0.746	-0.4
EBNA1BP2	-0.684	-0.858	-0.393		RAB24	-0.519	-0.816	-0.394
ABRACL	-0.714	-0.868	-0.374		WDR62	-0.479	-0.787	-0.381
C17orf53	-0.721	-0.873	-0.369		TRIM47	-0.466	-0.805	-0.394
PSMC3	-0.701	-0.794	-0.362		MFGE8	-0.505	-0.817	-0.469
RRM1	-0.688	-0.806	-0.367		C19orf48	-0.44	-0.804	-0.47
TTF2	-0.663	-0.82	-0.342		IFITM3	-0.473	-0.794	-0.494
NUP205	-0.626	-0.841	-0.352		NACC1	0.118	-0.677	0.168
POLA2	-0.647	-0.867	-0.341		IL11RA	0.293	-0.653	-0.234
PDCD5	-0.561	-0.832	-0.439		GPRIN3	0.221	-0.625	-0.236
HACD4	-0.612	-0.873	-0.468		LPAR5	0.144	-0.635	-0.194
ARHGEF39	-0.621	-0.828	-0.477		FGFR1	0.087	-0.712	-0.175
AQP3	-0.635	-0.823	-0.471		ID2	0.054	-0.582	-0.29
H2AFX	-0.59	-0.864	-0.415		ARRB2	0.117	-0.582	-0.253
ITM2A	-0.588	-0.895	-0.407		HCFC1	0.116	-0.551	-0.302
NF2	-0.63	-0.864	-0.421		DUSP7	-0.001	-0.511	-0.288
PNP	-0.653	-0.885	-0.404		BIN2	-0.005	-0.509	-0.302
KEAP1	-0.641	-0.908	-0.424		FURIN	0.004	-0.561	-0.351
IL13	0.728	-0.867	-1.489		MINK1	0.028	-0.554	-0.311
IL22	0.397	-1.788	-1.919		SELPLG	0.028	-0.56	-0.327
PTGER2	-0.078	-1.417	-1.817		ADAM15	-0.041	-0.516	-0.206
CD80	0.083	-1.674	-1.819		PRR3	-0.069	-0.556	-0.281
mir-515	0.354	-0.803	0.532		YDJC	-0.111	-0.535	-0.282
C9orf3	0.952	-0.602	-0.293		UBASH3A	-0.092	-0.653	-0.193
mir-506	-0.292	-0.535	0.215		SLC25A22	-0.092	-0.633	-0.242
RPL17	-0.351	-0.683	0.229		RGS14	-0.1	-0.647	-0.224
ERI2	-0.882	-0.84	0.184		NPRL2	-0.17	-0.59	-0.304
APOBEC3H	-0.922	-0.601	0.154		LMNB2	-0.199	-0.585	-0.244
WDHD1	-0.829	-0.677	0		ABCB6	-0.165	-0.568	-0.255
GEN1	-0.924	-0.635	0.022		VWA7	-0.16	-0.593	-0.239
BRCA2	-0.88	-0.597	-0.088		SLX4	-0.126	-0.521	-0.185
RFC3	-0.757	-0.564	-0.071		XPNPEP2	-0.166	-0.567	-0.184
PARP9	-0.811	-0.563	-0.12		KCNQ5	-0.166	-0.575	-0.193
CDCA7	-0.626	-0.668	0.129		SUN2	-0.159	-0.545	-0.216
RECQL	-0.605	-0.737	0.074		CNN2	-0.192	-0.541	-0.2
FAM49B	-0.671	-0.676	0.043		GALT	-0.023	-0.518	-0.092
CENPU	-0.717	-0.708	-0.014		DUS1L	-0.08	-0.574	0.031
GBE1	-0.713	-0.785	0.046		COTL1	-0.108	-0.629	0.009
CEP152	-0.739	-0.715	0.089		ZDHHC12	-0.151	-0.669	-0.099
RAD54B	-0.755	-0.713	0.081		RNF167	-0.194	-0.701	-0.059
SLBP	-0.531	-0.575	-0.039		CD70	-0.159	-0.751	-0.17
TARS	-0.66	-0.544	-0.015		HAUS5	-0.183	-0.721	-0.183
ANXA5	-0.605	-0.569	-0.07		MMACHC	-0.279	-0.5	-0.18
LIN9	-0.627	-0.579	-0.048		MIR17HG	-0.308	-0.496	-0.155
BTG3	-0.602	-0.723	-0.047		DHRS7B	-0.323	-0.522	-0.207
ENDOD1	-0.652	-0.693	-0.038		PSMB10	-0.341	-0.536	-0.228
MMS22L	-0.632	-0.71	-0.054		TMEM201	-0.201	-0.649	-0.164
ACOT9	-0.695	-0.739	-0.094		MLST8	-0.28	-0.584	-0.19
SLC19A2	-0.71	-0.667	-0.145		TECR	-0.242	-0.63	-0.175
DLD	-0.708	-0.715	-0.14		PUDP	-0.254	-0.612	-0.215
ANXA4	-0.682	-0.584	-0.104		RUVBL2	-0.275	-0.622	-0.198
MIS18A	-0.691	-0.589	-0.132		STARD5	-0.226	-0.509	-0.069
SUV39H2	-0.665	-0.649	-0.035		SNRPA	-0.213	-0.503	-0.11
SKA3	-0.671	-0.619	-0.064		IRAK1	-0.223	-0.587	-0.085
IFI35	-0.663	-0.67	-0.06		NDUFA2	-0.299	-0.56	-0.119
ZW10	-0.655	-0.668	-0.089		KRT33B	-0.296	-0.605	-0.116
mir-33	0.072	-1.082	-0.124		DPM2	-0.271	-0.557	-0.04
RPE	-0.136	-0.929	-0.133		PYCARD	-0.279	-0.581	-0.039
KEL	0.021	-0.672	0.007		CALHM2	-0.304	-0.588	-0.075
GLB1L	-0.126	-0.683	0.031		ATAD3A	-0.336	-0.574	-0.06
NUP62CL	-0.082	-0.569	-0.006		RAB37	-0.014	-0.903	-0.312
FIBP	-0.181	-0.581	-0.041		DCXR	-0.113	-0.801	-0.259
ESRRA	-0.049	-0.544	-0.092		SLC9A3R1	-0.08	-0.772	-0.329
BTBD11	-0.099	-0.521	-0.119		ZMIZ1	-0.021	-0.933	-0.421
ZNF843	-0.138	-0.581	-0.117		PIEZO1	-0.021	-0.929	-0.488
SLA	-0.091	-0.594	-0.154		CIDEB	-0.012	-0.827	-0.432
RNU4ATAC	-0.025	-0.745	-0.198		SYCP2	0.1	-0.821	-0.4
ABCB6	-0.044	-0.796	-0.383		CREB3L2	0.097	-0.817	-0.409
PIEZO1	-0.127	-0.788	-0.31		PTP4A3	-0.191	-0.48	-0.544
DLEU2	-0.136	-0.708	-0.318		ITGB2	-0.233	-0.506	-0.506
ATP5A1	-0.161	-0.746	-0.34		WDR43	-0.239	-0.483	-0.538
KATNB1	-0.171	-0.749	-0.332		EIF4E3	-0.279	-0.539	-0.478
KCNA2	0.065	-0.539	-0.326		TXLNB	-0.327	-0.512	-0.48
ANXA2P3	-0.027	-0.502	-0.203		C1GALT1	-0.331	-0.53	-0.422
ULK3	0.016	-0.507	-0.268		ICOSLG/LOC102723996	-0.285	-0.541	-0.405
PLCD1	0.002	-0.609	-0.248		MAK16	-0.304	-0.526	-0.402
FAM26F	-0.094	-0.586	-0.276		TP53	-0.09	-0.531	-0.373
IQGAP2	-0.101	-0.608	-0.273		FLCN	-0.089	-0.604	-0.37
RPTOR	-0.096	-0.476	-0.253		ODF2L	-0.126	-0.611	-0.372
EXOC3	-0.084	-0.552	-0.217		JUND	-0.087	-0.551	-0.449
FAM110C	-0.112	-0.519	-0.208		REV3L	-0.093	-0.535	-0.485
ARHGAP4	-0.143	-0.534	-0.223		LRRC8A	-0.127	-0.555	-0.475
AAMP	-0.129	-0.525	-0.252		LINC00271	-0.159	-0.555	-0.455
ATP5I	-0.15	-0.527	-0.269		RASGEF1A	-0.258	-0.536	-0.369
GPI	-0.17	-0.515	-0.288		SLC38A10	-0.181	-0.532	-0.341
SMARCD2	-0.172	-0.551	-0.268		NACA	-0.191	-0.51	-0.408
POFUT1	-0.169	-0.517	-0.184		SLC2A1	-0.177	-0.62	-0.343
ATP5G3	-0.203	-0.52	-0.192		ALG3	-0.188	-0.64	-0.346
RPL36A	-0.184	-0.509	-0.231		DERL3	-0.182	-0.662	-0.38
P4HB	-0.203	-0.506	-0.218		SH2D3C	-0.21	-0.632	-0.391
DTNBP1	-0.19	-0.544	-0.223		SLC35F6	-0.245	-0.608	-0.418
PPM1M	-0.211	-0.537	-0.225		FLI1	-0.178	-0.588	-0.419
S100A6	-0.236	-0.667	-0.288		FAM53B	-0.178	-0.631	-0.469
MDH1	-0.214	-0.662	-0.347		CAD	-0.198	-0.649	-0.443
GALK2	-0.171	-0.643	-0.289		SUSD3	-0.165	-0.685	-0.337
CBR3	-0.175	-0.658	-0.272		RHBDF2	-0.219	-0.67	-0.288
EIF2B5	-0.192	-0.694	-0.265		MTSS1	-0.228	-0.688	-0.332
PDE7A	-0.19	-0.717	-0.274		LRP8	-0.195	-0.758	-0.332
TAP1	-0.058	-0.649	-0.371		PRSS21	-0.18	-0.725	-0.345
MTAP	-0.082	-0.616	-0.402		UBXN11	-0.186	-0.738	-0.343
P4HA2	-0.067	-0.596	-0.368		NCLN	-0.3	-0.648	-0.342
DPP4	-0.105	-0.587	-0.381		LY6E	-0.297	-0.7	-0.354
KLLN	-0.084	-0.532	-0.322		GLB1L2	-0.314	-0.671	-0.375
TMEM135	-0.086	-0.555	-0.31		TFR2	-0.286	-0.776	-0.411
NFKB1	-0.099	-0.499	-0.357		CD59	-0.325	-0.751	-0.392
GMPPA	-0.141	-0.523	-0.32		DOK2	-0.348	-0.751	-0.421
NCKAP1L	-0.196	-0.558	-0.313		SSBP4	-0.08	-0.729	-0.428
GPKOW	-0.165	-0.564	-0.37		C10orf54	-0.142	-0.805	-0.487
VCX2 (includes others)	-0.175	-0.612	-0.319		DNMT1	-0.135	-0.663	-0.415
LIMS1	-0.158	-0.606	-0.352		NQO2	-0.194	-0.705	-0.407
MST1R	-0.473	-0.492	-0.289		LIMS1	-0.184	-0.7	-0.476
RHEB	-0.463	-0.532	-0.334		LRRFIP1	-0.163	-0.735	-0.48
EXOSC2	-0.513	-0.55	-0.32		MPI	-0.181	-0.735	-0.47
DTYMK	-0.563	-0.535	-0.324		TMC6	-0.128	-0.669	-0.519
LEFTY2	-0.475	-0.597	-0.354		VIPR1	-0.171	-0.63	-0.526
SLC19A1	-0.492	-0.595	-0.434		LMO4	-0.172	-0.639	-0.567
ALDH16A1	-0.462	-0.579	-0.433		C15orf53	-0.269	-0.624	-0.496
CRELD2	-0.463	-0.603	-0.442		FBXL8	-0.228	-0.678	-0.502
EMC7	-0.572	-0.574	-0.408		GBAP1	-0.254	-0.724	-0.442
APITD1/APITD1-CORT	-0.551	-0.559	-0.35		SLC4A8	-0.264	-0.707	-0.479
PRPS1	-0.534	-0.57	-0.378		LIME1	-0.424	-0.984	-0.09
C15orf39	-0.562	-0.627	-0.385		E2F1	-0.537	-1.041	-0.112
LBR	-0.546	-0.629	-0.349		MTFP1	-0.316	-1.051	-0.323
CUL4A	-0.533	-0.64	-0.37		C12orf75	-0.407	-1.131	-0.215
SNF8	-0.493	-0.636	-0.339		MSH5	-0.368	-1.209	-0.279
GART	-0.481	-0.677	-0.353		RAD9A	-0.177	-0.879	-0.32
GARS	-0.521	-0.657	-0.299		SLCO4A1	-0.205	-0.972	-0.303
PSMA4	-0.474	-0.659	-0.282		BOP1	-0.327	-0.879	-0.468
KNOP1	-0.489	-0.673	-0.292		PDE6G	-0.318	-0.951	-0.377
STOML2	-0.456	-0.67	-0.3		HMGA1	-0.33	-0.983	-0.457
WHSC1	-0.465	-0.689	-0.293		SLC7A5	-0.549	-0.899	-0.215
PTRH2	-0.423	-0.626	-0.377		PIK3AP1	-0.56	-0.815	-0.32
CD320	-0.424	-0.655	-0.333		TROAP	-0.504	-1.036	-0.272
HAX1	-0.429	-0.674	-0.367		TP73	-0.449	-0.961	-0.275
AKR1A1	-0.427	-0.722	-0.35		CLN6	-0.416	-1	-0.322
CCT2	-0.432	-0.717	-0.37		CXCR3	-0.248	-0.841	0.06
PMVK	-0.474	-0.697	-0.372		PAFAH1B3	-0.284	-0.99	-0.132
MPHOSPH9	-0.462	-0.695	-0.39		GALM	-0.358	-0.601	0.136
UGGT1	-0.36	-0.619	-0.429		FAH	-0.455	-0.688	0.047
VARS	-0.353	-0.669	-0.409		HVCN1	-0.586	-0.666	0.088
HMOX2	-0.346	-0.666	-0.433		WRAP53	-0.563	-0.632	-0.019
MRPS12	-0.402	-0.592	-0.38		STARD9	-0.546	-0.573	-0.002
MRPL3	-0.387	-0.585	-0.408		RASSF1	-0.511	-0.603	-0.027
PMM2	-0.38	-0.607	-0.409		CD320	-0.389	-0.617	-0.01
DHX33	-0.402	-0.605	-0.411		XRCC6BP1	-0.347	-0.625	-0.048
PSMD13	-0.488	-0.691	-0.432		PPP5C	-0.395	-0.549	-0.082
EIF3B	-0.417	-0.688	-0.417		REEP4	-0.404	-0.585	-0.091
RTFDC1	-0.454	-0.672	-0.411		DSN1	-0.441	-0.594	-0.083
AEN	-0.451	-0.635	-0.472		POLA2	-0.454	-0.558	-0.108
WDR5	-0.444	-0.665	-0.479		CYC1	-0.455	-0.556	-0.131
RANBP1	-0.457	-0.667	-0.488		RASSF2	-0.442	-0.737	-0.045
TMEM258	-0.402	-0.653	-0.454		PKMYT1	-0.38	-0.766	-0.108
PSMA5	-0.432	-0.639	-0.434		H2AFX	-0.323	-0.681	-0.087
NOL6	-0.448	-0.647	-0.446		PTPN22	-0.416	-0.653	-0.126
SLC7A1	-0.449	-0.659	-0.446		IMPDH1	-0.355	-0.681	-0.144
LAS1L	-0.549	-0.69	-0.353		SPAG1	-0.389	-0.728	-0.149
AIM1	-0.557	-0.738	-0.319		mir-451	-0.4	-0.716	-0.169
SLC25A5	-0.554	-0.752	-0.359		TACC3	-0.568	-0.522	-0.091
HIST2H2AC	-0.555	-0.772	-0.372		GTSF1	-0.534	-0.542	-0.16
PPIH	-0.626	-0.73	-0.36		THOP1	-0.613	-0.528	-0.169
BUD31	-0.605	-0.741	-0.332		PRIM2	-0.649	-0.52	-0.2
SLC39A7	-0.597	-0.75	-0.355		SRSF7	-0.65	-0.555	-0.173
HEXB	-0.593	-0.763	-0.349		MRPL12	-0.451	-0.512	-0.221
CYB561D2	-0.492	-0.779	-0.305		SLC25A13	-0.481	-0.536	-0.233
WDR62	-0.527	-0.793	-0.288		ACTR3BP2	-0.482	-0.656	-0.172
WDR46	-0.495	-0.739	-0.293		MYO19	-0.492	-0.622	-0.136
SAE1	-0.519	-0.708	-0.288		NCAPH2	-0.502	-0.64	-0.144
CKAP5	-0.519	-0.717	-0.297		SLC43A1	-0.426	-0.567	-0.18
COQ2	-0.538	-0.718	-0.258		COLGALT1	-0.477	-0.575	-0.185
ITGB3BP	-0.539	-0.729	-0.229		UQCC2	-0.433	-0.604	-0.168
FH	-0.536	-0.742	-0.239		HMBS	-0.441	-0.616	-0.182
GMPPB	-0.534	-0.749	-0.235		ESYT1	-0.444	-0.623	-0.181
PECR	-0.508	-0.619	-0.245		PNP	-0.626	-0.655	-0.234
IL9R	-0.525	-0.639	-0.251		MCM4	-0.625	-0.677	-0.243
MCMBP	-0.562	-0.667	-0.246		CHAF1B	-0.602	-0.652	-0.149
SLC16A3	-0.531	-0.677	-0.267		ARHGEF39	-0.577	-0.654	-0.18
CKS1B	-0.551	-0.69	-0.259		SCD	-0.584	-0.653	-0.175
AKTIP	-0.59	-0.546	-0.275		IL9R	-0.571	-0.691	-0.182
MAP2K1	-0.627	-0.579	-0.22		CDK4	-0.602	-0.696	-0.162
ANKFY1	-0.576	-0.626	-0.3		MCM2	-0.584	-0.717	-0.163
UTP18	-0.594	-0.616	-0.306		IMPDH2	-0.506	-0.653	-0.282
TSR1	-0.565	-0.602	-0.257		DBF4B	-0.502	-0.649	-0.229
ODF2	-0.596	-0.595	-0.223		SMPDL3B	-0.497	-0.676	-0.25
AFG3L2	-0.586	-0.62	-0.226		PPIF	-0.479	-0.783	-0.205
VAV1	-0.511	-0.548	-0.217		SKP2	-0.522	-0.748	-0.236
PWP1	-0.534	-0.552	-0.195		SHMT2	-0.518	-0.755	-0.298
GPD1L	-0.532	-0.537	-0.244		SESN2	-0.49	-0.711	-0.265
ATP1B3	-0.554	-0.546	-0.256		SMPD2	-0.463	-0.707	-0.25
CATSPER3	-0.562	-0.561	-0.233		AHCY	-0.453	-0.725	-0.262
NUP155	-0.58	-0.559	-0.22		RNF125	-0.596	-0.572	-0.36
NUP133	-0.56	-0.561	-0.187		C9orf66	-0.632	-0.586	-0.423
ABHD5	-0.564	-0.584	-0.202		GEMIN4	-0.525	-0.468	-0.34
PPIL1	-0.566	-0.574	-0.211		DBF4	-0.56	-0.511	-0.335
BLM	-0.497	-0.727	-0.156		PPA1	-0.605	-0.519	-0.347
PLAUR	-0.498	-0.683	-0.139		TMPO	-0.582	-0.619	-0.285
COTL1	-0.524	-0.676	-0.132		GMPPB	-0.606	-0.556	-0.25
HVCN1	-0.528	-0.778	-0.208		ICAM4	-0.597	-0.564	-0.258
PRIM2	-0.534	-0.779	-0.204		ARMC6	-0.481	-0.58	-0.372
ZC3HAV1L	-0.53	-0.768	-0.119		C20orf197	-0.459	-0.586	-0.407
PSMC5	-0.547	-0.732	-0.152		STARD4	-0.357	-0.582	-0.47
GADD45A	-0.569	-0.738	-0.159		NCAPD3	-0.415	-0.608	-0.444
PPP2R1B	-0.626	-0.617	-0.151		MPHOSPH9	-0.39	-0.652	-0.459
DIAPH3	-0.638	-0.67	-0.174		ACSL6	-0.549	-0.649	-0.435
MRPS35	-0.635	-0.661	-0.19		UCHL5	-0.574	-0.608	-0.5
TTF1	-0.562	-0.599	-0.143		THEMIS	-0.479	-0.64	-0.477
TLDC1	-0.545	-0.605	-0.18		KLLN	-0.467	-0.604	-0.523
TRIM25	-0.549	-0.67	-0.161		BLM	-0.46	-0.648	-0.535
WDR54	-0.577	-0.662	-0.179		KIF21B	-0.338	-0.766	-0.222
POLE	-0.63	-0.729	-0.209		ANKRD39	-0.388	-0.78	-0.187
TOMM40L	-0.604	-0.712	-0.2		IL12RB1	-0.316	-0.736	-0.307
MLKL	-0.619	-0.692	-0.206		GMPPA	-0.391	-0.752	-0.334
TUBA3E	-0.587	-0.661	-0.229		SLC1A5	-0.351	-0.821	-0.318
TOPBP1	-0.608	-0.667	-0.22		POLE	-0.391	-0.826	-0.336
SNUPN	-0.621	-0.673	-0.245		PAICS	-0.384	-0.848	-0.324
PSMA3	-0.628	-0.677	-0.268		TRPV2	-0.443	-0.663	-0.345
CRYBG3	-0.274	-0.802	-0.175		AMDHD2	-0.365	-0.612	-0.341
ARHGAP33	-0.36	-0.767	-0.101		LIG1	-0.368	-0.669	-0.29
MSH5	-0.332	-0.827	-0.103		KATNB1	-0.351	-0.699	-0.329
ATPIF1	-0.379	-0.828	-0.13		WHSC1	-0.334	-0.55	-0.281
XYLB	-0.38	-0.873	-0.136		DPAGT1	-0.35	-0.537	-0.293
RASSF2	-0.507	-0.668	0.04		SLC7A1	-0.365	-0.528	-0.331
P4HA1	-0.433	-0.702	-0.014		TCN2	-0.366	-0.566	-0.336
PPAT	-0.514	-0.711	-0.039		POLD2	-0.306	-0.631	-0.238
DBF4	-0.472	-0.552	0		TTLL12	-0.333	-0.588	-0.267
BNIP3	-0.411	-0.565	-0.008		THOC6	-0.407	-0.589	-0.227
GTF3C6	-0.43	-0.549	-0.039		SERINC5	-0.403	-0.634	-0.267
HAUS6	-0.376	-0.51	-0.036		ITGA5	-0.368	-0.61	-0.247
PTPN22	-0.45	-0.539	-0.086		FDXR	-0.386	-0.608	-0.261
HNRNPR	-0.427	-0.564	-0.108
ZNF519	-0.22	-0.686	-0.042
RRBP1	-0.209	-0.725	-0.139
NMRK1	-0.166	-0.657	-0.141
FLNA	-0.228	-0.642	-0.144
PSME2	-0.238	-0.656	-0.151
HOXA11	-0.294	-0.621	-0.103
SNRPA1	-0.309	-0.677	-0.108
GTF2F2	-0.335	-0.657	-0.125
PUS7	-0.374	-0.701	-0.092
FAM124B	-0.332	-0.69	-0.016
FAH	-0.353	-0.705	-0.046
SLC10A1	-0.194	-0.503	-0.124
PKM	-0.244	-0.519	-0.12
SLC4A10	-0.22	-0.567	-0.178
RBFA	-0.181	-0.585	-0.182
H2AFJ	-0.209	-0.593	-0.181
NELFCD	-0.203	-0.609	-0.187
CYC1	-0.276	-0.574	-0.158
MYO1G	-0.229	-0.615	-0.201
FRMD7	-0.241	-0.626	-0.189
SLC37A4	-0.261	-0.585	-0.198
HNRNPL	-0.239	-0.583	-0.224
PCYT2	-0.254	-0.594	-0.218
KRI1	-0.341	-0.545	-0.096
ILVBL	-0.357	-0.553	-0.121
HIST1H2BM	-0.318	-0.513	-0.126
BUB3	-0.285	-0.539	-0.12
SRSF2	-0.305	-0.555	-0.141
HAUS5	-0.314	-0.562	-0.21
APMAP	-0.319	-0.582	-0.21
GNL2	-0.336	-0.59	-0.232
RECQL4	-0.312	-0.615	-0.236
ACTR5	-0.324	-0.609	-0.243
BCS1L	-0.274	-0.645	-0.164
PFKP	-0.296	-0.663	-0.183
PROP1	-0.289	-0.628	-0.225
MAPK14	-0.3	-0.639	-0.21
MED18	-0.306	-0.622	-0.215
SCUBE2	-0.311	-0.622	-0.219
TIMM13	-0.296	-0.74	-0.311
SNRPC	-0.284	-0.722	-0.26
STT3A	-0.292	-0.71	-0.283
PIK3R6	-0.363	-0.696	-0.325
SH3BP5	-0.37	-0.68	-0.365
ATP13A3	-0.374	-0.699	-0.378
CDCA4	-0.407	-0.683	-0.283
LTB4R	-0.414	-0.708	-0.309
PLGRKT	-0.425	-0.685	-0.321
THOP1	-0.376	-0.733	-0.271
TXNRD1	-0.395	-0.733	-0.265
KCNK5	-0.347	-0.707	-0.269
U2AF2	-0.35	-0.707	-0.284
ZBP1	-0.353	-0.714	-0.291
HK1	-0.25	-0.54	-0.23
SLC35B1	-0.274	-0.516	-0.295
PTK2B	-0.25	-0.579	-0.291
NOP10	-0.275	-0.576	-0.277
ACACA	-0.298	-0.585	-0.293
SNX5	-0.308	-0.612	-0.284
ADGRE5	-0.295	-0.56	-0.333
TRAM1	-0.303	-0.587	-0.328
CTRL	-0.272	-0.554	-0.314
ATIC	-0.248	-0.561	-0.328
GNS	-0.248	-0.566	-0.346
NIP7	-0.334	-0.521	-0.329
TRAPPC2L	-0.343	-0.527	-0.359
RGS14	-0.335	-0.54	-0.355
CLEC4A	-0.388	-0.513	-0.315
MAPRE2	-0.407	-0.535	-0.362
EMC8	-0.357	-0.513	-0.354
PAG1	-0.372	-0.509	-0.374
ACSL5	-0.275	-0.621	-0.335
ILF3	-0.303	-0.646	-0.307
PUSL1	-0.3	-0.652	-0.345
SRA1	-0.333	-0.591	-0.298
TAF11	-0.352	-0.586	-0.302
PDCD11	-0.346	-0.561	-0.324
SLC43A1	-0.368	-0.575	-0.317
SF3B3	-0.353	-0.589	-0.322
BOP1	-0.336	-0.562	-0.385
PRPF19	-0.332	-0.583	-0.392
TRIM65	-0.312	-0.58	-0.399
NUP93	-0.32	-0.595	-0.412
DOCK11	-0.285	-0.586	-0.372
NOS3	-0.315	-0.609	-0.357
NHEJ1	-0.316	-0.598	-0.379
IARS	-0.307	-0.616	-0.37
EARS2	-0.305	-0.626	-0.382
BRD2	-0.395	-0.684	-0.188
IMPDH1	-0.387	-0.711	-0.223
ARL4A	-0.382	-0.732	-0.182
SAT2	-0.389	-0.751	-0.167
PRKDC	-0.454	-0.596	-0.166
CDC23	-0.444	-0.626	-0.179
MAGT1	-0.482	-0.617	-0.178
C9orf91	-0.489	-0.633	-0.17
CDC37	-0.358	-0.627	-0.115
RMRP	-0.371	-0.618	-0.15
USP28	-0.418	-0.621	-0.084
SNTB2	-0.402	-0.613	-0.114
PLOD1	-0.399	-0.64	-0.12
GLB1L3	-0.443	-0.594	-0.3
VDAC3	-0.42	-0.571	-0.262
RHBDF2	-0.417	-0.584	-0.284
MRM2	-0.47	-0.589	-0.201
DENND6A	-0.487	-0.568	-0.209
HSPA9	-0.488	-0.569	-0.262
FERMT3	-0.482	-0.533	-0.232
UQCC2	-0.475	-0.548	-0.239
PUM3	-0.438	-0.503	-0.17
PYCARD	-0.384	-0.529	-0.165
PPP1CC	-0.402	-0.567	-0.162
DHX15	-0.412	-0.56	-0.207
GRAMD4	-0.427	-0.549	-0.18
NOM1	-0.44	-0.536	-0.185
IFRD2	-0.409	-0.597	-0.175
SNRPB	-0.387	-0.601	-0.198
ARPC1B	-0.37	-0.546	-0.219
SRSF9	-0.373	-0.575	-0.224
POP1	-0.394	-0.575	-0.248
WDR36	-0.414	-0.594	-0.226
CYBA	-0.353	-0.523	-0.191
SLC9A9	-0.351	-0.559	-0.196
ANAPC1	-0.321	-0.543	-0.19
USP5	-0.298	-0.524	-0.204
APEH	-0.304	-0.536	-0.205
KAT14	-0.4	-0.507	-0.248
EIF4A3	-0.317	-0.545	-0.28
PREP	-0.348	-0.524	-0.248
FKBP4	-0.324	-0.518	-0.248
PCID2	-0.319	-0.509	-0.267
AHSA1	-0.402	-0.658	-0.232
CLTC	-0.446	-0.64	-0.215
TRAIP	-0.427	-0.626	-0.248
ERI1	-0.355	-0.635	-0.258
EIF2B3	-0.366	-0.634	-0.235
CARS	-0.371	-0.642	-0.248
RPS27A	-0.368	-0.644	-0.279
PSMB2	-0.386	-0.644	-0.269
EID2B	-0.399	-0.634	-0.282
PSMB3	-0.386	-0.617	-0.281
MTA2	-0.394	-0.617	-0.289
PXN	-0.508	-0.998	-1.154
STX3	-0.564	-1.191	-1.393
EPHA4	-0.496	-1.45	-1.154
NOSIP	-0.626	-1.37	-1.187
NPC2	-0.522	-1.298	-0.951
PREX1	-0.429	-1.225	-1.07
ENPP2	-0.526	-1.31	-1.064
FKBP11	-0.518	-1.295	-1.108
IL3RA	-0.262	-1.221	-1.499
HOMER2	0.06	-1.036	-1.325
TTYH2	-0.098	-1.235	-1.264
MUC1	0.048	-1.212	-1.017
PDE3B	-0.07	-1.177	-1.002
AOAH	-0.167	-1.298	-0.976
MCTP2	-0.115	-1.292	-1.066
IL7R	-0.177	-1.352	-1.089
CD48	-0.193	-0.813	-1.098
TGFBR3	-0.18	-1.011	-1.119
FAM65B	-0.239	-0.946	-0.994
CCL4L1/CCL4L2	-0.231	-0.935	-0.876
LMO4	-0.276	-0.977	-0.902
CA5B	-0.285	-1.012	-0.913
SND1	-0.305	-1.063	-0.839
GIMAP4	-0.324	-1.108	-0.879
AHNAK	-0.249	-1.134	-0.913
IRF1	-0.267	-1.104	-0.926
FZD3	-0.457	-1.227	-0.414
CD200R1	-0.525	-1.308	-0.477
NQO1	-0.597	-1.26	-0.482
SLCO4A1	-0.413	-1.24	-0.559
MTFP1	-0.449	-1.167	-0.644
SEC24D	-0.53	-1.203	-0.63
SNX18	-0.382	-1.329	-0.906
RASGRP2	-0.435	-1.256	-0.815
CLIP4	-0.363	-1.231	-0.845
CD59	-0.393	-1.284	-0.86
NCR3	-0.449	-1.1	-0.923
ADD3	-0.467	-1.162	-0.878
S1PR4	-0.364	-1.082	-0.779
EBP	-0.412	-1.132	-0.815
NRROS	-0.443	-1.098	-0.847
FAM129A	-0.301	-1.133	-0.636
MAP1A	-0.282	-1.174	-0.721
HPGD	-0.31	-1.204	-0.775
SPTBN1	-0.197	-1	-0.726
PLEKHG3	-0.324	-0.926	-0.778
ARHGEF18	-0.222	-0.9	-0.737
GIMAP6	-0.294	-0.917	-0.675
RAP2B	-0.484	-1.095	-0.745
CD69	-0.553	-1.066	-0.726
CLPTM1L	-0.447	-1.076	-0.621
RUVBL2	-0.52	-1.049	-0.583
MRPL12	-0.51	-1.108	-0.563
C10orf54	-0.374	-0.975	-0.729
SREBF1	-0.395	-0.994	-0.779
ITGB7	-0.41	-1.013	-0.751
ILDR2	-0.43	-0.902	-0.754
KLF8	-0.487	-0.986	-0.751
ODC1	-0.521	-0.941	-0.796
IER2	-0.695	-1.23	-0.982
GPAT3	-0.781	-1.269	-1.008
CD52	-0.688	-1.072	-0.951
SLC2A3	-0.602	-1.163	-0.91
CTSS	-0.642	-1.165	-0.87
GIMAP8	-0.679	-1.438	-0.877
SUSD1	-0.702	-1.204	-0.77
MYBL1	-0.704	-1.282	-0.745
FXN	-0.798	-1.215	-0.896
RAB24	-0.792	-1.215	-0.823
SYTL2	-0.789	-1.257	-0.8
ADSL	-0.834	-1.263	-0.789
HIST1H2AC	-0.611	-0.913	-0.517
NOP56	-0.617	-0.953	-0.501
SRGAP2	-0.587	-0.906	-0.575
HIST2H4B	-0.616	-0.929	-0.612
TIMP1	-0.732	-0.907	-0.583
HIST2H2BE	-0.688	-0.91	-0.554
HIST1H2BJ	-0.702	-0.932	-0.543
PKMYT1	-0.712	-0.929	-0.567
IMPDH2	-0.53	-0.948	-0.643
DOK2	-0.526	-0.951	-0.67
SFXN2	-0.608	-0.975	-0.645
BFSP1	-0.568	-1.007	-0.688
MORC2	-0.58	-0.864	-0.687
CCNA1	-0.613	-0.87	-0.714
GRAMD1B	-0.665	-0.952	-0.683
CD300A	-0.636	-0.889	-0.722
NOP16	-0.651	-0.892	-0.738
CCDC65	-0.642	-0.944	-0.887
GRK6	-0.63	-1.01	-0.904
IFITM3	-0.76	-0.914	-0.763
S100A4	-0.793	-0.989	-0.834
PDIA5	-0.812	-1.118	-0.76
GBP1	-0.832	-1.101	-0.642
RCC1	-0.873	-1.126	-0.702
HIST1H4C	-0.782	-1.025	-0.644
EME1	-0.772	-1.084	-0.604
CDKN2C	-0.669	-1.038	-0.54
SSRP1	-0.695	-1.011	-0.597
SLC38A5	-0.706	-1.018	-0.611
SLC25A10	-0.668	-1.151	-0.601
PDE6G	-0.688	-1.201	-0.678
TRIAP1	-0.649	-1.05	-0.637
BZW2	-0.621	-1.096	-0.646
CLSTN1	-0.665	-1.026	-0.743
PRF1	-0.653	-1.068	-0.748
RASA4	0.414	-1.088	-0.781
MCOLN2	0.275	-1.03	-0.662
MINA	0.163	-1.039	-0.693
NFIL3	0.213	-1.046	-0.995
GAB2	0.245	-0.839	-1.072
CSF2	0.307	-0.973	-1.225
OR5M1	0.285	-0.599	-0.347
EIF4A1	0.345	-0.777	-0.369
GLTSCR2	0.276	-0.696	-0.511
STARD4	0.153	-0.763	-0.483
SBK1	0.466	-0.601	-0.67
MXD1	0.298	-0.571	-0.805
MDM4	0.406	-0.801	-0.716
HS3ST3B1	0.335	-0.813	-0.638
ANTXR2	0.071	-0.539	-0.696
RPS6KA5	-0.051	-0.501	-0.689
CATSPERB	0.068	-0.551	-0.84
ST3GAL1	-0.053	-0.558	-0.876
CTSW	-0.069	-0.597	-0.914
ZBTB32	0.178	-0.785	-0.934
SMAD3	0.193	-0.71	-0.854
GBP5	0.158	-0.737	-0.804
NCALD	0.087	-0.786	-0.773
FLNB	-0.025	-0.83	-0.695
XBP1	0.024	-0.859	-0.89
ARSG	0.011	-0.828	-0.948
TIAM1	-0.138	-0.832	-0.811
ABCD2	-0.114	-0.877	-0.82
HCG27	-0.608	-0.639	-0.946
TMEM71	-0.286	-0.664	-1.049
ICAM2	-0.319	-0.716	-0.965
PAGE5	-0.609	-0.714	-0.727
TRADD	-0.516	-0.793	-0.648
RASSF3	-0.502	-0.837	-0.7
TAGAP	-0.524	-0.748	-0.852
BCL2L15	-0.601	-0.793	-0.81
ARHGEF11	-0.526	-0.874	-0.834
MOSPD3	-0.564	-0.89	-0.848
TXNIP	0.016	-0.883	-0.488
NOD2	0.053	-0.901	-0.611
RAB37	-0.114	-0.99	-0.536
EBPL	-0.17	-0.939	-0.427
PSMB10	-0.286	-0.925	-0.486
WDR4	-0.244	-0.964	-0.495
TBXA2R	-0.161	-0.809	-0.6
ADAM8	-0.246	-0.724	-0.644
HKDC1	-0.227	-0.763	-0.6
ITGB2	-0.249	-0.789	-0.624
GPR150	-0.226	-0.843	-0.672
RCN1	-0.264	-0.819	-0.671
FCER1G	-0.329	-0.808	-0.66
EMP3	-0.295	-0.852	-0.699
INPP4A	-0.126	-0.673	-0.71
GSAP	-0.216	-0.657	-0.836
LRRN3	-0.317	-0.741	-0.775
TMEM116	-0.348	-0.761	-0.749
P2RX4	-0.272	-0.658	-0.636
HK2	-0.318	-0.677	-0.673
C16orf54	-0.241	-0.69	-0.726
KLRF1	-0.272	-0.667	-0.688
ARHGAP25	-0.284	-0.631	-0.718
ZGPAT	-0.023	-0.634	-0.447
RHEBL1	0.01	-0.677	-0.505
RNASET2	-0.043	-0.672	-0.511
TAP2	-0.058	-0.577	-0.48
HMHA1	-0.094	-0.586	-0.492
MESDC2	-0.035	-0.52	-0.43
NOTCH2	-0.078	-0.501	-0.484
MYH8	-0.097	-0.522	-0.46
TMC8	-0.078	-0.605	-0.592
PIK3CD	-0.121	-0.613	-0.556
CD99	-0.181	-0.643	-0.606
FURIN	-0.163	-0.708	-0.584
VIPR1	-0.095	-0.755	-0.492
YBX3	-0.042	-0.834	-0.55
SOCS3	-0.068	-0.804	-0.591
EGLN3	0.008	-0.667	-0.611
FAM53B	-0.021	-0.641	-0.621
MZB1	-0.038	-0.707	-0.658
CTSH	-0.002	-0.747	-0.666
INF2	-0.366	-0.698	-0.495
SRPRB	-0.394	-0.658	-0.521
XRCC3	-0.397	-0.746	-0.534
SAMHD1	-0.424	-0.768	-0.529
APOL3	-0.265	-0.706	-0.551
C1QBP	-0.275	-0.701	-0.583
mir-1286	-0.326	-0.669	-0.595
PRKCQ	-0.328	-0.683	-0.55
ADCY7	-0.346	-0.698	-0.531
RPP25L	-0.162	-0.692	-0.429
CECR5	-0.215	-0.707	-0.46
SEC24C	-0.235	-0.64	-0.501
PTPRJ	-0.208	-0.661	-0.517
ATG16L1	-0.184	-0.72	-0.532
STK38	-0.211	-0.733	-0.504
TMC6	-0.231	-0.799	-0.458
ARL4D	-0.267	-0.78	-0.515
SVIL	-0.281	-0.744	-0.543
CAMKK2	-0.337	-0.76	-0.491
HAVCR2	-0.342	-0.726	-0.454
NUP210	-0.352	-0.738	-0.467
STK10	-0.318	-0.686	-0.463
C6orf106	-0.302	-0.738	-0.431
DYNLT1	-0.286	-0.751	-0.462
RCSD1	-0.301	-0.729	-0.475
TKTL1	-0.228	-0.588	-0.566
CALHM1	-0.273	-0.615	-0.582
MYDGF	-0.25	-0.494	-0.614
GIMAP5	-0.317	-0.524	-0.653
FLCN	-0.335	-0.567	-0.598
RPA2	-0.234	-0.64	-0.436
GMDS	-0.269	-0.609	-0.398
MIF	-0.277	-0.632	-0.422
KARS	-0.289	-0.588	-0.462
SEC61B	-0.31	-0.613	-0.459
SRP68	-0.322	-0.62	-0.428
POLH	-0.306	-0.634	-0.435
RPN1	-0.307	-0.533	-0.55
WNT5B	-0.342	-0.516	-0.508
TMED3	-0.346	-0.523	-0.518
RRP9	-0.335	-0.549	-0.436
CCT3	-0.342	-0.563	-0.448
GLG1	-0.316	-0.55	-0.486
PHYHIP	-0.289	-0.533	-0.456
SEC23B	-0.302	-0.547	-0.462
RPL23A	-0.205	-0.467	-0.459
CLTA	-0.259	-0.502	-0.414
RPN2	-0.299	-0.502	-0.418
PSMB9	-0.181	-0.608	-0.42
RPS6KA1	-0.168	-0.577	-0.397
SELPLG	-0.163	-0.574	-0.416
SFMBT1	-0.227	-0.506	-0.387
SCAMP3	-0.211	-0.514	-0.425
CHRND	-0.206	-0.576	-0.385
PIH1D1	-0.236	-0.564	-0.378
CDC42SE1	-0.232	-0.548	-0.404
NFATC3	-0.136	-0.513	-0.53
GPHN	-0.141	-0.531	-0.523
C6orf48	-0.167	-0.583	-0.539
CDRT15	-0.167	-0.617	-0.521
TC2N	-0.154	-0.578	-0.494
GZMM	-0.161	-0.593	-0.467
SLC38A10	-0.162	-0.609	-0.466
SSBP4	-0.235	-0.546	-0.449
GIMAP7	-0.218	-0.533	-0.46
HELB	-0.232	-0.53	-0.473
RPL24	-0.209	-0.55	-0.494
SLC24A5	-0.224	-0.561	-0.48
MPI	-0.24	-0.561	-0.482
IL15RA	-0.233	-0.563	-0.52
P2RY8	-0.218	-0.582	-0.495
FLI1	-0.22	-0.581	-0.512
GABPB2	-0.505	-0.561	-0.714
DGKD	-0.387	-0.528	-0.707
ALG14	-0.339	-0.577	-0.704
TLR2	-0.399	-0.607	-0.703
TFR2	-0.502	-0.499	-0.523
TMED9	-0.412	-0.643	-0.578
HLA-DRB1	-0.441	-0.617	-0.582
PTGDR	-0.372	-0.639	-0.627
42986	-0.375	-0.612	-0.576
TBL1X	-0.379	-0.586	-0.615
GEMIN4	-0.439	-0.574	-0.508
LRRC8A	-0.399	-0.55	-0.506
NME1	-0.392	-0.535	-0.536
LY6E	-0.383	-0.588	-0.508
SMPD2	-0.363	-0.628	-0.512
TOB1	-0.342	-0.602	-0.497
CACNA1I	-0.356	-0.618	-0.489
MAP3K8	-0.66	-0.678	-0.565
MRTO4	-0.663	-0.721	-0.542
TTC30B	-0.603	-0.627	-0.564
FAM129B	-0.63	-0.644	-0.591
CNIH4	-0.613	-0.672	-0.631
SEC13	-0.619	-0.719	-0.591
PHF5A	-0.579	-0.718	-0.469
PFKL	-0.526	-0.734	-0.442
SLC20A1	-0.51	-0.736	-0.486
MRPS33	-0.516	-0.639	-0.506
TOMM40	-0.539	-0.662	-0.553
RASGEF1A	-0.494	-0.664	-0.591
MAP3K1	-0.439	-0.649	-0.544
ERP29	-0.448	-0.656	-0.546
FHL2	-0.473	-0.663	-0.537
SCN3B	-0.478	-0.67	-0.536
WDR12	-0.495	-0.771	-0.406
LSM4	-0.479	-0.804	-0.439
PARP1	-0.408	-0.75	-0.433
ANXA6	-0.431	-0.749	-0.417
CHCHD2	-0.465	-0.739	-0.42
NUDC	-0.448	-0.727	-0.394
IPO4	-0.449	-0.743	-0.386
TRIM47	-0.398	-0.844	-0.262
NBEAL2	-0.445	-0.898	-0.287
TALDO1	-0.388	-0.905	-0.31
TUBGCP3	-0.368	-0.892	-0.355
TERC	-0.397	-0.843	-0.339
FTSJ3	-0.445	-0.801	-0.362
COX7B	-0.442	-0.776	-0.281
LRP8	-0.404	-0.761	-0.287
HCST	-0.408	-0.744	-0.315
MANF	-0.373	-0.773	-0.447
CNPY2	-0.37	-0.815	-0.438
TUFM	-0.334	-0.856	-0.418
GUSB	-0.366	-0.853	-0.415
SERINC5	-0.326	-0.84	-0.458
SUN2	-0.31	-0.839	-0.484
FOCAD	-0.318	-0.884	-0.368
SLC2A1	-0.271	-0.849	-0.337
AGPAT4	-0.302	-0.873	-0.327
MSTO1	-0.279	-0.732	-0.356
CLUH	-0.322	-0.729	-0.363
SUMO2	-0.298	-0.822	-0.369
UBASH3A	-0.258	-0.79	-0.38
ALG5	-0.278	-0.804	-0.41
CEP85	-0.363	-0.768	-0.325
SRXN1	-0.369	-0.751	-0.368
PFAS	-0.326	-0.818	-0.322
PIF1	-0.324	-0.78	-0.308
LRRFIP1	-0.294	-0.786	-0.334
OSBPL3	-0.496	-1.039	-0.492
EMP1	-0.515	-1.052	-0.528
OSTF1	-0.569	-1.041	-0.469
DHRS13	-0.573	-1.068	-0.493
TPP2	-0.4	-0.951	-0.475
LIME1	-0.44	-1.006	-0.46
TRAP1	-0.465	-0.993	-0.51
HBEGF	-0.466	-0.984	-0.537
CHEK2	-0.451	-0.881	-0.391
KIF22	-0.495	-0.89	-0.423
HNRNPF	-0.512	-0.863	-0.409
CNN2	-0.506	-0.848	-0.434
CDK4	-0.551	-0.924	-0.433
RNF149	-0.593	-0.939	-0.424
HDAC1	-0.525	-0.886	-0.371
ERMP1	-0.517	-0.899	-0.395
HAUS4	-0.551	-0.902	-0.383
HMBS	-0.569	-0.894	-0.384
S100P	-0.35	-0.935	-0.593
ENOSF1	-0.365	-0.955	-0.602
SCFD2	-0.427	-0.909	-0.638
NOP14	-0.421	-0.83	-0.608
PARP8	-0.439	-0.841	-0.632
PDIA4	-0.354	-0.842	-0.606
ST3GAL5	-0.295	-0.793	-0.564
HYOU1	-0.291	-0.839	-0.578
TTLL12	-0.358	-0.826	-0.544
mir-31	-0.363	-0.846	-0.515
MT1X	-0.366	-0.851	-0.52
CCT7	-0.494	-0.906	-0.55
RUVBL1	-0.546	-0.834	-0.584
PPIF	-0.518	-0.873	-0.577
BAK1	-0.562	-0.867	-0.616
NHP2	-0.526	-0.864	-0.62
EIF4E3	-0.537	-0.863	-0.642
POP7	-0.562	-0.788	-0.538
ASNS	-0.539	-0.825	-0.488
RCBTB2	-0.571	-0.843	-0.523
SNAI3	-0.437	-0.823	-0.488
POLR1B	-0.459	-0.785	-0.531
THEMIS	-0.492	-0.779	-0.474
ANXA1	-0.511	-0.789	-0.511
