# Supplementary material for: A DAP5/eIF3d alternate mRNA translation mechanism promotes differentiation and immune suppression by human regulatory T cells
Source: Nat Commun. 2021 Nov 30;12:6979. doi: 10.1038/s41467-021-27087-w (PMC8632918; doi:10.1038/s41467-021-27087-w)
Supplement: Supplementary file 7 — Supplementary Data 4 [file 41467_2021_27087_MOESM7_ESM.xlsx]

## Sheet: Sheet1
Supplementary Data 4: RAD001+TGFbeta treatment - Transcriptome
Symbol	Entrez Gene Name	Log2	P-value	Location	Type(s)
PRICKLE1	prickle planar cell polarity protein 1	4.018	1.75e-09	Nucleus	other
SPON1	spondin 1	3.873	1.56e-08	Extracellular Space	other
MMP2	matrix metallopeptidase 2	3.361	9.55e-07	Extracellular Space	peptidase
FNBP1L	formin binding protein 1 like	3.256	3.48e-07	Cytoplasm	other
FOXP3	forkhead box P3	3.129	7.33e-07	Nucleus	transcription regulator
SIAH3	siah E3 ubiquitin protein ligase family member 3	2.932	6.7e-07	Cytoplasm	other
CD101	CD101 molecule	2.887	9.29e-08	Plasma Membrane	other
CYP7B1	cytochrome P450 family 7 subfamily B member 1	2.865	0.000341	Cytoplasm	enzyme
CYP1A1	cytochrome P450 family 1 subfamily A member 1	2.788	4.31e-06	Cytoplasm	enzyme
STRIP2	striatin interacting protein 2	2.762	2.06e-06	Cytoplasm	other
CHRNA6	cholinergic receptor nicotinic alpha 6 subunit	2.704	0.000325	Plasma Membrane	transmembrane receptor
IRS2	insulin receptor substrate 2	2.695	5.03e-06	Cytoplasm	enzyme
LPCAT2	lysophosphatidylcholine acyltransferase 2	2.66	1.79e-06	Cytoplasm	enzyme
TPST1	tyrosylprotein sulfotransferase 1	2.623	1.47e-05	Cytoplasm	enzyme
CHST15	carbohydrate sulfotransferase 15	2.585	0.000463	Plasma Membrane	enzyme
SLC14A1	solute carrier family 14 member 1 (Kidd blood group)	2.575	0.000102	Plasma Membrane	transporter
APOD	apolipoprotein D	2.568	0.0417	Extracellular Space	transporter
PMCH	pro-melanin concentrating hormone	2.484	0.00709	Extracellular Space	other
CD200	CD200 molecule	2.46	6.88e-06	Plasma Membrane	other
CAMSAP2	calmodulin regulated spectrin associated protein family member 2	2.414	1.15e-06	Other	other
MAGED2	MAGE family member D2	2.41	1.62e-05	Plasma Membrane	other
IL1A	interleukin 1 alpha	2.406	0.0305	Extracellular Space	cytokine
DNAJC12	DnaJ heat shock protein family (Hsp40) member C12	2.313	0.00144	Other	other
GPR157	G protein-coupled receptor 157	2.301	7.63e-06	Plasma Membrane	G-protein coupled receptor
CTSL	cathepsin L	2.298	0.000133	Cytoplasm	peptidase
PTK2	protein tyrosine kinase 2	2.266	6.85e-05	Cytoplasm	kinase
DACH1	dachshund family transcription factor 1	2.255	4.84e-05	Nucleus	transcription regulator
ITGAE	integrin subunit alpha E	2.25	0.00593	Plasma Membrane	other
ABLIM1	actin binding LIM protein 1	2.24	9.11e-05	Cytoplasm	other
PKD1L3	polycystin 1 like 3, transient receptor potential channel interacting	2.237	0.00223	Plasma Membrane	ion channel
ADD2	adducin 2	2.21	0.000829	Cytoplasm	other
KIF5A	kinesin family member 5A	2.166	9.64e-06	Cytoplasm	transporter
TRPC1	transient receptor potential cation channel subfamily C member 1	2.12	5.4e-06	Plasma Membrane	ion channel
IL18RAP	interleukin 18 receptor accessory protein	2.115	2.92e-05	Plasma Membrane	transmembrane receptor
EBI3	Epstein-Barr virus induced 3	2.092	0.00965	Extracellular Space	cytokine
NIPAL2	NIPA like domain containing 2	2.091	5.49e-05	Other	other
KDM6B	lysine demethylase 6B	2.045	5.27e-06	Extracellular Space	enzyme
IL6R	interleukin 6 receptor	2.03	0.000175	Plasma Membrane	transmembrane receptor
ATP1B1	ATPase Na+/K+ transporting subunit beta 1	2.008	9.03e-05	Plasma Membrane	transporter
RBPMS	RNA binding protein with multiple splicing	1.977	0.0056	Cytoplasm	transcription regulator
BMPR2	bone morphogenetic protein receptor type 2	1.97	6.86e-06	Plasma Membrane	kinase
PLCL1	phospholipase C like 1	1.945	1.28e-05	Cytoplasm	enzyme
SNRPN	small nuclear ribonucleoprotein polypeptide N	1.919	1.49e-05	Nucleus	other
OLFM2	olfactomedin 2	1.895	0.00309	Cytoplasm	other
DNM3	dynamin 3	1.881	3.31e-06	Cytoplasm	enzyme
RHOU	ras homolog family member U	1.876	0.0074	Cytoplasm	enzyme
SCML1	sex comb on midleg-like 1 (Drosophila)	1.838	0.00525	Nucleus	transcription regulator
LDLRAD4	low density lipoprotein receptor class A domain containing 4	1.832	9.42e-06	Cytoplasm	other
SUOX	sulfite oxidase	1.832	0.00157	Cytoplasm	enzyme
CD8B	CD8b molecule	1.826	0.00142	Plasma Membrane	other
RGS16	regulator of G-protein signaling 16	1.825	0.000317	Cytoplasm	other
PFKFB3	6-phosphofructo-2-kinase/fructose-2,6-biphosphatase 3	1.822	3.71e-05	Cytoplasm	kinase
RGS1	regulator of G-protein signaling 1	1.818	0.00225	Plasma Membrane	other
ZC2HC1A	zinc finger C2HC-type containing 1A	1.814	4.95e-05	Other	other
NAP1L3	nucleosome assembly protein 1 like 3	1.809	0.000304	Nucleus	other
LHFP	lipoma HMGIC fusion partner	1.808	0.00306	Other	other
NKD1	naked cuticle homolog 1	1.803	0.000266	Other	other
AHCYL2	adenosylhomocysteinase like 2	1.775	1.1e-05	Other	enzyme
CDH1	cadherin 1	1.773	0.00192	Plasma Membrane	other
BCL6	B-cell CLL/lymphoma 6	1.735	2.44e-05	Nucleus	transcription regulator
DIRC2	disrupted in renal carcinoma 2	1.724	0.00119	Other	other
AFAP1	actin filament associated protein 1	1.717	1.17e-05	Cytoplasm	other
DOCK3	dedicator of cytokinesis 3	1.699	0.00264	Cytoplasm	other
CEP126	centrosomal protein 126	1.689	9.95e-06	Cytoplasm	other
DAAM1	dishevelled associated activator of morphogenesis 1	1.68	0.00523	Cytoplasm	other
RASGRP4	RAS guanyl releasing protein 4	1.665	0.000143	Cytoplasm	other
TNFSF4	tumor necrosis factor superfamily member 4	1.655	0.000799	Extracellular Space	cytokine
CCR4	C-C motif chemokine receptor 4	1.65	8.04e-05	Plasma Membrane	G-protein coupled receptor
ZNF358	zinc finger protein 358	1.648	0.000277	Nucleus	other
PTGFRN	prostaglandin F2 receptor inhibitor	1.643	0.00192	Plasma Membrane	other
FHL3	four and a half LIM domains 3	1.64	0.00255	Plasma Membrane	other
SLC16A2	solute carrier family 16 member 2	1.639	0.00171	Plasma Membrane	transporter
RYR1	ryanodine receptor 1	1.634	2.68e-05	Cytoplasm	ion channel
EVI5	ecotropic viral integration site 5	1.626	4.81e-05	Cytoplasm	other
SPDYA	speedy/RINGO cell cycle regulator family member A	1.624	0.0348	Nucleus	other
TNFRSF11A	TNF receptor superfamily member 11a	1.619	6.53e-05	Plasma Membrane	transmembrane receptor
GRAMD3	GRAM domain containing 3	1.613	0.000247	Extracellular Space	other
JUN	Jun proto-oncogene, AP-1 transcription factor subunit	1.589	0.000273	Nucleus	transcription regulator
ATP12A	ATPase H+/K+ transporting non-gastric alpha2 subunit	1.587	0.0389	Plasma Membrane	transporter
HCN2	hyperpolarization activated cyclic nucleotide gated potassium channel 2	1.582	0.000353	Plasma Membrane	ion channel
DUSP4	dual specificity phosphatase 4	1.58	0.00316	Nucleus	phosphatase
PMEPA1	prostate transmembrane protein, androgen induced 1	1.578	2.26e-05	Plasma Membrane	other
KIAA1107	KIAA1107	1.572	3.79e-05	Other	other
VASH1	vasohibin 1	1.566	8.05e-05	Extracellular Space	other
ACVR1C	activin A receptor type 1C	1.559	0.000602	Plasma Membrane	kinase
TMEM200A	transmembrane protein 200A	1.541	0.000132	Other	other
ZCCHC14	zinc finger CCHC-type containing 14	1.524	0.0017	Other	other
MYO5B	myosin VB	1.508	0.000305	Cytoplasm	enzyme
INPP5F	inositol polyphosphate-5-phosphatase F	1.501	0.00496	Plasma Membrane	phosphatase
KIT	KIT proto-oncogene receptor tyrosine kinase	1.493	0.0252	Plasma Membrane	transmembrane receptor
CTLA4	cytotoxic T-lymphocyte associated protein 4	1.493	0.00261	Plasma Membrane	transmembrane receptor
IKZF4	IKAROS family zinc finger 4	1.485	3.98e-05	Nucleus	transcription regulator
PLEK2	pleckstrin 2	1.484	0.000685	Other	other
GOLGA8DP	golgin A8 family member D, pseudogene	1.479	0.0024	Other	other
ZNF280B	zinc finger protein 280B	1.478	0.00253	Nucleus	other
CYTH3	cytohesin 3	1.473	0.000259	Cytoplasm	other
NLRP1	NLR family pyrin domain containing 1	1.467	2.28e-05	Cytoplasm	other
TOX2	TOX high mobility group box family member 2	1.458	0.000498	Nucleus	transcription regulator
PLAG1	PLAG1 zinc finger	1.45	0.000129	Nucleus	transcription regulator
TUBB4A	tubulin beta 4A class IVa	1.447	0.000927	Cytoplasm	other
OR2T2/OR2T35	olfactory receptor family 2 subfamily T member 2	1.446	7.02e-05	Plasma Membrane	G-protein coupled receptor
KIAA1147	KIAA1147	1.446	0.000923	Other	other
UBE2E2	ubiquitin conjugating enzyme E2 E2	1.434	3.6e-05	Cytoplasm	enzyme
RAPH1	Ras association (RalGDS/AF-6) and pleckstrin homology domains 1	1.428	0.000335	Plasma Membrane	other
LETM2	leucine zipper and EF-hand containing transmembrane protein 2	1.426	4.38e-05	Other	other
PPOX	protoporphyrinogen oxidase	1.423	0.000104	Cytoplasm	enzyme
ZDHHC15	zinc finger DHHC-type containing 15	1.413	0.000508	Cytoplasm	enzyme
EXTL2	exostosin like glycosyltransferase 2	1.399	0.00283	Cytoplasm	enzyme
ROR1	receptor tyrosine kinase like orphan receptor 1	1.398	0.000151	Plasma Membrane	kinase
CACNA1C	calcium voltage-gated channel subunit alpha1 C	1.393	0.00462	Plasma Membrane	ion channel
NIPSNAP3B	nipsnap homolog 3B	1.392	0.000241	Other	other
SIRPB1	signal regulatory protein beta 1	1.39	7.94e-05	Plasma Membrane	other
HOOK1	hook microtubule tethering protein 1	1.387	0.0227	Cytoplasm	other
BMF	Bcl2 modifying factor	1.383	0.0254	Cytoplasm	other
CLIC3	chloride intracellular channel 3	1.377	0.000929	Nucleus	ion channel
GOLGA8EP/GOLGA8G	golgin A8 family member G	1.373	0.000141	Other	other
AFF2	AF4/FMR2 family member 2	1.371	0.000194	Nucleus	other
ATRNL1	attractin like 1	1.366	0.000277	Other	other
HLF	HLF, PAR bZIP transcription factor	1.364	0.000111	Nucleus	transcription regulator
ADTRP	androgen dependent TFPI regulating protein	1.362	0.00114	Plasma Membrane	other
SYP	synaptophysin	1.356	0.0273	Cytoplasm	transporter
SIPA1L3	signal induced proliferation associated 1 like 3	1.355	0.000356	Extracellular Space	other
C8orf37	chromosome 8 open reading frame 37	1.351	0.00323	Cytoplasm	other
CDS1	CDP-diacylglycerol synthase 1	1.35	0.0045	Cytoplasm	enzyme
TTN	titin	1.349	0.00157	Cytoplasm	kinase
CRTAP	cartilage associated protein	1.341	0.000127	Extracellular Space	other
CCL20	C-C motif chemokine ligand 20	1.333	0.00398	Extracellular Space	cytokine
GYPE	glycophorin E (MNS blood group)	1.33	0.00158	Plasma Membrane	other
ZNF827	zinc finger protein 827	1.324	0.000164	Other	other
TP53BP2	tumor protein p53 binding protein 2	1.324	0.012	Nucleus	other
ST6GALNAC3	ST6 N-acetylgalactosaminide alpha-2,6-sialyltransferase 3	1.323	0.0102	Cytoplasm	enzyme
RBMS2	RNA binding motif single stranded interacting protein 2	1.323	0.000826	Nucleus	other
ALS2CR12	amyotrophic lateral sclerosis 2 chromosome region candidate 12	1.323	0.000603	Cytoplasm	other
PCGF2	polycomb group ring finger 2	1.318	0.00391	Nucleus	transcription regulator
ZBTB20	zinc finger and BTB domain containing 20	1.316	0.000162	Nucleus	transcription regulator
EVA1C	eva-1 homolog C	1.307	0.000169	Other	other
PGLYRP4	peptidoglycan recognition protein 4	1.305	0.00826	Plasma Membrane	transmembrane receptor
KCNH4	potassium voltage-gated channel subfamily H member 4	1.292	0.000195	Plasma Membrane	ion channel
TUBG2	tubulin gamma 2	1.289	0.000638	Cytoplasm	other
PTPN14	protein tyrosine phosphatase, non-receptor type 14	1.286	0.000655	Cytoplasm	phosphatase
STARD6	StAR related lipid transfer domain containing 6	1.282	0.000548	Other	transporter
NBPF10 (includes others)	neuroblastoma breakpoint family member 20	1.281	0.0161	Other	other
C7orf31	chromosome 7 open reading frame 31	1.281	0.000314	Cytoplasm	transporter
ZBTB18	zinc finger and BTB domain containing 18	1.267	0.00165	Nucleus	transcription regulator
AP1AR	adaptor related protein complex 1 associated regulatory protein	1.264	0.00303	Cytoplasm	other
AHR	aryl hydrocarbon receptor	1.252	0.000283	Nucleus	ligand-dependent nuclear receptor
C1QTNF6	C1q and tumor necrosis factor related protein 6	1.244	0.00302	Extracellular Space	other
SVIP	small VCP interacting protein	1.242	0.00236	Cytoplasm	other
MID2	midline 2	1.24	0.000802	Cytoplasm	other
FER	FER tyrosine kinase	1.239	0.000406	Cytoplasm	kinase
ANPEP	alanyl aminopeptidase, membrane	1.239	0.00103	Plasma Membrane	peptidase
TGFBI	transforming growth factor beta induced	1.233	0.00215	Extracellular Space	other
FCRL4	Fc receptor like 4	1.232	0.00724	Cytoplasm	other
ZNF763	zinc finger protein 763	1.227	0.00143	Cytoplasm	other
NFIC	nuclear factor I C	1.217	0.00955	Nucleus	transcription regulator
DPY19L2	dpy-19 like 2	1.21	0.000503	Nucleus	other
SLC9A7	solute carrier family 9 member A7	1.21	0.00319	Cytoplasm	transporter
IFNGR2	interferon gamma receptor 2 (interferon gamma transducer 1)	1.209	0.0376	Plasma Membrane	transmembrane receptor
EXT1	exostosin glycosyltransferase 1	1.202	0.00428	Cytoplasm	enzyme
FMO4	flavin containing monooxygenase 4	1.196	0.00208	Cytoplasm	enzyme
GJB6	gap junction protein beta 6	1.194	0.0195	Plasma Membrane	transporter
PPARG	peroxisome proliferator activated receptor gamma	1.191	0.00138	Nucleus	ligand-dependent nuclear receptor
TSPAN33	tetraspanin 33	1.187	0.0249	Plasma Membrane	other
QPCT	glutaminyl-peptide cyclotransferase	1.186	0.0023	Cytoplasm	enzyme
TNFSF13B	tumor necrosis factor superfamily member 13b	1.181	0.00168	Extracellular Space	cytokine
CREB3L3	cAMP responsive element binding protein 3 like 3	1.18	0.0274	Cytoplasm	transcription regulator
USP49	ubiquitin specific peptidase 49	1.175	0.000183	Other	peptidase
SLCO5A1	solute carrier organic anion transporter family member 5A1	1.174	0.00784	Other	transporter
CLDN1	claudin 1	1.173	0.0145	Plasma Membrane	other
NYNRIN	NYN domain and retroviral integrase containing	1.171	0.00192	Other	other
STRADB	STE20-related kinase adaptor beta	1.166	0.000277	Cytoplasm	kinase
FBLN7	fibulin 7	1.164	0.0016	Extracellular Space	other
ZNF610	zinc finger protein 610	1.163	0.00247	Extracellular Space	other
NEIL1	nei like DNA glycosylase 1	1.16	0.0236	Nucleus	enzyme
MUM1	melanoma associated antigen (mutated) 1	1.15	0.0073	Nucleus	other
NDUFA4	NDUFA4, mitochondrial complex associated	1.148	0.00115	Cytoplasm	enzyme
MAP4K3	mitogen-activated protein kinase kinase kinase kinase 3	1.148	0.000404	Other	kinase
TIAM2	T-cell lymphoma invasion and metastasis 2	1.143	0.00126	Cytoplasm	enzyme
DIXDC1	DIX domain containing 1	1.136	0.00449	Cytoplasm	other
FAM117B	family with sequence similarity 117 member B	1.135	0.00393	Other	other
PKIA	protein kinase (cAMP-dependent, catalytic) inhibitor alpha	1.135	0.00066	Cytoplasm	other
CEP112	centrosomal protein 112	1.133	0.00573	Cytoplasm	other
MRC2	mannose receptor C type 2	1.133	0.000675	Plasma Membrane	transmembrane receptor
FAM228B	family with sequence similarity 228 member B	1.132	0.000535	Other	other
NBEA	neurobeachin	1.126	0.000255	Cytoplasm	other
KIAA0355	KIAA0355	1.126	0.000623	Extracellular Space	other
ZNF429	zinc finger protein 429	1.122	0.000496	Nucleus	other
FAM171A1	family with sequence similarity 171 member A1	1.122	0.00232	Cytoplasm	other
KCNMB4	potassium calcium-activated channel subfamily M regulatory beta subunit 4	1.117	0.00037	Plasma Membrane	ion channel
AFF3	AF4/FMR2 family member 3	1.114	0.000307	Nucleus	transcription regulator
TMOD2	tropomodulin 2	1.113	0.000519	Cytoplasm	other
ZNF567	zinc finger protein 567	1.113	0.0307	Nucleus	other
CCDC122	coiled-coil domain containing 122	1.112	0.000353	Other	other
CD24	CD24 molecule	1.111	0.00126	Plasma Membrane	other
KLHL29	kelch like family member 29	1.109	0.00429	Other	other
LMLN	leishmanolysin like peptidase	1.108	0.000597	Plasma Membrane	peptidase
CSPG5	chondroitin sulfate proteoglycan 5	1.107	0.00298	Extracellular Space	growth factor
SLC29A3	solute carrier family 29 member 3	1.106	0.00101	Plasma Membrane	transporter
ANKRD26	ankyrin repeat domain 26	1.106	0.000302	Nucleus	transcription regulator
mir-451	microRNA 451a	1.102	0.0368	Cytoplasm	microRNA
CORO2A	coronin 2A	1.101	0.000491	Cytoplasm	other
MAML2	mastermind like transcriptional coactivator 2	1.097	0.000496	Nucleus	transcription regulator
GPR63	G protein-coupled receptor 63	1.095	0.00507	Plasma Membrane	G-protein coupled receptor
GOLGA8K (includes others)	golgin A8 family member K	1.093	0.00369	Other	other
EPB41L5	erythrocyte membrane protein band 4.1 like 5	1.092	0.00121	Plasma Membrane	other
ZNF284	zinc finger protein 284	1.091	0.00189	Other	other
TNFAIP3	TNF alpha induced protein 3	1.087	0.000412	Nucleus	enzyme
PCMTD1	protein-L-isoaspartate (D-aspartate) O-methyltransferase domain containing 1	1.085	0.00143	Cytoplasm	enzyme
CCDC88A	coiled-coil domain containing 88A	1.084	0.0323	Cytoplasm	other
BPGM	bisphosphoglycerate mutase	1.081	0.00304	Extracellular Space	phosphatase
DNAJC28	DnaJ heat shock protein family (Hsp40) member C28	1.08	0.000969	Other	other
UBALD1	UBA like domain containing 1	1.078	0.00361	Other	other
SPATA6	spermatogenesis associated 6	1.078	0.000589	Cytoplasm	other
MYO7A	myosin VIIA	1.075	0.00157	Cytoplasm	enzyme
NR4A3	nuclear receptor subfamily 4 group A member 3	1.072	0.00287	Nucleus	ligand-dependent nuclear receptor
MKL2	MKL1/myocardin like 2	1.072	0.000658	Nucleus	transcription regulator
TMIGD2	transmembrane and immunoglobulin domain containing 2	1.071	0.00639	Other	other
ZDHHC23	zinc finger DHHC-type containing 23	1.066	0.000822	Other	other
MAP9	microtubule associated protein 9	1.066	0.00345	Other	other
IKZF3	IKAROS family zinc finger 3	1.064	0.000755	Nucleus	transcription regulator
IL2RA	interleukin 2 receptor subunit alpha	1.062	0.000727	Plasma Membrane	transmembrane receptor
DHRS3	dehydrogenase/reductase 3	1.06	0.00255	Cytoplasm	enzyme
ID3	inhibitor of DNA binding 3, HLH protein	1.06	0.0211	Nucleus	transcription regulator
CBLN3	cerebellin 3 precursor	1.058	0.000805	Extracellular Space	other
RIC3	RIC3 acetylcholine receptor chaperone	1.054	0.0178	Cytoplasm	other
VAMP4	vesicle associated membrane protein 4	1.048	0.00196	Cytoplasm	other
CEP170B	centrosomal protein 170B	1.046	0.0121	Other	other
KLHDC1	kelch domain containing 1	1.046	0.00108	Cytoplasm	other
CDC42BPB	CDC42 binding protein kinase beta	1.045	0.00135	Cytoplasm	kinase
ZNF600	zinc finger protein 600	1.044	0.0118	Other	other
MLXIP	MLX interacting protein	1.044	0.00302	Nucleus	other
SLC25A44	solute carrier family 25 member 44	1.042	0.00371	Cytoplasm	transporter
ERCC6	ERCC excision repair 6, chromatin remodeling factor	1.036	0.00137	Nucleus	transcription regulator
MAGEF1	MAGE family member F1	1.035	0.00173	Cytoplasm	other
GNMT	glycine N-methyltransferase	1.033	0.0128	Cytoplasm	enzyme
SAV1	salvador family WW domain containing protein 1	1.032	0.0017	Cytoplasm	other
ETV6	ETS variant 6	1.025	0.00468	Nucleus	transcription regulator
ZNF853	zinc finger protein 853	1.022	0.00105	Other	other
SAMD4A	sterile alpha motif domain containing 4A	1.018	0.00131	Cytoplasm	translation regulator
TP53I11	tumor protein p53 inducible protein 11	1.017	0.00403	Other	other
CTSLP2	cathepsin L pseudogene 2	1.015	0.000859	Other	other
ANKRD42	ankyrin repeat domain 42	1.009	0.00609	Nucleus	transcription regulator
ST8SIA6	ST8 alpha-N-acetyl-neuraminide alpha-2,8-sialyltransferase 6	1.006	0.0285	Cytoplasm	enzyme
SSTR3	somatostatin receptor 3	1.006	0.00669	Plasma Membrane	G-protein coupled receptor
KIAA1161	KIAA1161	1.005	0.019	Nucleus	other
AFDN	afadin, adherens junction formation factor	1.005	0.00179	Nucleus	other
MEST	mesoderm specific transcript	1.003	0.00317	Cytoplasm	peptidase
CRISPLD1	cysteine rich secretory protein LCCL domain containing 1	1.003	0.012	Cytoplasm	other
FOXP1	forkhead box P1	1.002	0.0012	Nucleus	other
IL1R1	interleukin 1 receptor type 1	0.997	0.00589	Plasma Membrane	transmembrane receptor
IL18R1	interleukin 18 receptor 1	0.992	0.00778	Plasma Membrane	transmembrane receptor
YAF2	YY1 associated factor 2	0.991	0.016	Nucleus	transcription regulator
MARCH3	membrane associated ring-CH-type finger 3	0.99	0.00348	Cytoplasm	other
CASK	calcium/calmodulin dependent serine protein kinase	0.99	0.00213	Plasma Membrane	kinase
KLF7	Kruppel like factor 7	0.99	0.00389	Nucleus	transcription regulator
KCNC3	potassium voltage-gated channel subfamily C member 3	0.989	0.00435	Plasma Membrane	ion channel
PRAF2	PRA1 domain family member 2	0.989	0.0301	Other	other
IFT74	intraflagellar transport 74	0.988	0.000723	Cytoplasm	other
MAGI3	membrane associated guanylate kinase, WW and PDZ domain containing 3	0.987	0.00268	Cytoplasm	kinase
FAM174B	family with sequence similarity 174 member B	0.987	0.00473	Other	other
SEMA7A	semaphorin 7A (John Milton Hagen blood group)	0.983	0.00477	Plasma Membrane	transmembrane receptor
RRAS	related RAS viral (r-ras) oncogene homolog	0.983	0.002	Cytoplasm	enzyme
ZFP36L1	ZFP36 ring finger protein like 1	0.982	0.00421	Nucleus	transcription regulator
MPP6	membrane palmitoylated protein 6	0.982	0.0034	Plasma Membrane	kinase
TRPC3	transient receptor potential cation channel subfamily C member 3	0.981	0.00321	Plasma Membrane	ion channel
C11orf63	chromosome 11 open reading frame 63	0.98	0.00106	Other	other
DFNA5	DFNA5, deafness associated tumor suppressor	0.979	0.0183	Cytoplasm	other
OR4N2	olfactory receptor family 4 subfamily N member 2	0.979	0.0394	Plasma Membrane	G-protein coupled receptor
TULP4	tubby like protein 4	0.979	0.00124	Cytoplasm	transcription regulator
AMOT	angiomotin	0.978	0.0312	Plasma Membrane	other
YPEL2	yippee like 2	0.978	0.0176	Nucleus	other
NR1D2	nuclear receptor subfamily 1 group D member 2	0.977	0.0262	Nucleus	ligand-dependent nuclear receptor
LGALSL	galectin like	0.976	0.00509	Other	other
IGHM	immunoglobulin heavy constant mu	0.972	0.00687	Plasma Membrane	transmembrane receptor
C20orf194	chromosome 20 open reading frame 194	0.971	0.00216	Nucleus	other
MYO1D	myosin ID	0.971	0.00487	Cytoplasm	other
GOLGA6L9 (includes others)	golgin A6 family-like 9	0.97	0.00118	Other	other
RBM11	RNA binding motif protein 11	0.969	0.00361	Nucleus	other
PGM2L1	phosphoglucomutase 2 like 1	0.969	0.0214	Cytoplasm	enzyme
PRKAR2B	protein kinase cAMP-dependent type II regulatory subunit beta	0.966	0.00109	Cytoplasm	kinase
EXD2	exonuclease 3'-5' domain containing 2	0.964	0.00204	Other	other
ITGA3	integrin subunit alpha 3	0.961	0.00142	Plasma Membrane	other
UPK1A	uroplakin 1A	0.956	0.0182	Plasma Membrane	other
TMOD1	tropomodulin 1	0.956	0.00636	Cytoplasm	enzyme
SGPP2	sphingosine-1-phosphate phosphatase 2	0.955	0.0055	Cytoplasm	phosphatase
TRAV7	T cell receptor alpha variable 7	0.955	0.0316	Other	other
DNPH1	2'-deoxynucleoside 5'-phosphate N-hydrolase 1	0.954	0.00299	Nucleus	enzyme
KCTD13	potassium channel tetramerization domain containing 13	0.954	0.00695	Nucleus	ion channel
CXCL12	C-X-C motif chemokine ligand 12	0.952	0.00347	Extracellular Space	cytokine
ZNF223	zinc finger protein 223	0.951	0.00327	Nucleus	other
ZNF555	zinc finger protein 555	0.948	0.00271	Other	other
DOCK7	dedicator of cytokinesis 7	0.947	0.0184	Plasma Membrane	other
ARHGAP5	Rho GTPase activating protein 5	0.947	0.00246	Cytoplasm	enzyme
RYK	receptor-like tyrosine kinase	0.946	0.00511	Plasma Membrane	kinase
PAK1	p21 (RAC1) activated kinase 1	0.944	0.00212	Cytoplasm	kinase
EGR2	early growth response 2	0.943	0.0036	Nucleus	transcription regulator
CCDC186	coiled-coil domain containing 186	0.943	0.0063	Other	other
LSR	lipolysis stimulated lipoprotein receptor	0.941	0.00409	Nucleus	transcription regulator
ZFP28	ZFP28 zinc finger protein	0.939	0.00568	Nucleus	other
MARCH2	membrane associated ring-CH-type finger 2	0.938	0.00113	Cytoplasm	enzyme
MIR155HG	MIR155 host gene	0.936	0.0169	Other	other
IL2RB	interleukin 2 receptor subunit beta	0.935	0.001	Plasma Membrane	transmembrane receptor
DYRK3	dual specificity tyrosine phosphorylation regulated kinase 3	0.934	0.00959	Nucleus	kinase
PHC1	polyhomeotic homolog 1	0.932	0.00666	Nucleus	transcription regulator
CRTC2	CREB regulated transcription coactivator 2	0.93	0.0181	Nucleus	other
POLI	DNA polymerase iota	0.929	0.00545	Nucleus	enzyme
RCN2	reticulocalbin 2	0.928	0.00181	Cytoplasm	other
FAM222B	family with sequence similarity 222 member B	0.927	0.014	Nucleus	other
DPY19L4	dpy-19 like 4 (C. elegans)	0.926	0.00103	Other	other
NFAT5	nuclear factor of activated T-cells 5	0.923	0.00099	Nucleus	transcription regulator
LGALS3	galectin 3	0.923	0.0034	Extracellular Space	other
SUPT3H	SPT3 homolog, SAGA and STAGA complex component	0.922	0.00178	Nucleus	transcription regulator
GCNT1	glucosaminyl (N-acetyl) transferase 1, core 2	0.922	0.02	Cytoplasm	enzyme
RTN4IP1	reticulon 4 interacting protein 1	0.922	0.0124	Cytoplasm	enzyme
LONRF3	LON peptidase N-terminal domain and ring finger 3	0.921	0.00789	Other	other
SLC7A8	solute carrier family 7 member 8	0.919	0.00602	Plasma Membrane	transporter
LRP6	LDL receptor related protein 6	0.918	0.00285	Plasma Membrane	transmembrane receptor
WASF1	WAS protein family member 1	0.918	0.0293	Nucleus	other
TLR5	toll like receptor 5	0.918	0.00723	Plasma Membrane	transmembrane receptor
ADGRL1	adhesion G protein-coupled receptor L1	0.916	0.0128	Plasma Membrane	G-protein coupled receptor
EGR1	early growth response 1	0.913	0.0118	Nucleus	transcription regulator
CHIC2	cysteine rich hydrophobic domain 2	0.912	0.00489	Plasma Membrane	other
CCL7	C-C motif chemokine ligand 7	0.911	0.0281	Extracellular Space	cytokine
NTRK2	neurotrophic receptor tyrosine kinase 2	0.909	0.00564	Plasma Membrane	kinase
SCML4	sex comb on midleg-like 4 (Drosophila)	0.907	0.00169	Other	other
PLAGL1	PLAG1 like zinc finger 1	0.907	0.012	Nucleus	transcription regulator
LRRC63	leucine rich repeat containing 63	0.907	0.0112	Other	transcription regulator
CYB5A	cytochrome b5 type A	0.906	0.00959	Cytoplasm	enzyme
ARID5A	AT-rich interaction domain 5A	0.903	0.00201	Nucleus	transcription regulator
RASGRP3	RAS guanyl releasing protein 3	0.903	0.0015	Cytoplasm	other
mir-32	microRNA 32	0.903	0.0112	Cytoplasm	microRNA
SARDH	sarcosine dehydrogenase	0.901	0.00216	Cytoplasm	enzyme
PPP1R16B	protein phosphatase 1 regulatory subunit 16B	0.901	0.00345	Plasma Membrane	phosphatase
RRP12	ribosomal RNA processing 12 homolog	0.899	0.023	Nucleus	other
OR7E24	olfactory receptor family 7 subfamily E member 24	0.896	0.0287	Plasma Membrane	G-protein coupled receptor
C3orf62	chromosome 3 open reading frame 62	0.894	0.0256	Other	other
ABAT	4-aminobutyrate aminotransferase	0.894	0.00342	Cytoplasm	enzyme
SLC35D2	solute carrier family 35 member D2	0.885	0.00908	Cytoplasm	transporter
OR5B21	olfactory receptor family 5 subfamily B member 21	0.885	0.0186	Plasma Membrane	G-protein coupled receptor
PCBP4	poly(rC) binding protein 4	0.884	0.00509	Nucleus	other
CCDC92	coiled-coil domain containing 92	0.883	0.00363	Cytoplasm	other
ZNF184	zinc finger protein 184	0.879	0.0027	Nucleus	other
SLC22A17	solute carrier family 22 member 17	0.876	0.00241	Plasma Membrane	transporter
SELENON	selenoprotein N	0.876	0.00269	Cytoplasm	other
mir-500	microRNA 501	0.876	0.00146	Cytoplasm	microRNA
CCL5	C-C motif chemokine ligand 5	0.873	0.154	Extracellular Space	cytokine
ZC3H6	zinc finger CCCH-type containing 6	0.873	0.00245	Other	other
ATN1	atrophin 1	0.872	0.00628	Nucleus	transcription regulator
SMAD6	SMAD family member 6	0.872	0.0163	Nucleus	transcription regulator
SMNDC1	survival motor neuron domain containing 1	0.871	0.0267	Nucleus	other
ZNF528	zinc finger protein 528	0.871	0.00364	Other	other
E2F5	E2F transcription factor 5	0.867	0.00489	Nucleus	transcription regulator
SLC25A37	solute carrier family 25 member 37	0.863	0.00939	Cytoplasm	transporter
DYRK1B	dual specificity tyrosine phosphorylation regulated kinase 1B	0.863	0.00217	Nucleus	kinase
SCRN3	secernin 3	0.862	0.00285	Other	other
SETD1B	SET domain containing 1B	0.862	0.00598	Nucleus	enzyme
ZFP14	ZFP14 zinc finger protein	0.861	0.00612	Nucleus	other
PKP2	plakophilin 2	0.86	0.00602	Plasma Membrane	other
TGFB1I1	transforming growth factor beta 1 induced transcript 1	0.859	0.0212	Nucleus	transcription regulator
BCL3	B-cell CLL/lymphoma 3	0.859	0.104	Nucleus	transcription regulator
CSGALNACT1	chondroitin sulfate N-acetylgalactosaminyltransferase 1	0.856	0.00646	Cytoplasm	enzyme
FAM69A	family with sequence similarity 69 member A	0.854	0.00565	Other	other
HLA-DQA1	major histocompatibility complex, class II, DQ alpha 1	0.854	0.00288	Plasma Membrane	transmembrane receptor
LDOC1	leucine zipper down-regulated in cancer 1	0.853	0.0117	Nucleus	other
HIVEP1	human immunodeficiency virus type I enhancer binding protein 1	0.851	0.00292	Nucleus	transcription regulator
PHLPP2	PH domain and leucine rich repeat protein phosphatase 2	0.851	0.00553	Cytoplasm	enzyme
C1orf106	chromosome 1 open reading frame 106	0.849	0.00637	Other	other
IVNS1ABP	influenza virus NS1A binding protein	0.848	0.00445	Nucleus	other
PPP1R13B	protein phosphatase 1 regulatory subunit 13B	0.848	0.00766	Cytoplasm	phosphatase
PGLYRP3	peptidoglycan recognition protein 3	0.845	0.0218	Plasma Membrane	transmembrane receptor
GRAP2	GRB2-related adaptor protein 2	0.845	0.00559	Cytoplasm	other
SPIRE1	spire type actin nucleation factor 1	0.843	0.0181	Cytoplasm	other
C2orf74	chromosome 2 open reading frame 74	0.841	0.00582	Other	other
CMPK2	cytidine/uridine monophosphate kinase 2	0.841	0.0392	Cytoplasm	kinase
FBRS	fibrosin	0.837	0.0229	Extracellular Space	cytokine
PCYOX1	prenylcysteine oxidase 1	0.837	0.00408	Cytoplasm	enzyme
SOS2	SOS Ras/Rho guanine nucleotide exchange factor 2	0.836	0.00324	Cytoplasm	other
BCL9	B-cell CLL/lymphoma 9	0.836	0.0271	Nucleus	other
JAKMIP2	janus kinase and microtubule interacting protein 2	0.835	0.0475	Extracellular Space	other
CDKL5	cyclin dependent kinase like 5	0.835	0.00296	Nucleus	kinase
SLC20A2	solute carrier family 20 member 2	0.833	0.00744	Plasma Membrane	transporter
DNAJC24	DnaJ heat shock protein family (Hsp40) member C24	0.832	0.0297	Other	other
TP53INP2	tumor protein p53 inducible nuclear protein 2	0.832	0.0275	Nucleus	other
NKAP	NFKB activating protein	0.832	0.00839	Nucleus	transcription regulator
GLTSCR1	glioma tumor suppressor candidate region gene 1	0.829	0.0225	Extracellular Space	other
DENND2C	DENN domain containing 2C	0.828	0.00472	Other	other
APOBEC3F	apolipoprotein B mRNA editing enzyme catalytic subunit 3F	0.827	0.00292	Cytoplasm	enzyme
PPP1R13L	protein phosphatase 1 regulatory subunit 13 like	0.825	0.00651	Nucleus	transcription regulator
PLXNA3	plexin A3	0.822	0.00318	Plasma Membrane	transmembrane receptor
NUDT11	nudix hydrolase 11	0.818	0.0432	Cytoplasm	phosphatase
AREG	amphiregulin	0.817	0.00503	Extracellular Space	growth factor
ZNF260	zinc finger protein 260	0.817	0.00619	Nucleus	other
CLIP3	CAP-Gly domain containing linker protein 3	0.815	0.00398	Plasma Membrane	other
PLD2	phospholipase D2	0.815	0.00671	Cytoplasm	enzyme
CCNJ	cyclin J	0.814	0.00777	Nucleus	other
ATG14	autophagy related 14	0.813	0.0343	Cytoplasm	other
ENOX1	ecto-NOX disulfide-thiol exchanger 1	0.813	0.0148	Plasma Membrane	other
DPY19L2P2	DPY19L2 pseudogene 2	0.812	0.00571	Other	other
LMCD1	LIM and cysteine rich domains 1	0.812	0.00935	Cytoplasm	transcription regulator
PARP15	poly(ADP-ribose) polymerase family member 15	0.811	0.00621	Other	other
ZNF281	zinc finger protein 281	0.811	0.0184	Nucleus	transcription regulator
CCPG1	cell cycle progression 1	0.81	0.00317	Other	other
ZC3H12D	zinc finger CCCH-type containing 12D	0.81	0.00767	Cytoplasm	other
SNAPC1	small nuclear RNA activating complex polypeptide 1	0.81	0.00752	Nucleus	other
TDP2	tyrosyl-DNA phosphodiesterase 2	0.809	0.00971	Cytoplasm	transcription regulator
CCDC141	coiled-coil domain containing 141	0.808	0.0133	Cytoplasm	other
ZNF678	zinc finger protein 678	0.808	0.0117	Nucleus	other
TCERG1L	transcription elongation regulator 1 like	0.808	0.0041	Other	other
RNF144B	ring finger protein 144B	0.806	0.0035	Cytoplasm	enzyme
TNFSF13	tumor necrosis factor superfamily member 13	0.805	0.0211	Extracellular Space	cytokine
ZNRF1	zinc and ring finger 1	0.805	0.0274	Cytoplasm	enzyme
ANKRD49	ankyrin repeat domain 49	0.805	0.0321	Nucleus	transcription regulator
SERAC1	serine active site containing 1	0.804	0.00827	Extracellular Space	other
SH3RF1	SH3 domain containing ring finger 1	0.804	0.0235	Cytoplasm	other
SDCCAG8	serologically defined colon cancer antigen 8	0.803	0.00365	Cytoplasm	other
F2RL1	F2R like trypsin receptor 1	0.802	0.0294	Plasma Membrane	G-protein coupled receptor
AMY1C (includes others)	amylase, alpha 1A (salivary)	0.801	0.0194	Extracellular Space	enzyme
USP35	ubiquitin specific peptidase 35	0.797	0.00354	Extracellular Space	peptidase
ERBIN	erbb2 interacting protein	0.797	0.00387	Cytoplasm	other
ASIC1	acid sensing ion channel subunit 1	0.797	0.00527	Plasma Membrane	ion channel
ZNF391	zinc finger protein 391	0.795	0.0138	Other	other
WASL	Wiskott-Aldrich syndrome like	0.795	0.0277	Cytoplasm	other
SNX25	sorting nexin 25	0.794	0.0252	Cytoplasm	other
GIPC3	GIPC PDZ domain containing family member 3	0.794	0.036	Other	other
COL6A3	collagen type VI alpha 3 chain	0.793	0.00383	Extracellular Space	other
DCAKD	dephospho-CoA kinase domain containing	0.791	0.0095	Cytoplasm	other
TNKS	tankyrase	0.791	0.0192	Nucleus	enzyme
PTAR1	protein prenyltransferase alpha subunit repeat containing 1	0.79	0.0286	Other	other
FCHO2	FCH domain only 2	0.787	0.0151	Cytoplasm	other
CEP70	centrosomal protein 70	0.786	0.0174	Cytoplasm	other
IDS	iduronate 2-sulfatase	0.784	0.00395	Cytoplasm	enzyme
ZNF211	zinc finger protein 211	0.783	0.0187	Nucleus	transcription regulator
AASS	aminoadipate-semialdehyde synthase	0.782	0.00386	Cytoplasm	enzyme
VDR	vitamin D (1,25- dihydroxyvitamin D3) receptor	0.781	0.00981	Nucleus	transcription regulator
PLA2G15	phospholipase A2 group XV	0.781	0.0292	Cytoplasm	enzyme
HLA-DMA	major histocompatibility complex, class II, DM alpha	0.779	0.014	Plasma Membrane	transmembrane receptor
CYP4V2	cytochrome P450 family 4 subfamily V member 2	0.779	0.0228	Cytoplasm	enzyme
CHKA	choline kinase alpha	0.778	0.0211	Cytoplasm	kinase
TXLNG	taxilin gamma	0.778	0.0101	Nucleus	other
SPA17	sperm autoantigenic protein 17	0.777	0.0155	Plasma Membrane	other
GALNT10	polypeptide N-acetylgalactosaminyltransferase 10	0.776	0.00705	Cytoplasm	enzyme
UBN2	ubinuclein 2	0.774	0.00337	Nucleus	other
CTSO	cathepsin O	0.774	0.0227	Cytoplasm	peptidase
GSTT1	glutathione S-transferase theta 1	0.774	0.00973	Cytoplasm	enzyme
HIC1	HIC ZBTB transcriptional repressor 1	0.773	0.0427	Nucleus	transcription regulator
ST8SIA1	ST8 alpha-N-acetyl-neuraminide alpha-2,8-sialyltransferase 1	0.772	0.0402	Cytoplasm	enzyme
RAVER2	ribonucleoprotein, PTB binding 2	0.771	0.0225	Nucleus	other
IFNA1/IFNA13	interferon alpha 1	0.77	0.0254	Extracellular Space	cytokine
ZFP37	ZFP37 zinc finger protein	0.767	0.0348	Nucleus	transcription regulator
BCL2L11	BCL2 like 11	0.767	0.0102	Cytoplasm	other
GNA11	G protein subunit alpha 11	0.766	0.00717	Plasma Membrane	enzyme
MOSPD2	motile sperm domain containing 2	0.765	0.0167	Other	other
EBAG9	estrogen receptor binding site associated, antigen, 9	0.765	0.0197	Cytoplasm	other
ZNF10	zinc finger protein 10	0.765	0.00643	Cytoplasm	other
MICAL2	microtubule associated monooxygenase, calponin and LIM domain containing 2	0.764	0.00754	Cytoplasm	enzyme
FAM104B	family with sequence similarity 104 member B	0.764	0.00654	Other	other
ACER3	alkaline ceramidase 3	0.763	0.00857	Cytoplasm	enzyme
RAB18	RAB18, member RAS oncogene family	0.763	0.00694	Cytoplasm	enzyme
ARHGEF9	Cdc42 guanine nucleotide exchange factor 9	0.762	0.0105	Cytoplasm	other
CAPRIN2	caprin family member 2	0.761	0.00389	Cytoplasm	other
CNKSR2	connector enhancer of kinase suppressor of Ras 2	0.761	0.047	Plasma Membrane	other
SPP1	secreted phosphoprotein 1	0.761	0.0187	Extracellular Space	cytokine
KLHL24	kelch like family member 24	0.76	0.0136	Other	other
LINC00847	long intergenic non-protein coding RNA 847	0.759	0.00879	Other	other
NLK	nemo like kinase	0.759	0.00587	Nucleus	kinase
NIPAL4	NIPA like domain containing 4	0.758	0.0199	Other	other
ZNF688	zinc finger protein 688	0.757	0.0162	Other	other
GRAP	GRB2-related adaptor protein	0.756	0.00753	Cytoplasm	other
ALKBH1	alkB homolog 1, histone H2A dioxygenase	0.756	0.00863	Cytoplasm	enzyme
CCDC113	coiled-coil domain containing 113	0.754	0.0139	Cytoplasm	other
PTHLH	parathyroid hormone like hormone	0.754	0.00813	Extracellular Space	other
FAM98B	family with sequence similarity 98 member B	0.754	0.00747	Nucleus	other
GNPDA2	glucosamine-6-phosphate deaminase 2	0.754	0.0116	Nucleus	enzyme
SFMBT2	Scm-like with four mbt domains 2	0.753	0.0086	Nucleus	other
TOB2	transducer of ERBB2, 2	0.752	0.0147	Nucleus	other
FLVCR2	feline leukemia virus subgroup C cellular receptor family member 2	0.751	0.0162	Plasma Membrane	transporter
CXCR5	C-X-C motif chemokine receptor 5	0.75	0.0199	Plasma Membrane	G-protein coupled receptor
TOMM34	translocase of outer mitochondrial membrane 34	0.75	0.0301	Cytoplasm	other
CEP170	centrosomal protein 170	0.75	0.00537	Nucleus	other
USP45	ubiquitin specific peptidase 45	0.75	0.00596	Nucleus	peptidase
CSF3R	colony stimulating factor 3 receptor	0.75	0.0203	Plasma Membrane	transmembrane receptor
FARP1	FERM, ARH/RhoGEF and pleckstrin domain protein 1	0.749	0.0132	Plasma Membrane	other
TSHZ2	teashirt zinc finger homeobox 2	0.747	0.0334	Other	other
CELA2B	chymotrypsin like elastase family member 2B	0.747	0.0226	Extracellular Space	peptidase
SLC35F3	solute carrier family 35 member F3	0.747	0.017	Other	other
CIITA	class II major histocompatibility complex transactivator	0.747	0.0466	Nucleus	transcription regulator
RWDD2B	RWD domain containing 2B	0.746	0.012	Other	other
ITIH4	inter-alpha-trypsin inhibitor heavy chain family member 4	0.746	0.029	Extracellular Space	other
SGCB	sarcoglycan beta	0.746	0.0221	Plasma Membrane	other
SMAD7	SMAD family member 7	0.746	0.00911	Nucleus	transcription regulator
ANKRD6	ankyrin repeat domain 6	0.745	0.00877	Nucleus	transcription regulator
SAMD10	sterile alpha motif domain containing 10	0.744	0.00562	Other	other
SEC61A2	Sec61 translocon alpha 2 subunit	0.743	0.0317	Cytoplasm	transporter
SPRED2	sprouty related EVH1 domain containing 2	0.742	0.0424	Extracellular Space	cytokine
WHRN	whirlin	0.741	0.0202	Plasma Membrane	other
DLGAP4	DLG associated protein 4	0.741	0.0158	Plasma Membrane	other
MCF2	MCF.2 cell line derived transforming sequence	0.74	0.0102	Cytoplasm	other
AJUBA	ajuba LIM protein	0.74	0.00959	Nucleus	transcription regulator
LIN37	lin-37 DREAM MuvB core complex component	0.739	0.0145	Nucleus	other
NRSN2	neurensin 2	0.739	0.0141	Plasma Membrane	other
FAM135A	family with sequence similarity 135 member A	0.738	0.0102	Other	enzyme
MB21D1	Mab-21 domain containing 1	0.737	0.00744	Cytoplasm	enzyme
GNG12	G protein subunit gamma 12	0.736	0.0046	Plasma Membrane	enzyme
TCFL5	transcription factor like 5	0.736	0.0153	Nucleus	transcription regulator
JMY	junction mediating and regulatory protein, p53 cofactor	0.735	0.0339	Nucleus	transcription regulator
ZNF175	zinc finger protein 175	0.733	0.0179	Nucleus	transcription regulator
TTC21B	tetratricopeptide repeat domain 21B	0.733	0.0202	Extracellular Space	other
ZNF607	zinc finger protein 607	0.732	0.00731	Nucleus	other
FBXL12	F-box and leucine rich repeat protein 12	0.731	0.00629	Cytoplasm	other
DAZL	deleted in azoospermia like	0.731	0.0446	Cytoplasm	translation regulator
IKZF5	IKAROS family zinc finger 5	0.73	0.0281	Nucleus	other
KMT5B	lysine methyltransferase 5B	0.73	0.0299	Nucleus	enzyme
ERO1B	endoplasmic reticulum oxidoreductase 1 beta	0.729	0.0397	Cytoplasm	enzyme
TSPAN14	tetraspanin 14	0.728	0.0219	Plasma Membrane	other
PIK3IP1	phosphoinositide-3-kinase interacting protein 1	0.728	0.0354	Cytoplasm	other
LRIG2	leucine rich repeats and immunoglobulin like domains 2	0.727	0.0122	Cytoplasm	other
ZER1	zyg-11 related cell cycle regulator	0.726	0.00695	Other	enzyme
let-7	microRNA let-7a-1	0.725	0.171	Cytoplasm	microRNA
RASGEF1B	RasGEF domain family member 1B	0.725	0.0416	Other	other
FAM200B	family with sequence similarity 200 member B	0.724	0.00959	Other	other
AAK1	AP2 associated kinase 1	0.722	0.00594	Cytoplasm	kinase
MT1H	metallothionein 1H	0.722	0.0217	Other	other
CCR7	C-C motif chemokine receptor 7	0.721	0.0191	Plasma Membrane	G-protein coupled receptor
mir-548	microRNA 579	0.72	0.0264	Cytoplasm	microRNA
NEO1	neogenin 1	0.719	0.0115	Plasma Membrane	transcription regulator
CBX7	chromobox 7	0.718	0.00744	Nucleus	other
ZNF354A	zinc finger protein 354A	0.717	0.0493	Nucleus	transcription regulator
ZNF287	zinc finger protein 287	0.717	0.00827	Nucleus	transcription regulator
PYM1	PYM homolog 1, exon junction complex associated factor	0.716	0.0438	Nucleus	other
XDH	xanthine dehydrogenase	0.715	0.0967	Cytoplasm	enzyme
POU6F1	POU class 6 homeobox 1	0.715	0.00767	Nucleus	transcription regulator
CREBRF	CREB3 regulatory factor	0.714	0.0197	Nucleus	other
RSAD2	radical S-adenosyl methionine domain containing 2	0.714	0.0459	Cytoplasm	enzyme
LRRC1	leucine rich repeat containing 1	0.713	0.0149	Cytoplasm	other
CYP2U1	cytochrome P450 family 2 subfamily U member 1	0.713	0.0294	Cytoplasm	enzyme
ACER1	alkaline ceramidase 1	0.712	0.0152	Cytoplasm	enzyme
ABHD4	abhydrolase domain containing 4	0.711	0.0497	Cytoplasm	peptidase
ZNF267	zinc finger protein 267	0.711	0.0109	Nucleus	other
KCTD17	potassium channel tetramerization domain containing 17	0.71	0.0144	Cytoplasm	other
TRUB1	TruB pseudouridine synthase family member 1	0.709	0.0149	Other	enzyme
SERPINB8	serpin family B member 8	0.708	0.0314	Cytoplasm	other
ATF7	activating transcription factor 7	0.708	0.0177	Nucleus	transcription regulator
CSNK1G3	casein kinase 1 gamma 3	0.707	0.0135	Cytoplasm	kinase
GSTO1	glutathione S-transferase omega 1	0.705	0.0263	Cytoplasm	enzyme
AK9	adenylate kinase 9	0.705	0.00715	Nucleus	kinase
FBXL20	F-box and leucine rich repeat protein 20	0.703	0.01	Cytoplasm	other
STARD3	StAR related lipid transfer domain containing 3	0.702	0.026	Cytoplasm	transporter
FOXP4	forkhead box P4	0.702	0.0109	Nucleus	transcription regulator
RALA	RAS like proto-oncogene A	0.702	0.00884	Cytoplasm	enzyme
TIMM10B	translocase of inner mitochondrial membrane 10B	0.701	0.0306	Cytoplasm	transporter
LIG4	DNA ligase 4	0.701	0.00844	Nucleus	enzyme
PLAT	plasminogen activator, tissue type	0.701	0.0116	Extracellular Space	peptidase
ELOVL4	ELOVL fatty acid elongase 4	0.7	0.0402	Cytoplasm	enzyme
USP27X	ubiquitin specific peptidase 27, X-linked	0.7	0.0204	Other	peptidase
LRIG1	leucine rich repeats and immunoglobulin like domains 1	0.699	0.00844	Extracellular Space	other
FZD1	frizzled class receptor 1	0.699	0.0111	Plasma Membrane	G-protein coupled receptor
CWC22	CWC22 spliceosome associated protein homolog	0.698	0.0106	Nucleus	other
CHDH	choline dehydrogenase	0.697	0.0356	Cytoplasm	enzyme
PPP1R2	protein phosphatase 1 regulatory inhibitor subunit 2	0.697	0.043	Cytoplasm	phosphatase
FBXO30	F-box protein 30	0.695	0.00728	Extracellular Space	other
WASF3	WAS protein family member 3	0.693	0.00896	Cytoplasm	other
TRAF6	TNF receptor associated factor 6	0.691	0.0194	Cytoplasm	enzyme
ZBTB41	zinc finger and BTB domain containing 41	0.69	0.0351	Other	other
PLET1	placenta expressed transcript 1	0.689	0.00779	Plasma Membrane	other
ZNF774	zinc finger protein 774	0.689	0.0274	Other	other
PRAG1	PEAK1 related kinase activating pseudokinase 1	0.689	0.0214	Nucleus	kinase
PPIP5K1	diphosphoinositol pentakisphosphate kinase 1	0.689	0.0432	Nucleus	phosphatase
HSD17B3	hydroxysteroid 17-beta dehydrogenase 3	0.688	0.00962	Cytoplasm	enzyme
METTL16	methyltransferase like 16	0.687	0.0194	Other	other
SCCPDH	saccharopine dehydrogenase (putative)	0.687	0.0347	Cytoplasm	other
KRCC1	lysine rich coiled-coil 1	0.686	0.0142	Extracellular Space	other
ABCA2	ATP binding cassette subfamily A member 2	0.686	0.0174	Plasma Membrane	transporter
GORAB	golgin, RAB6 interacting	0.685	0.0093	Cytoplasm	other
MICALL1	MICAL like 1	0.685	0.0116	Cytoplasm	other
ZNF91	zinc finger protein 91	0.684	0.0488	Nucleus	transcription regulator
PSG3	pregnancy specific beta-1-glycoprotein 3	0.683	0.0197	Extracellular Space	other
ATAT1	alpha tubulin acetyltransferase 1	0.683	0.0206	Cytoplasm	enzyme
SRFBP1	serum response factor binding protein 1	0.682	0.044	Nucleus	other
SEMA4A	semaphorin 4A	0.682	0.00843	Plasma Membrane	other
ROGDI	rogdi homolog	0.68	0.0155	Nucleus	other
DUSP10	dual specificity phosphatase 10	0.679	0.013	Nucleus	phosphatase
mir-329	microRNA 495	0.678	0.0149	Cytoplasm	microRNA
FSD1	fibronectin type III and SPRY domain containing 1	0.678	0.0216	Cytoplasm	other
ANKAR	ankyrin and armadillo repeat containing	0.678	0.0151	Nucleus	transcription regulator
BASP1	brain abundant membrane attached signal protein 1	0.678	0.0308	Nucleus	transcription regulator
HLA-DOA	major histocompatibility complex, class II, DO alpha	0.677	0.00708	Plasma Membrane	transmembrane receptor
GPC1	glypican 1	0.677	0.0304	Plasma Membrane	transmembrane receptor
SAMD12	sterile alpha motif domain containing 12	0.676	0.0182	Other	other
LRRC37A3 (includes others)	leucine rich repeat containing 37 member A3	0.674	0.0212	Other	other
ZSWIM3	zinc finger SWIM-type containing 3	0.674	0.0159	Other	other
HLA-DPB1	major histocompatibility complex, class II, DP beta 1	0.674	0.0144	Plasma Membrane	transmembrane receptor
PLEKHM3	pleckstrin homology domain containing M3	0.674	0.0174	Other	other
RHBDD2	rhomboid domain containing 2	0.673	0.00797	Plasma Membrane	other
STAM2	signal transducing adaptor molecule 2	0.672	0.0085	Cytoplasm	other
ATXN1	ataxin 1	0.672	0.0135	Nucleus	transcription regulator
ZNF253	zinc finger protein 253	0.671	0.0283	Nucleus	transcription regulator
AFF1	AF4/FMR2 family member 1	0.67	0.0108	Nucleus	transcription regulator
ZNF470	zinc finger protein 470	0.67	0.0131	Nucleus	other
RNASEL	ribonuclease L	0.67	0.0117	Cytoplasm	enzyme
FAM157A/FAM157B	family with sequence similarity 157 member A	0.67	0.0153	Other	other
CHST10	carbohydrate sulfotransferase 10	0.67	0.0151	Cytoplasm	enzyme
USP53	ubiquitin specific peptidase 53	0.668	0.0154	Extracellular Space	enzyme
OCIAD2	OCIA domain containing 2	0.668	0.0265	Cytoplasm	other
CLEC4D	C-type lectin domain family 4 member D	0.666	0.0253	Plasma Membrane	other
SPIN3	spindlin family member 3	0.666	0.022	Other	other
OFD1	OFD1, centriole and centriolar satellite protein	0.665	0.0208	Plasma Membrane	other
GPC3	glypican 3	0.665	0.0114	Plasma Membrane	other
ALG13	ALG13, UDP-N-acetylglucosaminyltransferase subunit	0.664	0.0392	Cytoplasm	enzyme
H6PD	hexose-6-phosphate dehydrogenase/glucose 1-dehydrogenase	0.664	0.0124	Cytoplasm	enzyme
ARL13B	ADP ribosylation factor like GTPase 13B	0.664	0.02	Extracellular Space	other
ZNF274	zinc finger protein 274	0.664	0.0412	Nucleus	transcription regulator
PFKFB2	6-phosphofructo-2-kinase/fructose-2,6-biphosphatase 2	0.662	0.0126	Cytoplasm	kinase
VNN2	vanin 2	0.662	0.0414	Other	enzyme
CAAP1	caspase activity and apoptosis inhibitor 1	0.662	0.0427	Other	other
C1orf101	chromosome 1 open reading frame 101	0.661	0.0241	Other	other
ZNF732	zinc finger protein 732	0.661	0.0201	Other	other
OTOA	otoancorin	0.66	0.0177	Extracellular Space	other
BRD4	bromodomain containing 4	0.659	0.066	Nucleus	kinase
ZNF582	zinc finger protein 582	0.658	0.0282	Other	other
FMNL3	formin like 3	0.657	0.0119	Cytoplasm	other
UEVLD	UEV and lactate/malate dehyrogenase domains	0.657	0.0194	Cytoplasm	enzyme
ZNF546	zinc finger protein 546	0.656	0.0211	Nucleus	other
SC5D	sterol-C5-desaturase	0.656	0.0273	Cytoplasm	enzyme
KL	klotho	0.656	0.0245	Extracellular Space	enzyme
SIRPD	signal regulatory protein delta	0.655	0.0351	Other	other
THBS1	thrombospondin 1	0.655	0.0365	Extracellular Space	other
VEZF1	vascular endothelial zinc finger 1	0.654	0.0122	Nucleus	transcription regulator
IGFLR1	IGF like family receptor 1	0.653	0.0211	Plasma Membrane	other
CAMTA2	calmodulin binding transcription activator 2	0.653	0.0178	Nucleus	other
EIF1B	eukaryotic translation initiation factor 1B	0.653	0.0363	Cytoplasm	translation regulator
TMEM117	transmembrane protein 117	0.653	0.0164	Cytoplasm	other
RGPD3 (includes others)	RANBP2-like and GRIP domain containing 5	0.652	0.0364	Nucleus	enzyme
ZNF483	zinc finger protein 483	0.652	0.0254	Nucleus	transcription regulator
AMN1	antagonist of mitotic exit network 1 homolog	0.651	0.0145	Plasma Membrane	other
ZNF254	zinc finger protein 254	0.651	0.0296	Nucleus	other
RAB33A	RAB33A, member RAS oncogene family	0.651	0.0135	Cytoplasm	enzyme
FAM210B	family with sequence similarity 210 member B	0.65	0.0188	Extracellular Space	other
USP12	ubiquitin specific peptidase 12	0.65	0.0111	Cytoplasm	peptidase
ZCCHC2	zinc finger CCHC-type containing 2	0.649	0.0204	Cytoplasm	other
CNOT4	CCR4-NOT transcription complex subunit 4	0.649	0.0256	Cytoplasm	enzyme
CPVL	carboxypeptidase, vitellogenic like	0.649	0.0258	Cytoplasm	peptidase
CRYBB2	crystallin beta B2	0.648	0.0467	Other	other
ZNF154	zinc finger protein 154	0.648	0.0173	Nucleus	transcription regulator
ACYP2	acylphosphatase 2	0.648	0.0396	Cytoplasm	enzyme
PRKACG	protein kinase cAMP-activated catalytic subunit gamma	0.647	0.0439	Cytoplasm	kinase
ATP11C	ATPase phospholipid transporting 11C	0.646	0.0239	Plasma Membrane	transporter
GPR132	G protein-coupled receptor 132	0.644	0.0239	Plasma Membrane	G-protein coupled receptor
HOMEZ	homeobox and leucine zipper encoding	0.644	0.0303	Nucleus	transcription regulator
MMGT1	membrane magnesium transporter 1	0.644	0.0207	Cytoplasm	transporter
ZNF189	zinc finger protein 189	0.644	0.0292	Nucleus	transcription regulator
TMEM170A	transmembrane protein 170A	0.643	0.0447	Other	other
MCF2L2	MCF.2 cell line derived transforming sequence-like 2	0.643	0.0293	Other	other
CAPN3	calpain 3	0.64	0.0382	Cytoplasm	peptidase
ARMCX2	armadillo repeat containing, X-linked 2	0.64	0.0221	Other	other
mir-320	microRNA 320a	0.64	0.0303	Cytoplasm	microRNA
HDAC11	histone deacetylase 11	0.64	0.0124	Nucleus	transcription regulator
VAMP2	vesicle associated membrane protein 2	0.639	0.0272	Plasma Membrane	other
GDPD1	glycerophosphodiester phosphodiesterase domain containing 1	0.639	0.0137	Other	enzyme
TNFRSF9	TNF receptor superfamily member 9	0.638	0.0304	Plasma Membrane	transmembrane receptor
MINPP1	multiple inositol-polyphosphate phosphatase 1	0.637	0.0118	Cytoplasm	phosphatase
EDEM2	ER degradation enhancing alpha-mannosidase like protein 2	0.636	0.0309	Cytoplasm	enzyme
TP53TG3D (includes others)	TP53 target 3D	0.636	0.0339	Other	other
R3HDM2	R3H domain containing 2	0.636	0.021	Nucleus	other
OR51V1	olfactory receptor family 51 subfamily V member 1	0.636	0.0487	Plasma Membrane	other
WBP4	WW domain binding protein 4	0.635	0.0158	Cytoplasm	other
CEACAM1	carcinoembryonic antigen related cell adhesion molecule 1	0.635	0.0323	Plasma Membrane	transporter
CDHR3	cadherin related family member 3	0.634	0.0334	Plasma Membrane	other
SPIN1	spindlin 1	0.633	0.0174	Nucleus	other
ARHGEF1	Rho guanine nucleotide exchange factor 1	0.632	0.0298	Cytoplasm	other
IGHV3OR16-12	immunoglobulin heavy variable 3/OR16-12 (non-functional)	0.632	0.0436	Other	other
SEC11C	SEC11 homolog C, signal peptidase complex subunit	0.631	0.0462	Cytoplasm	peptidase
HLA-DMB	major histocompatibility complex, class II, DM beta	0.629	0.0176	Plasma Membrane	transmembrane receptor
RPP38	ribonuclease P/MRP subunit p38	0.629	0.05	Nucleus	enzyme
MYB	MYB proto-oncogene, transcription factor	0.629	0.175	Nucleus	transcription regulator
ATMIN	ATM interactor	0.629	0.0344	Nucleus	other
HABP4	hyaluronan binding protein 4	0.628	0.0362	Cytoplasm	other
SUSD6	sushi domain containing 6	0.628	0.0206	Other	other
GCA	grancalcin	0.627	0.0206	Cytoplasm	other
ITGAV	integrin subunit alpha V	0.627	0.0473	Plasma Membrane	transmembrane receptor
NCKAP5L	NCK associated protein 5 like	0.627	0.016	Cytoplasm	other
CLYBL	citrate lyase beta like	0.626	0.0458	Cytoplasm	enzyme
MVB12B	multivesicular body subunit 12B	0.626	0.0154	Cytoplasm	other
TUFT1	tuftelin 1	0.625	0.0205	Cytoplasm	other
COG5	component of oligomeric golgi complex 5	0.623	0.0194	Cytoplasm	transporter
TNFAIP8	TNF alpha induced protein 8	0.622	0.0404	Cytoplasm	other
DAPK1	death associated protein kinase 1	0.621	0.0246	Cytoplasm	kinase
GDPD3	glycerophosphodiester phosphodiesterase domain containing 3	0.62	0.0438	Cytoplasm	enzyme
FAM218A	family with sequence similarity 218 member A	0.619	0.0163	Other	other
RUNX1	runt related transcription factor 1	0.619	0.0214	Nucleus	transcription regulator
SSH1	slingshot protein phosphatase 1	0.618	0.0225	Cytoplasm	phosphatase
WBP2	WW domain binding protein 2	0.617	0.0429	Cytoplasm	transcription regulator
RNF170	ring finger protein 170	0.616	0.0184	Other	other
BBS1	Bardet-Biedl syndrome 1	0.616	0.012	Extracellular Space	other
MARK4	microtubule affinity regulating kinase 4	0.616	0.0141	Cytoplasm	kinase
ELK3	ELK3, ETS transcription factor	0.614	0.0166	Nucleus	transcription regulator
ATF1	activating transcription factor 1	0.613	0.0363	Nucleus	transcription regulator
RABL2B	RAB, member of RAS oncogene family-like 2B	0.613	0.0158	Other	other
SNX16	sorting nexin 16	0.613	0.0307	Cytoplasm	transporter
PHF21A	PHD finger protein 21A	0.612	0.0162	Nucleus	enzyme
BAG3	BCL2 associated athanogene 3	0.612	0.0201	Cytoplasm	other
ANGEL1	angel homolog 1	0.612	0.0442	Extracellular Space	other
CCDC71L	coiled-coil domain containing 71-like	0.611	0.024	Other	other
TSPYL2	TSPY like 2	0.611	0.0213	Nucleus	other
DNAJC1	DnaJ heat shock protein family (Hsp40) member C1	0.611	0.0164	Cytoplasm	other
TRIP11	thyroid hormone receptor interactor 11	0.611	0.0135	Cytoplasm	transcription regulator
MTMR2	myotubularin related protein 2	0.61	0.0135	Cytoplasm	phosphatase
LRRC66	leucine rich repeat containing 66	0.609	0.0337	Other	other
RIMKLB	ribosomal modification protein rimK like family member B	0.609	0.0315	Cytoplasm	enzyme
ZSCAN16	zinc finger and SCAN domain containing 16	0.609	0.0355	Nucleus	transcription regulator
DYNLT3	dynein light chain Tctex-type 3	0.608	0.0308	Cytoplasm	other
SIRT1	sirtuin 1	0.608	0.0285	Nucleus	transcription regulator
ALDH5A1	aldehyde dehydrogenase 5 family member A1	0.608	0.0353	Cytoplasm	enzyme
CAMK2N1	calcium/calmodulin dependent protein kinase II inhibitor 1	0.608	0.0273	Plasma Membrane	kinase
SCOC	short coiled-coil protein	0.608	0.0315	Cytoplasm	other
SEPT10	septin 10	0.607	0.0198	Cytoplasm	transcription regulator
IL7	interleukin 7	0.607	0.025	Extracellular Space	cytokine
RNF38	ring finger protein 38	0.607	0.0363	Nucleus	enzyme
NCOA1	nuclear receptor coactivator 1	0.606	0.0214	Nucleus	transcription regulator
MAN1C1	mannosidase alpha class 1C member 1	0.605	0.0148	Cytoplasm	enzyme
CD6	CD6 molecule	0.605	0.0174	Plasma Membrane	transmembrane receptor
GRIP1	glutamate receptor interacting protein 1	0.604	0.0466	Plasma Membrane	transcription regulator
CSNK1E	casein kinase 1 epsilon	0.604	0.0368	Cytoplasm	kinase
NECTIN3	nectin cell adhesion molecule 3	0.604	0.0309	Plasma Membrane	other
P2RY10	purinergic receptor P2Y10	0.603	0.0324	Plasma Membrane	G-protein coupled receptor
PLEKHF2	pleckstrin homology and FYVE domain containing 2	0.602	0.0182	Cytoplasm	other
BBS2	Bardet-Biedl syndrome 2	0.602	0.0498	Cytoplasm	other
TTC3	tetratricopeptide repeat domain 3	0.602	0.0395	Cytoplasm	enzyme
PRKD3	protein kinase D3	0.601	0.0343	Nucleus	kinase
MAST3	microtubule associated serine/threonine kinase 3	0.6	0.0432	Other	kinase
PATZ1	POZ/BTB and AT hook containing zinc finger 1	0.6	0.0174	Nucleus	transcription regulator
RERE	arginine-glutamic acid dipeptide repeats	0.6	0.0185	Nucleus	transcription regulator
VEZT	vezatin, adherens junctions transmembrane protein	0.599	0.0159	Plasma Membrane	other
PCNX2	pecanex homolog 2 (Drosophila)	0.599	0.0217	Other	other
MAPRE3	microtubule associated protein RP/EB family member 3	0.599	0.05	Cytoplasm	enzyme
SMCO3	single-pass membrane protein with coiled-coil domains 3	0.599	0.0193	Other	other
ZNF768	zinc finger protein 768	0.597	0.0361	Other	other
VWA5A	von Willebrand factor A domain containing 5A	0.596	0.0165	Nucleus	other
TNIP3	TNFAIP3 interacting protein 3	0.595	0.0268	Other	other
UBIAD1	UbiA prenyltransferase domain containing 1	0.595	0.0373	Nucleus	enzyme
MIF4GD	MIF4G domain containing	0.595	0.0186	Other	other
FBXO34	F-box protein 34	0.595	0.046	Other	other
SREK1IP1	SREK1 interacting protein 1	0.595	0.0388	Other	other
ZNF100	zinc finger protein 100	0.594	0.0443	Nucleus	other
SEC62	SEC62 homolog, preprotein translocation factor	0.594	0.0249	Cytoplasm	transporter
FKBP5	FK506 binding protein 5	0.594	0.0351	Nucleus	enzyme
BTG1	BTG anti-proliferation factor 1	0.593	0.0266	Nucleus	transcription regulator
TSC22D1	TSC22 domain family member 1	0.593	0.0219	Nucleus	transcription regulator
ZNF283	zinc finger protein 283	0.593	0.0427	Nucleus	other
SLAIN1	SLAIN motif family member 1	0.593	0.0184	Other	other
SCRG1	stimulator of chondrogenesis 1	0.592	0.0259	Extracellular Space	other
ZNF208	zinc finger protein 208	0.592	0.0422	Nucleus	other
MAP4K2	mitogen-activated protein kinase kinase kinase kinase 2	0.591	0.0182	Cytoplasm	kinase
IGF1	insulin like growth factor 1	0.591	0.124	Extracellular Space	growth factor
ZNF469	zinc finger protein 469	0.59	0.0254	Nucleus	other
GXYLT1	glucoside xylosyltransferase 1	0.59	0.0428	Cytoplasm	enzyme
WDR89	WD repeat domain 89	0.589	0.0352	Other	other
GGT7	gamma-glutamyltransferase 7	0.589	0.0268	Plasma Membrane	enzyme
AKT3	AKT serine/threonine kinase 3	0.588	0.0169	Cytoplasm	kinase
IMPACT	impact RWD domain protein	0.588	0.0405	Cytoplasm	other
WIPF2	WAS/WASL interacting protein family member 2	0.588	0.0353	Cytoplasm	other
SLC37A1	solute carrier family 37 member 1	0.588	0.0467	Plasma Membrane	transporter
ZBTB10	zinc finger and BTB domain containing 10	0.587	0.0342	Nucleus	other
BMT2	base methyltransferase of 25S rRNA 2 homolog	0.587	0.0233	Other	other
TRAK2	trafficking kinesin protein 2	0.587	0.0164	Plasma Membrane	transporter
C2orf49	chromosome 2 open reading frame 49	0.586	0.0314	Nucleus	other
MAP3K21	mitogen-activated protein kinase kinase kinase 21	0.586	0.0257	Other	kinase
UBE2Z	ubiquitin conjugating enzyme E2 Z	0.586	0.022	Other	other
GATA3	GATA binding protein 3	0.585	0.0358	Nucleus	transcription regulator
OPCML	opioid binding protein/cell adhesion molecule like	0.585	0.045	Plasma Membrane	other
NUDT4	nudix hydrolase 4	0.584	0.0214	Cytoplasm	phosphatase
IFNLR1	interferon lambda receptor 1	0.584	0.0477	Plasma Membrane	transmembrane receptor
ATXN2	ataxin 2	0.583	0.0236	Nucleus	other
CLVS1	clavesin 1	0.583	0.0265	Cytoplasm	other
BTBD7	BTB domain containing 7	0.582	0.0415	Nucleus	other
C11orf71	chromosome 11 open reading frame 71	0.582	0.0432	Other	other
STAG3	stromal antigen 3	0.581	0.034	Nucleus	other
PP2D1	protein phosphatase 2C like domain containing 1	0.58	0.0345	Other	phosphatase
RAB5B	RAB5B, member RAS oncogene family	0.579	0.0183	Cytoplasm	enzyme
STK38L	serine/threonine kinase 38 like	0.579	0.0206	Cytoplasm	kinase
BACE1-AS	BACE1 antisense RNA	0.579	0.0177	Other	other
IRF4	interferon regulatory factor 4	0.578	0.0896	Nucleus	transcription regulator
ZNF767P	zinc finger family member 767, pseudogene	0.578	0.0248	Other	other
ANKRD11	ankyrin repeat domain 11	0.577	0.0248	Nucleus	other
TRMT1L	tRNA methyltransferase 1 like	0.577	0.025	Other	enzyme
GABARAPL1	GABA type A receptor associated protein like 1	0.576	0.036	Cytoplasm	other
mir-550	microRNA 550a-1	0.576	0.0373	Cytoplasm	microRNA
FAM117A	family with sequence similarity 117 member A	0.576	0.0278	Other	transporter
ZNF235	zinc finger protein 235	0.576	0.036	Nucleus	other
NAE1	NEDD8 activating enzyme E1 subunit 1	0.575	0.0287	Cytoplasm	enzyme
ABHD14B	abhydrolase domain containing 14B	0.575	0.0409	Cytoplasm	enzyme
BBS5	Bardet-Biedl syndrome 5	0.571	0.0302	Cytoplasm	other
ARMCX1	armadillo repeat containing, X-linked 1	0.57	0.0467	Other	other
MT1B	metallothionein 1B	0.57	0.0274	Cytoplasm	other
SELENOM	selenoprotein M	0.569	0.0333	Cytoplasm	other
BCAS3	BCAS3, microtubule associated cell migration factor	0.569	0.0247	Nucleus	other
COA5	cytochrome c oxidase assembly factor 5	0.567	0.0342	Cytoplasm	other
SH3D19	SH3 domain containing 19	0.567	0.0312	Plasma Membrane	other
TCEAL4	transcription elongation factor A like 4	0.566	0.0256	Other	other
ZCCHC18	zinc finger CCHC-type containing 18	0.565	0.0395	Other	other
BRPF3	bromodomain and PHD finger containing 3	0.565	0.0272	Cytoplasm	other
CETN3	centrin 3	0.564	0.0438	Cytoplasm	other
L3HYPDH	trans-L-3-hydroxyproline dehydratase	0.564	0.0244	Other	enzyme
LMF1	lipase maturation factor 1	0.564	0.0256	Cytoplasm	other
GLB1	galactosidase beta 1	0.563	0.0293	Cytoplasm	enzyme
TBKBP1	TBK1 binding protein 1	0.562	0.0497	Other	other
ATG4C	autophagy related 4C cysteine peptidase	0.562	0.0338	Cytoplasm	peptidase
DNAJC5B	DnaJ heat shock protein family (Hsp40) member C5 beta	0.562	0.0405	Other	transporter
SCAF1	SR-related CTD associated factor 1	0.561	0.04	Extracellular Space	other
PSMD10	proteasome 26S subunit, non-ATPase 10	0.561	0.0309	Cytoplasm	transcription regulator
TMTC3	transmembrane and tetratricopeptide repeat containing 3	0.56	0.0269	Other	other
ADAMTS6	ADAM metallopeptidase with thrombospondin type 1 motif 6	0.56	0.0419	Extracellular Space	peptidase
NTRK3	neurotrophic receptor tyrosine kinase 3	0.559	0.0321	Plasma Membrane	kinase
GNPDA1	glucosamine-6-phosphate deaminase 1	0.558	0.0358	Cytoplasm	enzyme
DEDD	death effector domain containing	0.558	0.0351	Nucleus	other
ZNF430	zinc finger protein 430	0.557	0.0281	Nucleus	other
KMT2D	lysine methyltransferase 2D	0.556	0.0411	Nucleus	transcription regulator
RAB11FIP3	RAB11 family interacting protein 3	0.556	0.0235	Cytoplasm	other
IMPG2	interphotoreceptor matrix proteoglycan 2	0.556	0.0264	Extracellular Space	other
CHGB	chromogranin B	0.556	0.0494	Extracellular Space	other
PIAS3	protein inhibitor of activated STAT 3	0.556	0.0308	Nucleus	transcription regulator
EML3	echinoderm microtubule associated protein like 3	0.556	0.0345	Other	other
BOD1L1	biorientation of chromosomes in cell division 1 like 1	0.556	0.0242	Nucleus	other
REM2	RRAD and GEM like GTPase 2	0.556	0.0283	Plasma Membrane	enzyme
BACH2	BTB domain and CNC homolog 2	0.555	0.103	Nucleus	transcription regulator
ELAVL2	ELAV like RNA binding protein 2	0.555	0.0462	Cytoplasm	other
MTHFR	methylenetetrahydrofolate reductase	0.555	0.039	Cytoplasm	enzyme
DHRS11	dehydrogenase/reductase 11	0.555	0.05	Other	other
ANKRD50	ankyrin repeat domain 50	0.555	0.0386	Other	other
LGALS8	galectin 8	0.555	0.0228	Extracellular Space	other
ZNF362	zinc finger protein 362	0.554	0.0467	Other	other
PIGL	phosphatidylinositol glycan anchor biosynthesis class L	0.553	0.0434	Cytoplasm	enzyme
CALD1	caldesmon 1	0.553	0.0253	Cytoplasm	other
ANKH	ANKH inorganic pyrophosphate transport regulator	0.552	0.0258	Plasma Membrane	transporter
C21orf62	chromosome 21 open reading frame 62	0.552	0.0455	Other	other
IRF2BP2	interferon regulatory factor 2 binding protein 2	0.552	0.0474	Nucleus	transcription regulator
SLC4A1AP	solute carrier family 4 member 1 adaptor protein	0.552	0.0257	Nucleus	transporter
ZNF135	zinc finger protein 135	0.552	0.0236	Nucleus	transcription regulator
JUNB	JunB proto-oncogene, AP-1 transcription factor subunit	0.552	0.0221	Nucleus	transcription regulator
SIRPA	signal regulatory protein alpha	0.551	0.0362	Plasma Membrane	phosphatase
ZNF219	zinc finger protein 219	0.551	0.0365	Nucleus	transcription regulator
YPEL5	yippee like 5	0.551	0.0378	Nucleus	other
C1orf27	chromosome 1 open reading frame 27	0.55	0.0387	Other	other
CHD9	chromodomain helicase DNA binding protein 9	0.549	0.0412	Cytoplasm	other
POLK	DNA polymerase kappa	0.549	0.0222	Nucleus	enzyme
CCDC102B	coiled-coil domain containing 102B	0.547	0.0373	Extracellular Space	other
DENND5A	DENN domain containing 5A	0.547	0.0346	Cytoplasm	other
SOCS4	suppressor of cytokine signaling 4	0.547	0.0382	Cytoplasm	other
CNGA3	cyclic nucleotide gated channel alpha 3	0.546	0.041	Plasma Membrane	ion channel
KLHL2	kelch like family member 2	0.545	0.0368	Cytoplasm	other
GCC2	GRIP and coiled-coil domain containing 2	0.545	0.0392	Cytoplasm	other
PHACTR4	phosphatase and actin regulator 4	0.545	0.0431	Plasma Membrane	other
HYAL3	hyaluronoglucosaminidase 3	0.544	0.0356	Cytoplasm	enzyme
CACNA1F	calcium voltage-gated channel subunit alpha1 F	0.543	0.0311	Plasma Membrane	ion channel
WBP1L	WW domain binding protein 1-like	0.543	0.0288	Other	other
SPTLC3	serine palmitoyltransferase long chain base subunit 3	0.542	0.0318	Cytoplasm	enzyme
POGZ	pogo transposable element with ZNF domain	0.542	0.0302	Nucleus	enzyme
PHF2	PHD finger protein 2	0.542	0.0372	Nucleus	enzyme
BCORL1	BCL6 corepressor-like 1	0.541	0.0245	Nucleus	transcription regulator
ZNF836	zinc finger protein 836	0.541	0.0335	Other	other
RASA1	RAS p21 protein activator 1	0.541	0.0299	Cytoplasm	transporter
TRAF1	TNF receptor associated factor 1	0.537	0.0365	Cytoplasm	other
USE1	unconventional SNARE in the ER 1	0.537	0.0326	Cytoplasm	other
ZFP90	ZFP90 zinc finger protein	0.537	0.04	Nucleus	transcription regulator
DVL3	dishevelled segment polarity protein 3	0.536	0.0456	Cytoplasm	other
NPAS2	neuronal PAS domain protein 2	0.535	0.0471	Nucleus	transcription regulator
CHP1	calcineurin like EF-hand protein 1	0.534	0.0401	Cytoplasm	transporter
NUDT7	nudix hydrolase 7	0.532	0.0416	Cytoplasm	enzyme
LTBP4	latent transforming growth factor beta binding protein 4	0.531	0.0324	Extracellular Space	growth factor
CASD1	CAS1 domain containing 1	0.529	0.0373	Cytoplasm	enzyme
KPNA1	karyopherin subunit alpha 1	0.526	0.0331	Nucleus	transporter
PCED1A	PC-esterase domain containing 1A	0.524	0.0438	Other	other
ATP7A	ATPase copper transporting alpha	0.523	0.037	Plasma Membrane	transporter
ZMYM2	zinc finger MYM-type containing 2	0.523	0.029	Nucleus	kinase
YPEL3	yippee like 3	0.522	0.0403	Other	other
MED31	mediator complex subunit 31	0.522	0.0487	Nucleus	other
BNIP3L	BCL2 interacting protein 3 like	0.521	0.061	Cytoplasm	other
TRIM32	tripartite motif containing 32	0.521	0.0397	Nucleus	transcription regulator
GGA3	golgi associated, gamma adaptin ear containing, ARF binding protein 3	0.519	0.0424	Cytoplasm	transporter
ETAA1	Ewing tumor associated antigen 1	0.519	0.0369	Other	other
SNRNP48	small nuclear ribonucleoprotein U11/U12 subunit 48	0.518	0.0419	Nucleus	other
STK3	serine/threonine kinase 3	0.518	0.0429	Cytoplasm	kinase
ZMYM5	zinc finger MYM-type containing 5	0.518	0.0348	Nucleus	transcription regulator
RCBTB1	RCC1 and BTB domain containing protein 1	0.515	0.0353	Nucleus	other
MORC3	MORC family CW-type zinc finger 3	0.515	0.0395	Nucleus	other
CRTC1	CREB regulated transcription coactivator 1	0.514	0.0475	Nucleus	transcription regulator
NUMBL	NUMB like, endocytic adaptor protein	0.513	0.0405	Cytoplasm	other
MEF2D	myocyte enhancer factor 2D	0.512	0.0435	Nucleus	transcription regulator
FBXL4	F-box and leucine rich repeat protein 4	0.511	0.0424	Nucleus	enzyme
KANSL1L	KAT8 regulatory NSL complex subunit 1 like	0.511	0.0442	Other	other
ZNF518B	zinc finger protein 518B	0.511	0.0416	Other	other
SERTAD2	SERTA domain containing 2	0.511	0.0426	Cytoplasm	transcription regulator
TLE4	transducin like enhancer of split 4	0.51	0.0487	Nucleus	transcription regulator
WHSC1L1	Wolf-Hirschhorn syndrome candidate 1-like 1	0.51	0.0395	Nucleus	enzyme
IMPA1	inositol monophosphatase 1	0.509	0.0361	Cytoplasm	phosphatase
LRRC10	leucine rich repeat containing 10	0.509	0.0384	Nucleus	other
ZNF398	zinc finger protein 398	0.507	0.0442	Nucleus	transcription regulator
PCGF3	polycomb group ring finger 3	0.506	0.0448	Nucleus	other
CDK13	cyclin dependent kinase 13	0.506	0.049	Nucleus	kinase
LY6G5C	lymphocyte antigen 6 complex, locus G5C	0.503	0.0438	Other	other
CCDC174	coiled-coil domain containing 174	0.503	0.0435	Nucleus	other
DLX5	distal-less homeobox 5	0.503	0.0399	Nucleus	transcription regulator
PARP6	poly(ADP-ribose) polymerase family member 6	0.503	0.0408	Other	other
NFATC2	nuclear factor of activated T-cells 2	0.502	0.0984	Nucleus	transcription regulator
GPR34	G protein-coupled receptor 34	0.501	0.0867	Plasma Membrane	G-protein coupled receptor
TCF7L2	transcription factor 7 like 2	0.5	0.0468	Nucleus	transcription regulator
SH2B1	SH2B adaptor protein 1	0.5	0.033	Cytoplasm	other
ZNF280D	zinc finger protein 280D	0.492	0.0811	Other	other
NRIP1	nuclear receptor interacting protein 1	0.489	0.165	Nucleus	transcription regulator
CCNK	cyclin K	0.485	0.105	Nucleus	kinase
KLF5	Kruppel like factor 5	0.45	0.0684	Nucleus	transcription regulator
GFI1	growth factor independent 1 transcriptional repressor	0.445	0.275	Nucleus	transcription regulator
MYD88	myeloid differentiation primary response 88	0.432	0.145	Plasma Membrane	other
MBD2	methyl-CpG binding domain protein 2	0.43	0.0592	Nucleus	transcription regulator
IFNAR2	interferon alpha and beta receptor subunit 2	0.429	0.0769	Plasma Membrane	transmembrane receptor
TET2	tet methylcytosine dioxygenase 2	0.425	0.0828	Nucleus	other
CREBBP	CREB binding protein	0.416	0.106	Nucleus	transcription regulator
KMT2E	lysine methyltransferase 2E	0.414	0.0982	Nucleus	enzyme
IGF1R	insulin like growth factor 1 receptor	0.414	0.168	Plasma Membrane	transmembrane receptor
CD2	CD2 molecule	0.412	0.0765	Plasma Membrane	transmembrane receptor
SYVN1	synoviolin 1	0.407	0.184	Cytoplasm	transporter
KDM5B	lysine demethylase 5B	0.402	0.102	Nucleus	transcription regulator
mir-486	microRNA 486-1	0.374	0.163	Cytoplasm	microRNA
PDGFB	platelet derived growth factor subunit B	0.361	0.282	Extracellular Space	growth factor
TLX1	T-cell leukemia homeobox 1	0.35	0.204	Nucleus	transcription regulator
TYROBP	TYRO protein tyrosine kinase binding protein	0.348	0.616	Plasma Membrane	transmembrane receptor
IL21	interleukin 21	0.344	0.196	Extracellular Space	cytokine
PTGS2	prostaglandin-endoperoxide synthase 2	0.333	0.17	Cytoplasm	enzyme
MYOD1	myogenic differentiation 1	0.326	0.177	Nucleus	transcription regulator
TGFBR2	transforming growth factor beta receptor 2	0.309	0.175	Plasma Membrane	kinase
mir-154	microRNA 494	0.307	0.293	Other	microRNA
DTX1	deltex E3 ubiquitin ligase 1	0.302	0.229	Nucleus	transcription regulator
ARNT2	aryl hydrocarbon receptor nuclear translocator 2	0.295	0.234	Nucleus	transcription regulator
TSC1	tuberous sclerosis 1	0.293	0.248	Cytoplasm	other
RGS2	regulator of G-protein signaling 2	0.292	0.391	Nucleus	other
RAC2	ras-related C3 botulinum toxin substrate 2 (rho family, small GTP binding protein Rac2)	0.287	0.3	Cytoplasm	enzyme
IL31	interleukin 31	0.28	0.243	Extracellular Space	other
MED1	mediator complex subunit 1	0.278	0.289	Nucleus	transcription regulator
SAMSN1	SAM domain, SH3 domain and nuclear localization signals 1	0.277	0.252	Nucleus	other
WAS	Wiskott-Aldrich syndrome	0.264	0.345	Cytoplasm	other
BRAF	B-Raf proto-oncogene, serine/threonine kinase	0.262	0.245	Cytoplasm	kinase
HSF1	heat shock transcription factor 1	0.261	0.294	Nucleus	transcription regulator
EP300	E1A binding protein p300	0.257	0.263	Nucleus	transcription regulator
IRF2	interferon regulatory factor 2	0.255	0.25	Nucleus	transcription regulator
CD3E	CD3e molecule	0.247	0.293	Plasma Membrane	transmembrane receptor
BCL2	BCL2, apoptosis regulator	0.24	0.387	Cytoplasm	transporter
ZC3H14	zinc finger CCCH-type containing 14	0.237	0.293	Nucleus	other
EP400	E1A binding protein p400	0.235	0.318	Nucleus	other
CDK5	cyclin dependent kinase 5	0.231	0.31	Nucleus	kinase
FN1	fibronectin 1	0.228	0.427	Extracellular Space	enzyme
CSF1	colony stimulating factor 1	0.216	0.506	Extracellular Space	cytokine
ID4	inhibitor of DNA binding 4, HLH protein	0.213	0.455	Nucleus	transcription regulator
NR3C1	nuclear receptor subfamily 3 group C member 1	0.212	0.543	Nucleus	ligand-dependent nuclear receptor
PLK2	polo like kinase 2	0.209	0.41	Nucleus	kinase
ETS2	ETS proto-oncogene 2, transcription factor	0.209	0.474	Nucleus	transcription regulator
CNR1	cannabinoid receptor 1	0.205	0.385	Plasma Membrane	G-protein coupled receptor
RFC1	replication factor C subunit 1	0.204	0.34	Nucleus	transcription regulator
NUPR1	nuclear protein 1, transcriptional regulator	0.2	0.405	Nucleus	transcription regulator
ATP7B	ATPase copper transporting beta	0.2	0.406	Cytoplasm	transporter
ZFP36	ZFP36 ring finger protein	0.195	0.501	Nucleus	transcription regulator
ATF6	activating transcription factor 6	0.183	0.444	Cytoplasm	transcription regulator
PAX8	paired box 8	0.183	0.494	Nucleus	transcription regulator
ELK4	ELK4, ETS transcription factor	0.182	0.463	Nucleus	transcription regulator
CD79A	CD79a molecule	0.18	0.563	Plasma Membrane	transmembrane receptor
EHF	ETS homologous factor	0.176	0.534	Nucleus	transcription regulator
CNOT7	CCR4-NOT transcription complex subunit 7	0.175	0.409	Nucleus	transcription regulator
ZBTB7A	zinc finger and BTB domain containing 7A	0.173	0.488	Nucleus	transcription regulator
FLT3LG	fms related tyrosine kinase 3 ligand	0.163	0.621	Extracellular Space	cytokine
IRF7	interferon regulatory factor 7	0.161	0.6	Nucleus	transcription regulator
EDN1	endothelin 1	0.158	0.558	Extracellular Space	cytokine
IFNB1	interferon beta 1	0.121	0.649	Extracellular Space	cytokine
ATM	ATM serine/threonine kinase	0.109	0.645	Nucleus	kinase
FUT7	fucosyltransferase 7	0.107	0.678	Cytoplasm	enzyme
ZBED6	zinc finger BED-type containing 6	0.102	0.752	Nucleus	other
RARA	retinoic acid receptor alpha	0.094	0.794	Nucleus	ligand-dependent nuclear receptor
SLC13A1	solute carrier family 13 member 1	0.085	0.739	Plasma Membrane	transporter
BMPR1A	bone morphogenetic protein receptor type 1A	0.081	0.829	Plasma Membrane	kinase
RALGDS	ral guanine nucleotide dissociation stimulator	0.073	0.762	Cytoplasm	other
SATB1	SATB homeobox 1	0.066	0.795	Nucleus	transcription regulator
CBFB	core-binding factor beta subunit	0.057	0.79	Nucleus	transcription regulator
ALB	albumin	0.053	0.848	Extracellular Space	transporter
GFRA2	GDNF family receptor alpha 2	0.042	0.851	Plasma Membrane	transmembrane receptor
TFAP2C	transcription factor AP-2 gamma	0.033	0.896	Nucleus	transcription regulator
PIM2	Pim-2 proto-oncogene, serine/threonine kinase	0.026	0.92	Nucleus	kinase
SCGB3A2	secretoglobin family 3A member 2	0.009	0.97	Extracellular Space	other
ELK1	ELK1, ETS transcription factor	0.004	0.989	Nucleus	transcription regulator
GDF2	growth differentiation factor 2	0.002	0.994	Extracellular Space	growth factor
STAT4	signal transducer and activator of transcription 4	-0.011	0.965	Nucleus	transcription regulator
CD44	CD44 molecule (Indian blood group)	-0.014	0.965	Plasma Membrane	enzyme
SIX1	SIX homeobox 1	-0.026	0.918	Nucleus	transcription regulator
PGR	progesterone receptor	-0.031	0.901	Nucleus	ligand-dependent nuclear receptor
MCPH1	microcephalin 1	-0.04	0.865	Nucleus	other
SLC2A4	solute carrier family 2 member 4	-0.054	0.833	Plasma Membrane	transporter
PRKAA2	protein kinase AMP-activated catalytic subunit alpha 2	-0.058	0.819	Cytoplasm	kinase
ENG	endoglin	-0.065	0.847	Plasma Membrane	transmembrane receptor
ESR1	estrogen receptor 1	-0.067	0.842	Nucleus	ligand-dependent nuclear receptor
HSF2	heat shock transcription factor 2	-0.068	0.759	Nucleus	transcription regulator
OBP2B	odorant binding protein 2B	-0.072	0.767	Extracellular Space	transporter
GPBP1	GC-rich promoter binding protein 1	-0.08	0.767	Nucleus	transcription regulator
SOCS1	suppressor of cytokine signaling 1	-0.082	0.892	Cytoplasm	other
SASH1	SAM and SH3 domain containing 1	-0.082	0.76	Extracellular Space	other
THBS4	thrombospondin 4	-0.09	0.737	Extracellular Space	other
LAT	linker for activation of T-cells	-0.095	0.725	Plasma Membrane	kinase
UCHL5	ubiquitin C-terminal hydrolase L5	-0.096	0.666	Cytoplasm	peptidase
RETN	resistin	-0.106	0.741	Extracellular Space	other
PTGER4	prostaglandin E receptor 4	-0.112	0.7	Plasma Membrane	G-protein coupled receptor
TNFRSF1B	TNF receptor superfamily member 1B	-0.116	0.635	Plasma Membrane	transmembrane receptor
SYK	spleen associated tyrosine kinase	-0.121	0.673	Cytoplasm	kinase
TRIB3	tribbles pseudokinase 3	-0.122	0.669	Nucleus	kinase
GNE	glucosamine (UDP-N-acetyl)-2-epimerase/N-acetylmannosamine kinase	-0.125	0.595	Cytoplasm	kinase
RAF1	Raf-1 proto-oncogene, serine/threonine kinase	-0.14	0.536	Cytoplasm	kinase
NOX4	NADPH oxidase 4	-0.142	0.549	Cytoplasm	enzyme
BID	BH3 interacting domain death agonist	-0.155	0.587	Cytoplasm	other
MEOX2	mesenchyme homeobox 2	-0.158	0.552	Nucleus	transcription regulator
SPI1	Spi-1 proto-oncogene	-0.16	0.503	Nucleus	transcription regulator
CDK9	cyclin dependent kinase 9	-0.169	0.495	Nucleus	kinase
FZR1	fizzy/cell division cycle 20 related 1	-0.17	0.505	Nucleus	kinase
WNT3A	Wnt family member 3A	-0.177	0.441	Extracellular Space	cytokine
mir-135	microRNA 135b	-0.179	0.471	Cytoplasm	microRNA
PCGEM1	PCGEM1, prostate-specific transcript (non-protein coding)	-0.194	0.553	Other	other
IGLL1/IGLL5	immunoglobulin lambda like polypeptide 1	-0.198	0.395	Plasma Membrane	other
FGF10	fibroblast growth factor 10	-0.206	0.383	Extracellular Space	growth factor
HNF4A	hepatocyte nuclear factor 4 alpha	-0.22	0.326	Nucleus	transcription regulator
E2F4	E2F transcription factor 4	-0.222	0.326	Nucleus	transcription regulator
MBD1	methyl-CpG binding domain protein 1	-0.232	0.416	Nucleus	other
CDKN2A	cyclin dependent kinase inhibitor 2A	-0.235	0.499	Nucleus	transcription regulator
BTK	Bruton tyrosine kinase	-0.235	0.414	Cytoplasm	kinase
FADD	Fas associated via death domain	-0.241	0.343	Cytoplasm	other
BSG	basigin (Ok blood group)	-0.242	0.325	Plasma Membrane	transporter
YAP1	Yes associated protein 1	-0.244	0.344	Nucleus	transcription regulator
NEDD9	neural precursor cell expressed, developmentally down-regulated 9	-0.246	0.368	Nucleus	other
INPP5D	inositol polyphosphate-5-phosphatase D	-0.249	0.321	Cytoplasm	phosphatase
EIF2AK2	eukaryotic translation initiation factor 2 alpha kinase 2	-0.25	0.518	Cytoplasm	kinase
CDKN1A	cyclin dependent kinase inhibitor 1A	-0.262	0.299	Nucleus	kinase
IL4	interleukin 4	-0.28	0.298	Extracellular Space	cytokine
NFYB	nuclear transcription factor Y subunit beta	-0.29	0.32	Nucleus	transcription regulator
IL5	interleukin 5	-0.295	0.497	Extracellular Space	cytokine
E2F6	E2F transcription factor 6	-0.295	0.352	Nucleus	transcription regulator
SMARCB1	SWI/SNF related, matrix associated, actin dependent regulator of chromatin, subfamily b, member 1	-0.299	0.194	Nucleus	transcription regulator
MAFK	MAF bZIP transcription factor K	-0.299	0.251	Nucleus	transcription regulator
FAS	Fas cell surface death receptor	-0.305	0.238	Plasma Membrane	transmembrane receptor
UXT	ubiquitously expressed prefoldin like chaperone	-0.307	0.237	Cytoplasm	transcription regulator
PAF1	PAF1 homolog, Paf1/RNA polymerase II complex component	-0.309	0.21	Nucleus	other
SMAD2	SMAD family member 2	-0.309	0.194	Nucleus	transcription regulator
RBX1	ring-box 1	-0.312	0.231	Cytoplasm	enzyme
IL10RA	interleukin 10 receptor subunit alpha	-0.313	0.188	Plasma Membrane	transmembrane receptor
CDKN1B	cyclin dependent kinase inhibitor 1B	-0.317	0.408	Nucleus	kinase
CBX3	chromobox 3	-0.318	0.189	Nucleus	transcription regulator
GABPA	GA binding protein transcription factor alpha subunit	-0.322	0.181	Nucleus	transcription regulator
PRKAR1A	protein kinase cAMP-dependent type I regulatory subunit alpha	-0.325	0.204	Cytoplasm	kinase
HCAR2	hydroxycarboxylic acid receptor 2	-0.329	0.163	Plasma Membrane	G-protein coupled receptor
IPO9	importin 9	-0.332	0.158	Nucleus	transporter
DPY30	dpy-30, histone methyltransferase complex regulatory subunit	-0.345	0.267	Nucleus	enzyme
E4F1	E4F transcription factor 1	-0.353	0.198	Nucleus	transcription regulator
TFDP1	transcription factor Dp-1	-0.36	0.141	Nucleus	transcription regulator
SHH	sonic hedgehog	-0.364	0.144	Extracellular Space	peptidase
TGFB1	transforming growth factor beta 1	-0.366	0.118	Extracellular Space	growth factor
SELENOH	selenoprotein H	-0.368	0.221	Nucleus	other
RUNX3	runt related transcription factor 3	-0.371	0.171	Nucleus	transcription regulator
PRR7	proline rich 7, synaptic	-0.374	0.144	Other	other
B2M	beta-2-microglobulin	-0.376	0.135	Plasma Membrane	transmembrane receptor
DOCK8	dedicator of cytokinesis 8	-0.376	0.125	Cytoplasm	other
CBX5	chromobox 5	-0.383	0.175	Nucleus	transcription regulator
CD86	CD86 molecule	-0.386	0.525	Plasma Membrane	transmembrane receptor
IKBKB	inhibitor of kappa light polypeptide gene enhancer in B-cells, kinase beta	-0.389	0.17	Cytoplasm	kinase
ACTB	actin beta	-0.4	0.203	Cytoplasm	other
CLCN5	chloride voltage-gated channel 5	-0.402	0.133	Plasma Membrane	ion channel
RRP1B	ribosomal RNA processing 1B	-0.405	0.11	Nucleus	other
STK11	serine/threonine kinase 11	-0.405	0.217	Cytoplasm	kinase
LSM1	LSM1 homolog, mRNA degradation associated	-0.408	0.143	Nucleus	other
LCK	LCK proto-oncogene, Src family tyrosine kinase	-0.412	0.0915	Cytoplasm	kinase
TRAF2	TNF receptor associated factor 2	-0.417	0.112	Cytoplasm	enzyme
KDM4C	lysine demethylase 4C	-0.421	0.0777	Nucleus	enzyme
HGF	hepatocyte growth factor	-0.426	0.0812	Extracellular Space	growth factor
CD79B	CD79b molecule	-0.429	0.121	Plasma Membrane	transmembrane receptor
RXRA	retinoid X receptor alpha	-0.431	0.085	Nucleus	ligand-dependent nuclear receptor
CCND3	cyclin D3	-0.433	0.125	Nucleus	kinase
DBF4B	DBF4 zinc finger B	-0.435	0.0883	Nucleus	other
E2F3	E2F transcription factor 3	-0.439	0.256	Nucleus	transcription regulator
ELAVL1	ELAV like RNA binding protein 1	-0.448	0.0866	Cytoplasm	other
MDM2	MDM2 proto-oncogene	-0.448	0.0766	Nucleus	transcription regulator
ATG7	autophagy related 7	-0.451	0.0569	Cytoplasm	enzyme
PIM1	Pim-1 proto-oncogene, serine/threonine kinase	-0.451	0.162	Cytoplasm	kinase
MYC	v-myc avian myelocytomatosis viral oncogene homolog	-0.452	0.238	Nucleus	transcription regulator
COMMD1	copper metabolism domain containing 1	-0.457	0.0833	Nucleus	transporter
SLC25A13	solute carrier family 25 member 13	-0.465	0.117	Cytoplasm	transporter
C5AR1	complement C5a receptor 1	-0.467	0.0675	Plasma Membrane	G-protein coupled receptor
RPL23A	ribosomal protein L23a	-0.467	0.0478	Cytoplasm	other
HSPA5	heat shock protein family A (Hsp70) member 5	-0.472	0.0732	Cytoplasm	enzyme
RPTOR	regulatory associated protein of MTOR complex 1	-0.476	0.0431	Cytoplasm	other
PLK4	polo like kinase 4	-0.477	0.124	Cytoplasm	kinase
BARD1	BRCA1 associated RING domain 1	-0.479	0.229	Nucleus	transcription regulator
TNFRSF8	TNF receptor superfamily member 8	-0.488	0.402	Plasma Membrane	transmembrane receptor
NONO	non-POU domain containing, octamer-binding	-0.491	0.0483	Nucleus	other
BAX	BCL2 associated X, apoptosis regulator	-0.5	0.121	Cytoplasm	transporter
RPS6KA5	ribosomal protein S6 kinase A5	-0.501	0.0438	Nucleus	kinase
NOTCH2	notch 2	-0.501	0.0375	Plasma Membrane	transcription regulator
ANXA2P3	annexin A2 pseudogene 3	-0.502	0.0438	Other	other
CLTA	clathrin light chain A	-0.502	0.0372	Plasma Membrane	other
RPN2	ribophorin II	-0.502	0.0358	Cytoplasm	enzyme
SLC10A1	solute carrier family 10 member 1	-0.503	0.0498	Plasma Membrane	transporter
PUM3	pumilio RNA binding family member 3	-0.503	0.0417	Nucleus	other
SFMBT1	Scm-like with four mbt domains 1	-0.506	0.0336	Nucleus	transcription regulator
P4HB	prolyl 4-hydroxylase subunit beta	-0.506	0.0427	Cytoplasm	enzyme
KAT14	lysine acetyltransferase 14	-0.507	0.0363	Nucleus	enzyme
ULK3	unc-51 like kinase 3	-0.507	0.0378	Cytoplasm	kinase
HEATR3	HEAT repeat containing 3	-0.508	0.0417	Other	other
HNRNPH2	heterogeneous nuclear ribonucleoprotein H2 (H')	-0.509	0.0433	Nucleus	other
PCID2	PCI domain containing 2	-0.509	0.0455	Nucleus	transcription regulator
PAG1	phosphoprotein membrane anchor with glycosphingolipid microdomains 1	-0.509	0.0462	Plasma Membrane	other
HAUS6	HAUS augmin like complex subunit 6	-0.51	0.0419	Cytoplasm	other
CLEC4A	C-type lectin domain family 4 member A	-0.513	0.0432	Plasma Membrane	transmembrane receptor
HIST1H2BM	histone cluster 1 H2B family member m	-0.513	0.0451	Nucleus	other
EMC8	ER membrane protein complex subunit 8	-0.513	0.0408	Cytoplasm	other
NFATC3	nuclear factor of activated T-cells 3	-0.513	0.0406	Nucleus	transcription regulator
SCAMP3	secretory carrier membrane protein 3	-0.514	0.0295	Cytoplasm	transporter
GPI	glucose-6-phosphate isomerase	-0.515	0.0394	Extracellular Space	enzyme
WNT5B	Wnt family member 5B	-0.516	0.0406	Extracellular Space	other
SLC35B1	solute carrier family 35 member B1	-0.516	0.0461	Cytoplasm	transporter
POFUT1	protein O-fucosyltransferase 1	-0.517	0.0413	Cytoplasm	enzyme
FKBP4	FK506 binding protein 4	-0.518	0.0414	Nucleus	enzyme
FAM110C	family with sequence similarity 110 member C	-0.519	0.0355	Cytoplasm	other
PKM	pyruvate kinase, muscle	-0.519	0.0493	Cytoplasm	kinase
ATP5G3	ATP synthase, H+ transporting, mitochondrial Fo complex subunit C3 (subunit 9)	-0.52	0.0325	Cytoplasm	transporter
MESDC2	mesoderm development candidate 2	-0.52	0.0346	Extracellular Space	other
CCT6A	chaperonin containing TCP1 subunit 6A	-0.52	0.0345	Cytoplasm	other
BTBD11	BTB domain containing 11	-0.521	0.048	Other	transcription regulator
NIP7	NIP7, nucleolar pre-rRNA processing protein	-0.521	0.0338	Nucleus	other
MYH8	myosin heavy chain 8	-0.522	0.032	Cytoplasm	enzyme
GMPPA	GDP-mannose pyrophosphorylase A	-0.523	0.0287	Cytoplasm	enzyme
TMED3	transmembrane p24 trafficking protein 3	-0.523	0.0293	Cytoplasm	transporter
CYBA	cytochrome b-245 alpha chain	-0.523	0.0319	Cytoplasm	enzyme
USP5	ubiquitin specific peptidase 5	-0.524	0.0492	Cytoplasm	peptidase
GIMAP5	GTPase, IMAP family member 5	-0.524	0.0328	Cytoplasm	other
PREP	prolyl endopeptidase	-0.524	0.0446	Cytoplasm	peptidase
TP73	tumor protein p73	-0.524	0.119	Nucleus	transcription regulator
AAMP	angio associated migratory cell protein	-0.525	0.0488	Plasma Membrane	other
TRAPPC2L	trafficking protein particle complex 2 like	-0.527	0.0487	Cytoplasm	other
ATP5I	ATP synthase, H+ transporting, mitochondrial Fo complex subunit E	-0.527	0.0463	Cytoplasm	transporter
DGKD	diacylglycerol kinase delta	-0.528	0.0489	Cytoplasm	kinase
KRAS	KRAS proto-oncogene, GTPase	-0.529	0.0933	Cytoplasm	enzyme
PYCARD	PYD and CARD domain containing	-0.529	0.0295	Cytoplasm	transcription regulator
IL17RA	interleukin 17 receptor A	-0.529	0.0712	Plasma Membrane	transmembrane receptor
HELB	DNA helicase B	-0.53	0.0413	Nucleus	enzyme
RBL2	RB transcriptional corepressor like 2	-0.53	0.0573	Nucleus	other
GPHN	gephyrin	-0.531	0.0266	Plasma Membrane	enzyme
KLLN	killin, p53-regulated DNA replication inhibitor	-0.532	0.0333	Nucleus	other
RHEB	Ras homolog enriched in brain	-0.532	0.0356	Cytoplasm	enzyme
GIMAP7	GTPase, IMAP family member 7	-0.533	0.0423	Cytoplasm	enzyme
PHYHIP	phytanoyl-CoA 2-hydroxylase interacting protein	-0.533	0.0423	Other	other
RPN1	ribophorin I	-0.533	0.0408	Cytoplasm	enzyme
FERMT3	fermitin family member 3	-0.533	0.0278	Cytoplasm	enzyme
LYN	LYN proto-oncogene, Src family tyrosine kinase	-0.534	0.16	Cytoplasm	kinase
ARHGAP4	Rho GTPase activating protein 4	-0.534	0.045	Cytoplasm	other
mir-506	microRNA 508	-0.535	0.0499	Cytoplasm	microRNA
DTYMK	deoxythymidylate kinase	-0.535	0.044	Cytoplasm	kinase
NME1	NME/NM23 nucleoside diphosphate kinase 1	-0.535	0.0451	Cytoplasm	kinase
TBX21	T-box 21	-0.535	0.247	Nucleus	transcription regulator
MAPRE2	microtubule associated protein RP/EB family member 2	-0.535	0.028	Cytoplasm	other
NOM1	nucleolar protein with MIF4G domain 1	-0.536	0.0432	Nucleus	other
APEH	acylaminoacyl-peptide hydrolase	-0.536	0.0447	Cytoplasm	peptidase
PPM1M	protein phosphatase, Mg2+/Mn2+ dependent 1M	-0.537	0.0302	Nucleus	phosphatase
GPD1L	glycerol-3-phosphate dehydrogenase 1-like	-0.537	0.0407	Cytoplasm	enzyme
JAK2	Janus kinase 2	-0.538	0.0821	Cytoplasm	kinase
BUB3	BUB3, mitotic checkpoint protein	-0.539	0.0327	Nucleus	other
PTPN22	protein tyrosine phosphatase, non-receptor type 22	-0.539	0.0242	Cytoplasm	phosphatase
KCNA2	potassium voltage-gated channel subfamily A member 2	-0.539	0.0424	Plasma Membrane	ion channel
ANTXR2	anthrax toxin receptor 2	-0.539	0.0251	Plasma Membrane	transmembrane receptor
TRIM28	tripartite motif containing 28	-0.54	0.0725	Nucleus	transcription regulator
HK1	hexokinase 1	-0.54	0.0462	Cytoplasm	kinase
RGS14	regulator of G-protein signaling 14	-0.54	0.0415	Cytoplasm	other
ACTL6A	actin like 6A	-0.542	0.0857	Nucleus	other
ANAPC1	anaphase promoting complex subunit 1	-0.543	0.0329	Nucleus	other
ESRRA	estrogen related receptor alpha	-0.544	0.0347	Nucleus	ligand-dependent nuclear receptor
TARS	threonyl-tRNA synthetase	-0.544	0.0458	Nucleus	enzyme
DTNBP1	dystrobrevin binding protein 1	-0.544	0.0377	Plasma Membrane	other
EIF4A3	eukaryotic translation initiation factor 4A3	-0.545	0.0314	Nucleus	enzyme
KRI1	KRI1 homolog	-0.545	0.0251	Nucleus	other
AKTIP	AKT interacting protein	-0.546	0.0353	Cytoplasm	other
ARPC1B	actin related protein 2/3 complex subunit 1B	-0.546	0.0334	Cytoplasm	other
SSBP4	single stranded DNA binding protein 4	-0.546	0.0406	Nucleus	transcription regulator
ATP1B3	ATPase Na+/K+ transporting subunit beta 3	-0.546	0.0328	Plasma Membrane	transporter
SEC23B	Sec23 homolog B, coat complex II component	-0.547	0.0257	Extracellular Space	transporter
CDC42SE1	CDC42 small effector 1	-0.548	0.0231	Plasma Membrane	other
VAV1	vav guanine nucleotide exchange factor 1	-0.548	0.0493	Nucleus	transcription regulator
UQCC2	ubiquinol-cytochrome c reductase complex assembly factor 2	-0.548	0.0452	Cytoplasm	other
GRAMD4	GRAM domain containing 4	-0.549	0.0348	Cytoplasm	other
GTF3C6	general transcription factor IIIC subunit 6	-0.549	0.0287	Nucleus	transcription regulator
RPL24	ribosomal protein L24	-0.55	0.0407	Cytoplasm	other
LRRC8A	leucine rich repeat containing 8 family member A	-0.55	0.0302	Plasma Membrane	ion channel
GLG1	golgi glycoprotein 1	-0.55	0.0323	Cytoplasm	other
EXOSC2	exosome component 2	-0.55	0.0464	Nucleus	enzyme
SMARCD2	SWI/SNF related, matrix associated, actin dependent regulator of chromatin, subfamily d, member 2	-0.551	0.025	Nucleus	transcription regulator
EXOC3	exocyst complex component 3	-0.552	0.029	Plasma Membrane	transporter
DBF4	DBF4 zinc finger	-0.552	0.0393	Nucleus	kinase
PWP1	PWP1 homolog, endonuclein	-0.552	0.0332	Nucleus	other
CDK2	cyclin dependent kinase 2	-0.552	0.0782	Nucleus	kinase
ILVBL	ilvB acetolactate synthase like	-0.553	0.0461	Cytoplasm	enzyme
TMEM135	transmembrane protein 135	-0.555	0.0477	Cytoplasm	other
SRSF2	serine and arginine rich splicing factor 2	-0.555	0.0375	Nucleus	transcription regulator
CYB5RL	cytochrome b5 reductase like	-0.557	0.0262	Nucleus	enzyme
ST3GAL1	ST3 beta-galactoside alpha-2,3-sialyltransferase 1	-0.558	0.0438	Cytoplasm	enzyme
NCKAP1L	NCK associated protein 1 like	-0.558	0.0324	Plasma Membrane	other
SLC9A9	solute carrier family 9 member A9	-0.559	0.0216	Cytoplasm	transporter
CORT	cortistatin	-0.559	0.0295	Extracellular Space	other
DHX15	DEAH-box helicase 15	-0.56	0.0355	Nucleus	enzyme
ADGRE5	adhesion G protein-coupled receptor E5	-0.56	0.0217	Plasma Membrane	G-protein coupled receptor
NUP133	nucleoporin 133	-0.561	0.0351	Nucleus	transporter
SLC24A5	solute carrier family 24 member 5	-0.561	0.048	Plasma Membrane	transporter
PDCD11	programmed cell death 11	-0.561	0.0302	Nucleus	other
CATSPER3	cation channel sperm associated 3	-0.561	0.0207	Plasma Membrane	ion channel
MPI	mannose phosphate isomerase	-0.561	0.0295	Cytoplasm	enzyme
ATIC	5-aminoimidazole-4-carboxamide ribonucleotide formyltransferase/IMP cyclohydrolase	-0.561	0.0221	Cytoplasm	enzyme
GABPB2	GA binding protein transcription factor beta subunit 2	-0.561	0.0334	Nucleus	transcription regulator
HAUS5	HAUS augmin like complex subunit 5	-0.562	0.0318	Cytoplasm	other
BOP1	block of proliferation 1	-0.562	0.0408	Nucleus	other
TMEM106C	transmembrane protein 106C	-0.562	0.0266	Other	other
CCT3	chaperonin containing TCP1 subunit 3	-0.563	0.0379	Cytoplasm	other
IL15RA	interleukin 15 receptor subunit alpha	-0.563	0.0403	Plasma Membrane	transmembrane receptor
PARP9	poly(ADP-ribose) polymerase family member 9	-0.563	0.0467	Nucleus	enzyme
PIH1D1	PIH1 domain containing 1	-0.564	0.0444	Nucleus	other
GPKOW	G-patch domain and KOW motifs	-0.564	0.0292	Nucleus	other
HNRNPR	heterogeneous nuclear ribonucleoprotein R	-0.564	0.0307	Nucleus	other
RFC3	replication factor C subunit 3	-0.564	0.0315	Nucleus	enzyme
BNIP3	BCL2 interacting protein 3	-0.565	0.0214	Cytoplasm	other
GNS	glucosamine (N-acetyl)-6-sulfatase	-0.566	0.0477	Cytoplasm	enzyme
SLC4A10	solute carrier family 4 member 10	-0.567	0.0317	Plasma Membrane	transporter
PPP1CC	protein phosphatase 1 catalytic subunit gamma	-0.567	0.0433	Nucleus	phosphatase
FLCN	folliculin	-0.567	0.019	Cytoplasm	other
SRSF1	serine and arginine rich splicing factor 1	-0.568	0.0672	Nucleus	other
RRP1	ribosomal RNA processing 1	-0.568	0.0361	Nucleus	other
DENND6A	DENN domain containing 6A	-0.568	0.0426	Cytoplasm	other
NUP62CL	nucleoporin 62 C-terminal like	-0.569	0.0396	Other	other
HSPA9	heat shock protein family A (Hsp70) member 9	-0.569	0.0319	Cytoplasm	other
ANXA5	annexin A5	-0.569	0.0407	Plasma Membrane	transporter
PRPS1	phosphoribosyl pyrophosphate synthetase 1	-0.57	0.0353	Cytoplasm	kinase
VDAC3	voltage dependent anion channel 3	-0.571	0.0358	Cytoplasm	ion channel
MXD1	MAX dimerization protein 1	-0.571	0.0289	Nucleus	transcription regulator
PPIL1	peptidylprolyl isomerase like 1	-0.574	0.0346	Plasma Membrane	enzyme
EMC7	ER membrane protein complex subunit 7	-0.574	0.0466	Cytoplasm	other
GEMIN4	gem nuclear organelle associated protein 4	-0.574	0.0438	Nucleus	other
SELPLG	selectin P ligand	-0.574	0.0253	Plasma Membrane	other
CYC1	cytochrome c1	-0.574	0.0329	Cytoplasm	enzyme
SLBP	stem-loop binding protein	-0.575	0.0341	Nucleus	other
SLC43A1	solute carrier family 43 member 1	-0.575	0.037	Plasma Membrane	transporter
SRSF9	serine and arginine rich splicing factor 9	-0.575	0.031	Nucleus	enzyme
MBOAT1	membrane bound O-acyltransferase domain containing 1	-0.575	0.0358	Cytoplasm	enzyme
POP1	POP1 homolog, ribonuclease P/MRP subunit	-0.575	0.0494	Nucleus	enzyme
NOP10	NOP10 ribonucleoprotein	-0.576	0.0398	Nucleus	other
CHRND	cholinergic receptor nicotinic delta subunit	-0.576	0.0365	Plasma Membrane	transmembrane receptor
TSSC1	tumor suppressing subtransferable candidate 1	-0.577	0.0328	Other	other
ALG14	ALG14, UDP-N-acetylglucosaminyltransferase subunit	-0.577	0.0396	Cytoplasm	enzyme
RPS6KA1	ribosomal protein S6 kinase A1	-0.577	0.0194	Cytoplasm	kinase
TAP2	transporter 2, ATP binding cassette subfamily B member	-0.577	0.0249	Cytoplasm	transporter
TC2N	tandem C2 domains, nuclear	-0.578	0.022	Nucleus	transporter
MAP2K1	mitogen-activated protein kinase kinase 1	-0.579	0.0255	Cytoplasm	kinase
PTK2B	protein tyrosine kinase 2 beta	-0.579	0.022	Cytoplasm	kinase
ALDH16A1	aldehyde dehydrogenase 16 family member A1	-0.579	0.0424	Cytoplasm	enzyme
LIN9	lin-9 DREAM MuvB core complex component	-0.579	0.0457	Nucleus	other
TRIM65	tripartite motif containing 65	-0.58	0.0368	Other	other
BRD2	bromodomain containing 2	-0.58	0.138	Nucleus	kinase
FLI1	Fli-1 proto-oncogene, ETS transcription factor	-0.581	0.0241	Nucleus	transcription regulator
ZNF843	zinc finger protein 843	-0.581	0.0375	Other	other
FIBP	FGF1 intracellular binding protein	-0.581	0.0432	Nucleus	other
APMAP	adipocyte plasma membrane associated protein	-0.582	0.0453	Plasma Membrane	enzyme
P2RY8	purinergic receptor P2Y8	-0.582	0.0222	Plasma Membrane	G-protein coupled receptor
PRPF19	pre-mRNA processing factor 19	-0.583	0.0382	Nucleus	enzyme
MRPL16	mitochondrial ribosomal protein L16	-0.583	0.0256	Cytoplasm	other
RPL21	ribosomal protein L21	-0.583	0.0387	Cytoplasm	other
HNRNPL	heterogeneous nuclear ribonucleoprotein L	-0.583	0.0304	Nucleus	other
ANXA4	annexin A4	-0.584	0.0223	Plasma Membrane	other
RHBDF2	rhomboid 5 homolog 2	-0.584	0.0209	Cytoplasm	other
ABHD5	abhydrolase domain containing 5	-0.584	0.0273	Cytoplasm	enzyme
MRPL3	mitochondrial ribosomal protein L3	-0.585	0.0243	Cytoplasm	other
CT45A1 (includes others)	cancer/testis antigen family 45 member A2	-0.585	0.0206	Other	other
SLC37A4	solute carrier family 37 member 4	-0.585	0.0192	Cytoplasm	transporter
RBFA	ribosome binding factor A (putative)	-0.585	0.0236	Cytoplasm	other
ACACA	acetyl-CoA carboxylase alpha	-0.585	0.0306	Cytoplasm	enzyme
DOCK11	dedicator of cytokinesis 11	-0.586	0.0263	Cytoplasm	other
FAM26F	family with sequence similarity 26 member F	-0.586	0.0186	Other	other
TAF11	TATA-box binding protein associated factor 11	-0.586	0.0365	Nucleus	transcription regulator
TBL1X	transducin beta like 1X-linked	-0.586	0.0284	Nucleus	transcription regulator
ARHGAP45	Rho GTPase activating protein 45	-0.586	0.0163	Cytoplasm	transporter
DPP4	dipeptidyl peptidase 4	-0.587	0.0211	Plasma Membrane	peptidase
TRAM1	translocation associated membrane protein 1	-0.587	0.0267	Cytoplasm	other
LY6E	lymphocyte antigen 6 complex, locus E	-0.588	0.0483	Plasma Membrane	other
TKTL1	transketolase like 1	-0.588	0.0329	Other	enzyme
KARS	lysyl-tRNA synthetase	-0.588	0.0282	Cytoplasm	enzyme
MRM2	mitochondrial rRNA methyltransferase 2	-0.589	0.0409	Nucleus	enzyme
MIS18A	MIS18 kinetochore protein A	-0.589	0.0315	Nucleus	other
SF3B3	splicing factor 3b subunit 3	-0.589	0.028	Nucleus	other
GNL2	G protein nucleolar 2	-0.59	0.0182	Nucleus	enzyme
SRA1	steroid receptor RNA activator 1	-0.591	0.0158	Nucleus	transcription regulator
ZNF417/ZNF587	zinc finger protein 417	-0.591	0.0409	Nucleus	other
MRPS12	mitochondrial ribosomal protein S12	-0.592	0.0224	Cytoplasm	other
GZMM	granzyme M	-0.593	0.0213	Cytoplasm	peptidase
H2AFJ	H2A histone family member J	-0.593	0.0488	Cytoplasm	other
GLB1L3	galactosidase beta 1 like 3	-0.594	0.0263	Other	enzyme
PCYT2	phosphate cytidylyltransferase 2, ethanolamine	-0.594	0.0359	Cytoplasm	enzyme
SLA	Src-like-adaptor	-0.594	0.0243	Plasma Membrane	other
WDR36	WD repeat domain 36	-0.594	0.0217	Extracellular Space	other
ODF2	outer dense fiber of sperm tails 2	-0.595	0.0354	Cytoplasm	other
NUP93	nucleoporin 93	-0.595	0.0343	Nucleus	other
SLC19A1	solute carrier family 19 member 1	-0.595	0.0247	Plasma Membrane	transporter
PRKDC	protein kinase, DNA-activated, catalytic polypeptide	-0.596	0.0378	Nucleus	kinase
P4HA2	prolyl 4-hydroxylase subunit alpha 2	-0.596	0.0292	Cytoplasm	transporter
CTSW	cathepsin W	-0.597	0.0219	Cytoplasm	peptidase
LEFTY2	left-right determination factor 2	-0.597	0.0292	Extracellular Space	growth factor
IFRD2	interferon related developmental regulator 2	-0.597	0.0262	Nucleus	other
BRCA2	BRCA2, DNA repair associated	-0.597	0.0362	Nucleus	transcription regulator
NHEJ1	non-homologous end joining factor 1	-0.598	0.0151	Nucleus	other
TTF1	transcription termination factor 1	-0.599	0.0278	Nucleus	transcription regulator
OR5M1	olfactory receptor family 5 subfamily M member 1	-0.599	0.0423	Plasma Membrane	G-protein coupled receptor
PSMG3	proteasome assembly chaperone 3	-0.601	0.0255	Other	other
APOBEC3H	apolipoprotein B mRNA editing enzyme catalytic subunit 3H	-0.601	0.0294	Cytoplasm	enzyme
SBK1	SH3 domain binding kinase 1	-0.601	0.0294	Other	kinase
SNRPB	small nuclear ribonucleoprotein polypeptides B and B1	-0.601	0.0215	Nucleus	other
TSR1	TSR1, ribosome maturation factor	-0.602	0.0235	Nucleus	other
C9orf3	chromosome 9 open reading frame 3	-0.602	0.0211	Cytoplasm	peptidase
TOB1	transducer of ERBB2, 1	-0.602	0.0207	Nucleus	transcription regulator
PSMB9	proteasome subunit beta 9	-0.603	0.0272	Cytoplasm	peptidase
CRELD2	cysteine rich with EGF like domains 2	-0.603	0.0222	Other	other
UBL4A	ubiquitin like 4A	-0.603	0.0272	Cytoplasm	enzyme
TLDC1	TBC/LysM-associated domain containing 1	-0.605	0.0195	Cytoplasm	other
FBXL8	F-box and leucine rich repeat protein 8	-0.605	0.0231	Cytoplasm	enzyme
DHX33	DEAH-box helicase 33	-0.605	0.0178	Nucleus	enzyme
TMC8	transmembrane channel like 8	-0.605	0.0397	Cytoplasm	other
YEATS4	YEATS domain containing 4	-0.605	0.0419	Nucleus	transcription regulator
mir-21	microRNA 21	-0.607	0.239	Cytoplasm	microRNA
PMM2	phosphomannomutase 2	-0.607	0.0298	Cytoplasm	enzyme
TLR2	toll like receptor 2	-0.607	0.0459	Plasma Membrane	transmembrane receptor
IQGAP2	IQ motif containing GTPase activating protein 2	-0.608	0.0212	Cytoplasm	other
SLC38A10	solute carrier family 38 member 10	-0.609	0.0247	Cytoplasm	other
NELFCD	negative elongation factor complex member C/D	-0.609	0.0161	Nucleus	other
GMDS	GDP-mannose 4,6-dehydratase	-0.609	0.0173	Cytoplasm	enzyme
ACTR5	ARP5 actin-related protein 5 homolog	-0.609	0.0195	Nucleus	other
PLCD1	phospholipase C delta 1	-0.609	0.0445	Cytoplasm	enzyme
NOS3	nitric oxide synthase 3	-0.609	0.0292	Cytoplasm	enzyme
VCX2 (includes others)	variable charge, Y-linked	-0.612	0.0438	Other	other
SNX5	sorting nexin 5	-0.612	0.0177	Cytoplasm	transporter
SEPT8	septin 8	-0.612	0.0338	Extracellular Space	other
SNTB2	syntrophin beta 2	-0.613	0.0405	Plasma Membrane	other
PIK3CD	phosphatidylinositol-4,5-bisphosphate 3-kinase catalytic subunit delta	-0.613	0.0128	Cytoplasm	kinase
SEC61B	Sec61 translocon beta subunit	-0.613	0.0276	Cytoplasm	transporter
CALHM1	calcium homeostasis modulator 1	-0.615	0.0146	Plasma Membrane	ion channel
MYO1G	myosin IG	-0.615	0.022	Cytoplasm	other
RECQL4	RecQ like helicase 4	-0.615	0.0218	Nucleus	enzyme
MTAP	methylthioadenosine phosphorylase	-0.616	0.0352	Nucleus	enzyme
IARS	isoleucyl-tRNA synthetase	-0.616	0.0143	Cytoplasm	enzyme
UTP18	UTP18, small subunit processome component	-0.616	0.0381	Nucleus	other
ATP2B1	ATPase plasma membrane Ca2+ transporting 1	-0.616	0.0158	Plasma Membrane	transporter
PPP2R1B	protein phosphatase 2 scaffold subunit Abeta	-0.617	0.0371	Plasma Membrane	phosphatase
CDRT15	CMT1A duplicated region transcript 15	-0.617	0.0275	Other	other
MAGT1	magnesium transporter 1	-0.617	0.0265	Plasma Membrane	enzyme
MTA2	metastasis associated 1 family member 2	-0.617	0.0266	Nucleus	transcription regulator
PSMB3	proteasome subunit beta 3	-0.617	0.0276	Cytoplasm	peptidase
HLA-DRB1	major histocompatibility complex, class II, DR beta 1	-0.617	0.0286	Plasma Membrane	transmembrane receptor
RMRP	RNA component of mitochondrial RNA processing endoribonuclease	-0.618	0.0359	Cytoplasm	other
CACNA1I	calcium voltage-gated channel subunit alpha1 I	-0.618	0.0204	Plasma Membrane	ion channel
SKA3	spindle and kinetochore associated complex subunit 3	-0.619	0.0329	Nucleus	other
PECR	peroxisomal trans-2-enoyl-CoA reductase	-0.619	0.0267	Cytoplasm	enzyme
UGGT1	UDP-glucose glycoprotein glucosyltransferase 1	-0.619	0.0152	Cytoplasm	enzyme
SRP68	signal recognition particle 68	-0.62	0.0412	Nucleus	other
AFG3L2	AFG3 like matrix AAA peptidase subunit 2	-0.62	0.0283	Cytoplasm	peptidase
ACSL5	acyl-CoA synthetase long-chain family member 5	-0.621	0.0216	Cytoplasm	enzyme
HOXA11	homeobox A11	-0.621	0.0308	Nucleus	transcription regulator
USP28	ubiquitin specific peptidase 28	-0.621	0.0218	Nucleus	peptidase
MED18	mediator complex subunit 18	-0.622	0.0473	Nucleus	other
SCUBE2	signal peptide, CUB domain and EGF like domain containing 2	-0.622	0.0304	Extracellular Space	other
C21orf58	chromosome 21 open reading frame 58	-0.624	0.0486	Other	other
ANKFY1	ankyrin repeat and FYVE domain containing 1	-0.626	0.0254	Cytoplasm	transcription regulator
TRAIP	TRAF interacting protein	-0.626	0.028	Cytoplasm	enzyme
CDC23	cell division cycle 23	-0.626	0.0373	Nucleus	enzyme
FRMD7	FERM domain containing 7	-0.626	0.0139	Plasma Membrane	other
PTRH2	peptidyl-tRNA hydrolase 2	-0.626	0.0287	Cytoplasm	enzyme
EARS2	glutamyl-tRNA synthetase 2, mitochondrial	-0.626	0.014	Cytoplasm	enzyme
TTC30B	tetratricopeptide repeat domain 30B	-0.627	0.0405	Extracellular Space	other
CDC37	cell division cycle 37	-0.627	0.0305	Cytoplasm	kinase
PROP1	PROP paired-like homeobox 1	-0.628	0.0291	Nucleus	transcription regulator
SMPD2	sphingomyelin phosphodiesterase 2	-0.628	0.0288	Cytoplasm	enzyme
LBR	lamin B receptor	-0.629	0.0351	Nucleus	enzyme
ARHGAP25	Rho GTPase activating protein 25	-0.631	0.0274	Cytoplasm	other
MIF	macrophage migration inhibitory factor (glycosylation-inhibiting factor)	-0.632	0.016	Extracellular Space	cytokine
TMEM268	transmembrane protein 268	-0.633	0.0141	Cytoplasm	other
EIF2B3	eukaryotic translation initiation factor 2B subunit gamma	-0.634	0.0245	Cytoplasm	other
POLH	DNA polymerase eta	-0.634	0.0167	Nucleus	enzyme
ERI1	exoribonuclease 1	-0.635	0.0209	Nucleus	enzyme
GEN1	GEN1, Holliday junction 5' flap endonuclease	-0.635	0.0358	Cytoplasm	enzyme
AEN	apoptosis enhancing nuclease	-0.635	0.0483	Nucleus	enzyme
SNF8	SNF8, ESCRT-II complex subunit	-0.636	0.0348	Cytoplasm	enzyme
PTGDR	prostaglandin D2 receptor	-0.639	0.0134	Plasma Membrane	G-protein coupled receptor
PSMA5	proteasome subunit alpha 5	-0.639	0.0253	Cytoplasm	peptidase
MAPK14	mitogen-activated protein kinase 14	-0.639	0.0133	Cytoplasm	kinase
MRPS33	mitochondrial ribosomal protein S33	-0.639	0.0433	Cytoplasm	other
SEC24C	SEC24 homolog C, COPII coat complex component	-0.64	0.0131	Cytoplasm	transporter
CLTC	clathrin heavy chain	-0.64	0.0212	Plasma Membrane	other
RPA2	replication protein A2	-0.64	0.0182	Nucleus	other
CUL4A	cullin 4A	-0.64	0.0206	Nucleus	other
RTP4	receptor transporter protein 4	-0.64	0.0411	Plasma Membrane	other
PLOD1	procollagen-lysine,2-oxoglutarate 5-dioxygenase 1	-0.64	0.0452	Cytoplasm	enzyme
FAM53B	family with sequence similarity 53 member B	-0.641	0.018	Other	other
FLNA	filamin A	-0.642	0.0118	Cytoplasm	other
CARS	cysteinyl-tRNA synthetase	-0.642	0.0185	Cytoplasm	enzyme
PTEN	phosphatase and tensin homolog	-0.642	0.033	Cytoplasm	phosphatase
TMED9	transmembrane p24 trafficking protein 9	-0.643	0.0191	Cytoplasm	transporter
GALK2	galactokinase 2	-0.643	0.0347	Cytoplasm	kinase
CD99	CD99 molecule	-0.643	0.025	Plasma Membrane	other
PSMB2	proteasome subunit beta 2	-0.644	0.0164	Cytoplasm	peptidase
RPS27A	ribosomal protein S27a	-0.644	0.0331	Cytoplasm	other
FAM129B	family with sequence similarity 129 member B	-0.644	0.0459	Cytoplasm	other
BCS1L	BCS1 homolog, ubiquinol-cytochrome c reductase complex chaperone	-0.645	0.033	Cytoplasm	other
ILF3	interleukin enhancer binding factor 3	-0.646	0.011	Nucleus	transcription regulator
POLR3H	RNA polymerase III subunit H	-0.646	0.0309	Nucleus	enzyme
POGLUT1	protein O-glucosyltransferase 1	-0.647	0.0196	Extracellular Space	enzyme
NOL6	nucleolar protein 6	-0.647	0.016	Nucleus	other
SUV39H2	suppressor of variegation 3-9 homolog 2	-0.649	0.0187	Nucleus	transcription regulator
TAP1	transporter 1, ATP binding cassette subfamily B member	-0.649	0.0176	Cytoplasm	transporter
MAP3K1	mitogen-activated protein kinase kinase kinase 1	-0.649	0.0186	Cytoplasm	kinase
PUSL1	pseudouridylate synthase-like 1	-0.652	0.0292	Other	enzyme
HSP90AB1	heat shock protein 90 alpha family class B member 1	-0.652	0.0496	Cytoplasm	enzyme
TMEM258	transmembrane protein 258	-0.653	0.0133	Other	other
CD320	CD320 molecule	-0.655	0.0166	Plasma Membrane	transporter
RACGAP1	Rac GTPase activating protein 1	-0.655	0.0333	Cytoplasm	transporter
CCDC150	coiled-coil domain containing 150	-0.656	0.0354	Other	other
PSME2	proteasome activator subunit 2	-0.656	0.0208	Cytoplasm	peptidase
TAF1B	TATA-box binding protein associated factor, RNA polymerase I subunit B	-0.656	0.0484	Nucleus	transcription regulator
ERP29	endoplasmic reticulum protein 29	-0.656	0.0308	Cytoplasm	transporter
GSAP	gamma-secretase activating protein	-0.657	0.0451	Cytoplasm	peptidase
GARS	glycyl-tRNA synthetase	-0.657	0.0158	Cytoplasm	enzyme
GTF2F2	general transcription factor IIF subunit 2	-0.657	0.0316	Nucleus	transcription regulator
NMRK1	nicotinamide riboside kinase 1	-0.657	0.0229	Other	kinase
AHSA1	activator of Hsp90 ATPase activity 1	-0.658	0.0108	Cytoplasm	other
SRPRB	SRP receptor beta subunit	-0.658	0.0232	Cytoplasm	other
CBR3	carbonyl reductase 3	-0.658	0.0132	Cytoplasm	enzyme
P2RX4	purinergic receptor P2X 4	-0.658	0.0163	Plasma Membrane	ion channel
PSMA4	proteasome subunit alpha 4	-0.659	0.0232	Cytoplasm	peptidase
SLC7A1	solute carrier family 7 member 1	-0.659	0.0167	Plasma Membrane	transporter
PTPRJ	protein tyrosine phosphatase, receptor type J	-0.661	0.0279	Plasma Membrane	phosphatase
MRPS35	mitochondrial ribosomal protein S35	-0.661	0.0445	Cytoplasm	other
TUBA3E	tubulin alpha 3e	-0.661	0.018	Cytoplasm	other
TOMM40	translocase of outer mitochondrial membrane 40	-0.662	0.0221	Cytoplasm	ion channel
IDH2	isocitrate dehydrogenase (NADP(+)) 2, mitochondrial	-0.662	0.0182	Cytoplasm	enzyme
MDH1	malate dehydrogenase 1	-0.662	0.0128	Cytoplasm	enzyme
WDR54	WD repeat domain 54	-0.662	0.0305	Other	other
FHL2	four and a half LIM domains 2	-0.663	0.0317	Nucleus	transcription regulator
PFKP	phosphofructokinase, platelet	-0.663	0.0118	Cytoplasm	kinase
RASGEF1A	RasGEF domain family member 1A	-0.664	0.0271	Cytoplasm	other
TMEM71	transmembrane protein 71	-0.664	0.0263	Other	other
WDR5	WD repeat domain 5	-0.665	0.0116	Nucleus	enzyme
HMOX2	heme oxygenase 2	-0.666	0.00832	Cytoplasm	enzyme
PRMT5	protein arginine methyltransferase 5	-0.666	0.0148	Cytoplasm	enzyme
MCMBP	minichromosome maintenance complex binding protein	-0.667	0.0337	Nucleus	other
RANBP1	RAN binding protein 1	-0.667	0.0274	Nucleus	other
EGLN3	egl-9 family hypoxia inducible factor 3	-0.667	0.032	Cytoplasm	enzyme
KLRF1	killer cell lectin like receptor F1	-0.667	0.0427	Plasma Membrane	transmembrane receptor
S100A6	S100 calcium binding protein A6	-0.667	0.0153	Cytoplasm	transporter
TOPBP1	topoisomerase (DNA) II binding protein 1	-0.667	0.012	Nucleus	other
SLC19A2	solute carrier family 19 member 2	-0.667	0.0424	Plasma Membrane	transporter
CDCA7	cell division cycle associated 7	-0.668	0.0342	Nucleus	other
RASSF2	Ras association domain family member 2	-0.668	0.0252	Nucleus	kinase
ZW10	zw10 kinetochore protein	-0.668	0.0296	Nucleus	other
mir-1286	microRNA 1286	-0.669	0.0427	Cytoplasm	microRNA
VARS	valyl-tRNA synthetase	-0.669	0.0215	Cytoplasm	enzyme
DIAPH3	diaphanous related formin 3	-0.67	0.0449	Cytoplasm	enzyme
TRIM25	tripartite motif containing 25	-0.67	0.0312	Cytoplasm	transcription regulator
IFI35	interferon induced protein 35	-0.67	0.0203	Nucleus	other
SCN3B	sodium voltage-gated channel beta subunit 3	-0.67	0.024	Plasma Membrane	ion channel
STOML2	stomatin like 2	-0.67	0.0241	Plasma Membrane	other
CNIH4	cornichon family AMPA receptor auxiliary protein 4	-0.672	0.0217	Plasma Membrane	other
KEL	Kell blood group, metallo-endopeptidase	-0.672	0.00836	Plasma Membrane	peptidase
RTFDC1	replication termination factor 2 domain containing 1	-0.672	0.0181	Other	other
RNASET2	ribonuclease T2	-0.672	0.0412	Cytoplasm	enzyme
KNOP1	lysine rich nucleolar protein 1	-0.673	0.0171	Other	other
INPP4A	inositol polyphosphate-4-phosphatase type I A	-0.673	0.00936	Cytoplasm	phosphatase
SNUPN	snurportin 1	-0.673	0.0341	Nucleus	other
CCT4	chaperonin containing TCP1 subunit 4	-0.673	0.0287	Cytoplasm	other
TPRKB	TP53RK binding protein	-0.674	0.036	Cytoplasm	other
HAX1	HCLS1 associated protein X-1	-0.674	0.0178	Cytoplasm	other
KCNA6	potassium voltage-gated channel subfamily A member 6	-0.674	0.0205	Plasma Membrane	ion channel
COTL1	coactosin like F-actin binding protein 1	-0.676	0.00792	Cytoplasm	other
FAM49B	family with sequence similarity 49 member B	-0.676	0.0176	Extracellular Space	other
PSMA3	proteasome subunit alpha 3	-0.677	0.013	Cytoplasm	peptidase
IRAK1	interleukin 1 receptor associated kinase 1	-0.677	0.0124	Plasma Membrane	kinase
HK2	hexokinase 2	-0.677	0.00997	Cytoplasm	kinase
SLC16A3	solute carrier family 16 member 3	-0.677	0.047	Plasma Membrane	transporter
FAM64A	family with sequence similarity 64 member A	-0.677	0.0292	Nucleus	other
GART	phosphoribosylglycinamide formyltransferase, phosphoribosylglycinamide synthetase, phosphoribosylaminoimidazole synthetase	-0.677	0.0341	Cytoplasm	enzyme
SNRPA1	small nuclear ribonucleoprotein polypeptide A'	-0.677	0.0121	Nucleus	other
RHEBL1	Ras homolog enriched in brain like 1	-0.677	0.0149	Cytoplasm	enzyme
WDHD1	WD repeat and HMG-box DNA binding protein 1	-0.677	0.0356	Nucleus	other
MAP3K8	mitogen-activated protein kinase kinase kinase 8	-0.678	0.0295	Cytoplasm	kinase
MKRN1	makorin ring finger protein 1	-0.68	0.0132	Other	enzyme
SH3BP5	SH3 domain binding protein 5	-0.68	0.0108	Cytoplasm	other
BAG1	BCL2 associated athanogene 1	-0.682	0.0283	Cytoplasm	other
PLAUR	plasminogen activator, urokinase receptor	-0.683	0.0156	Plasma Membrane	transmembrane receptor
GLB1L	galactosidase beta 1 like	-0.683	0.0216	Other	other
PRKCQ	protein kinase C theta	-0.683	0.0144	Cytoplasm	kinase
RPL17	ribosomal protein L17	-0.683	0.00961	Cytoplasm	other
CDCA4	cell division cycle associated 4	-0.683	0.0268	Nucleus	other
NUDT1	nudix hydrolase 1	-0.685	0.0157	Extracellular Space	phosphatase
PLGRKT	plasminogen receptor with a C-terminal lysine	-0.685	0.00929	Cytoplasm	other
STK10	serine/threonine kinase 10	-0.686	0.0105	Cytoplasm	kinase
ZNF519	zinc finger protein 519	-0.686	0.0119	Nucleus	other
EIF3B	eukaryotic translation initiation factor 3 subunit B	-0.688	0.0136	Cytoplasm	translation regulator
WHSC1	Wolf-Hirschhorn syndrome candidate 1	-0.689	0.0203	Nucleus	enzyme
FAM124B	family with sequence similarity 124 member B	-0.69	0.0345	Other	other
LAS1L	LAS1 like, ribosome biogenesis factor	-0.69	0.0243	Nucleus	other
C16orf54	chromosome 16 open reading frame 54	-0.69	0.0157	Extracellular Space	other
CKS1B	CDC28 protein kinase regulatory subunit 1B	-0.69	0.0304	Other	kinase
PSMD13	proteasome 26S subunit, non-ATPase 13	-0.691	0.0253	Cytoplasm	peptidase
RPP25L	ribonuclease P/MRP subunit p25 like	-0.692	0.014	Other	other
MLKL	mixed lineage kinase domain like pseudokinase	-0.692	0.0151	Cytoplasm	kinase
ENDOD1	endonuclease domain containing 1	-0.693	0.0161	Extracellular Space	enzyme
OR13J1	olfactory receptor family 13 subfamily J member 1	-0.693	0.0231	Plasma Membrane	G-protein coupled receptor
EIF2B5	eukaryotic translation initiation factor 2B subunit epsilon	-0.694	0.0089	Cytoplasm	other
MPHOSPH9	M-phase phosphoprotein 9	-0.695	0.0136	Cytoplasm	other
GLTSCR2	glioma tumor suppressor candidate region gene 2	-0.696	0.0107	Cytoplasm	other
PIK3R6	phosphoinositide-3-kinase regulatory subunit 6	-0.696	0.037	Cytoplasm	kinase
PMVK	phosphomevalonate kinase	-0.697	0.0129	Cytoplasm	kinase
INF2	inverted formin, FH2 and WH2 domain containing	-0.698	0.0461	Cytoplasm	other
ADCY7	adenylate cyclase 7	-0.698	0.0106	Plasma Membrane	enzyme
mir-1271	microRNA 1271	-0.698	0.0422	Cytoplasm	microRNA
CDCA7L	cell division cycle associated 7 like	-0.699	0.0722	Nucleus	other
ATP13A3	ATPase 13A3	-0.699	0.0133	Extracellular Space	transporter
LYAR	Ly1 antibody reactive	-0.7	0.0472	Plasma Membrane	other
PUS7	pseudouridylate synthase 7 (putative)	-0.701	0.0215	Other	other
C1QBP	complement C1q binding protein	-0.701	0.0113	Cytoplasm	transcription regulator
DBI	diazepam binding inhibitor, acyl-CoA binding protein	-0.702	0.0443	Cytoplasm	other
P4HA1	prolyl 4-hydroxylase subunit alpha 1	-0.702	0.0279	Cytoplasm	enzyme
FAH	fumarylacetoacetate hydrolase	-0.705	0.0323	Cytoplasm	enzyme
APOL3	apolipoprotein L3	-0.706	0.0134	Cytoplasm	transporter
KCNK5	potassium two pore domain channel subfamily K member 5	-0.707	0.0175	Plasma Membrane	ion channel
CECR5	cat eye syndrome chromosome region, candidate 5	-0.707	0.0101	Cytoplasm	other
MZB1	marginal zone B and B1 cell specific protein	-0.707	0.0347	Extracellular Space	other
U2AF2	U2 small nuclear RNA auxiliary factor 2	-0.707	0.0132	Nucleus	other
LTB4R	leukotriene B4 receptor	-0.708	0.00587	Plasma Membrane	G-protein coupled receptor
CENPU	centromere protein U	-0.708	0.0323	Nucleus	other
SAE1	SUMO1 activating enzyme subunit 1	-0.708	0.0088	Cytoplasm	enzyme
SUSD3	sushi domain containing 3	-0.708	0.0151	Plasma Membrane	other
FURIN	furin, paired basic amino acid cleaving enzyme	-0.708	0.0153	Cytoplasm	peptidase
DLEU2	deleted in lymphocytic leukemia 2 (non-protein coding)	-0.708	0.0409	Other	other
ERICH1	glutamate rich 1	-0.709	0.00768	Other	other
MMS22L	MMS22 like, DNA repair protein	-0.71	0.0203	Nucleus	other
STT3A	STT3A, catalytic subunit of the oligosaccharyltransferase complex	-0.71	0.0111	Plasma Membrane	enzyme
SMAD3	SMAD family member 3	-0.71	0.0125	Nucleus	transcription regulator
PPAT	phosphoribosyl pyrophosphate amidotransferase	-0.711	0.00904	Cytoplasm	enzyme
IMPDH1	inosine monophosphate dehydrogenase 1	-0.711	0.0107	Cytoplasm	enzyme
KNSTRN	kinetochore localized astrin/SPAG5 binding protein	-0.712	0.0221	Cytoplasm	other
TOMM40L	translocase of outer mitochondrial membrane 40 like	-0.712	0.0201	Cytoplasm	other
RAD54B	RAD54 homolog B (S. cerevisiae)	-0.713	0.05	Nucleus	enzyme
PAGE5	PAGE family member 5	-0.714	0.0301	Other	other
ZBP1	Z-DNA binding protein 1	-0.714	0.0154	Cytoplasm	other
CEP152	centrosomal protein 152	-0.715	0.0379	Cytoplasm	other
DLD	dihydrolipoamide dehydrogenase	-0.715	0.0318	Cytoplasm	enzyme
ICAM2	intercellular adhesion molecule 2	-0.716	0.0272	Plasma Membrane	other
CKAP5	cytoskeleton associated protein 5	-0.717	0.0228	Nucleus	transcription regulator
PDE7A	phosphodiesterase 7A	-0.717	0.0253	Cytoplasm	enzyme
CCT2	chaperonin containing TCP1 subunit 2	-0.717	0.0132	Cytoplasm	kinase
PHF5A	PHD finger protein 5A	-0.718	0.0301	Nucleus	transcription regulator
COQ2	coenzyme Q2, polyprenyltransferase	-0.718	0.0155	Cytoplasm	enzyme
HIST1H2BD	histone cluster 1 H2B family member d	-0.719	0.0303	Nucleus	other
SEC13	SEC13 homolog, nuclear pore and COPII coat complex component	-0.719	0.0131	Cytoplasm	transporter
MBNL3	muscleblind like splicing regulator 3	-0.719	0.00827	Nucleus	other
RPL29	ribosomal protein L29	-0.72	0.0145	Cytoplasm	other
ATG16L1	autophagy related 16 like 1	-0.72	0.0141	Cytoplasm	enzyme
MRTO4	MRT4 homolog, ribosome maturation factor	-0.721	0.0191	Cytoplasm	other
NR2C2AP	nuclear receptor 2C2 associated protein	-0.721	0.0451	Nucleus	other
AKR1A1	aldo-keto reductase family 1 member A1	-0.722	0.0121	Cytoplasm	enzyme
SNRPC	small nuclear ribonucleoprotein polypeptide C	-0.722	0.0072	Nucleus	other
VRK1	vaccinia related kinase 1	-0.723	0.0148	Nucleus	kinase
BTG3	BTG anti-proliferation factor 3	-0.723	0.0106	Nucleus	other
CHAF1B	chromatin assembly factor 1 subunit B	-0.723	0.0243	Nucleus	other
ADAM8	ADAM metallopeptidase domain 8	-0.724	0.0105	Plasma Membrane	peptidase
RRBP1	ribosome binding protein 1	-0.725	0.0239	Cytoplasm	other
HAVCR2	hepatitis A virus cellular receptor 2	-0.726	0.0321	Plasma Membrane	other
PRPF4	pre-mRNA processing factor 4	-0.726	0.0277	Nucleus	other
BLM	Bloom syndrome RecQ like helicase	-0.727	0.00944	Nucleus	enzyme
IL9R	interleukin 9 receptor	-0.727	0.0272	Plasma Membrane	transmembrane receptor
NUDC	nuclear distribution C, dynein complex regulator	-0.727	0.0251	Cytoplasm	other
RAD51C	RAD51 paralog C	-0.728	0.0307	Nucleus	enzyme
POLE	DNA polymerase epsilon, catalytic subunit	-0.729	0.0283	Nucleus	enzyme
ITGB3BP	integrin subunit beta 3 binding protein	-0.729	0.014	Nucleus	other
RCSD1	RCSD domain containing 1	-0.729	0.0331	Other	other
CLUH	clustered mitochondria homolog	-0.729	0.0101	Cytoplasm	translation regulator
PPIH	peptidylprolyl isomerase H	-0.73	0.00902	Nucleus	enzyme
TESC	tescalcin	-0.731	0.0262	Cytoplasm	other
ARL4A	ADP ribosylation factor like GTPase 4A	-0.732	0.00581	Nucleus	enzyme
PSMC5	proteasome 26S subunit, ATPase 5	-0.732	0.0307	Nucleus	transcription regulator
THOP1	thimet oligopeptidase 1	-0.733	0.0298	Cytoplasm	peptidase
TXNRD1	thioredoxin reductase 1	-0.733	0.00795	Cytoplasm	enzyme
STK38	serine/threonine kinase 38	-0.733	0.0145	Nucleus	kinase
PFKL	phosphofructokinase, liver type	-0.734	0.0262	Cytoplasm	kinase
SLC20A1	solute carrier family 20 member 1	-0.736	0.012	Plasma Membrane	transporter
RECQL	RecQ like helicase	-0.737	0.0312	Nucleus	enzyme
GBP5	guanylate binding protein 5	-0.737	0.0157	Plasma Membrane	enzyme
AIM1	absent in melanoma 1	-0.738	0.0141	Extracellular Space	other
NUP210	nucleoporin 210	-0.738	0.00873	Nucleus	transporter
GADD45A	growth arrest and DNA damage inducible alpha	-0.738	0.0121	Nucleus	other
ACOT9	acyl-CoA thioesterase 9	-0.739	0.0105	Cytoplasm	enzyme
WDR46	WD repeat domain 46	-0.739	0.0169	Nucleus	enzyme
CHCHD2	coiled-coil-helix-coiled-coil-helix domain containing 2	-0.739	0.0106	Cytoplasm	other
TIMM13	translocase of inner mitochondrial membrane 13	-0.74	0.00634	Cytoplasm	transporter
UQCRH	ubiquinol-cytochrome c reductase hinge protein	-0.74	0.0179	Cytoplasm	enzyme
BUD31	BUD31 homolog	-0.741	0.0144	Nucleus	transcription regulator
TNF	tumor necrosis factor	-0.741	0.315	Extracellular Space	cytokine
LRRN3	leucine rich repeat neuronal 3	-0.741	0.00724	Extracellular Space	other
FH	fumarate hydratase	-0.742	0.0285	Cytoplasm	enzyme
IPO4	importin 4	-0.743	0.0269	Nucleus	transporter
HCST	hematopoietic cell signal transducer	-0.744	0.00901	Plasma Membrane	transmembrane receptor
SVIL	supervillin	-0.744	0.0168	Plasma Membrane	other
RNU4ATAC	RNA, U4atac small nuclear (U12-dependent splicing)	-0.745	0.0497	Other	other
ATP5A1	ATP synthase, H+ transporting, mitochondrial F1 complex, alpha subunit 1, cardiac muscle	-0.746	0.00946	Cytoplasm	transporter
XRCC3	X-ray repair cross complementing 3	-0.746	0.0204	Nucleus	enzyme
CTSH	cathepsin H	-0.747	0.0449	Cytoplasm	peptidase
PPP5C	protein phosphatase 5 catalytic subunit	-0.747	0.00988	Nucleus	phosphatase
TAGAP	T-cell activation RhoGTPase activating protein	-0.748	0.0377	Cytoplasm	other
GMPPB	GDP-mannose pyrophosphorylase B	-0.749	0.0102	Cytoplasm	enzyme
KATNB1	katanin regulatory subunit B1	-0.749	0.00882	Cytoplasm	enzyme
ANXA6	annexin A6	-0.749	0.00444	Plasma Membrane	ion channel
PARP1	poly(ADP-ribose) polymerase 1	-0.75	0.0158	Nucleus	enzyme
SLC39A7	solute carrier family 39 member 7	-0.75	0.00908	Plasma Membrane	transporter
DYNLT1	dynein light chain Tctex-type 1	-0.751	0.0296	Cytoplasm	other
SRXN1	sulfiredoxin 1	-0.751	0.0249	Cytoplasm	enzyme
SAT2	spermidine/spermine N1-acetyltransferase family member 2	-0.751	0.016	Plasma Membrane	enzyme
SLC25A5	solute carrier family 25 member 5	-0.752	0.00883	Cytoplasm	transporter
DDX55	DEAD-box helicase 55	-0.755	0.00789	Other	enzyme
PRDX1	peroxiredoxin 1	-0.755	0.0294	Cytoplasm	enzyme
LIG1	DNA ligase 1	-0.755	0.0283	Nucleus	enzyme
VIPR1	vasoactive intestinal peptide receptor 1	-0.755	0.0181	Plasma Membrane	G-protein coupled receptor
NDUFA1	NADH:ubiquinone oxidoreductase subunit A1	-0.756	0.0405	Cytoplasm	enzyme
CAMKK2	calcium/calmodulin dependent protein kinase kinase 2	-0.76	0.00699	Cytoplasm	kinase
SNORA5A	small nucleolar RNA, H/ACA box 5A	-0.76	0.00946	Other	other
LRP8	LDL receptor related protein 8	-0.761	0.0205	Plasma Membrane	transmembrane receptor
NUP35	nucleoporin 35	-0.761	0.00814	Nucleus	transporter
TMEM116	transmembrane protein 116	-0.761	0.0308	Other	other
HKDC1	hexokinase domain containing 1	-0.763	0.0393	Other	kinase
FAM120A	family with sequence similarity 120A	-0.763	0.0436	Cytoplasm	other
STARD4	StAR related lipid transfer domain containing 4	-0.763	0.018	Cytoplasm	transporter
HEXB	hexosaminidase subunit beta	-0.763	0.0128	Cytoplasm	enzyme
KLHL8	kelch like family member 8	-0.763	0.00543	Nucleus	other
SOAT1	sterol O-acyltransferase 1	-0.765	0.00941	Cytoplasm	enzyme
ARHGAP33	Rho GTPase activating protein 33	-0.767	0.0174	Plasma Membrane	transporter
CEP85	centrosomal protein 85	-0.768	0.00992	Nucleus	other
SAMHD1	SAM and HD domain containing deoxynucleoside triphosphate triphosphohydrolase 1	-0.768	0.00549	Nucleus	enzyme
ZC3HAV1L	zinc finger CCCH-type containing, antiviral 1 like	-0.768	0.0246	Other	other
NCR3LG1	natural killer cell cytotoxicity receptor 3 ligand 1	-0.769	0.011	Plasma Membrane	other
WDR12	WD repeat domain 12	-0.771	0.00494	Cytoplasm	other
HIST2H2AC	histone cluster 2 H2A family member c	-0.772	0.035	Nucleus	other
MANF	mesencephalic astrocyte derived neurotrophic factor	-0.773	0.00639	Extracellular Space	other
NTAN1	N-terminal asparagine amidase	-0.773	0.0352	Nucleus	enzyme
COX7B	cytochrome c oxidase subunit 7B	-0.776	0.00929	Cytoplasm	enzyme
EIF4A1	eukaryotic translation initiation factor 4A1	-0.777	0.0421	Cytoplasm	translation regulator
HIVEP3	human immunodeficiency virus type I enhancer binding protein 3	-0.777	0.0474	Nucleus	transcription regulator
HVCN1	hydrogen voltage gated channel 1	-0.778	0.0054	Plasma Membrane	ion channel
THEMIS	thymocyte selection associated	-0.779	0.0126	Cytoplasm	other
CYB561D2	cytochrome b561 family member D2	-0.779	0.00584	Other	enzyme
PRIM2	primase (DNA) subunit 2	-0.779	0.0123	Nucleus	enzyme
WDR34	WD repeat domain 34	-0.78	0.0197	Cytoplasm	other
ARL4D	ADP ribosylation factor like GTPase 4D	-0.78	0.00558	Nucleus	enzyme
PIF1	PIF1 5'-to-3' DNA helicase	-0.78	0.023	Nucleus	enzyme
POC1A	POC1 centriolar protein A	-0.783	0.043	Cytoplasm	peptidase
POLR1B	RNA polymerase I subunit B	-0.785	0.00486	Nucleus	enzyme
GBE1	1,4-alpha-glucan branching enzyme 1	-0.785	0.0158	Cytoplasm	enzyme
ZBTB32	zinc finger and BTB domain containing 32	-0.785	0.0257	Nucleus	transcription regulator
HCG27	HLA complex group 27 (non-protein coding)	-0.786	0.0102	Other	other
LRRFIP1	LRR binding FLII interacting protein 1	-0.786	0.0115	Cytoplasm	other
NCALD	neurocalcin delta	-0.786	0.00404	Cytoplasm	transporter
PIEZO1	piezo type mechanosensitive ion channel component 1	-0.788	0.00502	Cytoplasm	ion channel
POP7	POP7 homolog, ribonuclease P/MRP subunit	-0.788	0.0113	Nucleus	enzyme
ITGB2	integrin subunit beta 2	-0.789	0.0034	Plasma Membrane	transmembrane receptor
ANXA1	annexin A1	-0.789	0.00305	Plasma Membrane	enzyme
UBASH3A	ubiquitin associated and SH3 domain containing A	-0.79	0.00372	Cytoplasm	enzyme
MRPL18	mitochondrial ribosomal protein L18	-0.791	0.00433	Cytoplasm	translation regulator
ANXA2	annexin A2	-0.791	0.00825	Plasma Membrane	other
E2F1	E2F transcription factor 1	-0.792	0.03	Nucleus	transcription regulator
ST3GAL5	ST3 beta-galactoside alpha-2,3-sialyltransferase 5	-0.793	0.00508	Cytoplasm	enzyme
BCL2L15	BCL2 like 15	-0.793	0.00831	Nucleus	other
TRADD	TNFRSF1A associated via death domain	-0.793	0.00451	Cytoplasm	other
WDR62	WD repeat domain 62	-0.793	0.0144	Nucleus	other
PSMC3	proteasome 26S subunit, ATPase 3	-0.794	0.0202	Nucleus	transcription regulator
ABCB6	ATP binding cassette subfamily B member 6 (Langereis blood group)	-0.796	0.0126	Cytoplasm	transporter
NUP85	nucleoporin 85	-0.797	0.0134	Cytoplasm	other
LIMS1	LIM zinc finger domain containing 1	-0.798	0.0443	Plasma Membrane	other
LGALS1	galectin 1	-0.799	0.0154	Extracellular Space	other
TMC6	transmembrane channel like 6	-0.799	0.004	Cytoplasm	transporter
FTSJ3	FtsJ homolog 3	-0.801	0.0123	Nucleus	enzyme
MDM4	MDM4, p53 regulator	-0.801	0.00863	Nucleus	enzyme
CRYBG3	crystallin beta-gamma domain containing 3	-0.802	0.0193	Other	other
mir-515	microRNA 520c	-0.803	0.0247	Cytoplasm	microRNA
ALG5	ALG5, dolichyl-phosphate beta-glucosyltransferase	-0.804	0.00409	Cytoplasm	enzyme
LSM4	LSM4 homolog, U6 small nuclear RNA and mRNA degradation associated	-0.804	0.00467	Nucleus	other
SOCS3	suppressor of cytokine signaling 3	-0.804	0.0196	Cytoplasm	phosphatase
PRDM1	PR/SET domain 1	-0.805	0.142	Nucleus	transcription regulator
RRM1	ribonucleotide reductase catalytic subunit M1	-0.806	0.00473	Nucleus	enzyme
ANXA2P2	annexin A2 pseudogene 2	-0.808	0.0235	Cytoplasm	other
FCER1G	Fc fragment of IgE receptor Ig	-0.808	0.02	Plasma Membrane	transmembrane receptor
TBXA2R	thromboxane A2 receptor	-0.809	0.0036	Plasma Membrane	G-protein coupled receptor
PIR	pirin	-0.81	0.041	Nucleus	transcription regulator
RBL1	RB transcriptional corepressor like 1	-0.813	0.00688	Nucleus	transcription regulator
CD48	CD48 molecule	-0.813	0.048	Plasma Membrane	other
HS3ST3B1	heparan sulfate-glucosamine 3-sulfotransferase 3B1	-0.813	0.0188	Cytoplasm	enzyme
CASP7	caspase 7	-0.815	0.00307	Cytoplasm	peptidase
CNPY2	canopy FGF signaling regulator 2	-0.815	0.0115	Plasma Membrane	other
SGO1	shugoshin 1	-0.817	0.0238	Nucleus	other
GBP3	guanylate binding protein 3	-0.818	0.0232	Cytoplasm	enzyme
WEE1	WEE1 G2 checkpoint kinase	-0.818	0.0197	Nucleus	kinase
PFAS	phosphoribosylformylglycinamidine synthase	-0.818	0.00866	Cytoplasm	enzyme
RCN1	reticulocalbin 1	-0.819	0.00453	Cytoplasm	other
TTF2	transcription termination factor 2	-0.82	0.00468	Cytoplasm	transcription regulator
ZGRF1	zinc finger GRF-type containing 1	-0.821	0.00569	Other	other
SUMO2	small ubiquitin-like modifier 2	-0.822	0.0267	Nucleus	enzyme
CENPA	centromere protein A	-0.822	0.0409	Nucleus	other
AQP3	aquaporin 3 (Gill blood group)	-0.823	0.0051	Plasma Membrane	transporter
SNAI3	snail family transcriptional repressor 3	-0.823	0.0345	Nucleus	transcription regulator
mir-644	microRNA 644a	-0.824	0.0146	Cytoplasm	microRNA
ASNS	asparagine synthetase (glutamine-hydrolyzing)	-0.825	0.0104	Cytoplasm	enzyme
SELENOI	selenoprotein I	-0.825	0.00621	Cytoplasm	enzyme
NDUFAB1	NADH:ubiquinone oxidoreductase subunit AB1	-0.827	0.0195	Cytoplasm	enzyme
OSTC	oligosaccharyltransferase complex non-catalytic subunit	-0.827	0.00299	Cytoplasm	enzyme
ARHGEF39	Rho guanine nucleotide exchange factor 39	-0.828	0.0144	Plasma Membrane	other
ARSG	arylsulfatase G	-0.828	0.0051	Cytoplasm	enzyme
ATPIF1	ATPase inhibitory factor 1	-0.828	0.0181	Cytoplasm	other
NOP14	NOP14 nucleolar protein	-0.83	0.00384	Nucleus	other
FLNB	filamin B	-0.83	0.0141	Cytoplasm	other
UBE2Q2	ubiquitin conjugating enzyme E2 Q2	-0.831	0.0253	Other	enzyme
PDCD5	programmed cell death 5	-0.832	0.0126	Nucleus	other
TIAM1	T-cell lymphoma invasion and metastasis 1	-0.832	0.00265	Cytoplasm	other
YBX3	Y-box binding protein 3	-0.834	0.0022	Nucleus	transcription regulator
RUVBL1	RuvB like AAA ATPase 1	-0.834	0.0111	Nucleus	transcription regulator
MRPL13	mitochondrial ribosomal protein L13	-0.836	0.00629	Cytoplasm	other
RASSF3	Ras association domain family member 3	-0.837	0.00443	Other	other
SUN2	Sad1 and UNC84 domain containing 2	-0.839	0.00251	Nucleus	other
GAB2	GRB2 associated binding protein 2	-0.839	0.0151	Cytoplasm	other
HYOU1	hypoxia up-regulated 1	-0.839	0.00331	Cytoplasm	other
ERI2	ERI1 exoribonuclease family member 2	-0.84	0.0403	Other	other
SERINC5	serine incorporator 5	-0.84	0.00417	Plasma Membrane	transporter
PARP8	poly(ADP-ribose) polymerase family member 8	-0.841	0.0311	Other	other
NUP205	nucleoporin 205	-0.841	0.0106	Nucleus	other
HIST1H3I	histone cluster 1 H3 family member i	-0.842	0.0126	Nucleus	other
PDIA4	protein disulfide isomerase family A member 4	-0.842	0.00241	Cytoplasm	enzyme
PXMP2	peroxisomal membrane protein 2	-0.842	0.0212	Cytoplasm	other
GPR150	G protein-coupled receptor 150	-0.843	0.0131	Plasma Membrane	G-protein coupled receptor
RCBTB2	RCC1 and BTB domain containing protein 2	-0.843	0.0431	Cytoplasm	other
KIF18B	kinesin family member 18B	-0.843	0.0259	Cytoplasm	other
TERC	telomerase RNA component	-0.843	0.00995	Nucleus	other
TRIM47	tripartite motif containing 47	-0.844	0.00411	Cytoplasm	other
mir-31	microRNA 31	-0.846	0.0156	Cytoplasm	microRNA
CENPH	centromere protein H	-0.846	0.0223	Nucleus	other
POLD2	DNA polymerase delta 2, accessory subunit	-0.847	0.00326	Nucleus	enzyme
TROAP	trophinin associated protein	-0.847	0.0201	Cytoplasm	peptidase
CNN2	calponin 2	-0.848	0.00202	Cytoplasm	other
SLC2A1	solute carrier family 2 member 1	-0.849	0.00504	Plasma Membrane	transporter
RPA3	replication protein A3	-0.849	0.00379	Nucleus	other
MT1X	metallothionein 1X	-0.851	0.00727	Other	other
EMP3	epithelial membrane protein 3	-0.852	0.00286	Plasma Membrane	other
GUSB	glucuronidase beta	-0.853	0.0264	Cytoplasm	enzyme
PCGF6	polycomb group ring finger 6	-0.855	0.0398	Nucleus	transcription regulator
TUFM	Tu translation elongation factor, mitochondrial	-0.856	0.00488	Cytoplasm	translation regulator
LRRC59	leucine rich repeat containing 59	-0.857	0.0129	Cytoplasm	other
CCNA2	cyclin A2	-0.858	0.0213	Nucleus	other
EBNA1BP2	EBNA1 binding protein 2	-0.858	0.0162	Nucleus	other
XBP1	X-box binding protein 1	-0.859	0.0405	Nucleus	transcription regulator
CCDC167	coiled-coil domain containing 167	-0.86	0.0295	Other	other
DNMT1	DNA methyltransferase 1	-0.861	0.0113	Nucleus	enzyme
HNRNPF	heterogeneous nuclear ribonucleoprotein F	-0.863	0.00232	Nucleus	other
EIF4E3	eukaryotic translation initiation factor 4E family member 3	-0.863	0.00496	Cytoplasm	translation regulator
NF2	neurofibromin 2	-0.864	0.00437	Plasma Membrane	other
NHP2	NHP2 ribonucleoprotein	-0.864	0.00255	Nucleus	other
MORC2	MORC family CW-type zinc finger 2	-0.864	0.0122	Nucleus	other
H2AFX	H2A histone family member X	-0.864	0.0155	Nucleus	transcription regulator
BAK1	BCL2 antagonist/killer 1	-0.867	0.00315	Cytoplasm	other
IL13	interleukin 13	-0.867	0.0475	Extracellular Space	cytokine
POLA2	DNA polymerase alpha 2, accessory subunit	-0.867	0.0149	Nucleus	enzyme
MCM6	minichromosome maintenance complex component 6	-0.867	0.0195	Nucleus	enzyme
ABRACL	ABRA C-terminal like	-0.868	0.0223	Other	other
PHGDH	phosphoglycerate dehydrogenase	-0.87	0.0023	Cytoplasm	enzyme
CCNA1	cyclin A1	-0.87	0.0157	Nucleus	other
RNF125	ring finger protein 125	-0.872	0.00464	Cytoplasm	enzyme
HACD4	3-hydroxyacyl-CoA dehydratase 4	-0.873	0.0156	Cytoplasm	enzyme
PPIF	peptidylprolyl isomerase F	-0.873	0.00711	Cytoplasm	enzyme
HENMT1	HEN1 methyltransferase homolog 1	-0.873	0.00464	Other	enzyme
C17orf53	chromosome 17 open reading frame 53	-0.873	0.00828	Other	other
AGPAT4	1-acylglycerol-3-phosphate O-acyltransferase 4	-0.873	0.0104	Cytoplasm	enzyme
XYLB	xylulokinase	-0.873	0.0212	Cytoplasm	kinase
ARHGEF11	Rho guanine nucleotide exchange factor 11	-0.874	0.00316	Cytoplasm	other
NCAPD3	non-SMC condensin II complex subunit D3	-0.875	0.00951	Nucleus	other
ABCD2	ATP binding cassette subfamily D member 2	-0.877	0.00429	Cytoplasm	transporter
FANCB	Fanconi anemia complementation group B	-0.879	0.02	Nucleus	other
SNRPD1	small nuclear ribonucleoprotein D1 polypeptide	-0.88	0.00799	Nucleus	other
ASF1B	anti-silencing function 1B histone chaperone	-0.88	0.0171	Nucleus	other
TMEM126A	transmembrane protein 126A	-0.881	0.0295	Cytoplasm	other
CHEK2	checkpoint kinase 2	-0.881	0.00604	Nucleus	kinase
PRIM1	primase (DNA) subunit 1	-0.883	0.0105	Nucleus	enzyme
TXNIP	thioredoxin interacting protein	-0.883	0.0114	Cytoplasm	other
FOCAD	focadhesin	-0.884	0.0338	Plasma Membrane	other
METTL1	methyltransferase like 1	-0.884	0.00976	Nucleus	enzyme
QPRT	quinolinate phosphoribosyltransferase	-0.884	0.0214	Cytoplasm	enzyme
E2F8	E2F transcription factor 8	-0.885	0.0182	Nucleus	transcription regulator
PNP	purine nucleoside phosphorylase	-0.885	0.00324	Nucleus	enzyme
HDAC1	histone deacetylase 1	-0.886	0.0095	Nucleus	transcription regulator
POLE2	DNA polymerase epsilon 2, accessory subunit	-0.886	0.0183	Nucleus	enzyme
MSH2	mutS homolog 2	-0.886	0.0143	Nucleus	enzyme
CD300A	CD300a molecule	-0.889	0.00235	Plasma Membrane	transmembrane receptor
KIF22	kinesin family member 22	-0.89	0.00388	Nucleus	other
NOP16	NOP16 nucleolar protein	-0.892	0.00254	Nucleus	other
TUBGCP3	tubulin gamma complex associated protein 3	-0.892	0.00475	Cytoplasm	other
HMBS	hydroxymethylbilane synthase	-0.894	0.00251	Cytoplasm	enzyme
XRCC2	X-ray repair cross complementing 2	-0.894	0.0107	Nucleus	enzyme
ITM2A	integral membrane protein 2A	-0.895	0.00672	Plasma Membrane	other
E2F7	E2F transcription factor 7	-0.895	0.0332	Nucleus	transcription regulator
NBEAL2	neurobeachin like 2	-0.898	0.00183	Cytoplasm	other
ERMP1	endoplasmic reticulum metallopeptidase 1	-0.899	0.00417	Cytoplasm	other
ARHGEF18	Rho/Rac guanine nucleotide exchange factor 18	-0.9	0.00202	Cytoplasm	other
NOD2	nucleotide binding oligomerization domain containing 2	-0.901	0.0224	Cytoplasm	other
HAUS4	HAUS augmin like complex subunit 4	-0.902	0.00891	Cytoplasm	other
ILDR2	immunoglobulin like domain containing receptor 2	-0.902	0.0114	Other	other
UNG	uracil DNA glycosylase	-0.904	0.0408	Nucleus	enzyme
POLR2J	RNA polymerase II subunit J	-0.905	0.00499	Nucleus	enzyme
TALDO1	transaldolase 1	-0.905	0.00393	Cytoplasm	enzyme
CCT7	chaperonin containing TCP1 subunit 7	-0.906	0.0118	Cytoplasm	other
SRGAP2	SLIT-ROBO Rho GTPase activating protein 2	-0.906	0.0416	Cytoplasm	other
TIMP1	TIMP metallopeptidase inhibitor 1	-0.907	0.0322	Extracellular Space	cytokine
BRCA1	BRCA1, DNA repair associated	-0.908	0.0288	Nucleus	transcription regulator
KEAP1	kelch like ECH associated protein 1	-0.908	0.0256	Cytoplasm	transcription regulator
HIST2H2BE	histone cluster 2 H2B family member e	-0.91	0.0483	Nucleus	other
PAICS	phosphoribosylaminoimidazole carboxylase and phosphoribosylaminoimidazolesuccinocarboxamide synthase	-0.911	0.00504	Cytoplasm	enzyme
DDIT4	DNA damage inducible transcript 4	-0.912	0.0101	Cytoplasm	other
PSMD14	proteasome 26S subunit, non-ATPase 14	-0.913	0.012	Cytoplasm	peptidase
HIST1H2AC	histone cluster 1 H2A family member c	-0.913	0.0304	Nucleus	other
IFITM3	interferon induced transmembrane protein 3	-0.914	0.0468	Plasma Membrane	other
POLA1	DNA polymerase alpha 1, catalytic subunit	-0.916	0.0173	Nucleus	enzyme
CCT5	chaperonin containing TCP1 subunit 5	-0.917	0.00403	Cytoplasm	other
GIMAP6	GTPase, IMAP family member 6	-0.917	0.00324	Cytoplasm	other
HN1	hematological and neurological expressed 1	-0.919	0.00457	Nucleus	other
AP2S1	adaptor related protein complex 2 sigma 1 subunit	-0.92	0.00374	Cytoplasm	transporter
KIF24	kinesin family member 24	-0.921	0.0316	Cytoplasm	other
ARHGEF5	Rho guanine nucleotide exchange factor 5	-0.922	0.00238	Cytoplasm	other
CDK4	cyclin dependent kinase 4	-0.924	0.00667	Nucleus	kinase
PSMB10	proteasome subunit beta 10	-0.925	0.00221	Cytoplasm	peptidase
DTL	denticleless E3 ubiquitin protein ligase homolog	-0.926	0.0205	Nucleus	other
PLEKHG3	pleckstrin homology and RhoGEF domain containing G3	-0.926	0.0026	Other	other
H2AFZ	H2A histone family member Z	-0.926	0.0234	Nucleus	other
C3AR1	complement C3a receptor 1	-0.928	0.0077	Plasma Membrane	G-protein coupled receptor
HIST2H4B	histone cluster 2 H4 family member b	-0.929	0.0108	Nucleus	other
RPE	ribulose-5-phosphate-3-epimerase	-0.929	0.00785	Cytoplasm	enzyme
PKMYT1	protein kinase, membrane associated tyrosine/threonine 1	-0.929	0.0068	Cytoplasm	kinase
GTSE1	G2 and S-phase expressed 1	-0.931	0.0273	Cytoplasm	other
BUB1B	BUB1 mitotic checkpoint serine/threonine kinase B	-0.932	0.0102	Nucleus	kinase
HIST1H2BJ	histone cluster 1 H2B family member j	-0.932	0.0264	Nucleus	other
RRM2	ribonucleotide reductase regulatory subunit M2	-0.933	0.0106	Nucleus	enzyme
CCL4L1/CCL4L2	C-C motif chemokine ligand 4 like 1	-0.935	0.0194	Plasma Membrane	other
S100P	S100 calcium binding protein P	-0.935	0.00232	Cytoplasm	other
CENPX	centromere protein X	-0.939	0.0261	Nucleus	other
RNF149	ring finger protein 149	-0.939	0.0182	Cytoplasm	enzyme
EBPL	emopamil binding protein like	-0.939	0.00115	Cytoplasm	enzyme
ODC1	ornithine decarboxylase 1	-0.941	0.00513	Cytoplasm	enzyme
HIST1H2AL	histone cluster 1 H2A family member l	-0.942	0.00252	Nucleus	other
CCDC65	coiled-coil domain containing 65	-0.944	0.0102	Other	other
FAM65B	family with sequence similarity 65 member B	-0.946	0.0029	Cytoplasm	other
NEK2	NIMA related kinase 2	-0.947	0.0153	Cytoplasm	kinase
UBXN8	UBX domain protein 8	-0.947	0.00178	Cytoplasm	other
IMPDH2	inosine monophosphate dehydrogenase 2	-0.948	0.00319	Cytoplasm	enzyme
TPP2	tripeptidyl peptidase 2	-0.951	0.00225	Cytoplasm	peptidase
DOK2	docking protein 2	-0.951	0.00594	Plasma Membrane	other
NOP56	NOP56 ribonucleoprotein	-0.953	0.00289	Nucleus	other
ENOSF1	enolase superfamily member 1	-0.955	0.00441	Other	enzyme
ACAT2	acetyl-CoA acetyltransferase 2	-0.956	0.00916	Cytoplasm	enzyme
MCM5	minichromosome maintenance complex component 5	-0.957	0.0269	Nucleus	enzyme
CDCA5	cell division cycle associated 5	-0.958	0.0124	Cytoplasm	other
STIL	SCL/TAL1 interrupting locus	-0.964	0.0171	Nucleus	other
WDR4	WD repeat domain 4	-0.964	0.0017	Nucleus	other
TMPO	thymopoietin	-0.965	0.0248	Nucleus	other
CCNE2	cyclin E2	-0.966	0.011	Nucleus	other
UBC	ubiquitin C	-0.968	0.0166	Cytoplasm	enzyme
HIST2H2AA3/HIST2H2AA4	histone cluster 2 H2A family member a3	-0.969	0.0126	Nucleus	other
HIST1H4L	histone cluster 1 H4 family member l	-0.97	0.0172	Nucleus	other
CSF2	colony stimulating factor 2	-0.973	0.0424	Extracellular Space	cytokine
LRRC8C	leucine rich repeat containing 8 family member C	-0.973	0.0229	Plasma Membrane	ion channel
C10orf54	chromosome 10 open reading frame 54	-0.975	0.00412	Plasma Membrane	other
KIF15	kinesin family member 15	-0.975	0.029	Nucleus	other
SFXN2	sideroflexin 2	-0.975	0.00442	Cytoplasm	transporter
CHEK1	checkpoint kinase 1	-0.977	0.00232	Nucleus	kinase
LMO4	LIM domain only 4	-0.977	0.00232	Nucleus	transcription regulator
CDC20	cell division cycle 20	-0.979	0.0301	Nucleus	other
MRPL58	mitochondrial ribosomal protein L58	-0.979	0.00707	Cytoplasm	enzyme
NUSAP1	nucleolar and spindle associated protein 1	-0.98	0.024	Nucleus	other
ESYT1	extended synaptotagmin 1	-0.98	0.00092	Cytoplasm	other
TAF5	TATA-box binding protein associated factor 5	-0.982	0.00598	Nucleus	transcription regulator
HBEGF	heparin binding EGF like growth factor	-0.984	0.0189	Extracellular Space	growth factor
KLF8	Kruppel like factor 8	-0.986	0.00141	Nucleus	other
BRIP1	BRCA1 interacting protein C-terminal helicase 1	-0.987	0.013	Nucleus	enzyme
HIST1H4J	histone cluster 1 H4 family member j	-0.989	0.00893	Nucleus	other
S100A4	S100 calcium binding protein A4	-0.989	0.00364	Cytoplasm	other
MCM4	minichromosome maintenance complex component 4	-0.99	0.015	Nucleus	enzyme
RAB37	RAB37, member RAS oncogene family	-0.99	0.0012	Cytoplasm	enzyme
GINS3	GINS complex subunit 3	-0.992	0.00564	Nucleus	other
UHRF1	ubiquitin like with PHD and ring finger domains 1	-0.992	0.0241	Nucleus	transcription regulator
TRAP1	TNF receptor associated protein 1	-0.993	0.00365	Cytoplasm	enzyme
SHMT1	serine hydroxymethyltransferase 1	-0.994	0.0146	Cytoplasm	enzyme
SREBF1	sterol regulatory element binding transcription factor 1	-0.994	0.00229	Nucleus	transcription regulator
PLK1	polo like kinase 1	-0.994	0.0211	Nucleus	kinase
PXN	paxillin	-0.998	0.0137	Cytoplasm	other
KNTC1	kinetochore associated 1	-0.999	0.00844	Nucleus	other
SPTBN1	spectrin beta, non-erythrocytic 1	-1	0.0042	Plasma Membrane	other
GALM	galactose mutarotase	-1	0.0107	Cytoplasm	enzyme
LIME1	Lck interacting transmembrane adaptor 1	-1.006	0.00145	Extracellular Space	other
BFSP1	beaded filament structural protein 1	-1.007	0.000585	Cytoplasm	enzyme
ORC6	origin recognition complex subunit 6	-1.008	0.00446	Nucleus	other
UBE2C	ubiquitin conjugating enzyme E2 C	-1.009	0.00672	Cytoplasm	enzyme
MYBL2	MYB proto-oncogene like 2	-1.009	0.0128	Nucleus	transcription regulator
RFC5	replication factor C subunit 5	-1.009	0.00557	Nucleus	enzyme
GRK6	G protein-coupled receptor kinase 6	-1.01	0.000724	Plasma Membrane	kinase
SSRP1	structure specific recognition protein 1	-1.011	0.00318	Nucleus	other
GLA	galactosidase alpha	-1.011	0.0177	Cytoplasm	enzyme
TGFBR3	transforming growth factor beta receptor 3	-1.011	0.000751	Plasma Membrane	kinase
CA5B	carbonic anhydrase 5B	-1.012	0.000954	Cytoplasm	enzyme
BUB1	BUB1 mitotic checkpoint serine/threonine kinase	-1.013	0.0144	Nucleus	kinase
ITGB7	integrin subunit beta 7	-1.013	0.00108	Plasma Membrane	transmembrane receptor
CALML4	calmodulin like 4	-1.014	0.00868	Other	other
NUCKS1	nuclear casein kinase and cyclin dependent kinase substrate 1	-1.014	0.0367	Nucleus	kinase
CAPN2	calpain 2	-1.014	0.000573	Cytoplasm	peptidase
CDK1	cyclin dependent kinase 1	-1.015	0.0127	Nucleus	kinase
SNORD3A	small nucleolar RNA, C/D box 3A	-1.015	0.00363	Other	other
SLC7A5	solute carrier family 7 member 5	-1.015	0.00718	Plasma Membrane	transporter
ARHGAP11A	Rho GTPase activating protein 11A	-1.016	0.0303	Cytoplasm	other
SLC38A5	solute carrier family 38 member 5	-1.018	0.00115	Plasma Membrane	transporter
ZWILCH	zwilch kinetochore protein	-1.019	0.0197	Nucleus	other
HIST1H4C	histone cluster 1 H4 family member c	-1.025	0.0318	Nucleus	other
CLSTN1	calsyntenin 1	-1.026	0.000536	Plasma Membrane	other
CCT8	chaperonin containing TCP1 subunit 8	-1.029	0.00108	Cytoplasm	enzyme
MCOLN2	mucolipin 2	-1.03	0.00703	Plasma Membrane	ion channel
RNASEH2A	ribonuclease H2 subunit A	-1.033	0.0232	Nucleus	enzyme
HOMER2	homer scaffolding protein 2	-1.036	0.0143	Plasma Membrane	other
RASSF1	Ras association domain family member 1	-1.037	0.0133	Nucleus	other
CDKN2C	cyclin dependent kinase inhibitor 2C	-1.038	0.00734	Nucleus	transcription regulator
MINA	MYC induced nuclear antigen	-1.039	0.00237	Nucleus	other
OSBPL3	oxysterol binding protein like 3	-1.039	0.00184	Cytoplasm	other
OSTF1	osteoclast stimulating factor 1	-1.041	0.00377	Nucleus	transcription regulator
CKS2	CDC28 protein kinase regulatory subunit 2	-1.044	0.0559	Other	kinase
ATAD5	ATPase family, AAA domain containing 5	-1.045	0.00157	Extracellular Space	other
NFIL3	nuclear factor, interleukin 3 regulated	-1.046	0.0183	Nucleus	transcription regulator
RUVBL2	RuvB like AAA ATPase 2	-1.049	0.00194	Nucleus	transcription regulator
TRIAP1	TP53 regulated inhibitor of apoptosis 1	-1.05	0.00352	Cytoplasm	other
KLF3	Kruppel like factor 3	-1.051	0.0153	Nucleus	transcription regulator
SLC1A5	solute carrier family 1 member 5	-1.052	0.00657	Plasma Membrane	transporter
EMP1	epithelial membrane protein 1	-1.052	0.00246	Plasma Membrane	other
RFC4	replication factor C subunit 4	-1.052	0.0183	Nucleus	other
AUNIP	aurora kinase A and ninein interacting protein	-1.054	0.00325	Cytoplasm	other
ECT2	epithelial cell transforming 2	-1.055	0.0169	Cytoplasm	other
APOL1	apolipoprotein L1	-1.056	0.00435	Extracellular Space	transporter
HJURP	Holliday junction recognition protein	-1.061	0.01	Nucleus	other
TPX2	TPX2, microtubule nucleation factor	-1.062	0.0205	Nucleus	other
SND1	staphylococcal nuclease and tudor domain containing 1	-1.063	0.00129	Nucleus	enzyme
KIF11	kinesin family member 11	-1.066	0.01	Nucleus	other
CD69	CD69 molecule	-1.066	0.021	Plasma Membrane	transmembrane receptor
DHRS13	dehydrogenase/reductase 13	-1.068	0.0148	Other	enzyme
PRF1	perforin 1	-1.068	0.0107	Cytoplasm	transporter
MKI67	marker of proliferation Ki-67	-1.07	0.0127	Nucleus	other
CD52	CD52 molecule	-1.072	0.000979	Plasma Membrane	other
NUDT15	nudix hydrolase 15	-1.075	0.00176	Cytoplasm	phosphatase
CLPTM1L	CLPTM1 like	-1.076	0.000976	Other	other
HIST3H2A	histone cluster 3 H2A	-1.077	0.0178	Nucleus	other
KIF23	kinesin family member 23	-1.079	0.0147	Cytoplasm	other
S1PR4	sphingosine-1-phosphate receptor 4	-1.082	0.00123	Plasma Membrane	G-protein coupled receptor
mir-33	microRNA 33b	-1.082	0.0445	Cytoplasm	microRNA
EME1	essential meiotic structure-specific endonuclease 1	-1.084	0.00436	Nucleus	enzyme
FOXM1	forkhead box M1	-1.085	0.0031	Nucleus	transcription regulator
DLGAP5	DLG associated protein 5	-1.085	0.0298	Nucleus	phosphatase
HMMR	hyaluronan mediated motility receptor	-1.085	0.00367	Plasma Membrane	transmembrane receptor
SS18L2	SS18 like 2	-1.085	0.00274	Other	other
RASA4B	RAS p21 protein activator 4B	-1.088	0.00831	Other	other
PRR11	proline rich 11	-1.091	0.00604	Other	other
RAP2B	RAP2B, member of RAS oncogene family	-1.095	0.000485	Plasma Membrane	enzyme
CCNE1	cyclin E1	-1.096	0.0252	Nucleus	transcription regulator
BZW2	basic leucine zipper and W2 domains 2	-1.096	0.000467	Cytoplasm	translation regulator
NRROS	negative regulator of reactive oxygen species	-1.098	0.00136	Cytoplasm	other
NDC1	NDC1 transmembrane nucleoporin	-1.099	0.0033	Nucleus	other
NCR3	natural cytotoxicity triggering receptor 3	-1.1	0.00078	Plasma Membrane	transmembrane receptor
GBP1	guanylate binding protein 1	-1.101	0.0034	Cytoplasm	enzyme
MND1	meiotic nuclear divisions 1	-1.102	0.00862	Nucleus	other
IRF1	interferon regulatory factor 1	-1.104	0.000706	Nucleus	transcription regulator
MRPL12	mitochondrial ribosomal protein L12	-1.108	0.00475	Cytoplasm	other
GIMAP4	GTPase, IMAP family member 4	-1.108	0.00259	Nucleus	other
C12orf75	chromosome 12 open reading frame 75	-1.109	0.00458	Other	other
GGH	gamma-glutamyl hydrolase	-1.11	0.00577	Cytoplasm	peptidase
UBE2T	ubiquitin conjugating enzyme E2 T	-1.115	0.00342	Nucleus	enzyme
PRC1	protein regulator of cytokinesis 1	-1.115	0.0115	Nucleus	other
HAUS8	HAUS augmin like complex subunit 8	-1.116	0.00244	Cytoplasm	other
MCM3	minichromosome maintenance complex component 3	-1.116	0.00879	Nucleus	enzyme
PDIA5	protein disulfide isomerase family A member 5	-1.118	0.00124	Cytoplasm	enzyme
TACC3	transforming acidic coiled-coil containing protein 3	-1.119	0.00441	Nucleus	other
ANLN	anillin actin binding protein	-1.123	0.0218	Cytoplasm	other
RCC1	regulator of chromosome condensation 1	-1.126	0.00112	Cytoplasm	other
NUP160	nucleoporin 160	-1.127	0.00119	Nucleus	transporter
HIST1H2BL	histone cluster 1 H2B family member l	-1.129	0.00726	Nucleus	other
CHAF1A	chromatin assembly factor 1 subunit A	-1.132	0.00405	Nucleus	other
EBP	emopamil binding protein (sterol isomerase)	-1.132	0.000658	Cytoplasm	enzyme
CDT1	chromatin licensing and DNA replication factor 1	-1.133	0.00433	Nucleus	other
SKA1	spindle and kinetochore associated complex subunit 1	-1.133	0.0139	Nucleus	other
[truncated: 230 more rows]
