# Supplementary material for: A DAP5/eIF3d alternate mRNA translation mechanism promotes differentiation and immune suppression by human regulatory T cells
Source: Nat Commun. 2021 Nov 30;12:6979. doi: 10.1038/s41467-021-27087-w (PMC8632918; doi:10.1038/s41467-021-27087-w)
Supplement: Supplementary file 8 — Supplementary Data 5 [file 41467_2021_27087_MOESM8_ESM.xlsx]

## Sheet: Sheet1
Supplementary Data 5: TGFb treatment - Translatome
Symbol	Entrez Gene Name	Log2	P-value	Location	Type(s)
SPON1	spondin 1	3.814	5.63e-09	Extracellular Space	other
MMP2	matrix metallopeptidase 2	3.429	1.82e-06	Extracellular Space	peptidase
CHRNA6	cholinergic receptor nicotinic alpha 6 subunit	2.991	0.000197	Plasma Membrane	transmembrane receptor
ITGAE	integrin subunit alpha E	2.847	0.00507	Plasma Membrane	other
PRICKLE1	prickle planar cell polarity protein 1	2.671	1.07e-06	Nucleus	other
CAMSAP2	calmodulin regulated spectrin associated protein family member 2	2.629	3.2e-06	Other	other
CD101	CD101 molecule	2.603	1.41e-06	Plasma Membrane	other
SIAH3	siah E3 ubiquitin protein ligase family member 3	2.556	3.36e-06	Cytoplasm	other
FNBP1L	formin binding protein 1 like	2.392	1.15e-06	Cytoplasm	other
LPCAT2	lysophosphatidylcholine acyltransferase 2	2.325	1.53e-06	Cytoplasm	enzyme
CTSL	cathepsin L	2.312	0.000159	Cytoplasm	peptidase
DACH1	dachshund family transcription factor 1	2.253	0.000411	Nucleus	transcription regulator
PTCHD1	patched domain containing 1	2.242	3.3e-05	Plasma Membrane	other
CYP7B1	cytochrome P450 family 7 subfamily B member 1	2.217	0.00979	Cytoplasm	enzyme
SLC14A1	solute carrier family 14 member 1 (Kidd blood group)	2.215	3.06e-05	Plasma Membrane	transporter
PLEK2	pleckstrin 2	2.153	0.000608	Other	other
CYTH3	cytohesin 3	2.139	3.28e-05	Cytoplasm	other
CYP1A1	cytochrome P450 family 1 subfamily A member 1	2.137	0.000362	Cytoplasm	enzyme
FOXP3	forkhead box P3	2.12	1.03e-06	Nucleus	transcription regulator
PTK2	protein tyrosine kinase 2	2.109	5.2e-05	Cytoplasm	kinase
DNAJC12	DnaJ heat shock protein family (Hsp40) member C12	2.089	0.000609	Other	other
GPR157	G protein-coupled receptor 157	2.048	2.32e-05	Plasma Membrane	G-protein coupled receptor
STRIP2	striatin interacting protein 2	2.046	0.000122	Cytoplasm	other
CLIC3	chloride intracellular channel 3	2.033	7.06e-06	Nucleus	ion channel
TPST1	tyrosylprotein sulfotransferase 1	1.943	0.000118	Cytoplasm	enzyme
CDH1	cadherin 1	1.897	0.00435	Plasma Membrane	other
FCRL4	Fc receptor like 4	1.895	0.00192	Cytoplasm	other
RAB31	RAB31, member RAS oncogene family	1.845	0.104	Cytoplasm	enzyme
PTGFRN	prostaglandin F2 receptor inhibitor	1.844	3.66e-05	Plasma Membrane	other
JUN	Jun proto-oncogene, AP-1 transcription factor subunit	1.83	1.05e-05	Nucleus	transcription regulator
ADD2	adducin 2	1.808	0.00349	Cytoplasm	other
CHST15	carbohydrate sulfotransferase 15	1.776	0.00638	Plasma Membrane	enzyme
CCR4	C-C motif chemokine receptor 4	1.763	0.000116	Plasma Membrane	G-protein coupled receptor
RYR1	ryanodine receptor 1	1.73	0.00039	Cytoplasm	ion channel
PFKFB3	6-phosphofructo-2-kinase/fructose-2,6-biphosphatase 3	1.714	8.89e-05	Cytoplasm	kinase
RHOU	ras homolog family member U	1.71	0.0151	Cytoplasm	enzyme
TGFBI	transforming growth factor beta induced	1.704	0.000112	Extracellular Space	other
VASH1	vasohibin 1	1.671	0.000254	Extracellular Space	other
C1orf106	chromosome 1 open reading frame 106	1.649	3.26e-05	Other	other
MAGED2	MAGE family member D2	1.628	0.000149	Plasma Membrane	other
TOX2	TOX high mobility group box family member 2	1.623	0.00222	Nucleus	transcription regulator
RGS16	regulator of G-protein signaling 16	1.615	0.00154	Cytoplasm	other
QPCT	glutaminyl-peptide cyclotransferase	1.592	0.00011	Cytoplasm	enzyme
RBPMS	RNA binding protein with multiple splicing	1.567	0.0061	Cytoplasm	transcription regulator
mir-548	microRNA 579	1.562	0.000308	Cytoplasm	microRNA
IL18RAP	interleukin 18 receptor accessory protein	1.547	0.000164	Plasma Membrane	transmembrane receptor
RGS1	regulator of G-protein signaling 1	1.529	0.00171	Plasma Membrane	other
CSPG5	chondroitin sulfate proteoglycan 5	1.518	0.000103	Extracellular Space	growth factor
BEX1	brain expressed X-linked 1	1.515	0.000762	Other	other
TGFB1I1	transforming growth factor beta 1 induced transcript 1	1.509	0.00156	Nucleus	transcription regulator
INPP5F	inositol polyphosphate-5-phosphatase F	1.504	0.0011	Plasma Membrane	phosphatase
MYO7A	myosin VIIA	1.495	0.000372	Cytoplasm	enzyme
PLCL1	phospholipase C like 1	1.475	0.000891	Cytoplasm	enzyme
PMEPA1	prostate transmembrane protein, androgen induced 1	1.474	4.77e-05	Plasma Membrane	other
SUOX	sulfite oxidase	1.471	0.0164	Cytoplasm	enzyme
DSG2	desmoglein 2	1.466	0.0135	Plasma Membrane	other
FARP1	FERM, ARH/RhoGEF and pleckstrin domain protein 1	1.465	7.99e-05	Plasma Membrane	other
KIF5A	kinesin family member 5A	1.462	5.4e-05	Cytoplasm	transporter
ATRNL1	attractin like 1	1.432	5.17e-05	Other	other
CD24	CD24 molecule	1.427	0.00308	Plasma Membrane	other
TRPC3	transient receptor potential cation channel subfamily C member 3	1.424	0.000418	Plasma Membrane	ion channel
CACNA1C	calcium voltage-gated channel subunit alpha1 C	1.412	0.0103	Plasma Membrane	ion channel
AHCYL2	adenosylhomocysteinase like 2	1.408	5.49e-05	Other	enzyme
LETM2	leucine zipper and EF-hand containing transmembrane protein 2	1.407	0.00456	Other	other
LDLRAD4	low density lipoprotein receptor class A domain containing 4	1.399	0.000144	Cytoplasm	other
BMPR2	bone morphogenetic protein receptor type 2	1.385	0.00061	Plasma Membrane	kinase
DIXDC1	DIX domain containing 1	1.377	0.000143	Cytoplasm	other
CD200	CD200 molecule	1.376	0.00151	Plasma Membrane	other
CRISPLD1	cysteine rich secretory protein LCCL domain containing 1	1.369	0.0146	Cytoplasm	other
TIAM2	T-cell lymphoma invasion and metastasis 2	1.366	0.000205	Cytoplasm	enzyme
IL6R	interleukin 6 receptor	1.365	0.00226	Plasma Membrane	transmembrane receptor
CSRP2	cysteine and glycine rich protein 2	1.36	0.0303	Nucleus	other
CTLA4	cytotoxic T-lymphocyte associated protein 4	1.351	0.00283	Plasma Membrane	transmembrane receptor
MEOX1	mesenchyme homeobox 1	1.316	0.0236	Nucleus	transcription regulator
SEMA7A	semaphorin 7A (John Milton Hagen blood group)	1.313	0.000529	Plasma Membrane	transmembrane receptor
FAM174B	family with sequence similarity 174 member B	1.309	0.000347	Other	other
MYO5B	myosin VB	1.308	0.000152	Cytoplasm	enzyme
MYO1D	myosin ID	1.306	0.00112	Cytoplasm	other
EVA1C	eva-1 homolog C	1.3	0.00014	Other	other
BMF	Bcl2 modifying factor	1.296	0.0297	Cytoplasm	other
ZBED2	zinc finger BED-type containing 2	1.29	0.0051	Other	other
ACSM3	acyl-CoA synthetase medium-chain family member 3	1.281	0.000252	Cytoplasm	enzyme
MUM1	melanoma associated antigen (mutated) 1	1.261	0.000605	Nucleus	other
BCL6	B-cell CLL/lymphoma 6	1.252	0.00105	Nucleus	transcription regulator
FLVCR2	feline leukemia virus subgroup C cellular receptor family member 2	1.239	0.00126	Plasma Membrane	transporter
TSPAN33	tetraspanin 33	1.228	0.0153	Plasma Membrane	other
LRRC2	leucine rich repeat containing 2	1.219	0.0371	Other	other
COL6A3	collagen type VI alpha 3 chain	1.212	0.000762	Extracellular Space	other
SH3RF1	SH3 domain containing ring finger 1	1.202	0.00728	Cytoplasm	other
FSD1	fibronectin type III and SPRY domain containing 1	1.199	0.000855	Cytoplasm	other
LMCD1	LIM and cysteine rich domains 1	1.198	0.00109	Cytoplasm	transcription regulator
MYL9	myosin light chain 9	1.196	0.00473	Cytoplasm	other
CTSLP2	cathepsin L pseudogene 2	1.195	0.000167	Other	other
FHL3	four and a half LIM domains 3	1.194	0.00916	Plasma Membrane	other
IRS2	insulin receptor substrate 2	1.193	0.00152	Cytoplasm	enzyme
TUFT1	tuftelin 1	1.189	0.000274	Cytoplasm	other
ZNF768	zinc finger protein 768	1.189	0.000561	Other	other
SSTR3	somatostatin receptor 3	1.189	0.00158	Plasma Membrane	G-protein coupled receptor
CDK14	cyclin dependent kinase 14	1.185	0.0193	Nucleus	kinase
TMOD1	tropomodulin 1	1.181	0.00179	Cytoplasm	enzyme
GSTT1	glutathione S-transferase theta 1	1.18	0.0152	Cytoplasm	enzyme
CDC42BPB	CDC42 binding protein kinase beta	1.151	0.000319	Cytoplasm	kinase
ZC2HC1A	zinc finger C2HC-type containing 1A	1.149	0.00178	Other	other
ANPEP	alanyl aminopeptidase, membrane	1.148	0.00194	Plasma Membrane	peptidase
RASGRP4	RAS guanyl releasing protein 4	1.147	0.000288	Cytoplasm	other
HLF	HLF, PAR bZIP transcription factor	1.146	0.000322	Nucleus	transcription regulator
TUBB4A	tubulin beta 4A class IVa	1.144	0.0161	Cytoplasm	other
ST8SIA6	ST8 alpha-N-acetyl-neuraminide alpha-2,8-sialyltransferase 6	1.141	0.0154	Cytoplasm	enzyme
SOX4	SRY-box 4	1.138	0.168	Nucleus	transcription regulator
NIPAL2	NIPA like domain containing 2	1.123	0.0081	Other	other
ABLIM1	actin binding LIM protein 1	1.12	0.00984	Cytoplasm	other
KIT	KIT proto-oncogene receptor tyrosine kinase	1.113	0.0633	Plasma Membrane	transmembrane receptor
TNFSF13	tumor necrosis factor superfamily member 13	1.11	0.0051	Extracellular Space	cytokine
DPY19L2	dpy-19 like 2	1.11	0.00182	Nucleus	other
CD83	CD83 molecule	1.107	0.00189	Plasma Membrane	transmembrane receptor
DHRS3	dehydrogenase/reductase 3	1.107	0.00271	Cytoplasm	enzyme
TMIGD2	transmembrane and immunoglobulin domain containing 2	1.106	0.00642	Other	other
ST6GALNAC3	ST6 N-acetylgalactosaminide alpha-2,6-sialyltransferase 3	1.104	0.028	Cytoplasm	enzyme
GOLGA8EP/GOLGA8G	golgin A8 family member G	1.103	0.000864	Other	other
CCL20	C-C motif chemokine ligand 20	1.095	0.00631	Extracellular Space	cytokine
SLC1A4	solute carrier family 1 member 4	1.093	0.0421	Plasma Membrane	transporter
TNFRSF11A	TNF receptor superfamily member 11a	1.091	0.000407	Plasma Membrane	transmembrane receptor
WASF1	WAS protein family member 1	1.087	0.0288	Nucleus	other
YPEL2	yippee like 2	1.08	0.00622	Nucleus	other
C1QTNF6	C1q and tumor necrosis factor related protein 6	1.077	0.00358	Extracellular Space	other
SLC16A2	solute carrier family 16 member 2	1.069	0.0103	Plasma Membrane	transporter
NYNRIN	NYN domain and retroviral integrase containing	1.068	0.0025	Other	other
AFAP1	actin filament associated protein 1	1.066	0.00053	Cytoplasm	other
DFNA5	DFNA5, deafness associated tumor suppressor	1.066	0.00574	Cytoplasm	other
GOLGA8K (includes others)	golgin A8 family member K	1.064	0.012	Other	other
TBC1D16	TBC1 domain family member 16	1.064	0.00365	Extracellular Space	other
ENOX1	ecto-NOX disulfide-thiol exchanger 1	1.063	0.0381	Plasma Membrane	other
PAK1	p21 (RAC1) activated kinase 1	1.062	0.00344	Cytoplasm	kinase
LHFP	lipoma HMGIC fusion partner	1.058	0.0252	Other	other
RNF130	ring finger protein 130	1.058	0.00597	Cytoplasm	peptidase
CSGALNACT1	chondroitin sulfate N-acetylgalactosaminyltransferase 1	1.054	0.00282	Cytoplasm	enzyme
MARCH3	membrane associated ring-CH-type finger 3	1.054	0.0062	Cytoplasm	other
CCDC88A	coiled-coil domain containing 88A	1.051	0.0367	Cytoplasm	other
PTPN14	protein tyrosine phosphatase, non-receptor type 14	1.046	0.0225	Cytoplasm	phosphatase
SLC9A7	solute carrier family 9 member A7	1.046	0.00768	Cytoplasm	transporter
PRKD3	protein kinase D3	1.038	0.000747	Nucleus	kinase
OCIAD2	OCIA domain containing 2	1.036	0.0063	Cytoplasm	other
GSTO1	glutathione S-transferase omega 1	1.032	0.00171	Cytoplasm	enzyme
FAM102B	family with sequence similarity 102 member B	1.029	0.000847	Other	other
DUSP4	dual specificity phosphatase 4	1.023	0.0265	Nucleus	phosphatase
TTN	titin	1.016	0.0131	Cytoplasm	kinase
FBLN7	fibulin 7	1.005	0.00166	Extracellular Space	other
IL1R1	interleukin 1 receptor type 1	1.002	0.00576	Plasma Membrane	transmembrane receptor
CLDN1	claudin 1	0.992	0.0172	Plasma Membrane	other
ZNRF1	zinc and ring finger 1	0.99	0.0262	Cytoplasm	enzyme
ZNF469	zinc finger protein 469	0.986	0.00149	Nucleus	other
NELL2	neural EGFL like 2	0.983	0.0207	Extracellular Space	other
TBC1D8	TBC1 domain family member 8	0.977	0.00825	Plasma Membrane	other
CEP170B	centrosomal protein 170B	0.976	0.00676	Other	other
DNM3	dynamin 3	0.97	0.00192	Cytoplasm	enzyme
mir-515	microRNA 520c	0.966	0.00579	Cytoplasm	microRNA
LSR	lipolysis stimulated lipoprotein receptor	0.966	0.00464	Nucleus	transcription regulator
KANK2	KN motif and ankyrin repeat domains 2	0.962	0.00837	Nucleus	transcription regulator
TRO	trophinin	0.96	0.00312	Plasma Membrane	other
KIAA1147	KIAA1147	0.957	0.00918	Other	other
PCGF2	polycomb group ring finger 2	0.953	0.00782	Nucleus	transcription regulator
IFNLR1	interferon lambda receptor 1	0.953	0.00715	Plasma Membrane	transmembrane receptor
KCNMB4	potassium calcium-activated channel subfamily M regulatory beta subunit 4	0.951	0.00354	Plasma Membrane	ion channel
CTSF	cathepsin F	0.947	0.00842	Cytoplasm	peptidase
PKIA	protein kinase (cAMP-dependent, catalytic) inhibitor alpha	0.944	0.00384	Cytoplasm	other
PPOX	protoporphyrinogen oxidase	0.943	0.00896	Cytoplasm	enzyme
NCS1	neuronal calcium sensor 1	0.936	0.0498	Plasma Membrane	other
SLC22A17	solute carrier family 22 member 17	0.933	0.00235	Plasma Membrane	transporter
ATP1B1	ATPase Na+/K+ transporting subunit beta 1	0.93	0.00448	Plasma Membrane	transporter
DHRS2	dehydrogenase/reductase 2	0.929	0.00169	Nucleus	enzyme
ADTRP	androgen dependent TFPI regulating protein	0.926	0.00186	Plasma Membrane	other
IVNS1ABP	influenza virus NS1A binding protein	0.925	0.00319	Nucleus	other
GALNT2	polypeptide N-acetylgalactosaminyltransferase 2	0.923	0.00181	Cytoplasm	enzyme
NLRP1	NLR family pyrin domain containing 1	0.919	0.00368	Cytoplasm	other
IKZF4	IKAROS family zinc finger 4	0.917	0.00693	Nucleus	transcription regulator
EVA1B	eva-1 homolog B	0.911	0.00671	Other	other
ITGA3	integrin subunit alpha 3	0.911	0.00235	Plasma Membrane	other
SARDH	sarcosine dehydrogenase	0.905	0.00685	Cytoplasm	enzyme
KCNC3	potassium voltage-gated channel subfamily C member 3	0.901	0.00358	Plasma Membrane	ion channel
UBE2E2	ubiquitin conjugating enzyme E2 E2	0.9	0.00267	Cytoplasm	enzyme
CHKA	choline kinase alpha	0.9	0.00166	Cytoplasm	kinase
GRAMD3	GRAM domain containing 3	0.897	0.00235	Extracellular Space	other
SNRPN	small nuclear ribonucleoprotein polypeptide N	0.896	0.0137	Nucleus	other
SPATA6	spermatogenesis associated 6	0.896	0.00272	Cytoplasm	other
FZD1	frizzled class receptor 1	0.896	0.02	Plasma Membrane	G-protein coupled receptor
SSH1	slingshot protein phosphatase 1	0.894	0.00207	Cytoplasm	phosphatase
LAPTM4B	lysosomal protein transmembrane 4 beta	0.893	0.00325	Cytoplasm	other
KIAA1161	KIAA1161	0.892	0.0104	Nucleus	other
DYRK3	dual specificity tyrosine phosphorylation regulated kinase 3	0.89	0.0221	Nucleus	kinase
CD8B	CD8b molecule	0.888	0.0254	Plasma Membrane	other
RLN2	relaxin 2	0.882	0.00234	Extracellular Space	other
STAG3	stromal antigen 3	0.877	0.00262	Nucleus	other
ROGDI	rogdi homolog	0.877	0.0193	Nucleus	other
SLC44A1	solute carrier family 44 member 1	0.876	0.0192	Plasma Membrane	transporter
ABAT	4-aminobutyrate aminotransferase	0.874	0.0015	Cytoplasm	enzyme
NKD1	naked cuticle homolog 1	0.873	0.0134	Other	other
SCCPDH	saccharopine dehydrogenase (putative)	0.873	0.00898	Cytoplasm	other
CEP126	centrosomal protein 126	0.871	0.00433	Cytoplasm	other
MSRB2	methionine sulfoxide reductase B2	0.869	0.00311	Nucleus	transcription regulator
SLC35F2	solute carrier family 35 member F2	0.869	0.00548	Other	other
MCF2	MCF.2 cell line derived transforming sequence	0.868	0.00574	Cytoplasm	other
TLR5	toll like receptor 5	0.866	0.0234	Plasma Membrane	transmembrane receptor
CRYL1	crystallin lambda 1	0.865	0.0141	Cytoplasm	enzyme
PLAU	plasminogen activator, urokinase	0.865	0.006	Extracellular Space	peptidase
SPIRE1	spire type actin nucleation factor 1	0.864	0.018	Cytoplasm	other
MICAL2	microtubule associated monooxygenase, calponin and LIM domain containing 2	0.862	0.00437	Cytoplasm	enzyme
CORO2A	coronin 2A	0.862	0.00366	Cytoplasm	other
ICA1	islet cell autoantigen 1	0.861	0.00245	Cytoplasm	other
TMOD2	tropomodulin 2	0.854	0.0104	Cytoplasm	other
KIAA1671	KIAA1671	0.854	0.00223	Other	other
TMEM185A	transmembrane protein 185A	0.853	0.0044	Nucleus	other
ZNF358	zinc finger protein 358	0.851	0.0481	Nucleus	other
MREG	melanoregulin	0.85	0.00371	Cytoplasm	other
AFF2	AF4/FMR2 family member 2	0.844	0.00504	Nucleus	other
EXT1	exostosin glycosyltransferase 1	0.842	0.00641	Cytoplasm	enzyme
TRIP10	thyroid hormone receptor interactor 10	0.838	0.00837	Cytoplasm	other
C20orf194	chromosome 20 open reading frame 194	0.833	0.00499	Nucleus	other
CASK	calcium/calmodulin dependent serine protein kinase	0.831	0.00545	Plasma Membrane	kinase
EHD3	EH domain containing 3	0.83	0.0354	Cytoplasm	other
GPC1	glypican 1	0.829	0.02	Plasma Membrane	transmembrane receptor
PIK3IP1	phosphoinositide-3-kinase interacting protein 1	0.828	0.015	Cytoplasm	other
GCNT1	glucosaminyl (N-acetyl) transferase 1, core 2	0.825	0.012	Cytoplasm	enzyme
MAP3K21	mitogen-activated protein kinase kinase kinase 21	0.824	0.0118	Other	kinase
PROS1	protein S (alpha)	0.824	0.00392	Extracellular Space	other
ARHGAP5	Rho GTPase activating protein 5	0.823	0.011	Cytoplasm	enzyme
SYNGR3	synaptogyrin 3	0.823	0.00434	Plasma Membrane	other
ATP10D	ATPase phospholipid transporting 10D (putative)	0.822	0.0148	Cytoplasm	transporter
GPR25	G protein-coupled receptor 25	0.814	0.00399	Plasma Membrane	G-protein coupled receptor
EXD2	exonuclease 3'-5' domain containing 2	0.812	0.0036	Other	other
IL7	interleukin 7	0.811	0.00681	Extracellular Space	cytokine
FUT7	fucosyltransferase 7	0.811	0.00936	Cytoplasm	enzyme
SMIM3	small integral membrane protein 3	0.806	0.0191	Other	ion channel
TTC8	tetratricopeptide repeat domain 8	0.805	0.0072	Cytoplasm	other
GPR63	G protein-coupled receptor 63	0.803	0.00541	Plasma Membrane	G-protein coupled receptor
SGPP2	sphingosine-1-phosphate phosphatase 2	0.803	0.0212	Cytoplasm	phosphatase
RASGEF1B	RasGEF domain family member 1B	0.801	0.0347	Other	other
ARMCX1	armadillo repeat containing, X-linked 1	0.8	0.00694	Other	other
PMP22	peripheral myelin protein 22	0.8	0.00687	Plasma Membrane	other
EVI5	ecotropic viral integration site 5	0.798	0.00622	Cytoplasm	other
BSPRY	B-box and SPRY domain containing	0.797	0.0164	Cytoplasm	other
RASGRP3	RAS guanyl releasing protein 3	0.796	0.00524	Cytoplasm	other
ID3	inhibitor of DNA binding 3, HLH protein	0.796	0.0388	Nucleus	transcription regulator
IL1A	interleukin 1 alpha	0.794	0.389	Extracellular Space	cytokine
SAMD4A	sterile alpha motif domain containing 4A	0.791	0.00375	Cytoplasm	translation regulator
CIITA	class II major histocompatibility complex transactivator	0.79	0.016	Nucleus	transcription regulator
P2RX5	purinergic receptor P2X 5	0.789	0.0333	Plasma Membrane	ion channel
ULK4P3	ULK4 pseudogene 3	0.786	0.0234	Other	other
LRRC63	leucine rich repeat containing 63	0.786	0.0072	Other	transcription regulator
NCBP3	nuclear cap binding subunit 3	0.782	0.027	Nucleus	other
SEMA4A	semaphorin 4A	0.781	0.0341	Plasma Membrane	other
ERBB3	erb-b2 receptor tyrosine kinase 3	0.777	0.00562	Plasma Membrane	kinase
GYPE	glycophorin E (MNS blood group)	0.777	0.0214	Plasma Membrane	other
IDS	iduronate 2-sulfatase	0.774	0.00644	Cytoplasm	enzyme
ECHS1	enoyl-CoA hydratase, short chain 1	0.77	0.0164	Cytoplasm	enzyme
BASP1	brain abundant membrane attached signal protein 1	0.768	0.0337	Nucleus	transcription regulator
PLCH1	phospholipase C eta 1	0.768	0.0188	Cytoplasm	enzyme
FAM134B	family with sequence similarity 134 member B	0.767	0.0121	Cytoplasm	other
REEP2	receptor accessory protein 2	0.767	0.013	Plasma Membrane	other
SEC14L2	SEC14 like lipid binding 2	0.766	0.0271	Cytoplasm	transporter
CYP2U1	cytochrome P450 family 2 subfamily U member 1	0.766	0.0206	Cytoplasm	enzyme
IGHM	immunoglobulin heavy constant mu	0.765	0.0113	Plasma Membrane	transmembrane receptor
CTTNBP2NL	CTTNBP2 N-terminal like	0.763	0.00687	Cytoplasm	other
DOK4	docking protein 4	0.758	0.0107	Plasma Membrane	other
STARD3	StAR related lipid transfer domain containing 3	0.757	0.00574	Cytoplasm	transporter
STARD6	StAR related lipid transfer domain containing 6	0.757	0.0322	Other	transporter
DDIT4	DNA damage inducible transcript 4	0.755	0.0157	Cytoplasm	other
GDPD5	glycerophosphodiester phosphodiesterase domain containing 5	0.754	0.0142	Plasma Membrane	enzyme
GATSL2	GATS protein like 2	0.754	0.0451	Cytoplasm	other
GPR34	G protein-coupled receptor 34	0.754	0.0162	Plasma Membrane	G-protein coupled receptor
SGCB	sarcoglycan beta	0.753	0.0329	Plasma Membrane	other
LRIG1	leucine rich repeats and immunoglobulin like domains 1	0.752	0.00763	Extracellular Space	other
ADGRG6	adhesion G protein-coupled receptor G6	0.752	0.00518	Plasma Membrane	G-protein coupled receptor
FUCA1	fucosidase, alpha-L- 1, tissue	0.751	0.00831	Cytoplasm	enzyme
RAB3D	RAB3D, member RAS oncogene family	0.751	0.0255	Cytoplasm	enzyme
SYT11	synaptotagmin 11	0.748	0.0074	Cytoplasm	transporter
PCTP	phosphatidylcholine transfer protein	0.747	0.0303	Cytoplasm	transporter
CLIP3	CAP-Gly domain containing linker protein 3	0.746	0.0217	Plasma Membrane	other
TNFSF4	tumor necrosis factor superfamily member 4	0.745	0.0313	Extracellular Space	cytokine
ZBED8	zinc finger BED-type containing 8	0.744	0.00908	Nucleus	other
GAS2	growth arrest specific 2	0.742	0.012	Cytoplasm	other
NRIP3	nuclear receptor interacting protein 3	0.737	0.0147	Other	other
LOXL3	lysyl oxidase like 3	0.735	0.0151	Extracellular Space	enzyme
EBI3	Epstein-Barr virus induced 3	0.735	0.223	Extracellular Space	cytokine
ROR1	receptor tyrosine kinase like orphan receptor 1	0.734	0.0197	Plasma Membrane	kinase
PLD2	phospholipase D2	0.733	0.00583	Cytoplasm	enzyme
IKZF3	IKAROS family zinc finger 3	0.733	0.00742	Nucleus	transcription regulator
HLA-DMB	major histocompatibility complex, class II, DM beta	0.731	0.00935	Plasma Membrane	transmembrane receptor
C16orf45	chromosome 16 open reading frame 45	0.731	0.0391	Other	other
BPHL	biphenyl hydrolase like	0.729	0.0104	Cytoplasm	enzyme
OLFM2	olfactomedin 2	0.728	0.0465	Cytoplasm	other
MARCH2	membrane associated ring-CH-type finger 2	0.727	0.0125	Cytoplasm	enzyme
VNN2	vanin 2	0.727	0.0239	Other	enzyme
NRSN2	neurensin 2	0.727	0.0236	Plasma Membrane	other
KCNH4	potassium voltage-gated channel subfamily H member 4	0.722	0.0377	Plasma Membrane	ion channel
ZCCHC18	zinc finger CCHC-type containing 18	0.722	0.0212	Other	other
IGSF3	immunoglobulin superfamily member 3	0.721	0.0224	Plasma Membrane	other
MYB	MYB proto-oncogene, transcription factor	0.714	0.0843	Nucleus	transcription regulator
ALDH18A1	aldehyde dehydrogenase 18 family member A1	0.709	0.0232	Cytoplasm	kinase
GGT7	gamma-glutamyltransferase 7	0.709	0.0114	Plasma Membrane	enzyme
HABP4	hyaluronan binding protein 4	0.707	0.00892	Cytoplasm	other
RLN1	relaxin 1	0.707	0.0178	Extracellular Space	other
NINL	ninein like	0.706	0.0137	Cytoplasm	other
CDS1	CDP-diacylglycerol synthase 1	0.706	0.0158	Cytoplasm	enzyme
CTTN	cortactin	0.705	0.00589	Plasma Membrane	other
AHR	aryl hydrocarbon receptor	0.701	0.00886	Nucleus	ligand-dependent nuclear receptor
TULP4	tubby like protein 4	0.701	0.0116	Cytoplasm	transcription regulator
DCBLD2	discoidin, CUB and LCCL domain containing 2	0.699	0.0416	Plasma Membrane	other
GTF2IRD1	GTF2I repeat domain containing 1	0.698	0.0312	Nucleus	transcription regulator
mir-142	microRNA 142	0.697	0.0116	Cytoplasm	microRNA
TRPC1	transient receptor potential cation channel subfamily C member 1	0.696	0.0185	Plasma Membrane	ion channel
C4orf32	chromosome 4 open reading frame 32	0.695	0.00801	Other	other
RBM11	RNA binding motif protein 11	0.689	0.0114	Nucleus	other
COL6A2	collagen type VI alpha 2 chain	0.688	0.0412	Extracellular Space	other
RPS6KA2	ribosomal protein S6 kinase A2	0.687	0.00967	Nucleus	kinase
BEX4	brain expressed X-linked 4	0.687	0.0154	Cytoplasm	other
DNAJC28	DnaJ heat shock protein family (Hsp40) member C28	0.687	0.0176	Other	other
HMCN1	hemicentin 1	0.683	0.0468	Extracellular Space	other
EML3	echinoderm microtubule associated protein like 3	0.682	0.0111	Other	other
RIMKLB	ribosomal modification protein rimK like family member B	0.681	0.0133	Cytoplasm	enzyme
LYSMD2	LysM domain containing 2	0.68	0.0246	Other	other
MAGI3	membrane associated guanylate kinase, WW and PDZ domain containing 3	0.678	0.0121	Cytoplasm	kinase
HDAC11	histone deacetylase 11	0.678	0.0112	Nucleus	transcription regulator
RGCC	regulator of cell cycle	0.677	0.0402	Cytoplasm	other
LRRC1	leucine rich repeat containing 1	0.677	0.0189	Cytoplasm	other
TNFSF13B	tumor necrosis factor superfamily member 13b	0.676	0.022	Extracellular Space	cytokine
IRF7	interferon regulatory factor 7	0.674	0.047	Nucleus	transcription regulator
ARMCX2	armadillo repeat containing, X-linked 2	0.672	0.0364	Other	other
GBGT1	globoside alpha-1,3-N-acetylgalactosaminyltransferase 1	0.671	0.0147	Other	enzyme
ITIH4	inter-alpha-trypsin inhibitor heavy chain family member 4	0.668	0.0841	Extracellular Space	other
PPM1N	protein phosphatase, Mg2+/Mn2+ dependent 1N (putative)	0.666	0.0108	Extracellular Space	other
GPR132	G protein-coupled receptor 132	0.665	0.0435	Plasma Membrane	G-protein coupled receptor
KIF3C	kinesin family member 3C	0.665	0.0288	Cytoplasm	other
SPINT2	serine peptidase inhibitor, Kunitz type 2	0.663	0.0304	Extracellular Space	other
NDUFAF1	NADH:ubiquinone oxidoreductase complex assembly factor 1	0.663	0.0223	Cytoplasm	other
AFDN	afadin, adherens junction formation factor	0.662	0.0152	Nucleus	other
RRM2B	ribonucleotide reductase regulatory TP53 inducible subunit M2B	0.66	0.0154	Nucleus	enzyme
OCRL	OCRL, inositol polyphosphate-5-phosphatase	0.658	0.0238	Cytoplasm	phosphatase
KIF26B	kinesin family member 26B	0.658	0.0378	Other	other
USP49	ubiquitin specific peptidase 49	0.657	0.00879	Other	peptidase
ANG	angiogenin	0.655	0.0146	Extracellular Space	enzyme
HLA-DMA	major histocompatibility complex, class II, DM alpha	0.653	0.046	Plasma Membrane	transmembrane receptor
WBP1L	WW domain binding protein 1-like	0.652	0.0189	Other	other
GATM	glycine amidinotransferase	0.652	0.019	Cytoplasm	enzyme
SLC39A14	solute carrier family 39 member 14	0.651	0.0191	Plasma Membrane	transporter
OR1L8	olfactory receptor family 1 subfamily L member 8	0.65	0.0356	Plasma Membrane	G-protein coupled receptor
IL2RB	interleukin 2 receptor subunit beta	0.65	0.0169	Plasma Membrane	transmembrane receptor
EPB41L5	erythrocyte membrane protein band 4.1 like 5	0.649	0.0324	Plasma Membrane	other
HLA-DRA	major histocompatibility complex, class II, DR alpha	0.649	0.032	Plasma Membrane	transmembrane receptor
MPZL1	myelin protein zero like 1	0.645	0.0178	Plasma Membrane	other
HSPB1	heat shock protein family B (small) member 1	0.644	0.0422	Cytoplasm	other
PSTPIP2	proline-serine-threonine phosphatase interacting protein 2	0.644	0.0353	Cytoplasm	other
ARSD	arylsulfatase D	0.644	0.0423	Cytoplasm	enzyme
DNAJC18	DnaJ heat shock protein family (Hsp40) member C18	0.643	0.0102	Other	enzyme
C11orf44	chromosome 11 open reading frame 44	0.642	0.0483	Other	other
RGS10	regulator of G-protein signaling 10	0.64	0.0221	Cytoplasm	other
PLAT	plasminogen activator, tissue type	0.638	0.0159	Extracellular Space	peptidase
BMP2K	BMP2 inducible kinase	0.637	0.0133	Nucleus	kinase
GRAP2	GRB2-related adaptor protein 2	0.635	0.0196	Cytoplasm	other
MAP9	microtubule associated protein 9	0.632	0.0145	Other	other
H6PD	hexose-6-phosphate dehydrogenase/glucose 1-dehydrogenase	0.631	0.0249	Cytoplasm	enzyme
MUSTN1	musculoskeletal, embryonic nuclear protein 1	0.63	0.03	Nucleus	other
UPK1A	uroplakin 1A	0.63	0.0299	Plasma Membrane	other
ANKH	ANKH inorganic pyrophosphate transport regulator	0.63	0.0139	Plasma Membrane	transporter
CSF3R	colony stimulating factor 3 receptor	0.629	0.0227	Plasma Membrane	transmembrane receptor
CXCL12	C-X-C motif chemokine ligand 12	0.628	0.0824	Extracellular Space	cytokine
TP53I11	tumor protein p53 inducible protein 11	0.625	0.0418	Other	other
KCTD17	potassium channel tetramerization domain containing 17	0.623	0.0414	Cytoplasm	other
IL23R	interleukin 23 receptor	0.622	0.0453	Plasma Membrane	transmembrane receptor
ABHD6	abhydrolase domain containing 6	0.622	0.0141	Cytoplasm	enzyme
EPCAM	epithelial cell adhesion molecule	0.62	0.0185	Plasma Membrane	other
IRF2BP2	interferon regulatory factor 2 binding protein 2	0.619	0.0186	Nucleus	transcription regulator
FMNL3	formin like 3	0.619	0.0243	Cytoplasm	other
CHST10	carbohydrate sulfotransferase 10	0.618	0.0227	Cytoplasm	enzyme
MGAT5	mannosyl (alpha-1,6-)-glycoprotein beta-1,6-N-acetyl-glucosaminyltransferase	0.614	0.0481	Cytoplasm	enzyme
ZBTB18	zinc finger and BTB domain containing 18	0.611	0.021	Nucleus	transcription regulator
ODF3B	outer dense fiber of sperm tails 3B	0.61	0.0351	Other	enzyme
SERAC1	serine active site containing 1	0.61	0.0158	Extracellular Space	other
SMOX	spermine oxidase	0.609	0.0461	Cytoplasm	enzyme
SELENON	selenoprotein N	0.608	0.0302	Cytoplasm	other
ZDHHC15	zinc finger DHHC-type containing 15	0.608	0.0184	Cytoplasm	enzyme
GYG1	glycogenin 1	0.606	0.0193	Cytoplasm	enzyme
ZNF853	zinc finger protein 853	0.605	0.0187	Other	other
CHMP4C	charged multivesicular body protein 4C	0.605	0.0264	Cytoplasm	other
BEND5	BEN domain containing 5	0.605	0.034	Cytoplasm	other
CYFIP1	cytoplasmic FMR1 interacting protein 1	0.604	0.0213	Cytoplasm	other
ZNF284	zinc finger protein 284	0.603	0.0238	Other	other
SLC25A4	solute carrier family 25 member 4	0.603	0.0422	Cytoplasm	transporter
PLXNB1	plexin B1	0.602	0.0405	Plasma Membrane	transmembrane receptor
DUSP23	dual specificity phosphatase 23	0.601	0.0232	Cytoplasm	phosphatase
PLXNB2	plexin B2	0.601	0.0469	Plasma Membrane	transmembrane receptor
USP35	ubiquitin specific peptidase 35	0.599	0.0204	Extracellular Space	peptidase
ANKRD42	ankyrin repeat domain 42	0.594	0.024	Nucleus	transcription regulator
AJUBA	ajuba LIM protein	0.592	0.0553	Nucleus	transcription regulator
ACTA2	actin, alpha 2, smooth muscle, aorta	0.59	0.0176	Cytoplasm	other
LRRC75A	leucine rich repeat containing 75A	0.589	0.0216	Other	other
MEST	mesoderm specific transcript	0.589	0.0349	Cytoplasm	peptidase
RRAS	related RAS viral (r-ras) oncogene homolog	0.589	0.0464	Cytoplasm	enzyme
DDI2	DNA damage inducible 1 homolog 2	0.587	0.0338	Plasma Membrane	transporter
BAG3	BCL2 associated athanogene 3	0.584	0.0195	Cytoplasm	other
EXTL2	exostosin like glycosyltransferase 2	0.583	0.0415	Cytoplasm	enzyme
SMAD6	SMAD family member 6	0.581	0.0285	Nucleus	transcription regulator
ABCA2	ATP binding cassette subfamily A member 2	0.578	0.0306	Plasma Membrane	transporter
RABAC1	Rab acceptor 1	0.577	0.0263	Cytoplasm	other
SLC15A4	solute carrier family 15 member 4	0.575	0.0324	Cytoplasm	transporter
CBLN3	cerebellin 3 precursor	0.575	0.0224	Extracellular Space	other
KIF1C	kinesin family member 1C	0.574	0.033	Cytoplasm	other
IL1R2	interleukin 1 receptor type 2	0.574	0.0415	Plasma Membrane	transmembrane receptor
IL21R	interleukin 21 receptor	0.572	0.0406	Plasma Membrane	transmembrane receptor
ATG14	autophagy related 14	0.572	0.0428	Cytoplasm	other
NLK	nemo like kinase	0.572	0.0266	Nucleus	kinase
RGL1	ral guanine nucleotide dissociation stimulator like 1	0.572	0.0308	Cytoplasm	other
CIB1	calcium and integrin binding 1	0.571	0.0492	Nucleus	other
FAM169A	family with sequence similarity 169 member A	0.569	0.0221	Other	other
NIT1	nitrilase 1	0.567	0.0241	Cytoplasm	enzyme
OR2A2	olfactory receptor family 2 subfamily A member 2	0.566	0.0329	Plasma Membrane	other
PPARG	peroxisome proliferator activated receptor gamma	0.565	0.073	Nucleus	ligand-dependent nuclear receptor
LGALS3	galectin 3	0.564	0.0831	Extracellular Space	other
CCDC136	coiled-coil domain containing 136	0.563	0.0391	Cytoplasm	other
CYP2S1	cytochrome P450 family 2 subfamily S member 1	0.563	0.0877	Cytoplasm	enzyme
DBNDD2	dysbindin domain containing 2	0.562	0.0444	Cytoplasm	other
MID2	midline 2	0.559	0.0448	Cytoplasm	other
LTF	lactotransferrin	0.556	0.0292	Extracellular Space	peptidase
C8orf58	chromosome 8 open reading frame 58	0.556	0.0399	Nucleus	other
DENND2C	DENN domain containing 2C	0.556	0.0394	Other	other
ZNF287	zinc finger protein 287	0.555	0.0325	Nucleus	transcription regulator
VDR	vitamin D (1,25- dihydroxyvitamin D3) receptor	0.548	0.0473	Nucleus	transcription regulator
LIMK1	LIM domain kinase 1	0.548	0.0298	Cytoplasm	kinase
DOK1	docking protein 1	0.548	0.0255	Plasma Membrane	kinase
ERCC1	ERCC excision repair 1, endonuclease non-catalytic subunit	0.547	0.0416	Nucleus	enzyme
mir-743	microRNA 890	0.547	0.0417	Cytoplasm	microRNA
HHAT	hedgehog acyltransferase	0.544	0.0332	Cytoplasm	enzyme
IFNAR2	interferon alpha and beta receptor subunit 2	0.543	0.0274	Plasma Membrane	transmembrane receptor
F11R	F11 receptor	0.542	0.0776	Plasma Membrane	other
ISCU	iron-sulfur cluster assembly enzyme	0.541	0.036	Cytoplasm	other
HLA-DOA	major histocompatibility complex, class II, DO alpha	0.539	0.0355	Plasma Membrane	transmembrane receptor
KDM6B	lysine demethylase 6B	0.538	0.0485	Extracellular Space	enzyme
SGPL1	sphingosine-1-phosphate lyase 1	0.536	0.0409	Cytoplasm	enzyme
SLAIN1	SLAIN motif family member 1	0.536	0.0336	Other	other
RAB33A	RAB33A, member RAS oncogene family	0.534	0.0366	Cytoplasm	enzyme
RALGPS1	Ral GEF with PH domain and SH3 binding motif 1	0.534	0.0299	Cytoplasm	other
MGST2	microsomal glutathione S-transferase 2	0.533	0.0473	Cytoplasm	enzyme
ZFAND5	zinc finger AN1-type containing 5	0.533	0.0266	Nucleus	other
SH3D21	SH3 domain containing 21	0.53	0.0354	Cytoplasm	other
PSMB1	proteasome subunit beta 1	0.528	0.0315	Cytoplasm	peptidase
CHIT1	chitinase 1	0.528	0.036	Extracellular Space	enzyme
ARHGEF40	Rho guanine nucleotide exchange factor 40	0.528	0.0462	Other	other
FAM69A	family with sequence similarity 69 member A	0.527	0.0292	Other	other
USP27X	ubiquitin specific peptidase 27, X-linked	0.525	0.033	Other	peptidase
RIMS3	regulating synaptic membrane exocytosis 3	0.524	0.0407	Plasma Membrane	other
PAQR7	progestin and adipoQ receptor family member 7	0.524	0.0381	Plasma Membrane	other
PAFAH2	platelet activating factor acetylhydrolase 2	0.523	0.0473	Cytoplasm	enzyme
BBS5	Bardet-Biedl syndrome 5	0.521	0.0321	Cytoplasm	other
CETN2	centrin 2	0.521	0.0368	Nucleus	enzyme
EPDR1	ependymin related 1	0.52	0.043	Nucleus	other
CD2	CD2 molecule	0.519	0.0328	Plasma Membrane	transmembrane receptor
BCL7C	BCL tumor suppressor 7C	0.516	0.0454	Nucleus	other
ZCRB1	zinc finger CCHC-type and RNA binding motif containing 1	0.514	0.0468	Nucleus	other
KLF10	Kruppel like factor 10	0.514	0.0293	Nucleus	transcription regulator
AUTS2	autism susceptibility candidate 2	0.513	0.0434	Nucleus	other
FN3KRP	fructosamine 3 kinase related protein	0.513	0.0428	Cytoplasm	kinase
TDRKH	tudor and KH domain containing	0.509	0.0366	Cytoplasm	other
ARMC9	armadillo repeat containing 9	0.508	0.0351	Cytoplasm	other
FAM127C	family with sequence similarity 127 member C	0.507	0.0352	Other	other
GSN	gelsolin	0.506	0.0421	Extracellular Space	other
PPP1R16B	protein phosphatase 1 regulatory subunit 16B	0.505	0.0491	Plasma Membrane	phosphatase
INPPL1	inositol polyphosphate phosphatase like 1	0.503	0.0381	Cytoplasm	phosphatase
ULBP1	UL16 binding protein 1	0.503	0.0462	Plasma Membrane	transmembrane receptor
SLC27A1	solute carrier family 27 member 1	0.501	0.0407	Plasma Membrane	transporter
ZNF555	zinc finger protein 555	0.5	0.045	Other	other
APP	amyloid beta precursor protein	0.483	0.114	Plasma Membrane	other
IL9	interleukin 9	0.476	0.5	Extracellular Space	cytokine
BATF	basic leucine zipper ATF-like transcription factor	0.458	0.0967	Nucleus	transcription regulator
CMTM8	CKLF like MARVEL transmembrane domain containing 8	0.458	0.0902	Extracellular Space	cytokine
XDH	xanthine dehydrogenase	0.447	0.389	Cytoplasm	enzyme
CACNB3	calcium voltage-gated channel auxiliary subunit beta 3	0.442	0.149	Plasma Membrane	ion channel
FBXO32	F-box protein 32	0.43	0.172	Cytoplasm	enzyme
NR4A3	nuclear receptor subfamily 4 group A member 3	0.423	0.217	Nucleus	ligand-dependent nuclear receptor
IFNA1/IFNA13	interferon alpha 1	0.416	0.167	Extracellular Space	cytokine
TGFBR2	transforming growth factor beta receptor 2	0.4	0.083	Plasma Membrane	kinase
SMAD7	SMAD family member 7	0.393	0.111	Nucleus	transcription regulator
MAPK8IP1	mitogen-activated protein kinase 8 interacting protein 1	0.391	0.149	Cytoplasm	other
mir-154	microRNA 494	0.39	0.139	Other	microRNA
CTNNA1	catenin alpha 1	0.386	0.295	Plasma Membrane	other
EFNA4	ephrin A4	0.384	0.241	Plasma Membrane	kinase
UBL5	ubiquitin like 5	0.382	0.239	Cytoplasm	other
C5AR1	complement C5a receptor 1	0.38	0.107	Plasma Membrane	G-protein coupled receptor
PDCD1	programmed cell death 1	0.377	0.137	Plasma Membrane	phosphatase
ABI2	abl interactor 2	0.377	0.2	Cytoplasm	other
MYO1C	myosin IC	0.369	0.178	Cytoplasm	enzyme
KDM5B	lysine demethylase 5B	0.368	0.199	Nucleus	transcription regulator
HSPA2	heat shock protein family A (Hsp70) member 2	0.365	0.214	Cytoplasm	other
PRDX6	peroxiredoxin 6	0.363	0.153	Cytoplasm	enzyme
SDK1	sidekick cell adhesion molecule 1	0.346	0.133	Plasma Membrane	other
IRF4	interferon regulatory factor 4	0.345	0.256	Nucleus	transcription regulator
FYN	FYN proto-oncogene, Src family tyrosine kinase	0.343	0.181	Plasma Membrane	kinase
CYP2R1	cytochrome P450 family 2 subfamily R member 1	0.339	0.262	Cytoplasm	enzyme
C9orf3	chromosome 9 open reading frame 3	0.336	0.139	Cytoplasm	peptidase
TGFB2	transforming growth factor beta 2	0.33	0.188	Extracellular Space	growth factor
TAB1	TGF-beta activated kinase 1 (MAP3K7) binding protein 1	0.328	0.182	Cytoplasm	enzyme
FAT1	FAT atypical cadherin 1	0.322	0.206	Plasma Membrane	other
APOA1	apolipoprotein A1	0.322	0.179	Extracellular Space	transporter
RALA	RAS like proto-oncogene A	0.317	0.184	Cytoplasm	enzyme
CDK2AP1	cyclin dependent kinase 2 associated protein 1	0.317	0.275	Nucleus	other
LAT	linker for activation of T-cells	0.31	0.202	Plasma Membrane	kinase
NCR2	natural cytotoxicity triggering receptor 2	0.31	0.177	Plasma Membrane	transmembrane receptor
THBS1	thrombospondin 1	0.303	0.376	Extracellular Space	other
NEK7	NIMA related kinase 7	0.303	0.259	Nucleus	kinase
IFIT1	interferon induced protein with tetratricopeptide repeats 1	0.302	0.564	Cytoplasm	other
IL1RAP	interleukin 1 receptor accessory protein	0.302	0.379	Plasma Membrane	transmembrane receptor
PLP1	proteolipid protein 1	0.301	0.231	Plasma Membrane	other
ZFYVE9	zinc finger FYVE-type containing 9	0.293	0.218	Cytoplasm	peptidase
SPRED1	sprouty related EVH1 domain containing 1	0.293	0.214	Plasma Membrane	other
RUNX2	runt related transcription factor 2	0.291	0.453	Nucleus	transcription regulator
CTSZ	cathepsin Z	0.288	0.263	Cytoplasm	peptidase
MPP5	membrane palmitoylated protein 5	0.288	0.258	Plasma Membrane	kinase
MAP3K14	mitogen-activated protein kinase kinase kinase 14	0.284	0.253	Cytoplasm	kinase
RUNX1	runt related transcription factor 1	0.282	0.238	Nucleus	transcription regulator
PTPN9	protein tyrosine phosphatase, non-receptor type 9	0.281	0.311	Cytoplasm	phosphatase
SKIL	SKI like proto-oncogene	0.281	0.353	Nucleus	transcription regulator
GATA2	GATA binding protein 2	0.278	0.283	Nucleus	transcription regulator
C3AR1	complement C3a receptor 1	0.265	0.322	Plasma Membrane	G-protein coupled receptor
LAMTOR5	late endosomal/lysosomal adaptor, MAPK and MTOR activator 5	0.263	0.267	Cytoplasm	other
RNF7	ring finger protein 7	0.255	0.429	Nucleus	enzyme
FAM162A	family with sequence similarity 162 member A	0.249	0.348	Cytoplasm	other
NFKBIA	NFKB inhibitor alpha	0.24	0.343	Cytoplasm	transcription regulator
STAT5A	signal transducer and activator of transcription 5A	0.235	0.386	Nucleus	transcription regulator
ABI1	abl interactor 1	0.234	0.301	Cytoplasm	other
HMOX1	heme oxygenase 1	0.234	0.486	Cytoplasm	enzyme
SAT2	spermidine/spermine N1-acetyltransferase family member 2	0.234	0.427	Plasma Membrane	enzyme
CD86	CD86 molecule	0.229	0.681	Plasma Membrane	transmembrane receptor
PRKAR1A	protein kinase cAMP-dependent type I regulatory subunit alpha	0.225	0.331	Cytoplasm	kinase
TAL1	TAL bHLH transcription factor 1, erythroid differentiation factor	0.225	0.42	Nucleus	transcription regulator
MAPK3	mitogen-activated protein kinase 3	0.223	0.349	Cytoplasm	kinase
WISP2	WNT1 inducible signaling pathway protein 2	0.22	0.343	Extracellular Space	growth factor
DYSF	dysferlin	0.219	0.373	Plasma Membrane	other
ULBP2	UL16 binding protein 2	0.217	0.505	Plasma Membrane	transmembrane receptor
KLK1	kallikrein 1	0.211	0.593	Cytoplasm	peptidase
GHSR	growth hormone secretagogue receptor	0.209	0.361	Plasma Membrane	G-protein coupled receptor
CD5	CD5 molecule	0.207	0.417	Plasma Membrane	transmembrane receptor
ERBB4	erb-b2 receptor tyrosine kinase 4	0.206	0.465	Plasma Membrane	kinase
STAT3	signal transducer and activator of transcription 3	0.201	0.382	Nucleus	transcription regulator
RBP2	retinol binding protein 2	0.198	0.378	Cytoplasm	transporter
PRKCD	protein kinase C delta	0.193	0.455	Cytoplasm	kinase
GFI1	growth factor independent 1 transcriptional repressor	0.188	0.671	Nucleus	transcription regulator
GAA	glucosidase alpha, acid	0.188	0.433	Cytoplasm	enzyme
KLF6	Kruppel like factor 6	0.184	0.418	Nucleus	transcription regulator
EMILIN1	elastin microfibril interfacer 1	0.184	0.493	Extracellular Space	other
TNFRSF9	TNF receptor superfamily member 9	0.184	0.493	Plasma Membrane	transmembrane receptor
KRT7	keratin 7	0.18	0.473	Cytoplasm	other
RAB21	RAB21, member RAS oncogene family	0.176	0.478	Cytoplasm	enzyme
ZNF230	zinc finger protein 230	0.171	0.593	Nucleus	other
PGR	progesterone receptor	0.168	0.522	Nucleus	ligand-dependent nuclear receptor
TSTA3	tissue specific transplantation antigen P35B	0.164	0.602	Plasma Membrane	enzyme
RORC	RAR related orphan receptor C	0.162	0.546	Nucleus	ligand-dependent nuclear receptor
AIRE	autoimmune regulator	0.162	0.51	Nucleus	transcription regulator
DKK1	dickkopf WNT signaling pathway inhibitor 1	0.161	0.536	Extracellular Space	growth factor
LRP5	LDL receptor related protein 5	0.158	0.559	Plasma Membrane	transmembrane receptor
CYLD	CYLD lysine 63 deubiquitinase	0.157	0.544	Nucleus	transcription regulator
CTNNB1	catenin beta 1	0.156	0.587	Nucleus	transcription regulator
NOTCH1	notch 1	0.153	0.486	Plasma Membrane	transcription regulator
FRMD8	FERM domain containing 8	0.139	0.603	Other	other
CLEC11A	C-type lectin domain family 11 member A	0.138	0.58	Extracellular Space	growth factor
IFNGR1	interferon gamma receptor 1	0.136	0.529	Plasma Membrane	transmembrane receptor
TRAF3IP2	TRAF3 interacting protein 2	0.131	0.562	Cytoplasm	other
CIAPIN1	cytokine induced apoptosis inhibitor 1	0.131	0.578	Cytoplasm	other
EGR1	early growth response 1	0.13	0.626	Nucleus	transcription regulator
IL18	interleukin 18	0.13	0.57	Extracellular Space	cytokine
NFATC2	nuclear factor of activated T-cells 2	0.125	0.581	Nucleus	transcription regulator
CBFB	core-binding factor beta subunit	0.123	0.575	Nucleus	transcription regulator
RHOH	ras homolog family member H	0.117	0.648	Plasma Membrane	enzyme
NDUFC2	NADH:ubiquinone oxidoreductase subunit C2	0.115	0.622	Cytoplasm	enzyme
CD46	CD46 molecule	0.114	0.618	Plasma Membrane	other
TGFB1	transforming growth factor beta 1	0.11	0.669	Extracellular Space	growth factor
SFRP1	secreted frizzled related protein 1	0.11	0.657	Plasma Membrane	transmembrane receptor
FDCSP	follicular dendritic cell secreted protein	0.108	0.64	Extracellular Space	other
EIF4A1	eukaryotic translation initiation factor 4A1	0.107	0.748	Cytoplasm	translation regulator
MAPKAP1	mitogen-activated protein kinase associated protein 1	0.104	0.667	Cytoplasm	other
RGMB	repulsive guidance molecule family member b	0.102	0.647	Plasma Membrane	other
LCK	LCK proto-oncogene, Src family tyrosine kinase	0.099	0.673	Cytoplasm	kinase
AIP	aryl hydrocarbon receptor interacting protein	0.099	0.68	Nucleus	transcription regulator
GPR174	G protein-coupled receptor 174	0.095	0.759	Plasma Membrane	G-protein coupled receptor
TARID	TCF21 antisense RNA inducing promoter demethylation	0.095	0.717	Other	other
NCOR2	nuclear receptor corepressor 2	0.092	0.688	Nucleus	transcription regulator
PIK3R2	phosphoinositide-3-kinase regulatory subunit 2	0.091	0.7	Cytoplasm	kinase
BCL9	B-cell CLL/lymphoma 9	0.089	0.744	Nucleus	other
LCN2	lipocalin 2	0.089	0.728	Extracellular Space	transporter
CXCL5	C-X-C motif chemokine ligand 5	0.082	0.718	Extracellular Space	cytokine
IL27RA	interleukin 27 receptor subunit alpha	0.077	0.796	Plasma Membrane	transmembrane receptor
CARD11	caspase recruitment domain family member 11	0.074	0.794	Cytoplasm	kinase
DLG4	discs large MAGUK scaffold protein 4	0.066	0.792	Plasma Membrane	kinase
A4GALT	alpha 1,4-galactosyltransferase	0.066	0.794	Cytoplasm	enzyme
CSNK2A2	casein kinase 2 alpha 2	0.061	0.842	Cytoplasm	kinase
BMP7	bone morphogenetic protein 7	0.057	0.819	Extracellular Space	growth factor
HIF1A	hypoxia inducible factor 1 alpha subunit	0.056	0.812	Nucleus	transcription regulator
PDCD5	programmed cell death 5	0.055	0.868	Nucleus	other
TLR9	toll like receptor 9	0.055	0.846	Plasma Membrane	transmembrane receptor
RXRB	retinoid X receptor beta	0.052	0.815	Nucleus	ligand-dependent nuclear receptor
SENP7	SUMO1/sentrin specific peptidase 7	0.052	0.872	Nucleus	peptidase
DNMT3L	DNA methyltransferase 3 like	0.051	0.826	Nucleus	transcription regulator
STAT1	signal transducer and activator of transcription 1	0.048	0.849	Nucleus	transcription regulator
PKD1	polycystin 1, transient receptor potential channel interacting	0.044	0.845	Plasma Membrane	ion channel
SYK	spleen associated tyrosine kinase	0.042	0.894	Cytoplasm	kinase
MAP3K4	mitogen-activated protein kinase kinase kinase 4	0.041	0.864	Cytoplasm	kinase
PLK2	polo like kinase 2	0.04	0.883	Nucleus	kinase
ORMDL3	ORMDL sphingolipid biosynthesis regulator 3	0.039	0.878	Cytoplasm	other
SLC30A9	solute carrier family 30 member 9	0.037	0.883	Nucleus	transporter
HDAC1	histone deacetylase 1	0.031	0.896	Nucleus	transcription regulator
MEF2C	myocyte enhancer factor 2C	0.028	0.923	Nucleus	transcription regulator
JAK3	Janus kinase 3	0.028	0.911	Cytoplasm	kinase
EGR2	early growth response 2	0.027	0.918	Nucleus	transcription regulator
TRAF2	TNF receptor associated factor 2	0.025	0.922	Cytoplasm	enzyme
FZD9	frizzled class receptor 9	0.022	0.929	Plasma Membrane	G-protein coupled receptor
SPDEF	SAM pointed domain containing ETS transcription factor	0.019	0.938	Nucleus	transcription regulator
PRL	prolactin	0.018	0.94	Extracellular Space	cytokine
GNMT	glycine N-methyltransferase	0.018	0.945	Cytoplasm	enzyme
BTC	betacellulin	0.016	0.95	Extracellular Space	growth factor
CATSPER1	cation channel sperm associated 1	0.013	0.961	Plasma Membrane	ion channel
AZIN1	antizyme inhibitor 1	0.012	0.959	Cytoplasm	enzyme
TRIP11	thyroid hormone receptor interactor 11	-0.002	0.995	Cytoplasm	transcription regulator
CBX1	chromobox 1	-0.004	0.988	Nucleus	transcription regulator
NEUROG1	neurogenin 1	-0.004	0.986	Nucleus	transcription regulator
MST1R	macrophage stimulating 1 receptor	-0.008	0.974	Plasma Membrane	kinase
MYOCD	myocardin	-0.009	0.974	Nucleus	transcription regulator
PAEP	progestagen associated endometrial protein	-0.009	0.974	Cytoplasm	other
IL1RL2	interleukin 1 receptor like 2	-0.01	0.97	Plasma Membrane	transmembrane receptor
GABPB1	GA binding protein transcription factor beta subunit 1	-0.012	0.956	Nucleus	transcription regulator
FES	FES proto-oncogene, tyrosine kinase	-0.016	0.958	Cytoplasm	kinase
BIRC5	baculoviral IAP repeat containing 5	-0.017	0.958	Cytoplasm	other
KDM5A	lysine demethylase 5A	-0.018	0.953	Nucleus	transcription regulator
BPIFA1	BPI fold containing family A member 1	-0.025	0.914	Extracellular Space	other
IRF8	interferon regulatory factor 8	-0.025	0.928	Nucleus	transcription regulator
HCST	hematopoietic cell signal transducer	-0.026	0.947	Plasma Membrane	transmembrane receptor
RASSF1	Ras association domain family member 1	-0.027	0.915	Nucleus	other
NR4A2	nuclear receptor subfamily 4 group A member 2	-0.027	0.905	Nucleus	ligand-dependent nuclear receptor
FOXO1	forkhead box O1	-0.027	0.901	Nucleus	transcription regulator
mir-10	microRNA 100	-0.033	0.895	Other	microRNA
CHRNA1	cholinergic receptor nicotinic alpha 1 subunit	-0.034	0.899	Plasma Membrane	transmembrane receptor
MYOD1	myogenic differentiation 1	-0.041	0.867	Nucleus	transcription regulator
KLRC4-KLRK1/KLRK1	killer cell lectin like receptor K1	-0.044	0.949	Plasma Membrane	transmembrane receptor
FN1	fibronectin 1	-0.047	0.868	Extracellular Space	enzyme
TRAF3	TNF receptor associated factor 3	-0.051	0.847	Cytoplasm	enzyme
NEDD4	neural precursor cell expressed, developmentally down-regulated 4, E3 ubiquitin protein ligase	-0.052	0.869	Cytoplasm	enzyme
THY1	Thy-1 cell surface antigen	-0.053	0.823	Plasma Membrane	other
EZH2	enhancer of zeste 2 polycomb repressive complex 2 subunit	-0.054	0.827	Nucleus	transcription regulator
BTK	Bruton tyrosine kinase	-0.055	0.82	Cytoplasm	kinase
PKIB	protein kinase (cAMP-dependent, catalytic) inhibitor beta	-0.056	0.82	Other	other
GIT1	GIT ArfGAP 1	-0.06	0.793	Nucleus	kinase
ENG	endoglin	-0.063	0.885	Plasma Membrane	transmembrane receptor
SNX8	sorting nexin 8	-0.064	0.787	Cytoplasm	transporter
SPRY2	sprouty RTK signaling antagonist 2	-0.065	0.815	Plasma Membrane	other
CD44	CD44 molecule (Indian blood group)	-0.067	0.873	Plasma Membrane	enzyme
BACH2	BTB domain and CNC homolog 2	-0.067	0.815	Nucleus	transcription regulator
CYBB	cytochrome b-245 beta chain	-0.068	0.8	Cytoplasm	enzyme
MGEA5	meningioma expressed antigen 5 (hyaluronidase)	-0.07	0.807	Cytoplasm	enzyme
LRRC40	leucine rich repeat containing 40	-0.07	0.778	Nucleus	other
ACVR1	activin A receptor type 1	-0.07	0.772	Plasma Membrane	kinase
HSPA5	heat shock protein family A (Hsp70) member 5	-0.072	0.786	Cytoplasm	enzyme
FGF3	fibroblast growth factor 3	-0.072	0.753	Extracellular Space	growth factor
RELB	RELB proto-oncogene, NF-kB subunit	-0.074	0.829	Nucleus	transcription regulator
MAF	MAF bZIP transcription factor	-0.079	0.83	Nucleus	transcription regulator
EP300	E1A binding protein p300	-0.081	0.745	Nucleus	transcription regulator
TNRC6B	trinucleotide repeat containing 6B	-0.083	0.737	Other	other
MYDGF	myeloid derived growth factor	-0.089	0.747	Extracellular Space	cytokine
TET2	tet methylcytosine dioxygenase 2	-0.091	0.703	Nucleus	other
LGALS1	galectin 1	-0.092	0.713	Extracellular Space	other
mir-9	microRNA 9-1	-0.099	0.725	Cytoplasm	microRNA
mir-223	microRNA 223	-0.105	0.679	Cytoplasm	microRNA
ETS2	ETS proto-oncogene 2, transcription factor	-0.11	0.639	Nucleus	transcription regulator
MYH9	myosin heavy chain 9	-0.112	0.714	Cytoplasm	enzyme
AURKA	aurora kinase A	-0.112	0.707	Nucleus	kinase
STAT6	signal transducer and activator of transcription 6	-0.113	0.691	Nucleus	transcription regulator
YBX1	Y-box binding protein 1	-0.114	0.617	Nucleus	transcription regulator
PLAUR	plasminogen activator, urokinase receptor	-0.116	0.671	Plasma Membrane	transmembrane receptor
ITGA9	integrin subunit alpha 9	-0.119	0.613	Plasma Membrane	other
mir-21	microRNA 21	-0.119	0.729	Cytoplasm	microRNA
FAS	Fas cell surface death receptor	-0.12	0.629	Plasma Membrane	transmembrane receptor
FANK1	fibronectin type III and ankyrin repeat domains 1	-0.124	0.598	Nucleus	transcription regulator
CHUK	conserved helix-loop-helix ubiquitous kinase	-0.125	0.652	Cytoplasm	kinase
CEBPE	CCAAT/enhancer binding protein epsilon	-0.125	0.624	Nucleus	transcription regulator
CD8A	CD8a molecule	-0.13	0.596	Plasma Membrane	other
KRT17	keratin 17	-0.13	0.605	Cytoplasm	other
IK	IK cytokine, down-regulator of HLA II	-0.13	0.609	Extracellular Space	cytokine
EED	embryonic ectoderm development	-0.132	0.644	Nucleus	transcription regulator
IGFBP2	insulin like growth factor binding protein 2	-0.14	0.649	Extracellular Space	other
PRPF8	pre-mRNA processing factor 8	-0.141	0.557	Nucleus	other
PIK3R1	phosphoinositide-3-kinase regulatory subunit 1	-0.146	0.524	Cytoplasm	kinase
MOG	myelin oligodendrocyte glycoprotein	-0.149	0.603	Extracellular Space	other
PARP1	poly(ADP-ribose) polymerase 1	-0.152	0.53	Nucleus	enzyme
PAX3	paired box 3	-0.152	0.518	Nucleus	transcription regulator
HSD11B1	hydroxysteroid 11-beta dehydrogenase 1	-0.154	0.522	Cytoplasm	enzyme
ITGB1	integrin subunit beta 1	-0.154	0.601	Plasma Membrane	transmembrane receptor
RARA	retinoic acid receptor alpha	-0.155	0.595	Nucleus	ligand-dependent nuclear receptor
MIR17HG	miR-17-92a-1 cluster host gene	-0.155	0.477	Other	other
SOD2	superoxide dismutase 2, mitochondrial	-0.158	0.661	Cytoplasm	enzyme
RIPK2	receptor interacting serine/threonine kinase 2	-0.16	0.788	Plasma Membrane	kinase
mir-29	microRNA 29a	-0.16	0.485	Cytoplasm	microRNA
IFI16	interferon gamma inducible protein 16	-0.161	0.526	Nucleus	transcription regulator
RB1	RB transcriptional corepressor 1	-0.164	0.547	Nucleus	transcription regulator
C5	complement C5	-0.165	0.621	Extracellular Space	cytokine
GATA3	GATA binding protein 3	-0.166	0.538	Nucleus	transcription regulator
CSNK2A1	casein kinase 2 alpha 1	-0.169	0.46	Nucleus	kinase
BCL3	B-cell CLL/lymphoma 3	-0.171	0.578	Nucleus	transcription regulator
SMAD2	SMAD family member 2	-0.177	0.448	Nucleus	transcription regulator
IL9R	interleukin 9 receptor	-0.182	0.472	Plasma Membrane	transmembrane receptor
ERG	ERG, ETS transcription factor	-0.184	0.437	Nucleus	transcription regulator
RNASE2	ribonuclease A family member 2	-0.188	0.386	Cytoplasm	enzyme
TNFSF10	tumor necrosis factor superfamily member 10	-0.191	0.484	Extracellular Space	cytokine
TNFRSF4	TNF receptor superfamily member 4	-0.192	0.454	Plasma Membrane	transmembrane receptor
RSL1D1	ribosomal L1 domain containing 1	-0.192	0.411	Nucleus	other
NFATC1	nuclear factor of activated T-cells 1	-0.193	0.425	Nucleus	transcription regulator
VTN	vitronectin	-0.196	0.434	Extracellular Space	other
ATE1	arginyltransferase 1	-0.197	0.386	Nucleus	enzyme
IGF1R	insulin like growth factor 1 receptor	-0.197	0.445	Plasma Membrane	transmembrane receptor
PPIF	peptidylprolyl isomerase F	-0.205	0.414	Cytoplasm	enzyme
SPRY1	sprouty RTK signaling antagonist 1	-0.21	0.68	Cytoplasm	other
CD28	CD28 molecule	-0.213	0.431	Plasma Membrane	transmembrane receptor
CD38	CD38 molecule	-0.214	0.405	Plasma Membrane	enzyme
CASP1	caspase 1	-0.224	0.456	Cytoplasm	peptidase
CCL3L3	C-C motif chemokine ligand 3 like 3	-0.226	0.41	Extracellular Space	cytokine
STK4	serine/threonine kinase 4	-0.232	0.337	Cytoplasm	kinase
HAVCR2	hepatitis A virus cellular receptor 2	-0.233	0.489	Plasma Membrane	other
PELP1	proline, glutamate and leucine rich protein 1	-0.233	0.29	Nucleus	other
PTK2B	protein tyrosine kinase 2 beta	-0.237	0.319	Cytoplasm	kinase
IL36G	interleukin 36, gamma	-0.238	0.333	Extracellular Space	cytokine
mir-486	microRNA 486-1	-0.245	0.409	Cytoplasm	microRNA
ITGA5	integrin subunit alpha 5	-0.247	0.286	Plasma Membrane	transmembrane receptor
mir-148	microRNA 148a	-0.25	0.29	Cytoplasm	microRNA
SATB1	SATB homeobox 1	-0.252	0.314	Nucleus	transcription regulator
NREP	neuronal regeneration related protein	-0.254	0.368	Cytoplasm	other
FSCN1	fascin actin-bundling protein 1	-0.257	0.278	Cytoplasm	other
FLT3LG	fms related tyrosine kinase 3 ligand	-0.264	0.383	Extracellular Space	cytokine
CDKN2A	cyclin dependent kinase inhibitor 2A	-0.27	0.571	Nucleus	transcription regulator
TLR3	toll like receptor 3	-0.271	0.292	Plasma Membrane	transmembrane receptor
TP73	tumor protein p73	-0.275	0.461	Nucleus	transcription regulator
CASP8	caspase 8	-0.278	0.307	Nucleus	peptidase
WHSC1	Wolf-Hirschhorn syndrome candidate 1	-0.281	0.214	Nucleus	enzyme
ITGAL	integrin subunit alpha L	-0.281	0.317	Plasma Membrane	transmembrane receptor
DOCK8	dedicator of cytokinesis 8	-0.289	0.246	Cytoplasm	other
ID2	inhibitor of DNA binding 2, HLH protein	-0.29	0.241	Nucleus	transcription regulator
MAP1B	microtubule associated protein 1B	-0.294	0.25	Cytoplasm	other
WAS	Wiskott-Aldrich syndrome	-0.295	0.224	Cytoplasm	other
MNT	MAX network transcriptional repressor	-0.304	0.196	Nucleus	transcription regulator
RPTOR	regulatory associated protein of MTOR complex 1	-0.309	0.224	Cytoplasm	other
MDM2	MDM2 proto-oncogene	-0.309	0.223	Nucleus	transcription regulator
DUSP1	dual specificity phosphatase 1	-0.315	0.173	Nucleus	phosphatase
PLK4	polo like kinase 4	-0.316	0.445	Cytoplasm	kinase
FANCC	Fanconi anemia complementation group C	-0.316	0.237	Nucleus	other
SLC9A3R1	SLC9A3 regulator 1	-0.329	0.185	Plasma Membrane	other
SOCS1	suppressor of cytokine signaling 1	-0.329	0.619	Cytoplasm	other
PRKCQ	protein kinase C theta	-0.334	0.227	Cytoplasm	kinase
ANXA2	annexin A2	-0.349	0.129	Plasma Membrane	other
MAP2K6	mitogen-activated protein kinase kinase 6	-0.354	0.493	Cytoplasm	kinase
CISH	cytokine inducible SH2 containing protein	-0.356	0.376	Cytoplasm	other
PTGDR2	prostaglandin D2 receptor 2	-0.36	0.128	Plasma Membrane	G-protein coupled receptor
FGF2	fibroblast growth factor 2	-0.367	0.207	Extracellular Space	growth factor
CLDN12	claudin 12	-0.371	0.226	Plasma Membrane	other
TP53	tumor protein p53	-0.373	0.119	Nucleus	transcription regulator
EOMES	eomesodermin	-0.375	0.514	Nucleus	transcription regulator
YBX3	Y-box binding protein 3	-0.378	0.132	Nucleus	transcription regulator
IRF1	interferon regulatory factor 1	-0.384	0.141	Nucleus	transcription regulator
MAP3K8	mitogen-activated protein kinase kinase kinase 8	-0.389	0.195	Cytoplasm	kinase
IL10RA	interleukin 10 receptor subunit alpha	-0.392	0.13	Plasma Membrane	transmembrane receptor
IL17RA	interleukin 17 receptor A	-0.393	0.194	Plasma Membrane	transmembrane receptor
RAG2	recombination activating 2	-0.404	0.0889	Nucleus	enzyme
FOXO3	forkhead box O3	-0.405	0.112	Nucleus	transcription regulator
ICOSLG/LOC102723996	inducible T-cell costimulator ligand	-0.405	0.0979	Plasma Membrane	other
DPP4	dipeptidyl peptidase 4	-0.406	0.0994	Plasma Membrane	peptidase
IQSEC1	IQ motif and Sec7 domain 1	-0.406	0.145	Cytoplasm	other
CREB3L2	cAMP responsive element binding protein 3 like 2	-0.409	0.105	Nucleus	transcription regulator
NFATC3	nuclear factor of activated T-cells 3	-0.409	0.0925	Nucleus	transcription regulator
DNMT1	DNA methyltransferase 1	-0.415	0.141	Nucleus	enzyme
IL4	interleukin 4	-0.419	0.0742	Extracellular Space	cytokine
IFNK	interferon kappa	-0.429	0.069	Extracellular Space	cytokine
TBX21	T-box 21	-0.435	0.204	Nucleus	transcription regulator
LY86	lymphocyte antigen 86	-0.44	0.119	Plasma Membrane	other
RDH10	retinol dehydrogenase 10 (all-trans)	-0.466	0.134	Nucleus	enzyme
STARD4	StAR related lipid transfer domain containing 4	-0.47	0.0836	Cytoplasm	transporter
ZBTB16	zinc finger and BTB domain containing 16	-0.484	0.1	Nucleus	transcription regulator
TLR7	toll like receptor 7	-0.489	0.0447	Plasma Membrane	transmembrane receptor
FBXL8	F-box and leucine rich repeat protein 8	-0.502	0.0394	Cytoplasm	enzyme
ELF4	E74 like ETS transcription factor 4	-0.505	0.0376	Nucleus	transcription regulator
ITGB2	integrin subunit beta 2	-0.506	0.0329	Plasma Membrane	transmembrane receptor
PRSS50	protease, serine 50	-0.508	0.0479	Cytoplasm	peptidase
ENPP6	ectonucleotide pyrophosphatase/phosphodiesterase 6	-0.515	0.0374	Cytoplasm	enzyme
TMC6	transmembrane channel like 6	-0.519	0.0471	Cytoplasm	transporter
PGM3	phosphoglucomutase 3	-0.519	0.039	Cytoplasm	enzyme
HEMGN	hemogen	-0.52	0.0444	Nucleus	other
FCGR1B	Fc fragment of IgG receptor Ib	-0.522	0.0384	Plasma Membrane	transmembrane receptor
NOD2	nucleotide binding oligomerization domain containing 2	-0.523	0.154	Cytoplasm	other
KLLN	killin, p53-regulated DNA replication inhibitor	-0.523	0.0397	Nucleus	other
ANP32E	acidic nuclear phosphoprotein 32 family member E	-0.523	0.0468	Nucleus	other
FXN	frataxin	-0.532	0.0263	Cytoplasm	kinase
RRAS2	related RAS viral (r-ras) oncogene homolog 2	-0.533	0.0414	Plasma Membrane	enzyme
mir-654	microRNA 654	-0.533	0.0269	Cytoplasm	microRNA
LZTFL1	leucine zipper transcription factor like 1	-0.537	0.0328	Cytoplasm	other
WDR43	WD repeat domain 43	-0.538	0.0286	Nucleus	other
TCF21	transcription factor 21	-0.541	0.0388	Nucleus	transcription regulator
TXNDC16	thioredoxin domain containing 16	-0.542	0.0344	Extracellular Space	enzyme
PTP4A3	protein tyrosine phosphatase type IVA, member 3	-0.544	0.0249	Plasma Membrane	phosphatase
NUP210	nucleoporin 210	-0.547	0.0285	Nucleus	transporter
SMAGP	small cell adhesion glycoprotein	-0.547	0.0283	Cytoplasm	other
mir-28	microRNA 28	-0.548	0.046	Cytoplasm	microRNA
ZNF841	zinc finger protein 841	-0.549	0.0324	Other	other
IPO4	importin 4	-0.549	0.0423	Nucleus	transporter
LINS1	lines homolog 1	-0.553	0.0385	Other	other
ANXA1	annexin A1	-0.553	0.0387	Plasma Membrane	enzyme
ICAM1	intercellular adhesion molecule 1	-0.556	0.0797	Plasma Membrane	transmembrane receptor
CRYBG3	crystallin beta-gamma domain containing 3	-0.557	0.0278	Other	other
PTH2R	parathyroid hormone 2 receptor	-0.557	0.0338	Plasma Membrane	G-protein coupled receptor
IL23A	interleukin 23 subunit alpha	-0.561	0.0602	Extracellular Space	cytokine
PIK3R5	phosphoinositide-3-kinase regulatory subunit 5	-0.562	0.0413	Cytoplasm	kinase
S100A4	S100 calcium binding protein A4	-0.563	0.0335	Cytoplasm	other
PTGER4	prostaglandin E receptor 4	-0.563	0.0249	Plasma Membrane	G-protein coupled receptor
CD55	CD55 molecule (Cromer blood group)	-0.566	0.0456	Plasma Membrane	other
LTB4R	leukotriene B4 receptor	-0.566	0.0333	Plasma Membrane	G-protein coupled receptor
QPCTL	glutaminyl-peptide cyclotransferase like	-0.566	0.0234	Cytoplasm	enzyme
LMO4	LIM domain only 4	-0.567	0.0198	Nucleus	transcription regulator
ESR1	estrogen receptor 1	-0.571	0.0541	Nucleus	ligand-dependent nuclear receptor
NEDD9	neural precursor cell expressed, developmentally down-regulated 9	-0.574	0.0245	Nucleus	other
S1PR4	sphingosine-1-phosphate receptor 4	-0.576	0.0455	Plasma Membrane	G-protein coupled receptor
TGFBR1	transforming growth factor beta receptor 1	-0.579	0.0718	Plasma Membrane	kinase
OR1L1	olfactory receptor family 1 subfamily L member 1	-0.581	0.0408	Plasma Membrane	other
ARID5B	AT-rich interaction domain 5B	-0.581	0.0343	Nucleus	transcription regulator
UBQLN2	ubiquilin 2	-0.582	0.0255	Nucleus	other
ATP5S	ATP synthase, H+ transporting, mitochondrial Fo complex subunit s (factor B)	-0.585	0.0411	Cytoplasm	transporter
HIST1H2AH	histone cluster 1 H2A family member h	-0.588	0.0339	Nucleus	other
MKI67	marker of proliferation Ki-67	-0.59	0.161	Nucleus	other
POLR1A	RNA polymerase I subunit A	-0.593	0.0339	Nucleus	enzyme
SOS1	SOS Ras/Rac guanine nucleotide exchange factor 1	-0.593	0.0307	Cytoplasm	other
INF2	inverted formin, FH2 and WH2 domain containing	-0.595	0.0236	Cytoplasm	other
CLCC1	chloride channel CLIC like 1	-0.596	0.0203	Cytoplasm	ion channel
CACNA1I	calcium voltage-gated channel subunit alpha1 I	-0.599	0.0193	Plasma Membrane	ion channel
SND1	staphylococcal nuclease and tudor domain containing 1	-0.602	0.0285	Nucleus	enzyme
BFSP1	beaded filament structural protein 1	-0.604	0.0278	Cytoplasm	enzyme
FAM3C	family with sequence similarity 3 member C	-0.606	0.0483	Extracellular Space	cytokine
TTF2	transcription termination factor 2	-0.606	0.0355	Cytoplasm	transcription regulator
KAT2B	lysine acetyltransferase 2B	-0.608	0.0276	Nucleus	transcription regulator
UBXN8	UBX domain protein 8	-0.609	0.0234	Cytoplasm	other
NSUN6	NOP2/Sun RNA methyltransferase family member 6	-0.609	0.0472	Cytoplasm	enzyme
ZNF626	zinc finger protein 626	-0.609	0.0241	Other	other
NAPB	NSF attachment protein beta	-0.61	0.0872	Cytoplasm	transporter
EPN1	epsin 1	-0.613	0.0199	Plasma Membrane	other
NRROS	negative regulator of reactive oxygen species	-0.614	0.0148	Cytoplasm	other
FLNB	filamin B	-0.615	0.0456	Cytoplasm	other
SYNE2	spectrin repeat containing nuclear envelope protein 2	-0.616	0.0419	Nucleus	other
PIK3R6	phosphoinositide-3-kinase regulatory subunit 6	-0.616	0.0331	Cytoplasm	kinase
SNAI3	snail family transcriptional repressor 3	-0.618	0.183	Nucleus	transcription regulator
C1orf54	chromosome 1 open reading frame 54	-0.618	0.0497	Other	other
CCDC138	coiled-coil domain containing 138	-0.619	0.0299	Other	other
ITGB7	integrin subunit beta 7	-0.621	0.0398	Plasma Membrane	transmembrane receptor
AZIN2	antizyme inhibitor 2	-0.623	0.0466	Cytoplasm	enzyme
TBL1X	transducin beta like 1X-linked	-0.624	0.0199	Nucleus	transcription regulator
NR1D1	nuclear receptor subfamily 1 group D member 1	-0.627	0.038	Nucleus	ligand-dependent nuclear receptor
LRRC8B	leucine rich repeat containing 8 family member B	-0.628	0.0155	Other	other
OCLN	occludin	-0.631	0.514	Plasma Membrane	other
TKTL1	transketolase like 1	-0.631	0.0272	Other	enzyme
C11orf21	chromosome 11 open reading frame 21	-0.633	0.0229	Cytoplasm	other
KDM4C	lysine demethylase 4C	-0.639	0.0391	Nucleus	enzyme
ILDR2	immunoglobulin like domain containing receptor 2	-0.642	0.0467	Other	other
CD52	CD52 molecule	-0.644	0.0419	Plasma Membrane	other
LCE1F	late cornified envelope 1F	-0.647	0.0449	Other	other
S100P	S100 calcium binding protein P	-0.647	0.0266	Cytoplasm	other
GSE1	Gse1 coiled-coil protein	-0.648	0.0137	Extracellular Space	other
XYLB	xylulokinase	-0.648	0.0239	Cytoplasm	kinase
ANTXR2	anthrax toxin receptor 2	-0.655	0.017	Plasma Membrane	transmembrane receptor
mir-500	microRNA 501	-0.656	0.0439	Cytoplasm	microRNA
IFI30	IFI30, lysosomal thiol reductase	-0.656	0.0182	Cytoplasm	enzyme
SRGAP2	SLIT-ROBO Rho GTPase activating protein 2	-0.661	0.0202	Cytoplasm	other
CATSPERB	cation channel sperm associated auxiliary subunit beta	-0.663	0.0442	Plasma Membrane	other
C16orf54	chromosome 16 open reading frame 54	-0.664	0.0172	Extracellular Space	other
C5orf56	chromosome 5 open reading frame 56	-0.666	0.0367	Other	other
AQP7	aquaporin 7	-0.666	0.0276	Plasma Membrane	transporter
PI4K2B	phosphatidylinositol 4-kinase type 2 beta	-0.667	0.0197	Cytoplasm	kinase
GNG2	G protein subunit gamma 2	-0.669	0.0272	Plasma Membrane	enzyme
SDK2	sidekick cell adhesion molecule 2	-0.669	0.0357	Plasma Membrane	other
HELLS	helicase, lymphoid-specific	-0.673	0.0486	Nucleus	enzyme
GALNT3	polypeptide N-acetylgalactosaminyltransferase 3	-0.677	0.0406	Cytoplasm	enzyme
ADAM8	ADAM metallopeptidase domain 8	-0.678	0.0204	Plasma Membrane	peptidase
AOAH	acyloxyacyl hydrolase	-0.683	0.00836	Extracellular Space	enzyme
INPP4A	inositol polyphosphate-4-phosphatase type I A	-0.687	0.00891	Cytoplasm	phosphatase
HRH4	histamine receptor H4	-0.69	0.00725	Plasma Membrane	G-protein coupled receptor
ARL4D	ADP ribosylation factor like GTPase 4D	-0.692	0.015	Nucleus	enzyme
RRS1	ribosome biogenesis regulator homolog	-0.692	0.0199	Nucleus	other
TC2N	tandem C2 domains, nuclear	-0.692	0.00941	Nucleus	transporter
ATAD5	ATPase family, AAA domain containing 5	-0.694	0.0361	Extracellular Space	other
PDIA5	protein disulfide isomerase family A member 5	-0.694	0.0113	Cytoplasm	enzyme
MBNL3	muscleblind like splicing regulator 3	-0.694	0.0149	Nucleus	other
NPC2	NPC intracellular cholesterol transporter 2	-0.697	0.025	Extracellular Space	other
GIMAP4	GTPase, IMAP family member 4	-0.699	0.0443	Nucleus	other
NCR3	natural cytotoxicity triggering receptor 3	-0.706	0.0293	Plasma Membrane	transmembrane receptor
SAMHD1	SAM and HD domain containing deoxynucleoside triphosphate triphosphohydrolase 1	-0.709	0.014	Nucleus	enzyme
LRRN3	leucine rich repeat neuronal 3	-0.709	0.00957	Extracellular Space	other
mir-320	microRNA 320a	-0.712	0.0115	Cytoplasm	microRNA
FNDC3B	fibronectin type III domain containing 3B	-0.715	0.0179	Cytoplasm	other
TEX30	testis expressed 30	-0.722	0.0251	Other	other
ATP2B1	ATPase plasma membrane Ca2+ transporting 1	-0.728	0.0251	Plasma Membrane	transporter
PRDM1	PR/SET domain 1	-0.732	0.116	Nucleus	transcription regulator
AXIN2	axin 2	-0.732	0.0195	Cytoplasm	other
SVIL	supervillin	-0.733	0.0283	Plasma Membrane	other
GABPB2	GA binding protein transcription factor beta subunit 2	-0.738	0.00839	Nucleus	transcription regulator
PLD6	phospholipase D family member 6	-0.739	0.0088	Cytoplasm	enzyme
TMC8	transmembrane channel like 8	-0.742	0.0132	Cytoplasm	other
OSBPL3	oxysterol binding protein like 3	-0.744	0.0107	Cytoplasm	other
HS3ST3B1	heparan sulfate-glucosamine 3-sulfotransferase 3B1	-0.746	0.026	Cytoplasm	enzyme
SPTBN1	spectrin beta, non-erythrocytic 1	-0.747	0.0151	Plasma Membrane	other
SREBF1	sterol regulatory element binding transcription factor 1	-0.747	0.00574	Nucleus	transcription regulator
OSTC	oligosaccharyltransferase complex non-catalytic subunit	-0.75	0.0381	Cytoplasm	enzyme
GPR52	G protein-coupled receptor 52	-0.751	0.0496	Plasma Membrane	G-protein coupled receptor
DGKD	diacylglycerol kinase delta	-0.755	0.0147	Cytoplasm	kinase
mir-597	microRNA 597	-0.756	0.0429	Cytoplasm	microRNA
TPK1	thiamin pyrophosphokinase 1	-0.759	0.00772	Cytoplasm	kinase
AK5	adenylate kinase 5	-0.767	0.0334	Cytoplasm	kinase
PCSK5	proprotein convertase subtilisin/kexin type 5	-0.768	0.0138	Extracellular Space	peptidase
RPS6KA5	ribosomal protein S6 kinase A5	-0.768	0.00515	Nucleus	kinase
TAGAP	T-cell activation RhoGTPase activating protein	-0.769	0.0283	Cytoplasm	other
NFIL3	nuclear factor, interleukin 3 regulated	-0.77	0.0162	Nucleus	transcription regulator
CD274	CD274 molecule	-0.77	0.0205	Plasma Membrane	enzyme
NOSIP	nitric oxide synthase interacting protein	-0.771	0.0157	Cytoplasm	other
RAB27B	RAB27B, member RAS oncogene family	-0.773	0.0202	Cytoplasm	enzyme
TRAM2	translocation associated membrane protein 2	-0.778	0.0326	Other	other
GIMAP7	GTPase, IMAP family member 7	-0.78	0.0132	Cytoplasm	enzyme
CCDC65	coiled-coil domain containing 65	-0.781	0.0121	Other	other
GLIPR2	GLI pathogenesis related 2	-0.781	0.0319	Cytoplasm	other
TSPAN32	tetraspanin 32	-0.782	0.00596	Plasma Membrane	other
HELB	DNA helicase B	-0.784	0.00523	Nucleus	enzyme
RASA4	RAS p21 protein activator 4	-0.788	0.017	Cytoplasm	other
PDGFRB	platelet derived growth factor receptor beta	-0.789	0.0106	Plasma Membrane	kinase
MAP1A	microtubule associated protein 1A	-0.797	0.00604	Cytoplasm	other
IGHG1	immunoglobulin heavy constant gamma 1 (G1m marker)	-0.799	0.0193	Extracellular Space	peptidase
RPL17	ribosomal protein L17	-0.799	0.02	Cytoplasm	other
RPL21	ribosomal protein L21	-0.802	0.0111	Cytoplasm	other
ABCD2	ATP binding cassette subfamily D member 2	-0.803	0.00968	Cytoplasm	transporter
FCER1G	Fc fragment of IgE receptor Ig	-0.804	0.0186	Plasma Membrane	transmembrane receptor
TNF	tumor necrosis factor	-0.813	0.198	Extracellular Space	cytokine
JAK2	Janus kinase 2	-0.813	0.0119	Cytoplasm	kinase
RASGRP2	RAS guanyl releasing protein 2	-0.813	0.00487	Cytoplasm	other
SNCA	synuclein alpha	-0.814	0.00773	Cytoplasm	enzyme
FKBP11	FK506 binding protein 11	-0.815	0.00562	Cytoplasm	enzyme
NCALD	neurocalcin delta	-0.815	0.0028	Cytoplasm	transporter
RUNX3	runt related transcription factor 3	-0.815	0.00383	Nucleus	transcription regulator
FAM65B	family with sequence similarity 65 member B	-0.816	0.0125	Cytoplasm	other
ARSG	arylsulfatase G	-0.816	0.00635	Cytoplasm	enzyme
SLC16A14	solute carrier family 16 member 14	-0.821	0.0336	Other	other
SEC24D	SEC24 homolog D, COPII coat complex component	-0.821	0.00907	Cytoplasm	transporter
SUMO4	small ubiquitin-like modifier 4	-0.824	0.0189	Other	other
RPL23A	ribosomal protein L23a	-0.827	0.0287	Cytoplasm	other
TPP2	tripeptidyl peptidase 2	-0.829	0.0137	Cytoplasm	peptidase
PTCH1	patched 1	-0.831	0.00354	Plasma Membrane	transmembrane receptor
FAR2	fatty acyl-CoA reductase 2	-0.833	0.042	Cytoplasm	enzyme
MDM4	MDM4, p53 regulator	-0.837	0.0138	Nucleus	enzyme
TMEM63A	transmembrane protein 63A	-0.838	0.0144	Cytoplasm	other
USP46	ubiquitin specific peptidase 46	-0.84	0.0232	Other	peptidase
IQGAP2	IQ motif containing GTPase activating protein 2	-0.844	0.0115	Cytoplasm	other
KLRF1	killer cell lectin like receptor F1	-0.849	0.0103	Plasma Membrane	transmembrane receptor
MXD1	MAX dimerization protein 1	-0.856	0.00211	Nucleus	transcription regulator
SMAD3	SMAD family member 3	-0.856	0.00312	Nucleus	transcription regulator
ZDHHC14	zinc finger DHHC-type containing 14	-0.856	0.0352	Cytoplasm	enzyme
NRN1	neuritin 1	-0.869	0.0118	Cytoplasm	other
CD200R1	CD200 receptor 1	-0.872	0.0139	Plasma Membrane	other
CLU	clusterin	-0.872	0.0109	Cytoplasm	other
CLIP4	CAP-Gly domain containing linker protein family member 4	-0.873	0.00294	Other	other
SH3BP5	SH3 domain binding protein 5	-0.875	0.0201	Cytoplasm	other
CD300A	CD300a molecule	-0.882	0.00213	Plasma Membrane	transmembrane receptor
POLQ	DNA polymerase theta	-0.885	0.0382	Nucleus	enzyme
SYTL2	synaptotagmin like 2	-0.891	0.0173	Cytoplasm	other
MYC	v-myc avian myelocytomatosis viral oncogene homolog	-0.894	0.0515	Nucleus	transcription regulator
IGHA1	immunoglobulin heavy constant alpha 1	-0.897	0.0265	Extracellular Space	other
MINA	MYC induced nuclear antigen	-0.897	0.00803	Nucleus	other
ZBTB32	zinc finger and BTB domain containing 32	-0.908	0.0143	Nucleus	transcription regulator
OSM	oncostatin M	-0.918	0.27	Extracellular Space	cytokine
CDC25B	cell division cycle 25B	-0.94	0.00475	Nucleus	phosphatase
FCMR	Fc fragment of IgM receptor	-0.942	0.02	Plasma Membrane	other
ZGRF1	zinc finger GRF-type containing 1	-0.945	0.013	Other	other
C1orf132	chromosome 1 open reading frame 132	-0.945	0.00676	Other	other
TMEM71	transmembrane protein 71	-0.956	0.00159	Other	other
CTSW	cathepsin W	-0.957	0.00265	Cytoplasm	peptidase
BCL2L15	BCL2 like 15	-0.959	0.00126	Nucleus	other
CD40LG	CD40 ligand	-0.96	0.119	Extracellular Space	cytokine
SPCS2	signal peptidase complex subunit 2	-0.967	0.00451	Cytoplasm	other
ST3GAL1	ST3 beta-galactoside alpha-2,3-sialyltransferase 1	-0.968	0.00436	Cytoplasm	enzyme
GIMAP8	GTPase, IMAP family member 8	-0.97	0.00531	Other	other
ICAM2	intercellular adhesion molecule 2	-0.971	0.00332	Plasma Membrane	other
ZNRF3	zinc and ring finger 3	-0.979	0.00915	Plasma Membrane	enzyme
ST6GALNAC1	ST6 N-acetylgalactosaminide alpha-2,6-sialyltransferase 1	-0.982	0.0044	Cytoplasm	enzyme
KLF8	Kruppel like factor 8	-0.983	0.00242	Nucleus	other
GSAP	gamma-secretase activating protein	-0.989	0.0252	Cytoplasm	peptidase
CXCR1	C-X-C motif chemokine receptor 1	-0.993	0.0134	Plasma Membrane	G-protein coupled receptor
ADD3	adducin 3	-0.998	0.00326	Cytoplasm	other
MYO1F	myosin IF	-1.003	0.00232	Cytoplasm	other
SYTL3	synaptotagmin like 3	-1.004	0.0245	Cytoplasm	other
CA5B	carbonic anhydrase 5B	-1.015	0.00114	Cytoplasm	enzyme
E2F2	E2F transcription factor 2	-1.017	0.00276	Nucleus	transcription regulator
CD48	CD48 molecule	-1.019	0.0219	Plasma Membrane	other
CSF2	colony stimulating factor 2	-1.023	0.00739	Extracellular Space	cytokine
IL7R	interleukin 7 receptor	-1.032	0.00195	Plasma Membrane	transmembrane receptor
SLC12A7	solute carrier family 12 member 7	-1.037	0.0454	Plasma Membrane	transporter
ARHGEF11	Rho guanine nucleotide exchange factor 11	-1.04	0.00258	Cytoplasm	other
CD69	CD69 molecule	-1.049	0.0213	Plasma Membrane	transmembrane receptor
P2RX7	purinergic receptor P2X 7	-1.058	0.0014	Plasma Membrane	ion channel
LRRC8C	leucine rich repeat containing 8 family member C	-1.059	0.0284	Plasma Membrane	ion channel
CDC14A	cell division cycle 14A	-1.068	0.000674	Nucleus	phosphatase
PREX1	phosphatidylinositol-3,4,5-trisphosphate dependent Rac exchange factor 1	-1.074	0.0142	Cytoplasm	other
ANKRD20A5P	ankyrin repeat domain 20 family member A5, pseudogene	-1.076	0.00057	Other	other
MCTP2	multiple C2 and transmembrane domain containing 2	-1.095	0.0252	Other	other
CCNA1	cyclin A1	-1.102	0.00341	Nucleus	other
MUC1	mucin 1, cell surface associated	-1.103	0.000472	Plasma Membrane	other
MCOLN2	mucolipin 2	-1.113	0.00267	Plasma Membrane	ion channel
PTEN	phosphatase and tensin homolog	-1.116	0.01	Cytoplasm	phosphatase
CCR8	C-C motif chemokine receptor 8	-1.12	0.0403	Plasma Membrane	G-protein coupled receptor
ENPP2	ectonucleotide pyrophosphatase/phosphodiesterase 2	-1.124	0.00239	Plasma Membrane	enzyme
IL5	interleukin 5	-1.13	0.0257	Extracellular Space	cytokine
EPHA4	EPH receptor A4	-1.142	0.00814	Plasma Membrane	kinase
TFRC	transferrin receptor	-1.152	0.00581	Plasma Membrane	transporter
PLEKHG3	pleckstrin homology and RhoGEF domain containing G3	-1.153	0.00145	Other	other
TBXA2R	thromboxane A2 receptor	-1.164	0.000368	Plasma Membrane	G-protein coupled receptor
AHI1	Abelson helper integration site 1	-1.166	0.0269	Cytoplasm	other
DUSP6	dual specificity phosphatase 6	-1.188	0.0304	Cytoplasm	phosphatase
HDGFRP3	hepatoma-derived growth factor, related protein 3	-1.19	0.0318	Nucleus	other
TGFBR3	transforming growth factor beta receptor 3	-1.191	0.000426	Plasma Membrane	kinase
MYBL1	MYB proto-oncogene like 1	-1.206	0.000605	Nucleus	transcription regulator
RASA3	RAS p21 protein activator 3	-1.209	0.0063	Plasma Membrane	ion channel
CRIM1	cysteine rich transmembrane BMP regulator 1	-1.21	0.000458	Extracellular Space	kinase
UBASH3B	ubiquitin associated and SH3 domain containing B	-1.235	0.0358	Other	enzyme
STX3	syntaxin 3	-1.242	0.0111	Plasma Membrane	transporter
VSIG1	V-set and immunoglobulin domain containing 1	-1.252	0.0339	Plasma Membrane	other
ERN1	endoplasmic reticulum to nucleus signaling 1	-1.254	0.000679	Cytoplasm	kinase
CD180	CD180 molecule	-1.283	0.0055	Plasma Membrane	other
NKG7	natural killer cell granule protein 7	-1.287	0.0447	Plasma Membrane	other
FAM13A	family with sequence similarity 13 member A	-1.293	0.0303	Cytoplasm	other
SNX18	sorting nexin 18	-1.309	0.00168	Cytoplasm	transporter
PXN	paxillin	-1.321	0.000615	Cytoplasm	other
PDE3B	phosphodiesterase 3B	-1.337	0.0179	Cytoplasm	enzyme
IL13	interleukin 13	-1.337	0.000954	Extracellular Space	cytokine
CRLF2	cytokine receptor-like factor 2	-1.338	0.00104	Plasma Membrane	transmembrane receptor
GPR65	G protein-coupled receptor 65	-1.345	0.00498	Plasma Membrane	G-protein coupled receptor
SLC16A6	solute carrier family 16 member 6	-1.345	0.000529	Plasma Membrane	transporter
RNASE6	ribonuclease A family member k6	-1.345	0.00103	Extracellular Space	enzyme
GAB2	GRB2 associated binding protein 2	-1.346	0.000362	Cytoplasm	other
ELOVL6	ELOVL fatty acid elongase 6	-1.37	0.00142	Cytoplasm	enzyme
IFNG	interferon gamma	-1.403	0.155	Extracellular Space	cytokine
TNFSF8	tumor necrosis factor superfamily member 8	-1.425	0.0246	Plasma Membrane	cytokine
PDE4A	phosphodiesterase 4A	-1.437	0.00219	Cytoplasm	enzyme
HOMER2	homer scaffolding protein 2	-1.452	0.000165	Plasma Membrane	other
IGSF9B	immunoglobulin superfamily member 9B	-1.48	0.0378	Plasma Membrane	other
GPAT3	glycerol-3-phosphate acyltransferase 3	-1.484	0.00336	Cytoplasm	enzyme
IL3RA	interleukin 3 receptor subunit alpha	-1.487	7.58e-05	Plasma Membrane	transmembrane receptor
GPA33	glycoprotein A33	-1.493	0.0115	Plasma Membrane	other
CXCL10	C-X-C motif chemokine ligand 10	-1.523	0.0247	Extracellular Space	cytokine
LPAL2	lipoprotein(a) like 2, pseudogene	-1.557	0.000134	Other	other
VCL	vinculin	-1.562	0.000407	Plasma Membrane	enzyme
CECR1	cat eye syndrome chromosome region, candidate 1	-1.584	0.000735	Extracellular Space	enzyme
ITGA6	integrin subunit alpha 6	-1.589	0.032	Plasma Membrane	transmembrane receptor
MAMLD1	mastermind like domain containing 1	-1.6	0.00349	Other	other
KLF3	Kruppel like factor 3	-1.644	0.000245	Nucleus	transcription regulator
B3GALT2	beta-1,3-galactosyltransferase 2	-1.711	0.0439	Cytoplasm	enzyme
MAP3K5	mitogen-activated protein kinase kinase kinase 5	-1.714	0.00281	Cytoplasm	kinase
ROPN1L	rhophilin associated tail protein 1 like	-1.729	0.000265	Cytoplasm	kinase
KLF2	Kruppel like factor 2	-1.729	0.000372	Nucleus	transcription regulator
CD80	CD80 molecule	-1.757	1.74e-05	Plasma Membrane	transmembrane receptor
ITGAM	integrin subunit alpha M	-1.771	0.00114	Plasma Membrane	transmembrane receptor
PDCD1LG2	programmed cell death 1 ligand 2	-1.772	1.5e-05	Plasma Membrane	enzyme
MMP25	matrix metallopeptidase 25	-1.789	0.000293	Plasma Membrane	peptidase
CST7	cystatin F	-1.87	0.000232	Extracellular Space	other
PTGER2	prostaglandin E receptor 2	-1.871	4.77e-05	Plasma Membrane	G-protein coupled receptor
RNF157	ring finger protein 157	-1.981	0.00065	Other	other
SLC7A11	solute carrier family 7 member 11	-2.023	0.00312	Plasma Membrane	transporter
TRIB2	tribbles pseudokinase 2	-2.126	0.000964	Plasma Membrane	kinase
RAP1GAP2	RAP1 GTPase activating protein 2	-2.248	3.06e-05	Cytoplasm	other
PDE7B	phosphodiesterase 7B	-2.3	0.0024	Cytoplasm	enzyme
SAMD3	sterile alpha motif domain containing 3	-2.35	5.52e-06	Other	other
LYZ	lysozyme	-2.36	0.00321	Extracellular Space	enzyme
CCL1	C-C motif chemokine ligand 1	-2.367	0.000539	Extracellular Space	cytokine
GZMA	granzyme A	-2.471	0.000431	Cytoplasm	peptidase
TSPAN18	tetraspanin 18	-2.491	0.00272	Other	other
IL22	interleukin 22	-2.787	0.00432	Extracellular Space	cytokine
SULT1B1	sulfotransferase family 1B member 1	-2.87	0.000964	Cytoplasm	enzyme
PTGIS	prostaglandin I2 synthase	-3.168	1.37e-05	Cytoplasm	enzyme
