# Supplementary material for: A DAP5/eIF3d alternate mRNA translation mechanism promotes differentiation and immune suppression by human regulatory T cells
Source: Nat Commun. 2021 Nov 30;12:6979. doi: 10.1038/s41467-021-27087-w (PMC8632918; doi:10.1038/s41467-021-27087-w)
Supplement: Supplementary file 9 — Supplementary Data 6 [file 41467_2021_27087_MOESM9_ESM.xlsx]

## Sheet: Sheet1
Supplementary Data 6: RAD001 treatment - Translatome
Symbol	Entrez Gene Name	Log2	P-value	Location	Type(s)
PMCH	pro-melanin concentrating hormone	2.613	0.016	Extracellular Space	other
ATP12A	ATPase H+/K+ transporting non-gastric alpha2 subunit	2.433	0.00165	Plasma Membrane	transporter
CYP7B1	cytochrome P450 family 7 subfamily B member 1	2.047	0.015	Cytoplasm	enzyme
SPON1	spondin 1	1.754	1.33e-05	Extracellular Space	other
FOXP3	forkhead box P3	1.751	6.52e-06	Nucleus	transcription regulator
TRIB1	tribbles pseudokinase 1	1.596	0.0498	Cytoplasm	kinase
ATRNL1	attractin like 1	1.591	2.02e-05	Other	other
DOCK3	dedicator of cytokinesis 3	1.526	0.0124	Cytoplasm	other
CDR1	cerebellar degeneration related protein 1	1.508	0.0386	Other	other
EBI3	Epstein-Barr virus induced 3	1.459	0.0263	Extracellular Space	cytokine
CEBPD	CCAAT/enhancer binding protein delta	1.409	0.0113	Nucleus	transcription regulator
PKD1L3	polycystin 1 like 3, transient receptor potential channel interacting	1.401	0.0135	Plasma Membrane	ion channel
GPC3	glypican 3	1.322	0.000138	Plasma Membrane	other
TPST1	tyrosylprotein sulfotransferase 1	1.313	0.00234	Cytoplasm	enzyme
IL6R	interleukin 6 receptor	1.268	0.00366	Plasma Membrane	transmembrane receptor
STRIP2	striatin interacting protein 2	1.26	0.0044	Cytoplasm	other
SGPP2	sphingosine-1-phosphate phosphatase 2	1.247	0.00157	Cytoplasm	phosphatase
CDKN2B	cyclin dependent kinase inhibitor 2B	1.242	0.0375	Nucleus	transcription regulator
mir-505	microRNA 505	1.24	0.00791	Cytoplasm	microRNA
CYP1A1	cytochrome P450 family 1 subfamily A member 1	1.235	0.0136	Cytoplasm	enzyme
NKD1	naked cuticle homolog 1	1.204	0.0019	Other	other
SLC9A7	solute carrier family 9 member A7	1.203	0.00325	Cytoplasm	transporter
MEOX1	mesenchyme homeobox 1	1.196	0.036	Nucleus	transcription regulator
LHFP	lipoma HMGIC fusion partner	1.15	0.0169	Other	other
IL17RB	interleukin 17 receptor B	1.149	0.00184	Plasma Membrane	transmembrane receptor
SNRPN	small nuclear ribonucleoprotein polypeptide N	1.147	0.00182	Nucleus	other
OLIG3	oligodendrocyte transcription factor 3	1.147	0.0111	Nucleus	transcription regulator
ZCCHC14	zinc finger CCHC-type containing 14	1.146	0.0121	Other	other
AFF3	AF4/FMR2 family member 3	1.14	0.00102	Nucleus	transcription regulator
KLRD1	killer cell lectin like receptor D1	1.13	0.0229	Plasma Membrane	transmembrane receptor
ZC2HC1A	zinc finger C2HC-type containing 1A	1.125	0.00206	Other	other
MMP2	matrix metallopeptidase 2	1.119	0.0122	Extracellular Space	peptidase
ADTRP	androgen dependent TFPI regulating protein	1.088	0.000578	Plasma Membrane	other
NIPAL2	NIPA like domain containing 2	1.085	0.00983	Other	other
TUBB4A	tubulin beta 4A class IVa	1.067	0.0227	Cytoplasm	other
SIAH3	siah E3 ubiquitin protein ligase family member 3	1.049	0.00466	Cytoplasm	other
LRP6	LDL receptor related protein 6	1.039	0.000438	Plasma Membrane	transmembrane receptor
MAMLD1	mastermind like domain containing 1	1.038	0.0351	Other	other
TRPC1	transient receptor potential cation channel subfamily C member 1	1.027	0.00186	Plasma Membrane	ion channel
CCR4	C-C motif chemokine receptor 4	1.016	0.00634	Plasma Membrane	G-protein coupled receptor
TOX2	TOX high mobility group box family member 2	1.008	0.0313	Nucleus	transcription regulator
KDM6B	lysine demethylase 6B	1.001	0.0017	Extracellular Space	enzyme
EVI5	ecotropic viral integration site 5	0.983	0.00161	Cytoplasm	other
LRRC32	leucine rich repeat containing 32	0.981	0.0139	Plasma Membrane	other
IL1R1	interleukin 1 receptor type 1	0.975	0.00679	Plasma Membrane	transmembrane receptor
NLRP1	NLR family pyrin domain containing 1	0.971	0.00257	Cytoplasm	other
DNAJC5B	DnaJ heat shock protein family (Hsp40) member C5 beta	0.966	0.00109	Other	transporter
HLA-DQA1	major histocompatibility complex, class II, DQ alpha 1	0.962	0.00441	Plasma Membrane	transmembrane receptor
mir-146	microRNA 146a	0.957	0.00813	Cytoplasm	microRNA
PMEPA1	prostate transmembrane protein, androgen induced 1	0.935	0.00176	Plasma Membrane	other
NEO1	neogenin 1	0.929	0.00342	Plasma Membrane	transcription regulator
mir-548	microRNA 579	0.928	0.0142	Cytoplasm	microRNA
BMPR2	bone morphogenetic protein receptor type 2	0.925	0.0089	Plasma Membrane	kinase
ZNF567	zinc finger protein 567	0.923	0.0183	Nucleus	other
CTSL	cathepsin L	0.92	0.0468	Cytoplasm	peptidase
NAP1L3	nucleosome assembly protein 1 like 3	0.92	0.00898	Nucleus	other
ZNF208	zinc finger protein 208	0.912	0.00774	Nucleus	other
RASGRP4	RAS guanyl releasing protein 4	0.909	0.00165	Cytoplasm	other
TTN	titin	0.906	0.0233	Cytoplasm	kinase
ZNF827	zinc finger protein 827	0.904	0.00315	Other	other
EGR2	early growth response 2	0.901	0.00525	Nucleus	transcription regulator
APBA1	amyloid beta precursor protein binding family A member 1	0.899	0.019	Cytoplasm	transporter
RYR1	ryanodine receptor 1	0.894	0.0247	Cytoplasm	ion channel
ZBTB20	zinc finger and BTB domain containing 20	0.894	0.00568	Nucleus	transcription regulator
DUSP4	dual specificity phosphatase 4	0.883	0.0492	Nucleus	phosphatase
LDOC1	leucine zipper down-regulated in cancer 1	0.883	0.00891	Nucleus	other
IL2RA	interleukin 2 receptor subunit alpha	0.88	0.00137	Plasma Membrane	transmembrane receptor
GRAMD3	GRAM domain containing 3	0.877	0.00273	Extracellular Space	other
MAN1C1	mannosidase alpha class 1C member 1	0.877	0.00212	Cytoplasm	enzyme
RAPH1	Ras association (RalGDS/AF-6) and pleckstrin homology domains 1	0.873	0.00213	Plasma Membrane	other
TSHZ2	teashirt zinc finger homeobox 2	0.871	0.0239	Other	other
EEF2	eukaryotic translation elongation factor 2	0.869	0.00986	Cytoplasm	translation regulator
LRRC37A3 (includes others)	leucine rich repeat containing 37 member A3	0.868	0.00437	Other	other
KIAA1147	KIAA1147	0.867	0.0155	Other	other
DIRC2	disrupted in renal carcinoma 2	0.859	0.00556	Other	other
TNRC6C	trinucleotide repeat containing 6C	0.857	0.00588	Cytoplasm	other
SOCS2	suppressor of cytokine signaling 2	0.855	0.041	Cytoplasm	other
CD200	CD200 molecule	0.847	0.0255	Plasma Membrane	other
CDC42BPB	CDC42 binding protein kinase beta	0.846	0.00298	Cytoplasm	kinase
SIRPB1	signal regulatory protein beta 1	0.844	0.00337	Plasma Membrane	other
SPP1	secreted phosphoprotein 1	0.835	0.0434	Extracellular Space	cytokine
SIRPD	signal regulatory protein delta	0.828	0.0191	Other	other
GBP6	guanylate binding protein family member 6	0.826	0.0189	Cytoplasm	enzyme
ZMAT1	zinc finger matrin-type 1	0.823	0.0177	Nucleus	other
SIPA1L3	signal induced proliferation associated 1 like 3	0.823	0.0056	Extracellular Space	other
KIAA1324	KIAA1324	0.821	0.0411	Plasma Membrane	other
DYRK1B	dual specificity tyrosine phosphorylation regulated kinase 1B	0.817	0.0106	Nucleus	kinase
AFAP1	actin filament associated protein 1	0.815	0.00355	Cytoplasm	other
NOG	noggin	0.814	0.0322	Extracellular Space	growth factor
UBALD1	UBA like domain containing 1	0.814	0.00831	Other	other
FAM169A	family with sequence similarity 169 member A	0.813	0.00296	Other	other
MAP3K14	mitogen-activated protein kinase kinase kinase 14	0.809	0.00562	Cytoplasm	kinase
STRADB	STE20-related kinase adaptor beta	0.805	0.0024	Cytoplasm	kinase
mir-515	microRNA 520c	0.802	0.00824	Cytoplasm	microRNA
TNFAIP3	TNF alpha induced protein 3	0.798	0.0151	Nucleus	enzyme
EHD3	EH domain containing 3	0.796	0.042	Cytoplasm	other
SLC22A17	solute carrier family 22 member 17	0.795	0.00647	Plasma Membrane	transporter
TLR5	toll like receptor 5	0.791	0.035	Plasma Membrane	transmembrane receptor
WASL	Wiskott-Aldrich syndrome like	0.783	0.00712	Cytoplasm	other
JMY	junction mediating and regulatory protein, p53 cofactor	0.782	0.0337	Nucleus	transcription regulator
IGF1R	insulin like growth factor 1 receptor	0.782	0.00957	Plasma Membrane	transmembrane receptor
NFIC	nuclear factor I C	0.777	0.0156	Nucleus	transcription regulator
DNAJC6	DnaJ heat shock protein family (Hsp40) member C6	0.775	0.0188	Cytoplasm	other
COL6A1	collagen type VI alpha 1 chain	0.773	0.0332	Extracellular Space	other
BCAS3	BCAS3, microtubule associated cell migration factor	0.771	0.0117	Nucleus	other
AFF2	AF4/FMR2 family member 2	0.769	0.00869	Nucleus	other
MID2	midline 2	0.769	0.00987	Cytoplasm	other
CBX7	chromobox 7	0.768	0.00468	Nucleus	other
TBC1D8	TBC1 domain family member 8	0.768	0.0281	Plasma Membrane	other
ZNF844	zinc finger protein 844	0.768	0.00733	Other	other
GNMT	glycine N-methyltransferase	0.766	0.0119	Cytoplasm	enzyme
TSC22D2	TSC22 domain family member 2	0.765	0.0152	Extracellular Space	other
HLA-DOA	major histocompatibility complex, class II, DO alpha	0.765	0.00597	Plasma Membrane	transmembrane receptor
ARID5A	AT-rich interaction domain 5A	0.763	0.0095	Nucleus	transcription regulator
CIITA	class II major histocompatibility complex transactivator	0.76	0.0194	Nucleus	transcription regulator
RASGEF1B	RasGEF domain family member 1B	0.759	0.0432	Other	other
LOC391322	D-dopachrome tautomerase-like	0.758	0.0229	Other	other
CTSF	cathepsin F	0.755	0.0268	Cytoplasm	peptidase
NHS	NHS actin remodeling regulator	0.754	0.0289	Nucleus	other
KIAA0355	KIAA0355	0.753	0.017	Extracellular Space	other
SAMD10	sterile alpha motif domain containing 10	0.753	0.0212	Other	other
RYK	receptor-like tyrosine kinase	0.751	0.0102	Plasma Membrane	kinase
KIAA1217	KIAA1217	0.748	0.0169	Cytoplasm	other
TAS2R10	taste 2 receptor member 10	0.747	0.0374	Plasma Membrane	G-protein coupled receptor
PARK2	parkin RBR E3 ubiquitin protein ligase	0.747	0.00511	Cytoplasm	enzyme
HMOX1	heme oxygenase 1	0.746	0.0426	Cytoplasm	enzyme
IRF4	interferon regulatory factor 4	0.742	0.0261	Nucleus	transcription regulator
TNFRSF11A	TNF receptor superfamily member 11a	0.742	0.00594	Plasma Membrane	transmembrane receptor
MYB	MYB proto-oncogene, transcription factor	0.738	0.0757	Nucleus	transcription regulator
HIVEP1	human immunodeficiency virus type I enhancer binding protein 1	0.738	0.00729	Nucleus	transcription regulator
ENPEP	glutamyl aminopeptidase	0.737	0.0254	Plasma Membrane	peptidase
VIPR2	vasoactive intestinal peptide receptor 2	0.736	0.0292	Plasma Membrane	G-protein coupled receptor
SPIRE1	spire type actin nucleation factor 1	0.736	0.0374	Cytoplasm	other
PTPRK	protein tyrosine phosphatase, receptor type K	0.731	0.0361	Plasma Membrane	phosphatase
IL5	interleukin 5	0.73	0.124	Extracellular Space	cytokine
ATP1B1	ATPase Na+/K+ transporting subunit beta 1	0.726	0.018	Plasma Membrane	transporter
FAM117B	family with sequence similarity 117 member B	0.725	0.0126	Other	other
NTRK2	neurotrophic receptor tyrosine kinase 2	0.721	0.0238	Plasma Membrane	kinase
ACTN1	actinin alpha 1	0.716	0.00827	Cytoplasm	transcription regulator
NAB2	NGFI-A binding protein 2	0.714	0.026	Nucleus	transcription regulator
NFAT5	nuclear factor of activated T-cells 5	0.714	0.0103	Nucleus	transcription regulator
MYO6	myosin VI	0.711	0.0252	Cytoplasm	other
AHCYL2	adenosylhomocysteinase like 2	0.708	0.00844	Other	enzyme
ATP7B	ATPase copper transporting beta	0.704	0.0142	Cytoplasm	transporter
TULP4	tubby like protein 4	0.704	0.00884	Cytoplasm	transcription regulator
LONRF2	LON peptidase N-terminal domain and ring finger 2	0.703	0.0477	Other	other
NBEA	neurobeachin	0.701	0.00712	Cytoplasm	other
PLAG1	PLAG1 zinc finger	0.7	0.0256	Nucleus	transcription regulator
HLF	HLF, PAR bZIP transcription factor	0.699	0.00936	Nucleus	transcription regulator
ULBP1	UL16 binding protein 1	0.697	0.00993	Plasma Membrane	transmembrane receptor
ZC3H12D	zinc finger CCCH-type containing 12D	0.695	0.0139	Cytoplasm	other
ZNF318	zinc finger protein 318	0.692	0.00726	Nucleus	other
SLC41A1	solute carrier family 41 member 1	0.689	0.0165	Plasma Membrane	transporter
IGF1	insulin like growth factor 1	0.686	0.168	Extracellular Space	growth factor
PIM2	Pim-2 proto-oncogene, serine/threonine kinase	0.685	0.01	Nucleus	kinase
FN1	fibronectin 1	0.685	0.0301	Extracellular Space	enzyme
TNFSF4	tumor necrosis factor superfamily member 4	0.685	0.0444	Extracellular Space	cytokine
CREBRF	CREB3 regulatory factor	0.68	0.0283	Nucleus	other
KDM5B	lysine demethylase 5B	0.68	0.0283	Nucleus	transcription regulator
MKL2	MKL1/myocardin like 2	0.677	0.0246	Nucleus	transcription regulator
CYP4F12	cytochrome P450 family 4 subfamily F member 12	0.675	0.0285	Cytoplasm	enzyme
GNA11	G protein subunit alpha 11	0.674	0.0493	Plasma Membrane	enzyme
FOXP4	forkhead box P4	0.673	0.0339	Nucleus	transcription regulator
GUCY1B3	guanylate cyclase 1 soluble subunit beta	0.666	0.0386	Cytoplasm	enzyme
CLIP3	CAP-Gly domain containing linker protein 3	0.665	0.0364	Plasma Membrane	other
C1QTNF6	C1q and tumor necrosis factor related protein 6	0.662	0.0442	Extracellular Space	other
mir-342	microRNA 342	0.66	0.0159	Cytoplasm	microRNA
ANKRD31	ankyrin repeat domain 31	0.659	0.0194	Extracellular Space	other
IRS2	insulin receptor substrate 2	0.659	0.0408	Cytoplasm	enzyme
CACNA1D	calcium voltage-gated channel subunit alpha1 D	0.656	0.0211	Plasma Membrane	ion channel
ETS2	ETS proto-oncogene 2, transcription factor	0.652	0.0159	Nucleus	transcription regulator
DHRS3	dehydrogenase/reductase 3	0.65	0.0447	Cytoplasm	enzyme
ARID5B	AT-rich interaction domain 5B	0.65	0.0205	Nucleus	transcription regulator
NR4A3	nuclear receptor subfamily 4 group A member 3	0.649	0.0695	Nucleus	ligand-dependent nuclear receptor
PHF1	PHD finger protein 1	0.649	0.0205	Nucleus	transcription regulator
ROR1	receptor tyrosine kinase like orphan receptor 1	0.649	0.0345	Plasma Membrane	kinase
ASH1L	ASH1 like histone lysine methyltransferase	0.649	0.0144	Nucleus	transcription regulator
GATA3	GATA binding protein 3	0.647	0.0313	Nucleus	transcription regulator
CD68	CD68 molecule	0.646	0.0447	Plasma Membrane	other
mir-181	microRNA 181a-1	0.645	0.014	Cytoplasm	microRNA
TNRC6B	trinucleotide repeat containing 6B	0.644	0.0216	Other	other
ATN1	atrophin 1	0.644	0.0231	Nucleus	transcription regulator
PKD2	polycystin 2, transient receptor potential cation channel	0.643	0.0431	Plasma Membrane	ion channel
DCT	dopachrome tautomerase	0.643	0.0322	Cytoplasm	enzyme
ATP1B2	ATPase Na+/K+ transporting subunit beta 2	0.639	0.0142	Plasma Membrane	transporter
TMSB4Y	thymosin beta 4, Y-linked	0.637	0.0299	Cytoplasm	other
IKZF4	IKAROS family zinc finger 4	0.636	0.0419	Nucleus	transcription regulator
PPP1R13B	protein phosphatase 1 regulatory subunit 13B	0.635	0.0169	Cytoplasm	phosphatase
SLC22A15	solute carrier family 22 member 15	0.635	0.0281	Other	transporter
EVA1C	eva-1 homolog C	0.632	0.0181	Other	other
ZDHHC15	zinc finger DHHC-type containing 15	0.632	0.0151	Cytoplasm	enzyme
DUSP10	dual specificity phosphatase 10	0.63	0.0202	Nucleus	phosphatase
PKP2	plakophilin 2	0.629	0.0162	Plasma Membrane	other
KIAA1107	KIAA1107	0.628	0.0476	Other	other
TSPYL2	TSPY like 2	0.628	0.0151	Nucleus	other
IKZF3	IKAROS family zinc finger 3	0.628	0.0171	Nucleus	transcription regulator
CCDC92	coiled-coil domain containing 92	0.628	0.0146	Cytoplasm	other
MLXIP	MLX interacting protein	0.627	0.0223	Nucleus	other
TNKS	tankyrase	0.626	0.0304	Nucleus	enzyme
RNF144B	ring finger protein 144B	0.625	0.0243	Cytoplasm	enzyme
ATXN1	ataxin 1	0.624	0.0239	Nucleus	transcription regulator
ADHFE1	alcohol dehydrogenase, iron containing 1	0.623	0.0302	Cytoplasm	enzyme
RABGEF1	RAB guanine nucleotide exchange factor 1	0.621	0.0268	Cytoplasm	enzyme
TSHR	thyroid stimulating hormone receptor	0.619	0.0249	Plasma Membrane	G-protein coupled receptor
CTLA4	cytotoxic T-lymphocyte associated protein 4	0.613	0.11	Plasma Membrane	transmembrane receptor
CDKL5	cyclin dependent kinase like 5	0.611	0.0187	Nucleus	kinase
P2RY4	pyrimidinergic receptor P2Y4	0.61	0.0225	Plasma Membrane	G-protein coupled receptor
MIR4496	microRNA 4496	0.61	0.0349	Cytoplasm	microRNA
WBP2	WW domain binding protein 2	0.609	0.0258	Cytoplasm	transcription regulator
SMAD4	SMAD family member 4	0.608	0.0361	Nucleus	transcription regulator
SGSH	N-sulfoglucosamine sulfohydrolase	0.608	0.0335	Cytoplasm	enzyme
CLCNKA	chloride voltage-gated channel Ka	0.607	0.0157	Plasma Membrane	ion channel
UBE2E2	ubiquitin conjugating enzyme E2 E2	0.606	0.0247	Cytoplasm	enzyme
UBN2	ubinuclein 2	0.604	0.0228	Nucleus	other
AUH	AU RNA binding methylglutaconyl-CoA hydratase	0.603	0.0221	Cytoplasm	enzyme
ZNF281	zinc finger protein 281	0.602	0.0216	Nucleus	transcription regulator
KIT	KIT proto-oncogene receptor tyrosine kinase	0.6	0.289	Plasma Membrane	transmembrane receptor
BCL2L11	BCL2 like 11	0.599	0.0432	Cytoplasm	other
KCTD13	potassium channel tetramerization domain containing 13	0.599	0.0168	Nucleus	ion channel
IL2RB	interleukin 2 receptor subunit beta	0.598	0.0253	Plasma Membrane	transmembrane receptor
TPCN1	two pore segment channel 1	0.596	0.0295	Plasma Membrane	ion channel
OR2L1P	olfactory receptor family 2 subfamily L member 1 pseudogene	0.595	0.043	Other	other
AHR	aryl hydrocarbon receptor	0.594	0.021	Nucleus	ligand-dependent nuclear receptor
PCED1A	PC-esterase domain containing 1A	0.591	0.0349	Other	other
ALDH5A1	aldehyde dehydrogenase 5 family member A1	0.59	0.0217	Cytoplasm	enzyme
TP63	tumor protein p63	0.59	0.15	Nucleus	transcription regulator
ATP1A3	ATPase Na+/K+ transporting subunit alpha 3	0.585	0.0229	Plasma Membrane	transporter
AMY2B	amylase, alpha 2B (pancreatic)	0.583	0.0298	Extracellular Space	enzyme
CHKA	choline kinase alpha	0.583	0.0214	Cytoplasm	kinase
ZNF362	zinc finger protein 362	0.582	0.0368	Other	other
CHDH	choline dehydrogenase	0.581	0.0409	Cytoplasm	enzyme
AUTS2	autism susceptibility candidate 2	0.578	0.026	Nucleus	other
PLAT	plasminogen activator, tissue type	0.576	0.0261	Extracellular Space	peptidase
TLL1	tolloid like 1	0.574	0.0443	Extracellular Space	peptidase
PPP1R15A	protein phosphatase 1 regulatory subunit 15A	0.573	0.032	Cytoplasm	other
APPL2	adaptor protein, phosphotyrosine interacting with PH domain and leucine zipper 2	0.573	0.0499	Cytoplasm	other
FOXP1	forkhead box P1	0.571	0.0295	Nucleus	other
BACE1-AS	BACE1 antisense RNA	0.57	0.0345	Other	other
C9orf3	chromosome 9 open reading frame 3	0.568	0.0211	Cytoplasm	peptidase
VAMP4	vesicle associated membrane protein 4	0.568	0.0323	Cytoplasm	other
TCF7	transcription factor 7 (T-cell specific, HMG-box)	0.568	0.0306	Nucleus	transcription regulator
PIWIL4	piwi like RNA-mediated gene silencing 4	0.566	0.0333	Cytoplasm	other
PHLPP1	PH domain and leucine rich repeat protein phosphatase 1	0.565	0.0324	Cytoplasm	enzyme
MARK4	microtubule affinity regulating kinase 4	0.565	0.0246	Cytoplasm	kinase
TMEM63B	transmembrane protein 63B	0.564	0.0307	Plasma Membrane	other
GABARAPL1	GABA type A receptor associated protein like 1	0.564	0.0252	Cytoplasm	other
PATZ1	POZ/BTB and AT hook containing zinc finger 1	0.563	0.0263	Nucleus	transcription regulator
SDK1	sidekick cell adhesion molecule 1	0.561	0.0234	Plasma Membrane	other
CORO2A	coronin 2A	0.559	0.0361	Cytoplasm	other
FAM65A	family with sequence similarity 65 member A	0.558	0.0406	Cytoplasm	other
DNHD1	dynein heavy chain domain 1	0.558	0.0421	Cytoplasm	other
BAZ2A	bromodomain adjacent to zinc finger domain 2A	0.556	0.029	Nucleus	transcription regulator
HABP4	hyaluronan binding protein 4	0.556	0.03	Cytoplasm	other
NPIPB4 (includes others)	nuclear pore complex interacting protein family member B4	0.555	0.0383	Other	other
NFE4	nuclear factor, erythroid 4	0.553	0.0337	Nucleus	other
PORCN	porcupine homolog (Drosophila)	0.552	0.0417	Cytoplasm	enzyme
AFDN	afadin, adherens junction formation factor	0.549	0.0365	Nucleus	other
RIMKLB	ribosomal modification protein rimK like family member B	0.549	0.0368	Cytoplasm	enzyme
MAST3	microtubule associated serine/threonine kinase 3	0.548	0.0459	Other	kinase
mir-154	microRNA 494	0.547	0.0471	Other	microRNA
CRTC2	CREB regulated transcription coactivator 2	0.547	0.0487	Nucleus	other
ATXN2	ataxin 2	0.546	0.0331	Nucleus	other
ZBTB40	zinc finger and BTB domain containing 40	0.545	0.0341	Nucleus	other
ZNF555	zinc finger protein 555	0.541	0.0326	Other	other
EGR1	early growth response 1	0.54	0.0626	Nucleus	transcription regulator
ZNF578	zinc finger protein 578	0.539	0.0324	Nucleus	other
PLXNA3	plexin A3	0.537	0.0281	Plasma Membrane	transmembrane receptor
ZSWIM6	zinc finger SWIM-type containing 6	0.537	0.0316	Extracellular Space	other
SFRP5	secreted frizzled related protein 5	0.536	0.0342	Plasma Membrane	transmembrane receptor
PCNX2	pecanex homolog 2 (Drosophila)	0.535	0.04	Other	other
ANKRD42	ankyrin repeat domain 42	0.535	0.0382	Nucleus	transcription regulator
CAPRIN2	caprin family member 2	0.534	0.0266	Cytoplasm	other
USP11	ubiquitin specific peptidase 11	0.532	0.0387	Nucleus	peptidase
ZSCAN18	zinc finger and SCAN domain containing 18	0.532	0.0251	Other	other
ZNF496	zinc finger protein 496	0.531	0.0284	Nucleus	transcription regulator
PDE4B	phosphodiesterase 4B	0.528	0.0462	Cytoplasm	enzyme
BRPF3	bromodomain and PHD finger containing 3	0.527	0.0456	Cytoplasm	other
BBS1	Bardet-Biedl syndrome 1	0.526	0.0266	Extracellular Space	other
NFE2L3	nuclear factor, erythroid 2 like 3	0.526	0.0266	Nucleus	transcription regulator
KLF7	Kruppel like factor 7	0.525	0.0386	Nucleus	transcription regulator
GOLGA8K (includes others)	golgin A8 family member K	0.525	0.0479	Other	other
AMPD3	adenosine monophosphate deaminase 3	0.524	0.0395	Cytoplasm	enzyme
CEP170	centrosomal protein 170	0.523	0.0395	Nucleus	other
ERO1B	endoplasmic reticulum oxidoreductase 1 beta	0.521	0.032	Cytoplasm	enzyme
PDPR	pyruvate dehydrogenase phosphatase regulatory subunit	0.518	0.0473	Cytoplasm	enzyme
SAMD4A	sterile alpha motif domain containing 4A	0.515	0.036	Cytoplasm	translation regulator
ENPP6	ectonucleotide pyrophosphatase/phosphodiesterase 6	0.514	0.0377	Cytoplasm	enzyme
IFFO2	intermediate filament family orphan 2	0.514	0.0423	Other	other
GAGE10	G antigen 10	0.509	0.0497	Other	other
SLC25A28	solute carrier family 25 member 28	0.509	0.0361	Cytoplasm	transporter
XDH	xanthine dehydrogenase	0.507	0.331	Cytoplasm	enzyme
OR6P1	olfactory receptor family 6 subfamily P member 1	0.505	0.0482	Plasma Membrane	G-protein coupled receptor
TRPA1	transient receptor potential cation channel subfamily A member 1	0.504	0.0402	Plasma Membrane	transporter
USP51	ubiquitin specific peptidase 51	0.5	0.0365	Other	peptidase
PLD2	phospholipase D2	0.5	0.0401	Cytoplasm	enzyme
JUNB	JunB proto-oncogene, AP-1 transcription factor subunit	0.489	0.0464	Nucleus	transcription regulator
NFATC2	nuclear factor of activated T-cells 2	0.486	0.0498	Nucleus	transcription regulator
ITGA3	integrin subunit alpha 3	0.476	0.0642	Plasma Membrane	other
TET2	tet methylcytosine dioxygenase 2	0.457	0.0742	Nucleus	other
SOCS1	suppressor of cytokine signaling 1	0.452	0.497	Cytoplasm	other
TNFSF13	tumor necrosis factor superfamily member 13	0.451	0.184	Extracellular Space	cytokine
MYC	v-myc avian myelocytomatosis viral oncogene homolog	0.446	0.299	Nucleus	transcription regulator
JAK3	Janus kinase 3	0.425	0.114	Cytoplasm	kinase
E2F5	E2F transcription factor 5	0.424	0.069	Nucleus	transcription regulator
SAV1	salvador family WW domain containing protein 1	0.42	0.141	Cytoplasm	other
PTPRJ	protein tyrosine phosphatase, receptor type J	0.418	0.19	Plasma Membrane	phosphatase
MT-ND3	NADH dehydrogenase, subunit 3 (complex I)	0.41	0.109	Cytoplasm	enzyme
STAT3	signal transducer and activator of transcription 3	0.4	0.0978	Nucleus	transcription regulator
EP300	E1A binding protein p300	0.393	0.135	Nucleus	transcription regulator
TNFSF13B	tumor necrosis factor superfamily member 13b	0.372	0.17	Extracellular Space	cytokine
IRF5	interferon regulatory factor 5	0.337	0.292	Nucleus	transcription regulator
HSF1	heat shock transcription factor 1	0.331	0.149	Nucleus	transcription regulator
IFNA1/IFNA13	interferon alpha 1	0.322	0.277	Extracellular Space	cytokine
INSR	insulin receptor	0.314	0.203	Plasma Membrane	kinase
RXRA	retinoid X receptor alpha	0.313	0.27	Nucleus	ligand-dependent nuclear receptor
TNFSF10	tumor necrosis factor superfamily member 10	0.308	0.269	Extracellular Space	cytokine
let-7	microRNA let-7a-1	0.308	0.197	Cytoplasm	microRNA
FOXO1	forkhead box O1	0.301	0.191	Nucleus	transcription regulator
NPAT	nuclear protein, coactivator of histone transcription	0.299	0.197	Nucleus	transcription regulator
RICTOR	RPTOR independent companion of MTOR complex 2	0.291	0.236	Cytoplasm	other
TIGIT	T-cell immunoreceptor with Ig and ITIM domains	0.289	0.402	Plasma Membrane	other
PPARA	peroxisome proliferator activated receptor alpha	0.289	0.311	Nucleus	ligand-dependent nuclear receptor
TRRAP	transformation/transcription domain associated protein	0.262	0.296	Nucleus	transcription regulator
PGR	progesterone receptor	0.255	0.338	Nucleus	ligand-dependent nuclear receptor
CYP1B1	cytochrome P450 family 1 subfamily B member 1	0.247	0.423	Cytoplasm	enzyme
TFDP2	transcription factor Dp-2	0.236	0.297	Nucleus	transcription regulator
CEBPA	CCAAT/enhancer binding protein alpha	0.233	0.304	Nucleus	transcription regulator
TRAF3	TNF receptor associated factor 3	0.227	0.398	Cytoplasm	enzyme
SMAD7	SMAD family member 7	0.222	0.349	Nucleus	transcription regulator
KDM5A	lysine demethylase 5A	0.219	0.472	Nucleus	transcription regulator
GATA1	GATA binding protein 1	0.216	0.336	Nucleus	transcription regulator
SCYL3	SCY1 like pseudokinase 3	0.212	0.337	Cytoplasm	kinase
NR1H2	nuclear receptor subfamily 1 group H member 2	0.201	0.426	Nucleus	ligand-dependent nuclear receptor
DDX5	DEAD-box helicase 5	0.2	0.605	Nucleus	enzyme
CD28	CD28 molecule	0.198	0.462	Plasma Membrane	transmembrane receptor
PML	promyelocytic leukemia	0.194	0.404	Nucleus	transcription regulator
BACH2	BTB domain and CNC homolog 2	0.193	0.504	Nucleus	transcription regulator
mir-486	microRNA 486-1	0.183	0.439	Cytoplasm	microRNA
SMARCA2	SWI/SNF related, matrix associated, actin dependent regulator of chromatin, subfamily a, member 2	0.182	0.481	Nucleus	transcription regulator
SHH	sonic hedgehog	0.177	0.503	Extracellular Space	peptidase
TOP1	topoisomerase (DNA) I	0.176	0.529	Nucleus	enzyme
E2F3	E2F transcription factor 3	0.174	0.637	Nucleus	transcription regulator
ESR1	estrogen receptor 1	0.16	0.557	Nucleus	ligand-dependent nuclear receptor
ALDH2	aldehyde dehydrogenase 2 family (mitochondrial)	0.159	0.502	Cytoplasm	enzyme
CD38	CD38 molecule	0.141	0.579	Plasma Membrane	enzyme
APP	amyloid beta precursor protein	0.141	0.625	Plasma Membrane	other
CCNT1	cyclin T1	0.139	0.573	Nucleus	transcription regulator
CSF1	colony stimulating factor 1	0.138	0.634	Extracellular Space	cytokine
EIF2AK4	eukaryotic translation initiation factor 2 alpha kinase 4	0.136	0.536	Cytoplasm	kinase
MBD2	methyl-CpG binding domain protein 2	0.129	0.587	Nucleus	transcription regulator
PELP1	proline, glutamate and leucine rich protein 1	0.126	0.56	Nucleus	other
FLT3LG	fms related tyrosine kinase 3 ligand	0.123	0.68	Extracellular Space	cytokine
TBX2	T-box 2	0.121	0.66	Nucleus	transcription regulator
TFAP2A	transcription factor AP-2 alpha	0.118	0.646	Nucleus	transcription regulator
EGR3	early growth response 3	0.114	0.678	Nucleus	transcription regulator
BTG2	BTG anti-proliferation factor 2	0.113	0.663	Nucleus	transcription regulator
IRF1	interferon regulatory factor 1	0.104	0.677	Nucleus	transcription regulator
NCOA3	nuclear receptor coactivator 3	0.097	0.674	Nucleus	transcription regulator
DOCK8	dedicator of cytokinesis 8	0.097	0.689	Cytoplasm	other
IL4	interleukin 4	0.095	0.664	Extracellular Space	cytokine
CCNK	cyclin K	0.092	0.675	Nucleus	kinase
TRAF2	TNF receptor associated factor 2	0.091	0.724	Cytoplasm	enzyme
TGFBR2	transforming growth factor beta receptor 2	0.089	0.679	Plasma Membrane	kinase
HAVCR1	hepatitis A virus cellular receptor 1	0.085	0.705	Plasma Membrane	other
ADRA1D	adrenoceptor alpha 1D	0.084	0.745	Plasma Membrane	G-protein coupled receptor
ID4	inhibitor of DNA binding 4, HLH protein	0.084	0.73	Nucleus	transcription regulator
MCPH1	microcephalin 1	0.078	0.757	Nucleus	other
TAL1	TAL bHLH transcription factor 1, erythroid differentiation factor	0.075	0.785	Nucleus	transcription regulator
CDKN2A	cyclin dependent kinase inhibitor 2A	0.074	0.876	Nucleus	transcription regulator
TMEM17	transmembrane protein 17	0.073	0.782	Extracellular Space	other
RARA	retinoic acid receptor alpha	0.069	0.812	Nucleus	ligand-dependent nuclear receptor
NRIP1	nuclear receptor interacting protein 1	0.064	0.803	Nucleus	transcription regulator
TGFB1	transforming growth factor beta 1	0.063	0.807	Extracellular Space	growth factor
ETV3	ETS variant 3	0.062	0.813	Nucleus	transcription regulator
LRAT	lecithin retinol acyltransferase (phosphatidylcholine--retinol O-acyltransferase)	0.062	0.818	Cytoplasm	enzyme
ADORA2A	adenosine A2a receptor	0.058	0.794	Plasma Membrane	G-protein coupled receptor
ID2	inhibitor of DNA binding 2, HLH protein	0.054	0.821	Nucleus	transcription regulator
IL24	interleukin 24	0.053	0.852	Extracellular Space	cytokine
GNRH1	gonadotropin releasing hormone 1	0.052	0.852	Extracellular Space	other
CEBPB	CCAAT/enhancer binding protein beta	0.051	0.822	Nucleus	transcription regulator
BMP7	bone morphogenetic protein 7	0.045	0.856	Extracellular Space	growth factor
SNX14	sorting nexin 14	0.041	0.869	Cytoplasm	transporter
EIF4G1	eukaryotic translation initiation factor 4 gamma 1	0.038	0.87	Cytoplasm	translation regulator
IGFBP7	insulin like growth factor binding protein 7	0.038	0.896	Extracellular Space	transporter
UHRF2	ubiquitin like with PHD and ring finger domains 2	0.032	0.913	Nucleus	enzyme
DYSF	dysferlin	0.031	0.898	Plasma Membrane	other
SMARCE1	SWI/SNF related, matrix associated, actin dependent regulator of chromatin, subfamily e, member 1	0.031	0.898	Nucleus	transcription regulator
MTA3	metastasis associated 1 family member 3	0.03	0.891	Nucleus	enzyme
BACH1	BTB domain and CNC homolog 1	0.028	0.924	Nucleus	transcription regulator
STK3	serine/threonine kinase 3	0.027	0.914	Cytoplasm	kinase
IFI16	interferon gamma inducible protein 16	0.027	0.914	Nucleus	transcription regulator
KDM4C	lysine demethylase 4C	0.027	0.915	Nucleus	enzyme
TBX21	T-box 21	0.027	0.936	Nucleus	transcription regulator
PAX8	paired box 8	0.021	0.925	Nucleus	transcription regulator
HYAL1	hyaluronoglucosaminidase 1	0.02	0.938	Cytoplasm	enzyme
DDX17	DEAD-box helicase 17	0.011	0.966	Nucleus	enzyme
YAP1	Yes associated protein 1	0.009	0.967	Nucleus	transcription regulator
STUB1	STIP1 homology and U-box containing protein 1	0.008	0.976	Cytoplasm	enzyme
AIF1	allograft inflammatory factor 1	0.005	0.986	Nucleus	other
PDCD1	programmed cell death 1	0.005	0.983	Plasma Membrane	phosphatase
E4F1	E4F transcription factor 1	0.004	0.987	Nucleus	transcription regulator
NFKBIA	NFKB inhibitor alpha	0.002	0.993	Cytoplasm	transcription regulator
MAPK9	mitogen-activated protein kinase 9	-0.017	0.935	Cytoplasm	kinase
IGF2	insulin like growth factor 2	-0.02	0.937	Extracellular Space	growth factor
NR3C1	nuclear receptor subfamily 3 group C member 1	-0.024	0.918	Nucleus	ligand-dependent nuclear receptor
IRF7	interferon regulatory factor 7	-0.031	0.921	Nucleus	transcription regulator
PTGER2	prostaglandin E receptor 2	-0.032	0.913	Plasma Membrane	G-protein coupled receptor
OAZ2	ornithine decarboxylase antizyme 2	-0.034	0.906	Cytoplasm	other
mir-223	microRNA 223	-0.035	0.891	Cytoplasm	microRNA
NFE2L2	nuclear factor, erythroid 2 like 2	-0.04	0.876	Nucleus	transcription regulator
ID1	inhibitor of DNA binding 1, HLH protein	-0.045	0.851	Nucleus	transcription regulator
STAT2	signal transducer and activator of transcription 2	-0.056	0.832	Nucleus	transcription regulator
mir-21	microRNA 21	-0.057	0.869	Cytoplasm	microRNA
HAS1	hyaluronan synthase 1	-0.072	0.771	Plasma Membrane	enzyme
FUBP1	far upstream element binding protein 1	-0.074	0.752	Nucleus	transcription regulator
FLCN	folliculin	-0.089	0.703	Cytoplasm	other
TP53	tumor protein p53	-0.09	0.69	Nucleus	transcription regulator
NLRP3	NLR family pyrin domain containing 3	-0.093	0.727	Cytoplasm	other
FOXO3	forkhead box O3	-0.094	0.696	Nucleus	transcription regulator
TOB1	transducer of ERBB2, 1	-0.1	0.702	Nucleus	transcription regulator
UPF2	UPF2 regulator of nonsense transcripts homolog (yeast)	-0.103	0.73	Cytoplasm	other
NELFB	negative elongation factor complex member B	-0.108	0.668	Nucleus	other
ITGA6	integrin subunit alpha 6	-0.109	0.869	Plasma Membrane	transmembrane receptor
RBL2	RB transcriptional corepressor like 2	-0.11	0.654	Nucleus	other
CSF2	colony stimulating factor 2	-0.115	0.719	Extracellular Space	cytokine
RB1	RB transcriptional corepressor 1	-0.115	0.672	Nucleus	transcription regulator
STAT6	signal transducer and activator of transcription 6	-0.117	0.679	Nucleus	transcription regulator
BTK	Bruton tyrosine kinase	-0.119	0.624	Cytoplasm	kinase
PCGF2	polycomb group ring finger 2	-0.123	0.682	Nucleus	transcription regulator
ZFP36	ZFP36 ring finger protein	-0.125	0.62	Nucleus	transcription regulator
NKX2-3	NK2 homeobox 3	-0.137	0.629	Nucleus	transcription regulator
PRL	prolactin	-0.139	0.575	Extracellular Space	cytokine
CRYZ	crystallin zeta	-0.147	0.748	Cytoplasm	enzyme
LATS2	large tumor suppressor kinase 2	-0.165	0.532	Nucleus	kinase
IL19	interleukin 19	-0.168	0.521	Extracellular Space	cytokine
GADD45G	growth arrest and DNA damage inducible gamma	-0.17	0.728	Nucleus	other
TASP1	taspase 1	-0.17	0.494	Nucleus	peptidase
SLC2A1	solute carrier family 2 member 1	-0.177	0.476	Plasma Membrane	transporter
MST1	macrophage stimulating 1	-0.177	0.46	Extracellular Space	growth factor
CCDC115	coiled-coil domain containing 115	-0.183	0.485	Cytoplasm	other
HSF2	heat shock transcription factor 2	-0.186	0.426	Nucleus	transcription regulator
ID3	inhibitor of DNA binding 3, HLH protein	-0.203	0.561	Nucleus	transcription regulator
MDM2	MDM2 proto-oncogene	-0.216	0.388	Nucleus	transcription regulator
ABCB7	ATP binding cassette subfamily B member 7	-0.219	0.405	Cytoplasm	transporter
RRP1B	ribosomal RNA processing 1B	-0.224	0.387	Nucleus	other
AIP	aryl hydrocarbon receptor interacting protein	-0.224	0.357	Nucleus	transcription regulator
SMAD2	SMAD family member 2	-0.239	0.311	Nucleus	transcription regulator
CBFB	core-binding factor beta subunit	-0.246	0.272	Nucleus	transcription regulator
BIRC2	baculoviral IAP repeat containing 2	-0.272	0.305	Cytoplasm	enzyme
RUVBL2	RuvB like AAA ATPase 2	-0.275	0.253	Nucleus	transcription regulator
RBX1	ring-box 1	-0.279	0.307	Cytoplasm	enzyme
CLCN5	chloride voltage-gated channel 5	-0.279	0.32	Plasma Membrane	ion channel
GTF2B	general transcription factor IIB	-0.286	0.195	Nucleus	transcription regulator
PAX3	paired box 3	-0.29	0.231	Nucleus	transcription regulator
SREBF1	sterol regulatory element binding transcription factor 1	-0.292	0.208	Nucleus	transcription regulator
DPY30	dpy-30, histone methyltransferase complex regulatory subunit	-0.293	0.275	Nucleus	enzyme
DDX58	DExD/H-box helicase 58	-0.294	0.453	Cytoplasm	enzyme
mir-320	microRNA 320a	-0.301	0.228	Cytoplasm	microRNA
GUSB	glucuronidase beta	-0.301	0.222	Cytoplasm	enzyme
TRIB3	tribbles pseudokinase 3	-0.308	0.393	Nucleus	kinase
MIR17HG	miR-17-92a-1 cluster host gene	-0.308	0.173	Other	other
FAS	Fas cell surface death receptor	-0.32	0.213	Plasma Membrane	transmembrane receptor
E2F6	E2F transcription factor 6	-0.323	0.175	Nucleus	transcription regulator
TFDP1	transcription factor Dp-1	-0.334	0.147	Nucleus	transcription regulator
S100A6	S100 calcium binding protein A6	-0.344	0.137	Cytoplasm	transporter
DPAGT1	dolichyl-phosphate N-acetylglucosaminephosphotransferase 1	-0.35	0.148	Cytoplasm	enzyme
LONP1	lon peptidase 1, mitochondrial	-0.377	0.185	Cytoplasm	peptidase
SUV39H1	suppressor of variegation 3-9 homolog 1	-0.379	0.15	Nucleus	enzyme
IFNG	interferon gamma	-0.387	0.681	Extracellular Space	cytokine
TNFRSF11B	TNF receptor superfamily member 11b	-0.401	0.121	Plasma Membrane	transmembrane receptor
SRSF2	serine and arginine rich splicing factor 2	-0.438	0.0574	Nucleus	transcription regulator
HDAC2	histone deacetylase 2	-0.439	0.0704	Nucleus	transcription regulator
RBMX	RNA binding motif protein, X-linked	-0.441	0.127	Nucleus	other
TP73	tumor protein p73	-0.449	0.239	Nucleus	transcription regulator
PLAA	phospholipase A2 activating protein	-0.457	0.0968	Cytoplasm	other
CHUK	conserved helix-loop-helix ubiquitous kinase	-0.461	0.116	Cytoplasm	kinase
KCTD9	potassium channel tetramerization domain containing 9	-0.5	0.0372	Other	other
TUBGCP3	tubulin gamma complex associated protein 3	-0.502	0.0429	Cytoplasm	other
MRPS14	mitochondrial ribosomal protein S14	-0.502	0.0377	Cytoplasm	other
SPPL2A	signal peptide peptidase like 2A	-0.502	0.0463	Plasma Membrane	peptidase
SRSF1	serine and arginine rich splicing factor 1	-0.504	0.0525	Nucleus	other
SEC22B	SEC22 homolog B, vesicle trafficking protein (gene/pseudogene)	-0.506	0.0336	Cytoplasm	other
C3orf58	chromosome 3 open reading frame 58	-0.506	0.0409	Cytoplasm	other
RPP40	ribonuclease P/MRP subunit p40	-0.506	0.0472	Nucleus	enzyme
MBOAT1	membrane bound O-acyltransferase domain containing 1	-0.506	0.0402	Cytoplasm	enzyme
OR6C4	olfactory receptor family 6 subfamily C member 4	-0.508	0.0392	Plasma Membrane	G-protein coupled receptor
WDCP	WD repeat and coiled coil containing	-0.509	0.0471	Other	other
TIMM8A	translocase of inner mitochondrial membrane 8 homolog A (yeast)	-0.512	0.0454	Cytoplasm	transporter
ELP4	elongator acetyltransferase complex subunit 4	-0.514	0.0461	Cytoplasm	other
TRIM59	tripartite motif containing 59	-0.514	0.0468	Cytoplasm	enzyme
SFXN2	sideroflexin 2	-0.515	0.0433	Cytoplasm	transporter
EIF1AX	eukaryotic translation initiation factor 1A, X-linked	-0.516	0.0287	Cytoplasm	translation regulator
RPS6KA3	ribosomal protein S6 kinase A3	-0.517	0.0372	Cytoplasm	kinase
CDKN1A	cyclin dependent kinase inhibitor 1A	-0.517	0.0813	Nucleus	kinase
ABHD5	abhydrolase domain containing 5	-0.517	0.0455	Cytoplasm	enzyme
SHMT2	serine hydroxymethyltransferase 2	-0.518	0.0371	Cytoplasm	enzyme
TFAM	transcription factor A, mitochondrial	-0.519	0.0418	Cytoplasm	transcription regulator
COX7B	cytochrome c oxidase subunit 7B	-0.519	0.0327	Cytoplasm	enzyme
DEK	DEK proto-oncogene	-0.52	0.0467	Nucleus	transcription regulator
NFYB	nuclear transcription factor Y subunit beta	-0.52	0.0626	Nucleus	transcription regulator
NDUFB9	NADH:ubiquinone oxidoreductase subunit B9	-0.521	0.04	Cytoplasm	enzyme
MRPS30	mitochondrial ribosomal protein S30	-0.523	0.0471	Cytoplasm	enzyme
THG1L	tRNA-histidine guanylyltransferase 1 like	-0.523	0.0423	Cytoplasm	enzyme
HSD17B6	hydroxysteroid 17-beta dehydrogenase 6	-0.524	0.0354	Other	enzyme
HINT2	histidine triad nucleotide binding protein 2	-0.525	0.0456	Cytoplasm	other
GEMIN4	gem nuclear organelle associated protein 4	-0.525	0.0298	Nucleus	other
IDH2	isocitrate dehydrogenase (NADP(+)) 2, mitochondrial	-0.526	0.0492	Cytoplasm	enzyme
BLOC1S2	biogenesis of lysosomal organelles complex 1 subunit 2	-0.526	0.0357	Cytoplasm	other
UBE2B	ubiquitin conjugating enzyme E2 B	-0.527	0.0465	Cytoplasm	enzyme
POTEG (includes others)	POTE ankyrin domain family member G	-0.527	0.0481	Other	other
MRPL27	mitochondrial ribosomal protein L27	-0.527	0.0342	Cytoplasm	other
ITM2A	integral membrane protein 2A	-0.53	0.0251	Plasma Membrane	other
LRRC42	leucine rich repeat containing 42	-0.53	0.0384	Other	other
NANP	N-acetylneuraminic acid phosphatase	-0.531	0.0305	Cytoplasm	enzyme
THOC7	THO complex 7	-0.531	0.0431	Nucleus	other
PYROXD1	pyridine nucleotide-disulphide oxidoreductase domain 1	-0.533	0.0365	Other	other
C1QBP	complement C1q binding protein	-0.534	0.0337	Cytoplasm	transcription regulator
SCP2	sterol carrier protein 2	-0.534	0.0352	Cytoplasm	transporter
TSN	translin	-0.534	0.0267	Nucleus	other
ACTL6A	actin like 6A	-0.534	0.0362	Nucleus	other
ATP5A1	ATP synthase, H+ transporting, mitochondrial F1 complex, alpha subunit 1, cardiac muscle	-0.534	0.0433	Cytoplasm	transporter
CCT2	chaperonin containing TCP1 subunit 2	-0.535	0.032	Cytoplasm	kinase
RPL34	ribosomal protein L34	-0.536	0.038	Cytoplasm	other
SHMT1	serine hydroxymethyltransferase 1	-0.536	0.0491	Cytoplasm	enzyme
SAMHD1	SAM and HD domain containing deoxynucleoside triphosphate triphosphohydrolase 1	-0.537	0.0491	Nucleus	enzyme
PPP4R2	protein phosphatase 4 regulatory subunit 2	-0.537	0.0498	Cytoplasm	other
E2F1	E2F transcription factor 1	-0.537	0.112	Nucleus	transcription regulator
CDK2	cyclin dependent kinase 2	-0.538	0.0934	Nucleus	kinase
GNPNAT1	glucosamine-phosphate N-acetyltransferase 1	-0.538	0.0276	Cytoplasm	enzyme
DCAF13	DDB1 and CUL4 associated factor 13	-0.538	0.0366	Nucleus	other
TMEM192	transmembrane protein 192	-0.54	0.0375	Cytoplasm	other
BCAS2	breast carcinoma amplified sequence 2	-0.541	0.0327	Nucleus	other
TMEM68	transmembrane protein 68	-0.541	0.0315	Other	other
FCGR1B	Fc fragment of IgG receptor Ib	-0.542	0.0329	Plasma Membrane	transmembrane receptor
PPP1CC	protein phosphatase 1 catalytic subunit gamma	-0.542	0.0318	Nucleus	phosphatase
CBX3	chromobox 3	-0.542	0.0347	Nucleus	transcription regulator
NAA38	N(alpha)-acetyltransferase 38, NatC auxiliary subunit	-0.544	0.0397	Nucleus	other
STARD9	StAR related lipid transfer domain containing 9	-0.546	0.0291	Cytoplasm	other
MRM2	mitochondrial rRNA methyltransferase 2	-0.547	0.049	Nucleus	enzyme
PRF1	perforin 1	-0.547	0.0499	Cytoplasm	transporter
LSM5	LSM5 homolog, U6 small nuclear RNA and mRNA degradation associated	-0.547	0.0481	Cytoplasm	other
CCDC136	coiled-coil domain containing 136	-0.549	0.0434	Cytoplasm	other
ACSL6	acyl-CoA synthetase long-chain family member 6	-0.549	0.0274	Cytoplasm	enzyme
COA7	cytochrome c oxidase assembly factor 7 (putative)	-0.55	0.0331	Other	other
COPS3	COP9 signalosome subunit 3	-0.55	0.0252	Cytoplasm	other
TMEM101	transmembrane protein 101	-0.55	0.0353	Extracellular Space	other
MPC2	mitochondrial pyruvate carrier 2	-0.55	0.0484	Plasma Membrane	other
PLGRKT	plasminogen receptor with a C-terminal lysine	-0.551	0.0401	Cytoplasm	other
NT5C3A	5'-nucleotidase, cytosolic IIIA	-0.551	0.0438	Cytoplasm	phosphatase
TMEM258	transmembrane protein 258	-0.551	0.0453	Other	other
PRPS2	phosphoribosyl pyrophosphate synthetase 2	-0.551	0.037	Cytoplasm	kinase
PDIK1L	PDLIM1 interacting kinase 1 like	-0.552	0.0348	Nucleus	kinase
FAM49B	family with sequence similarity 49 member B	-0.552	0.0458	Extracellular Space	other
EMC7	ER membrane protein complex subunit 7	-0.553	0.023	Cytoplasm	other
ADSS	adenylosuccinate synthase	-0.553	0.034	Cytoplasm	enzyme
AHSA1	activator of Hsp90 ATPase activity 1	-0.553	0.0347	Cytoplasm	other
TM9SF1	transmembrane 9 superfamily member 1	-0.554	0.033	Plasma Membrane	transporter
MRPL33	mitochondrial ribosomal protein L33	-0.554	0.0321	Cytoplasm	other
LSM11	LSM11, U7 small nuclear RNA associated	-0.554	0.0291	Nucleus	other
BCL2L15	BCL2 like 15	-0.554	0.0302	Nucleus	other
HDAC1	histone deacetylase 1	-0.554	0.0357	Nucleus	transcription regulator
CCT5	chaperonin containing TCP1 subunit 5	-0.555	0.0456	Cytoplasm	other
UTP15	UTP15, small subunit processome component	-0.555	0.033	Nucleus	other
TWF1	twinfilin actin binding protein 1	-0.556	0.0376	Cytoplasm	kinase
GSTA4	glutathione S-transferase alpha 4	-0.556	0.0481	Cytoplasm	enzyme
TMEM70	transmembrane protein 70	-0.557	0.0484	Cytoplasm	other
RPLP0	ribosomal protein lateral stalk subunit P0	-0.557	0.0428	Cytoplasm	other
GTPBP4	GTP binding protein 4	-0.557	0.0398	Nucleus	enzyme
C1orf21	chromosome 1 open reading frame 21	-0.557	0.285	Other	other
MRPL22	mitochondrial ribosomal protein L22	-0.558	0.0346	Cytoplasm	other
PPIL1	peptidylprolyl isomerase like 1	-0.558	0.0307	Plasma Membrane	enzyme
PSMD13	proteasome 26S subunit, non-ATPase 13	-0.559	0.0469	Cytoplasm	peptidase
RPL27A	ribosomal protein L27a	-0.559	0.0319	Cytoplasm	other
ETHE1	ETHE1, persulfide dioxygenase	-0.559	0.0401	Cytoplasm	enzyme
DBF4	DBF4 zinc finger	-0.56	0.0281	Nucleus	kinase
RNU11	RNA, U11 small nuclear	-0.56	0.0224	Nucleus	other
ALG10B	ALG10B, alpha-1,2-glucosyltransferase	-0.56	0.0319	Plasma Membrane	transporter
MOB4	MOB family member 4, phocein	-0.561	0.0275	Cytoplasm	other
ATP6V0B	ATPase H+ transporting V0 subunit b	-0.561	0.036	Cytoplasm	transporter
KLF8	Kruppel like factor 8	-0.562	0.0467	Nucleus	other
HIST1H3C	histone cluster 1 H3 family member c	-0.562	0.0467	Nucleus	other
LRRC40	leucine rich repeat containing 40	-0.563	0.041	Nucleus	other
FAM221A	family with sequence similarity 221 member A	-0.563	0.0497	Other	other
CYB561D2	cytochrome b561 family member D2	-0.564	0.0281	Other	enzyme
PTEN	phosphatase and tensin homolog	-0.565	0.144	Cytoplasm	phosphatase
COX7A2	cytochrome c oxidase subunit 7A2	-0.565	0.0293	Cytoplasm	enzyme
ALG5	ALG5, dolichyl-phosphate beta-glucosyltransferase	-0.567	0.0244	Cytoplasm	enzyme
UQCRB	ubiquinol-cytochrome c reductase binding protein	-0.567	0.0225	Cytoplasm	enzyme
TACC3	transforming acidic coiled-coil containing protein 3	-0.568	0.0296	Nucleus	other
LAMTOR3	late endosomal/lysosomal adaptor, MAPK and MTOR activator 3	-0.569	0.0236	Cytoplasm	other
NRROS	negative regulator of reactive oxygen species	-0.57	0.0214	Cytoplasm	other
CNIH1	cornichon family AMPA receptor auxiliary protein 1	-0.571	0.0274	Plasma Membrane	other
NDUFB7	NADH:ubiquinone oxidoreductase subunit B7	-0.571	0.0443	Cytoplasm	enzyme
IL9R	interleukin 9 receptor	-0.571	0.0397	Plasma Membrane	transmembrane receptor
RDM1	RAD52 motif containing 1	-0.571	0.0375	Nucleus	other
MT1F	metallothionein 1F	-0.571	0.0494	Other	other
RTCA	RNA 3'-terminal phosphate cyclase	-0.572	0.0376	Nucleus	enzyme
FIGNL1	fidgetin like 1	-0.572	0.0465	Nucleus	enzyme
MRPL58	mitochondrial ribosomal protein L58	-0.572	0.0328	Cytoplasm	enzyme
DNAJC9	DnaJ heat shock protein family (Hsp40) member C9	-0.573	0.036	Nucleus	other
RNASEH2C	ribonuclease H2 subunit C	-0.573	0.042	Other	other
IER3IP1	immediate early response 3 interacting protein 1	-0.574	0.0389	Cytoplasm	other
BUB3	BUB3, mitotic checkpoint protein	-0.574	0.0191	Nucleus	other
RMND1	required for meiotic nuclear division 1 homolog	-0.574	0.0454	Cytoplasm	other
MRPS33	mitochondrial ribosomal protein S33	-0.575	0.0286	Cytoplasm	other
CHRFAM7A	CHRNA7 (exons 5-10) and FAM7A (exons A-E) fusion	-0.575	0.0499	Other	other
NUDCD1	NudC domain containing 1	-0.575	0.0486	Nucleus	other
HAUS4	HAUS augmin like complex subunit 4	-0.576	0.0258	Cytoplasm	other
HMGB3	high mobility group box 3	-0.579	0.0256	Nucleus	other
RNF122	ring finger protein 122	-0.579	0.0385	Other	other
DSTN	destrin, actin depolymerizing factor	-0.579	0.0243	Cytoplasm	other
GEMIN6	gem nuclear organelle associated protein 6	-0.579	0.0282	Nucleus	other
DENND6A	DENN domain containing 6A	-0.58	0.0333	Cytoplasm	other
TPMT	thiopurine S-methyltransferase	-0.581	0.0204	Cytoplasm	enzyme
TMPO	thymopoietin	-0.582	0.0391	Nucleus	other
EBP	emopamil binding protein (sterol isomerase)	-0.582	0.022	Cytoplasm	enzyme
MCM2	minichromosome maintenance complex component 2	-0.584	0.0459	Nucleus	enzyme
MRPL14	mitochondrial ribosomal protein L14	-0.584	0.0315	Cytoplasm	other
SCD	stearoyl-CoA desaturase	-0.584	0.0488	Cytoplasm	enzyme
ANAPC16	anaphase promoting complex subunit 16	-0.586	0.0345	Nucleus	other
HVCN1	hydrogen voltage gated channel 1	-0.586	0.0274	Plasma Membrane	ion channel
IMP3	IMP3, U3 small nucleolar ribonucleoprotein	-0.587	0.0337	Cytoplasm	other
MGME1	mitochondrial genome maintenance exonuclease 1	-0.587	0.034	Cytoplasm	enzyme
BTG3	BTG anti-proliferation factor 3	-0.588	0.0334	Nucleus	other
ANXA4	annexin A4	-0.588	0.0215	Plasma Membrane	other
PLOD1	procollagen-lysine,2-oxoglutarate 5-dioxygenase 1	-0.588	0.0318	Cytoplasm	enzyme
C1orf74	chromosome 1 open reading frame 74	-0.589	0.0222	Other	other
KLF3	Kruppel like factor 3	-0.59	0.0817	Nucleus	transcription regulator
LSM1	LSM1 homolog, mRNA degradation associated	-0.59	0.042	Nucleus	other
CCDC82	coiled-coil domain containing 82	-0.59	0.036	Other	other
RCCD1	RCC1 domain containing 1	-0.59	0.0263	Other	other
TCEAL8	transcription elongation factor A like 8	-0.59	0.0374	Other	other
RAE1	ribonucleic acid export 1	-0.591	0.03	Nucleus	other
ACOT9	acyl-CoA thioesterase 9	-0.591	0.0199	Cytoplasm	enzyme
PARP9	poly(ADP-ribose) polymerase family member 9	-0.591	0.0959	Nucleus	enzyme
C1orf109	chromosome 1 open reading frame 109	-0.592	0.0258	Other	other
PSMC3	proteasome 26S subunit, ATPase 3	-0.592	0.0251	Nucleus	transcription regulator
AGA	aspartylglucosaminidase	-0.594	0.0206	Cytoplasm	enzyme
ESD	esterase D	-0.594	0.0174	Cytoplasm	enzyme
HMGN2	high mobility group nucleosomal binding domain 2	-0.594	0.0307	Nucleus	other
MED18	mediator complex subunit 18	-0.595	0.0219	Nucleus	other
RPS20	ribosomal protein S20	-0.595	0.0268	Cytoplasm	other
RNF125	ring finger protein 125	-0.596	0.0155	Cytoplasm	enzyme
SKA2	spindle and kinetochore associated complex subunit 2	-0.596	0.0402	Nucleus	other
ICAM4	intercellular adhesion molecule 4 (Landsteiner-Wiener blood group)	-0.597	0.0385	Plasma Membrane	other
HNRNPR	heterogeneous nuclear ribonucleoprotein R	-0.599	0.0335	Nucleus	other
TIPRL	TOR signaling pathway regulator	-0.599	0.022	Cytoplasm	other
SMIM15	small integral membrane protein 15	-0.599	0.0185	Other	other
PXMP4	peroxisomal membrane protein 4	-0.6	0.0399	Cytoplasm	other
NME1	NME/NM23 nucleoside diphosphate kinase 1	-0.602	0.021	Cytoplasm	kinase
TMEM116	transmembrane protein 116	-0.602	0.0428	Other	other
CDK4	cyclin dependent kinase 4	-0.602	0.0252	Nucleus	kinase
CHAF1B	chromatin assembly factor 1 subunit B	-0.602	0.0468	Nucleus	other
PRG2	proteoglycan 2, pro eosinophil major basic protein	-0.603	0.0179	Extracellular Space	other
CMAS	cytidine monophosphate N-acetylneuraminic acid synthetase	-0.604	0.0314	Nucleus	enzyme
STMN1	stathmin 1	-0.604	0.0175	Cytoplasm	other
PDIA5	protein disulfide isomerase family A member 5	-0.604	0.0226	Cytoplasm	enzyme
NUP160	nucleoporin 160	-0.604	0.0398	Nucleus	transporter
PPA1	pyrophosphatase (inorganic) 1	-0.605	0.0177	Cytoplasm	enzyme
CISD2	CDGSH iron sulfur domain 2	-0.605	0.0209	Cytoplasm	other
GMPPB	GDP-mannose pyrophosphorylase B	-0.606	0.0324	Cytoplasm	enzyme
TXNRD1	thioredoxin reductase 1	-0.608	0.0226	Cytoplasm	enzyme
FAM3C	family with sequence similarity 3 member C	-0.611	0.0465	Extracellular Space	cytokine
TADA1	transcriptional adaptor 1	-0.611	0.0295	Nucleus	transcription regulator
THOP1	thimet oligopeptidase 1	-0.613	0.019	Cytoplasm	peptidase
CD40LG	CD40 ligand	-0.613	0.303	Extracellular Space	cytokine
BST1	bone marrow stromal cell antigen 1	-0.613	0.019	Plasma Membrane	enzyme
HIST1H2AL	histone cluster 1 H2A family member l	-0.613	0.0154	Nucleus	other
APOL1	apolipoprotein L1	-0.613	0.0309	Extracellular Space	transporter
ATPIF1	ATPase inhibitory factor 1	-0.613	0.0461	Cytoplasm	other
BFSP1	beaded filament structural protein 1	-0.615	0.0256	Cytoplasm	enzyme
PSMA6	proteasome subunit alpha 6	-0.615	0.0324	Cytoplasm	peptidase
INTS7	integrator complex subunit 7	-0.615	0.0216	Nucleus	other
SUCLG1	succinate-CoA ligase alpha subunit	-0.616	0.0328	Cytoplasm	enzyme
MZT1	mitotic spindle organizing protein 1	-0.616	0.0331	Cytoplasm	other
GNAI3	G protein subunit alpha i3	-0.617	0.0137	Cytoplasm	enzyme
CCR5	C-C motif chemokine receptor 5 (gene/pseudogene)	-0.618	0.0424	Plasma Membrane	G-protein coupled receptor
LSM8	LSM8 homolog, U6 small nuclear RNA associated	-0.619	0.0294	Nucleus	other
ITGB3BP	integrin subunit beta 3 binding protein	-0.619	0.0139	Nucleus	other
PPP2R3C	protein phosphatase 2 regulatory subunit B''gamma	-0.619	0.0149	Cytoplasm	other
NMI	N-myc and STAT interactor	-0.621	0.0249	Cytoplasm	transcription regulator
LIMK2	LIM domain kinase 2	-0.621	0.0291	Cytoplasm	kinase
CALML4	calmodulin like 4	-0.621	0.0354	Other	other
RRS1	ribosome biogenesis regulator homolog	-0.621	0.0326	Nucleus	other
TIMM17A	translocase of inner mitochondrial membrane 17 homolog A (yeast)	-0.622	0.014	Cytoplasm	transporter
HNRNPA1	heterogeneous nuclear ribonucleoprotein A1	-0.622	0.0448	Nucleus	enzyme
CCDC34	coiled-coil domain containing 34	-0.624	0.0338	Other	other
MCM4	minichromosome maintenance complex component 4	-0.625	0.0374	Nucleus	enzyme
FANCA	Fanconi anemia complementation group A	-0.625	0.0254	Nucleus	other
SOAT1	sterol O-acyltransferase 1	-0.625	0.0162	Cytoplasm	enzyme
CNIH4	cornichon family AMPA receptor auxiliary protein 4	-0.626	0.0133	Plasma Membrane	other
PNP	purine nucleoside phosphorylase	-0.626	0.0188	Nucleus	enzyme
DUSP12	dual specificity phosphatase 12	-0.627	0.0167	Nucleus	phosphatase
CEP44	centrosomal protein 44	-0.628	0.0316	Cytoplasm	other
CHAF1A	chromatin assembly factor 1 subunit A	-0.63	0.0263	Nucleus	other
IL3RA	interleukin 3 receptor subunit alpha	-0.631	0.0246	Plasma Membrane	transmembrane receptor
COQ7	coenzyme Q7, hydroxylase	-0.632	0.0257	Cytoplasm	enzyme
FRG1	FSHD region gene 1	-0.632	0.0304	Nucleus	transporter
MCM6	minichromosome maintenance complex component 6	-0.633	0.0335	Nucleus	enzyme
HAUS6	HAUS augmin like complex subunit 6	-0.635	0.0193	Cytoplasm	other
SLC13A4	solute carrier family 13 member 4	-0.635	0.0271	Plasma Membrane	transporter
CCDC167	coiled-coil domain containing 167	-0.636	0.0404	Other	other
SEC11A	SEC11 homolog A, signal peptidase complex subunit	-0.638	0.0228	Cytoplasm	peptidase
UQCRH	ubiquinol-cytochrome c reductase hinge protein	-0.638	0.0262	Cytoplasm	enzyme
HSPA14	heat shock protein family A (Hsp70) member 14	-0.638	0.0239	Cytoplasm	peptidase
PDSS1	prenyl (decaprenyl) diphosphate synthase, subunit 1	-0.641	0.0358	Cytoplasm	enzyme
ATL2	atlastin GTPase 2	-0.643	0.0241	Cytoplasm	other
PUS7	pseudouridylate synthase 7 (putative)	-0.643	0.0177	Other	other
ABHD3	abhydrolase domain containing 3	-0.643	0.0134	Plasma Membrane	enzyme
APMAP	adipocyte plasma membrane associated protein	-0.643	0.0192	Plasma Membrane	enzyme
IKBIP	IKBKB interacting protein	-0.644	0.0353	Cytoplasm	other
LRRC59	leucine rich repeat containing 59	-0.645	0.0159	Cytoplasm	other
FADS1	fatty acid desaturase 1	-0.645	0.033	Plasma Membrane	enzyme
ENDOD1	endonuclease domain containing 1	-0.645	0.0211	Extracellular Space	enzyme
SASS6	SAS-6 centriolar assembly protein	-0.646	0.0272	Cytoplasm	other
E2F7	E2F transcription factor 7	-0.647	0.0693	Nucleus	transcription regulator
CCT4	chaperonin containing TCP1 subunit 4	-0.647	0.0143	Cytoplasm	other
TMEM97	transmembrane protein 97	-0.648	0.0345	Extracellular Space	other
SLC25A16	solute carrier family 25 member 16	-0.648	0.0258	Cytoplasm	transporter
PRIM2	primase (DNA) subunit 2	-0.649	0.0169	Nucleus	enzyme
HIGD1A	HIG1 hypoxia inducible domain family member 1A	-0.65	0.0151	Cytoplasm	other
SRSF7	serine and arginine rich splicing factor 7	-0.65	0.0155	Nucleus	other
LY96	lymphocyte antigen 96	-0.651	0.0375	Plasma Membrane	transmembrane receptor
KCTD6	potassium channel tetramerization domain containing 6	-0.652	0.0246	Other	ion channel
AZIN1	antizyme inhibitor 1	-0.652	0.0144	Cytoplasm	enzyme
TESC	tescalcin	-0.652	0.0228	Cytoplasm	other
PDCD1LG2	programmed cell death 1 ligand 2	-0.654	0.0202	Plasma Membrane	enzyme
MRPL18	mitochondrial ribosomal protein L18	-0.654	0.0178	Cytoplasm	translation regulator
LTB4R	leukotriene B4 receptor	-0.655	0.0169	Plasma Membrane	G-protein coupled receptor
TRAIP	TRAF interacting protein	-0.656	0.0157	Cytoplasm	enzyme
mir-489	microRNA 489	-0.658	0.0111	Cytoplasm	microRNA
ZMYM1	zinc finger MYM-type containing 1	-0.658	0.013	Other	other
TMA16	translation machinery associated 16 homolog	-0.661	0.0391	Nucleus	other
SNRPD2	small nuclear ribonucleoprotein D2 polypeptide	-0.661	0.0223	Nucleus	other
CKS1B	CDC28 protein kinase regulatory subunit 1B	-0.662	0.0492	Other	kinase
ARL11	ADP ribosylation factor like GTPase 11	-0.662	0.0156	Other	other
PTPN12	protein tyrosine phosphatase, non-receptor type 12	-0.663	0.0152	Cytoplasm	phosphatase
MRPL54	mitochondrial ribosomal protein L54	-0.665	0.0206	Cytoplasm	other
HIST1H1C	histone cluster 1 H1 family member c	-0.665	0.0129	Nucleus	other
PECR	peroxisomal trans-2-enoyl-CoA reductase	-0.665	0.0131	Cytoplasm	enzyme
TXNDC17	thioredoxin domain containing 17	-0.666	0.0141	Cytoplasm	enzyme
COQ2	coenzyme Q2, polyprenyltransferase	-0.666	0.0201	Cytoplasm	enzyme
PDCD10	programmed cell death 10	-0.666	0.0113	Cytoplasm	other
HENMT1	HEN1 methyltransferase homolog 1	-0.667	0.0225	Other	enzyme
mir-329	microRNA 495	-0.667	0.03	Cytoplasm	microRNA
FANCM	Fanconi anemia complementation group M	-0.668	0.0284	Nucleus	enzyme
PSMA5	proteasome subunit alpha 5	-0.668	0.0103	Cytoplasm	peptidase
ETF1	eukaryotic translation termination factor 1	-0.669	0.0224	Cytoplasm	translation regulator
EXOSC8	exosome component 8	-0.67	0.0409	Nucleus	enzyme
CCNE1	cyclin E1	-0.67	0.0396	Nucleus	transcription regulator
TPM4	tropomyosin 4	-0.671	0.0126	Cytoplasm	other
CORT	cortistatin	-0.671	0.0123	Extracellular Space	other
ARHGEF11	Rho guanine nucleotide exchange factor 11	-0.672	0.029	Cytoplasm	other
DERA	deoxyribose-phosphate aldolase	-0.676	0.0202	Cytoplasm	enzyme
PSMB1	proteasome subunit beta 1	-0.676	0.00924	Cytoplasm	peptidase
FXN	frataxin	-0.677	0.00758	Cytoplasm	kinase
GPN3	GPN-loop GTPase 3	-0.677	0.0256	Cytoplasm	other
HEMGN	hemogen	-0.677	0.0132	Nucleus	other
EBPL	emopamil binding protein like	-0.678	0.00883	Cytoplasm	enzyme
YEATS4	YEATS domain containing 4	-0.679	0.0103	Nucleus	transcription regulator
GCLM	glutamate-cysteine ligase modifier subunit	-0.68	0.0176	Cytoplasm	enzyme
VBP1	VHL binding protein 1	-0.682	0.0142	Cytoplasm	other
UXT	ubiquitously expressed prefoldin like chaperone	-0.682	0.0123	Cytoplasm	transcription regulator
ERI1	exoribonuclease 1	-0.683	0.0311	Nucleus	enzyme
ARNTL2	aryl hydrocarbon receptor nuclear translocator like 2	-0.685	0.0422	Nucleus	transcription regulator
NOSIP	nitric oxide synthase interacting protein	-0.685	0.0277	Cytoplasm	other
RPS26	ribosomal protein S26	-0.685	0.0177	Cytoplasm	other
TRA2B	transformer 2 beta homolog (Drosophila)	-0.685	0.00824	Nucleus	other
COPZ2	coatomer protein complex subunit zeta 2	-0.688	0.00903	Cytoplasm	transporter
ILVBL	ilvB acetolactate synthase like	-0.689	0.00968	Cytoplasm	enzyme
HEXB	hexosaminidase subunit beta	-0.69	0.00947	Cytoplasm	enzyme
MT1X	metallothionein 1X	-0.691	0.0254	Other	other
C1orf112	chromosome 1 open reading frame 112	-0.691	0.0159	Other	other
UHRF1	ubiquitin like with PHD and ring finger domains 1	-0.691	0.0169	Nucleus	transcription regulator
TLR6	toll like receptor 6	-0.692	0.0318	Plasma Membrane	transmembrane receptor
YME1L1	YME1 like 1 ATPase	-0.694	0.00806	Cytoplasm	peptidase
AQP3	aquaporin 3 (Gill blood group)	-0.696	0.017	Plasma Membrane	transporter
LSM3	LSM3 homolog, U6 small nuclear RNA and mRNA degradation associated	-0.697	0.0157	Nucleus	other
MASTL	microtubule associated serine/threonine kinase like	-0.697	0.0248	Cytoplasm	kinase
MAGT1	magnesium transporter 1	-0.697	0.0109	Plasma Membrane	enzyme
NUP85	nucleoporin 85	-0.698	0.00854	Cytoplasm	other
STOX1	storkhead box 1	-0.7	0.0755	Cytoplasm	other
C14orf166	chromosome 14 open reading frame 166	-0.7	0.00977	Nucleus	other
IRAK1BP1	interleukin 1 receptor associated kinase 1 binding protein 1	-0.7	0.011	Other	other
KIF20B	kinesin family member 20B	-0.702	0.0332	Nucleus	enzyme
MMADHC	methylmalonic aciduria and homocystinuria, cblD type	-0.703	0.0132	Cytoplasm	other
SS18L2	SS18 like 2	-0.703	0.0189	Other	other
WDR34	WD repeat domain 34	-0.703	0.0459	Cytoplasm	other
SLC20A1	solute carrier family 20 member 1	-0.704	0.0171	Plasma Membrane	transporter
BRIX1	BRX1, biogenesis of ribosomes	-0.704	0.0129	Nucleus	other
CYP51A1	cytochrome P450 family 51 subfamily A member 1	-0.705	0.0279	Cytoplasm	enzyme
RPL23A	ribosomal protein L23a	-0.706	0.0547	Cytoplasm	other
SNRPD3	small nuclear ribonucleoprotein D3 polypeptide	-0.707	0.0349	Nucleus	other
UMPS	uridine monophosphate synthetase	-0.707	0.00934	Cytoplasm	enzyme
ABHD10	abhydrolase domain containing 10	-0.707	0.0102	Cytoplasm	enzyme
PSMD14	proteasome 26S subunit, non-ATPase 14	-0.708	0.00705	Cytoplasm	peptidase
DONSON	downstream neighbor of SON	-0.708	0.0208	Extracellular Space	other
UQCRFS1	ubiquinol-cytochrome c reductase, Rieske iron-sulfur polypeptide 1	-0.709	0.00883	Cytoplasm	enzyme
NUP37	nucleoporin 37	-0.709	0.00967	Nucleus	transporter
FH	fumarate hydratase	-0.709	0.012	Cytoplasm	enzyme
CDCA4	cell division cycle associated 4	-0.71	0.0137	Nucleus	other
ABRACL	ABRA C-terminal like	-0.712	0.0325	Other	other
HPF1	histone PARylation factor 1	-0.713	0.0489	Nucleus	other
PSMD12	proteasome 26S subunit, non-ATPase 12	-0.713	0.0309	Cytoplasm	other
MRPS35	mitochondrial ribosomal protein S35	-0.714	0.0122	Cytoplasm	other
CALM1 (includes others)	calmodulin 1	-0.716	0.00872	Cytoplasm	other
MRPS10	mitochondrial ribosomal protein S10	-0.716	0.0343	Cytoplasm	other
LRR1	leucine rich repeat protein 1	-0.716	0.0133	Other	enzyme
BUB1	BUB1 mitotic checkpoint serine/threonine kinase	-0.716	0.0371	Nucleus	kinase
ATP5G3	ATP synthase, H+ transporting, mitochondrial Fo complex subunit C3 (subunit 9)	-0.716	0.00999	Cytoplasm	transporter
CHCHD2	coiled-coil-helix-coiled-coil-helix domain containing 2	-0.718	0.0225	Cytoplasm	other
PSMC5	proteasome 26S subunit, ATPase 5	-0.718	0.0405	Nucleus	transcription regulator
SNRNP25	small nuclear ribonucleoprotein U11/U12 subunit 25	-0.719	0.0305	Nucleus	other
ADSL	adenylosuccinate lyase	-0.719	0.0102	Cytoplasm	enzyme
TMEM160	transmembrane protein 160	-0.72	0.00865	Cytoplasm	other
C17orf53	chromosome 17 open reading frame 53	-0.72	0.0209	Other	other
BORA	bora, aurora kinase A activator	-0.721	0.023	Cytoplasm	other
DCLRE1A	DNA cross-link repair 1A	-0.722	0.0178	Nucleus	enzyme
EME1	essential meiotic structure-specific endonuclease 1	-0.723	0.0285	Nucleus	enzyme
TERC	telomerase RNA component	-0.724	0.0171	Nucleus	other
CENPN	centromere protein N	-0.725	0.0122	Nucleus	other
RAB38	RAB38, member RAS oncogene family	-0.725	0.0287	Cytoplasm	enzyme
RPL18A	ribosomal protein L18a	-0.726	0.0114	Cytoplasm	other
RIDA	reactive intermediate imine deaminase A homolog	-0.728	0.00707	Cytoplasm	enzyme
PLAUR	plasminogen activator, urokinase receptor	-0.728	0.0193	Plasma Membrane	transmembrane receptor
MCM7	minichromosome maintenance complex component 7	-0.729	0.0122	Nucleus	enzyme
DLD	dihydrolipoamide dehydrogenase	-0.73	0.0129	Cytoplasm	enzyme
NTAN1	N-terminal asparagine amidase	-0.731	0.0162	Nucleus	enzyme
ZC3HAV1L	zinc finger CCCH-type containing, antiviral 1 like	-0.732	0.0408	Other	other
UTP18	UTP18, small subunit processome component	-0.732	0.0162	Nucleus	other
DDX39A	DExD-box helicase 39A	-0.733	0.00876	Nucleus	enzyme
CTH	cystathionine gamma-lyase	-0.736	0.0207	Cytoplasm	enzyme
SMN1/SMN2	survival of motor neuron 1, telomeric	-0.737	0.0441	Nucleus	other
BAK1	BCL2 antagonist/killer 1	-0.737	0.025	Cytoplasm	other
BOLA3	bolA family member 3	-0.739	0.0175	Other	other
FAR1	fatty acyl-CoA reductase 1	-0.74	0.00739	Cytoplasm	enzyme
NUDT1	nudix hydrolase 1	-0.742	0.00977	Extracellular Space	phosphatase
HMGB2	high mobility group box 2	-0.742	0.0296	Nucleus	transcription regulator
METTL1	methyltransferase like 1	-0.743	0.0174	Nucleus	enzyme
GMFB	glia maturation factor beta	-0.743	0.0222	Cytoplasm	growth factor
SGO1	shugoshin 1	-0.744	0.0345	Nucleus	other
UBXN8	UBX domain protein 8	-0.744	0.00823	Cytoplasm	other
OSGEP	O-sialoglycoprotein endopeptidase	-0.745	0.0307	Other	peptidase
TXNDC16	thioredoxin domain containing 16	-0.748	0.00676	Extracellular Space	enzyme
PSPH	phosphoserine phosphatase	-0.748	0.0121	Cytoplasm	phosphatase
ASNS	asparagine synthetase (glutamine-hydrolyzing)	-0.748	0.0144	Cytoplasm	enzyme
TEX35	testis expressed 35	-0.748	0.00619	Nucleus	other
JAGN1	jagunal homolog 1	-0.749	0.0135	Cytoplasm	other
PRIM1	primase (DNA) subunit 1	-0.749	0.0105	Nucleus	enzyme
HSDL1	hydroxysteroid dehydrogenase like 1	-0.751	0.0129	Cytoplasm	enzyme
EIF2AK2	eukaryotic translation initiation factor 2 alpha kinase 2	-0.752	0.033	Cytoplasm	kinase
CYCS	cytochrome c, somatic	-0.754	0.00851	Cytoplasm	transporter
RACGAP1	Rac GTPase activating protein 1	-0.755	0.024	Cytoplasm	transporter
LGALS1	galectin 1	-0.756	0.0102	Extracellular Space	other
GXYLT1	glucoside xylosyltransferase 1	-0.756	0.00541	Cytoplasm	enzyme
RMI1	RecQ mediated genome instability 1	-0.757	0.0382	Nucleus	other
TCEB1	transcription elongation factor B subunit 1	-0.757	0.0231	Nucleus	transcription regulator
ROMO1	reactive oxygen species modulator 1	-0.758	0.0362	Cytoplasm	other
LPGAT1	lysophosphatidylglycerol acyltransferase 1	-0.759	0.0201	Cytoplasm	enzyme
BCL2L12	BCL2 like 12	-0.759	0.0144	Nucleus	other
PI4K2B	phosphatidylinositol 4-kinase type 2 beta	-0.76	0.0271	Cytoplasm	kinase
MCM8	minichromosome maintenance 8 homologous recombination repair factor	-0.762	0.0235	Nucleus	enzyme
PPIH	peptidylprolyl isomerase H	-0.762	0.0186	Nucleus	enzyme
RAD51C	RAD51 paralog C	-0.763	0.0121	Nucleus	enzyme
HMMR	hyaluronan mediated motility receptor	-0.763	0.00826	Plasma Membrane	transmembrane receptor
TRAC	T-cell receptor alpha constant	-0.765	0.00796	Plasma Membrane	other
COQ3	coenzyme Q3, methyltransferase	-0.768	0.0121	Cytoplasm	enzyme
MIS18A	MIS18 kinetochore protein A	-0.768	0.00886	Nucleus	other
RBL1	RB transcriptional corepressor like 1	-0.769	0.0111	Nucleus	transcription regulator
LBR	lamin B receptor	-0.769	0.014	Nucleus	enzyme
SLC16A6	solute carrier family 16 member 6	-0.769	0.0183	Plasma Membrane	transporter
RABGGTB	Rab geranylgeranyltransferase beta subunit	-0.771	0.0212	Cytoplasm	enzyme
FOXM1	forkhead box M1	-0.771	0.013	Nucleus	transcription regulator
HN1	hematological and neurological expressed 1	-0.771	0.00496	Nucleus	other
ST6GALNAC1	ST6 N-acetylgalactosaminide alpha-2,6-sialyltransferase 1	-0.772	0.0171	Cytoplasm	enzyme
ACTR6	ARP6 actin-related protein 6 homolog	-0.773	0.0137	Nucleus	transporter
S100A4	S100 calcium binding protein A4	-0.773	0.00662	Cytoplasm	other
TTF2	transcription termination factor 2	-0.774	0.0109	Cytoplasm	transcription regulator
MRPL15	mitochondrial ribosomal protein L15	-0.775	0.0149	Cytoplasm	other
GIMAP8	GTPase, IMAP family member 8	-0.776	0.0182	Other	other
CENPO	centromere protein O	-0.778	0.0079	Nucleus	other
HIST1H1A	histone cluster 1 H1 family member a	-0.778	0.0305	Nucleus	other
CENPX	centromere protein X	-0.779	0.0282	Nucleus	other
MRPS18C	mitochondrial ribosomal protein S18C	-0.779	0.00637	Cytoplasm	other
USP1	ubiquitin specific peptidase 1	-0.78	0.0119	Cytoplasm	peptidase
CDCA5	cell division cycle associated 5	-0.781	0.0218	Cytoplasm	other
SPTSSA	serine palmitoyltransferase small subunit A	-0.781	0.00951	Cytoplasm	enzyme
COMMD8	COMM domain containing 8	-0.787	0.0147	Other	other
RIBC2	RIB43A domain with coiled-coils 2	-0.787	0.0437	Extracellular Space	other
TAF5	TATA-box binding protein associated factor 5	-0.791	0.0127	Nucleus	transcription regulator
GLIPR2	GLI pathogenesis related 2	-0.792	0.0299	Cytoplasm	other
CDKN2C	cyclin dependent kinase inhibitor 2C	-0.793	0.0334	Nucleus	transcription regulator
CDC20	cell division cycle 20	-0.794	0.0302	Nucleus	other
MRPS28	mitochondrial ribosomal protein S28	-0.796	0.005	Cytoplasm	other
PPAT	phosphoribosyl pyrophosphate amidotransferase	-0.8	0.00915	Cytoplasm	enzyme
ARL4A	ADP ribosylation factor like GTPase 4A	-0.8	0.00557	Nucleus	enzyme
RCC1	regulator of chromosome condensation 1	-0.8	0.00441	Cytoplasm	other
SSX2IP	SSX family member 2 interacting protein	-0.802	0.00608	Plasma Membrane	other
EPGN	epithelial mitogen	-0.804	0.0168	Extracellular Space	growth factor
GEN1	GEN1, Holliday junction 5' flap endonuclease	-0.804	0.0146	Cytoplasm	enzyme
FANCG	Fanconi anemia complementation group G	-0.807	0.018	Nucleus	other
POLE2	DNA polymerase epsilon 2, accessory subunit	-0.808	0.0223	Nucleus	enzyme
CENPL	centromere protein L	-0.808	0.00293	Cytoplasm	other
STIL	SCL/TAL1 interrupting locus	-0.809	0.027	Nucleus	other
ATAD5	ATPase family, AAA domain containing 5	-0.814	0.0173	Extracellular Space	other
GSG2	germ cell associated 2, haspin	-0.814	0.0363	Nucleus	kinase
ZGRF1	zinc finger GRF-type containing 1	-0.814	0.027	Other	other
MRPL39	mitochondrial ribosomal protein L39	-0.816	0.00301	Cytoplasm	other
CDCA7L	cell division cycle associated 7 like	-0.816	0.0185	Nucleus	other
ANP32E	acidic nuclear phosphoprotein 32 family member E	-0.817	0.00506	Nucleus	other
YRDC	yrdC N6-threonylcarbamoyltransferase domain containing	-0.818	0.0144	Other	other
HSPB11	heat shock protein family B (small) member 11	-0.818	0.0115	Extracellular Space	other
C9orf40	chromosome 9 open reading frame 40	-0.818	0.0107	Other	other
BRCA1	BRCA1, DNA repair associated	-0.818	0.0448	Nucleus	transcription regulator
DHFR	dihydrofolate reductase	-0.819	0.0153	Nucleus	enzyme
PSMA7	proteasome subunit alpha 7	-0.82	0.0157	Cytoplasm	peptidase
CHI3L2	chitinase 3 like 2	-0.82	0.0141	Extracellular Space	enzyme
KIF24	kinesin family member 24	-0.821	0.0312	Cytoplasm	other
DTYMK	deoxythymidylate kinase	-0.821	0.00871	Cytoplasm	kinase
RPL21	ribosomal protein L21	-0.823	0.00491	Cytoplasm	other
GLA	galactosidase alpha	-0.823	0.00719	Cytoplasm	enzyme
RECQL	RecQ like helicase	-0.823	0.0394	Nucleus	enzyme
SPAG5	sperm associated antigen 5	-0.825	0.0489	Nucleus	peptidase
MBNL3	muscleblind like splicing regulator 3	-0.825	0.00569	Nucleus	other
FKBP3	FK506 binding protein 3	-0.825	0.0216	Nucleus	enzyme
C3AR1	complement C3a receptor 1	-0.825	0.00805	Plasma Membrane	G-protein coupled receptor
GINS3	GINS complex subunit 3	-0.826	0.012	Nucleus	other
RFC3	replication factor C subunit 3	-0.826	0.0117	Nucleus	enzyme
GEMIN2	gem nuclear organelle associated protein 2	-0.826	0.00507	Nucleus	other
SGO2	shugoshin 2	-0.827	0.0223	Nucleus	other
LIN9	lin-9 DREAM MuvB core complex component	-0.827	0.00793	Nucleus	other
FANCD2	Fanconi anemia complementation group D2	-0.827	0.0163	Nucleus	other
BST2	bone marrow stromal cell antigen 2	-0.828	0.00703	Plasma Membrane	other
RCHY1	ring finger and CHY zinc finger domain containing 1	-0.828	0.00286	Nucleus	enzyme
SLC19A2	solute carrier family 19 member 2	-0.832	0.00928	Plasma Membrane	transporter
AURKB	aurora kinase B	-0.833	0.0275	Nucleus	kinase
MRPS23	mitochondrial ribosomal protein S23	-0.836	0.00714	Cytoplasm	other
ERP29	endoplasmic reticulum protein 29	-0.836	0.00196	Cytoplasm	transporter
MRTO4	MRT4 homolog, ribosome maturation factor	-0.844	0.0142	Cytoplasm	other
TIMM21	translocase of inner mitochondrial membrane 21	-0.844	0.00827	Cytoplasm	other
HELLS	helicase, lymphoid-specific	-0.847	0.0177	Nucleus	enzyme
DCTPP1	dCTP pyrophosphatase 1	-0.849	0.00932	Cytoplasm	enzyme
NUF2	NUF2, NDC80 kinetochore complex component	-0.85	0.0381	Nucleus	other
ROPN1L	rhophilin associated tail protein 1 like	-0.851	0.0247	Cytoplasm	kinase
RBBP8	RB binding protein 8, endonuclease	-0.851	0.0252	Nucleus	enzyme
PRR11	proline rich 11	-0.852	0.0206	Other	other
HIST1H4E	histone cluster 1 H4 family member e	-0.852	0.0463	Nucleus	other
HIST1H2BJ	histone cluster 1 H2B family member j	-0.852	0.00373	Nucleus	other
PRC1	protein regulator of cytokinesis 1	-0.854	0.0304	Nucleus	other
CDCA8	cell division cycle associated 8	-0.855	0.0249	Nucleus	other
TIMM10	translocase of inner mitochondrial membrane 10	-0.856	0.00494	Cytoplasm	transporter
CHEK1	checkpoint kinase 1	-0.856	0.0105	Nucleus	kinase
NRN1	neuritin 1	-0.857	0.0127	Cytoplasm	other
WDR54	WD repeat domain 54	-0.858	0.00377	Other	other
RFC2	replication factor C subunit 2	-0.86	0.00821	Nucleus	other
SLC38A5	solute carrier family 38 member 5	-0.86	0.0035	Plasma Membrane	transporter
SUGT1	SGT1 homolog, MIS12 kinetochore complex assembly cochaperone	-0.861	0.0103	Nucleus	other
AURKA	aurora kinase A	-0.861	0.0133	Nucleus	kinase
POC1A	POC1 centriolar protein A	-0.861	0.0053	Cytoplasm	peptidase
CKAP2L	cytoskeleton associated protein 2 like	-0.862	0.00984	Cytoplasm	other
FEN1	flap structure-specific endonuclease 1	-0.863	0.0123	Nucleus	enzyme
RPS2	ribosomal protein S2	-0.864	0.0287	Cytoplasm	other
CKS2	CDC28 protein kinase regulatory subunit 2	-0.864	0.0422	Other	kinase
APOBEC3H	apolipoprotein B mRNA editing enzyme catalytic subunit 3H	-0.865	0.00869	Cytoplasm	enzyme
MYBL1	MYB proto-oncogene like 1	-0.865	0.00585	Nucleus	transcription regulator
CHEK2	checkpoint kinase 2	-0.866	0.0168	Nucleus	kinase
FAM83D	family with sequence similarity 83 member D	-0.868	0.0435	Cytoplasm	other
NCAPH	non-SMC condensin I complex subunit H	-0.87	0.0157	Nucleus	other
NET1	neuroepithelial cell transforming 1	-0.871	0.00222	Nucleus	other
ADAM9	ADAM metallopeptidase domain 9	-0.875	0.0038	Plasma Membrane	peptidase
MPHOSPH6	M-phase phosphoprotein 6	-0.877	0.0301	Nucleus	other
PLK1	polo like kinase 1	-0.877	0.0225	Nucleus	kinase
MYBL2	MYB proto-oncogene like 2	-0.878	0.0199	Nucleus	transcription regulator
KBTBD8	kelch repeat and BTB domain containing 8	-0.878	0.00657	Other	other
IMPA2	inositol monophosphatase 2	-0.879	0.0031	Cytoplasm	phosphatase
L2HGDH	L-2-hydroxyglutarate dehydrogenase	-0.88	0.00614	Cytoplasm	enzyme
RP2	retinitis pigmentosa 2 (X-linked recessive)	-0.88	0.00159	Cytoplasm	enzyme
SKA3	spindle and kinetochore associated complex subunit 3	-0.881	0.0205	Nucleus	other
RSAD2	radical S-adenosyl methionine domain containing 2	-0.881	0.0347	Cytoplasm	enzyme
CDCA7	cell division cycle associated 7	-0.881	0.0262	Nucleus	other
RFC4	replication factor C subunit 4	-0.883	0.00567	Nucleus	other
RPL39L	ribosomal protein L39 like	-0.884	0.00536	Other	other
SAP30	Sin3A associated protein 30	-0.884	0.0348	Nucleus	transcription regulator
RAP1GAP2	RAP1 GTPase activating protein 2	-0.885	0.0216	Cytoplasm	other
CDT1	chromatin licensing and DNA replication factor 1	-0.887	0.0105	Nucleus	other
PHGDH	phosphoglycerate dehydrogenase	-0.888	0.00289	Cytoplasm	enzyme
PLK4	polo like kinase 4	-0.888	0.0477	Cytoplasm	kinase
SUMO2	small ubiquitin-like modifier 2	-0.889	0.0187	Nucleus	enzyme
RPL4	ribosomal protein L4	-0.889	0.024	Cytoplasm	enzyme
GGH	gamma-glutamyl hydrolase	-0.892	0.0191	Cytoplasm	peptidase
RPA3	replication protein A3	-0.894	0.00277	Nucleus	other
BRCA2	BRCA2, DNA repair associated	-0.897	0.00885	Nucleus	transcription regulator
ENPP2	ectonucleotide pyrophosphatase/phosphodiesterase 2	-0.898	0.00951	Plasma Membrane	enzyme
SLC25A5	solute carrier family 25 member 5	-0.901	0.00386	Cytoplasm	transporter
CENPA	centromere protein A	-0.904	0.0203	Nucleus	other
IFI6	interferon alpha inducible protein 6	-0.905	0.00348	Cytoplasm	other
FUCA2	fucosidase, alpha-L- 2, plasma	-0.909	0.00331	Extracellular Space	enzyme
RRM2	ribonucleotide reductase regulatory subunit M2	-0.912	0.0168	Nucleus	enzyme
MRPL13	mitochondrial ribosomal protein L13	-0.913	0.00109	Cytoplasm	other
IQGAP3	IQ motif containing GTPase activating protein 3	-0.914	0.0167	Plasma Membrane	other
FAM64A	family with sequence similarity 64 member A	-0.916	0.0156	Nucleus	other
ZNF367	zinc finger protein 367	-0.918	0.00531	Nucleus	transcription regulator
TPRKB	TP53RK binding protein	-0.92	0.00365	Cytoplasm	other
CCDC138	coiled-coil domain containing 138	-0.923	0.00343	Other	other
HJURP	Holliday junction recognition protein	-0.924	0.0264	Nucleus	other
BRIP1	BRCA1 interacting protein C-terminal helicase 1	-0.926	0.0323	Nucleus	enzyme
CDC45	cell division cycle 45	-0.927	0.0106	Nucleus	other
ZWINT	ZW10 interacting kinetochore protein	-0.928	0.00676	Nucleus	other
ALYREF	Aly/REF export factor	-0.931	0.00459	Nucleus	transcription regulator
LZTS1	leucine zipper tumor suppressor 1	-0.933	0.00175	Nucleus	transcription regulator
TRIAP1	TP53 regulated inhibitor of apoptosis 1	-0.935	0.00935	Cytoplasm	other
TMEM14A	transmembrane protein 14A	-0.938	0.00364	Other	other
DMC1	DNA meiotic recombinase 1	-0.939	0.00979	Nucleus	enzyme
CIT	citron rho-interacting serine/threonine kinase	-0.941	0.0116	Cytoplasm	kinase
UBE2Q2	ubiquitin conjugating enzyme E2 Q2	-0.946	0.00339	Other	enzyme
HAUS8	HAUS augmin like complex subunit 8	-0.953	0.00477	Cytoplasm	other
PXMP2	peroxisomal membrane protein 2	-0.957	0.0126	Cytoplasm	other
GOLT1B	golgi transport 1B	-0.957	0.00207	Cytoplasm	other
HPSE	heparanase	-0.957	0.0427	Plasma Membrane	enzyme
ANLN	anillin actin binding protein	-0.958	0.0394	Cytoplasm	other
HIST2H2BE	histone cluster 2 H2B family member e	-0.959	0.0179	Nucleus	other
XRCC4	X-ray repair cross complementing 4	-0.964	0.0474	Nucleus	other
HIST1H1D	histone cluster 1 H1 family member d	-0.964	0.00154	Nucleus	other
CDC7	cell division cycle 7	-0.965	0.00813	Nucleus	kinase
RNASEH2A	ribonuclease H2 subunit A	-0.967	0.006	Nucleus	enzyme
ARHGAP11A	Rho GTPase activating protein 11A	-0.968	0.00795	Cytoplasm	other
SLC25A10	solute carrier family 25 member 10	-0.97	0.00337	Cytoplasm	transporter
GINS1	GINS complex subunit 1	-0.971	0.0188	Nucleus	other
CDC25A	cell division cycle 25A	-0.972	0.0118	Nucleus	phosphatase
RAD54B	RAD54 homolog B (S. cerevisiae)	-0.977	0.0338	Nucleus	enzyme
GALNT3	polypeptide N-acetylgalactosaminyltransferase 3	-0.98	0.00644	Cytoplasm	enzyme
NDUFAB1	NADH:ubiquinone oxidoreductase subunit AB1	-0.98	0.000713	Cytoplasm	enzyme
CCNA2	cyclin A2	-0.98	0.0185	Nucleus	other
NEK2	NIMA related kinase 2	-0.981	0.0291	Cytoplasm	kinase
CST7	cystatin F	-0.983	0.0167	Extracellular Space	other
RFC5	replication factor C subunit 5	-0.985	0.00394	Nucleus	enzyme
LMNB1	lamin B1	-0.986	0.0233	Nucleus	other
TK1	thymidine kinase 1	-0.987	0.0327	Cytoplasm	kinase
NUDT15	nudix hydrolase 15	-0.987	0.00163	Cytoplasm	phosphatase
CENPQ	centromere protein Q	-0.99	0.00703	Nucleus	other
CLSPN	claspin	-0.991	0.00597	Nucleus	other
VCL	vinculin	-0.995	0.00865	Plasma Membrane	enzyme
E2F8	E2F transcription factor 8	-0.996	0.018	Nucleus	transcription regulator
CENPI	centromere protein I	-1.001	0.0459	Nucleus	other
FBXO43	F-box protein 43	-1.003	0.0259	Nucleus	other
KIF2C	kinesin family member 2C	-1.004	0.00669	Nucleus	other
ERI2	ERI1 exoribonuclease family member 2	-1.004	0.00231	Other	other
PSMG1	proteasome assembly chaperone 1	-1.005	0.005	Plasma Membrane	other
HIST1H2AH	histone cluster 1 H2A family member h	-1.006	0.00165	Nucleus	other
DPY19L1	dpy-19 like 1	-1.008	0.0049	Other	other
QPRT	quinolinate phosphoribosyltransferase	-1.009	0.0128	Cytoplasm	enzyme
TXN	thioredoxin	-1.01	0.000992	Cytoplasm	enzyme
SLCO4C1	solute carrier organic anion transporter family member 4C1	-1.011	0.0226	Plasma Membrane	transporter
TMEM126A	transmembrane protein 126A	-1.015	0.000762	Cytoplasm	other
ADA	adenosine deaminase	-1.018	0.00115	Cytoplasm	enzyme
RAD51	RAD51 recombinase	-1.024	0.00328	Nucleus	enzyme
H2AFZ	H2A histone family member Z	-1.028	0.000589	Nucleus	other
ACAT2	acetyl-CoA acetyltransferase 2	-1.029	0.00131	Cytoplasm	enzyme
SNRPD1	small nuclear ribonucleoprotein D1 polypeptide	-1.029	0.00352	Nucleus	other
CCNF	cyclin F	-1.03	0.0071	Nucleus	other
SLC27A2	solute carrier family 27 member 2	-1.033	0.0279	Cytoplasm	transporter
ERCC6L	ERCC excision repair 6 like, spindle assembly checkpoint helicase	-1.033	0.0107	Nucleus	other
MELK	maternal embryonic leucine zipper kinase	-1.033	0.0257	Cytoplasm	kinase
KIF18A	kinesin family member 18A	-1.035	0.0209	Cytoplasm	enzyme
BARD1	BRCA1 associated RING domain 1	-1.035	0.0105	Nucleus	transcription regulator
CTNNAL1	catenin alpha like 1	-1.038	0.0248	Plasma Membrane	other
IFI30	IFI30, lysosomal thiol reductase	-1.043	0.00106	Cytoplasm	enzyme
CEP55	centrosomal protein 55	-1.047	0.00541	Cytoplasm	other
CCR1	C-C motif chemokine receptor 1	-1.048	0.0233	Plasma Membrane	G-protein coupled receptor
FANCB	Fanconi anemia complementation group B	-1.055	0.00822	Nucleus	other
CDC25C	cell division cycle 25C	-1.056	0.00817	Nucleus	phosphatase
POLR2J	RNA polymerase II subunit J	-1.062	0.00554	Nucleus	enzyme
CD180	CD180 molecule	-1.062	0.0158	Plasma Membrane	other
ORC1	origin recognition complex subunit 1	-1.062	0.00567	Nucleus	other
XAF1	XIAP associated factor 1	-1.063	0.00965	Nucleus	other
UCHL3	ubiquitin C-terminal hydrolase L3	-1.07	0.00185	Cytoplasm	peptidase
HIST1H3A	histone cluster 1 H3 family member a	-1.071	0.0127	Nucleus	other
NDC1	NDC1 transmembrane nucleoporin	-1.073	0.000724	Nucleus	other
NDUFB3	NADH:ubiquinone oxidoreductase subunit B3	-1.074	0.0115	Cytoplasm	enzyme
ARL4D	ADP ribosylation factor like GTPase 4D	-1.075	0.000945	Nucleus	enzyme
UBE2C	ubiquitin conjugating enzyme E2 C	-1.079	0.00261	Cytoplasm	enzyme
CDCA2	cell division cycle associated 2	-1.083	0.0173	Nucleus	other
UBE2T	ubiquitin conjugating enzyme E2 T	-1.084	0.0126	Nucleus	enzyme
MND1	meiotic nuclear divisions 1	-1.089	0.011	Nucleus	other
RAD51AP1	RAD51 associated protein 1	-1.09	0.00569	Nucleus	other
CCNB2	cyclin B2	-1.091	0.0265	Cytoplasm	kinase
SKA1	spindle and kinetochore associated complex subunit 1	-1.092	0.0226	Nucleus	other
TFRC	transferrin receptor	-1.097	0.00775	Plasma Membrane	transporter
DNA2	DNA replication helicase/nuclease 2	-1.102	0.00173	Cytoplasm	enzyme
SPC24	SPC24, NDC80 kinetochore complex component	-1.104	0.0131	Cytoplasm	other
HIST1H1B	histone cluster 1 H1 family member b	-1.108	0.0104	Nucleus	other
PLSCR1	phospholipid scramblase 1	-1.114	0.00128	Plasma Membrane	enzyme
CENPP	centromere protein P	-1.126	0.00163	Nucleus	other
CCNE2	cyclin E2	-1.128	0.00282	Nucleus	other
CDKN3	cyclin dependent kinase inhibitor 3	-1.128	0.00229	Cytoplasm	phosphatase
RAB27B	RAB27B, member RAS oncogene family	-1.129	0.00225	Cytoplasm	enzyme
RAD54L	RAD54-like (S. cerevisiae)	-1.134	0.0221	Nucleus	enzyme
DDIT4	DNA damage inducible transcript 4	-1.134	0.00129	Cytoplasm	other
HIST1H2AC	histone cluster 1 H2A family member c	-1.138	0.00413	Nucleus	other
NDUFB6	NADH:ubiquinone oxidoreductase subunit B6	-1.138	0.00101	Cytoplasm	enzyme
PCNA	proliferating cell nuclear antigen	-1.14	0.00253	Nucleus	enzyme
ASPM	abnormal spindle microtubule assembly	-1.141	0.0156	Nucleus	other
GPR65	G protein-coupled receptor 65	-1.142	0.0127	Plasma Membrane	G-protein coupled receptor
NCAPG2	non-SMC condensin II complex subunit G2	-1.142	0.00435	Nucleus	other
ZWILCH	zwilch kinetochore protein	-1.145	0.00436	Nucleus	other
IFIT1	interferon induced protein with tetratricopeptide repeats 1	-1.145	0.0458	Cytoplasm	other
CDC6	cell division cycle 6	-1.146	0.0105	Nucleus	other
FAM111B	family with sequence similarity 111 member B	-1.147	0.0221	Other	other
GINS4	GINS complex subunit 4	-1.149	0.00065	Nucleus	other
SELENOI	selenoprotein I	-1.156	0.00116	Cytoplasm	enzyme
ORC6	origin recognition complex subunit 6	-1.156	0.00214	Nucleus	other
ECT2	epithelial cell transforming 2	-1.165	0.0258	Cytoplasm	other
MCM10	minichromosome maintenance 10 replication initiation factor	-1.177	0.0036	Nucleus	other
GINS2	GINS complex subunit 2	-1.178	0.00578	Nucleus	other
UBASH3B	ubiquitin associated and SH3 domain containing B	-1.181	0.0429	Other	enzyme
BIRC5	baculoviral IAP repeat containing 5	-1.182	0.00355	Cytoplasm	other
CENPM	centromere protein M	-1.182	0.00249	Cytoplasm	other
ELOVL6	ELOVL fatty acid elongase 6	-1.191	0.00365	Cytoplasm	enzyme
TRIB2	tribbles pseudokinase 2	-1.197	0.0288	Plasma Membrane	kinase
FAM72A	family with sequence similarity 72 member A	-1.201	0.005	Cytoplasm	other
KIF23	kinesin family member 23	-1.214	0.0127	Cytoplasm	other
FAM72C/FAM72D	family with sequence similarity 72 member D	-1.22	0.00442	Nucleus	other
KIAA0101	KIAA0101	-1.22	0.0123	Nucleus	other
OAS3	2'-5'-oligoadenylate synthetase 3	-1.222	0.0104	Cytoplasm	enzyme
DEPDC1	DEP domain containing 1	-1.222	0.0069	Nucleus	transcription regulator
HIST1H3I	histone cluster 1 H3 family member i	-1.223	0.00276	Nucleus	other
NDC80	NDC80, kinetochore complex component	-1.233	0.0158	Nucleus	other
GPR183	G protein-coupled receptor 183	-1.235	0.00319	Plasma Membrane	G-protein coupled receptor
LINC00599	long intergenic non-protein coding RNA 599	-1.24	0.00129	Other	other
NCAPG	non-SMC condensin I complex subunit G	-1.254	0.0103	Nucleus	other
MMP25	matrix metallopeptidase 25	-1.254	0.00379	Plasma Membrane	peptidase
IGHG1	immunoglobulin heavy constant gamma 1 (G1m marker)	-1.259	0.00123	Extracellular Space	peptidase
KIAA1524	KIAA1524	-1.26	0.000347	Cytoplasm	other
PRTFDC1	phosphoribosyl transferase domain containing 1	-1.261	0.000445	Cytoplasm	enzyme
CDK1	cyclin dependent kinase 1	-1.263	0.00988	Nucleus	kinase
TRIP13	thyroid hormone receptor interactor 13	-1.267	0.00563	Cytoplasm	transcription regulator
SPC25	SPC25, NDC80 kinetochore complex component	-1.268	0.00413	Cytoplasm	other
TAF13	TATA-box binding protein associated factor 13	-1.272	0.0107	Nucleus	transcription regulator
KDELC1	KDEL motif containing 1	-1.275	0.00351	Cytoplasm	other
CLU	clusterin	-1.277	0.000943	Cytoplasm	other
TEX30	testis expressed 30	-1.279	0.000787	Other	other
FGL2	fibrinogen like 2	-1.284	0.0169	Extracellular Space	peptidase
HIST1H4F	histone cluster 1 H4 family member f	-1.294	0.00192	Nucleus	other
HIST1H3E	histone cluster 1 H3 family member e	-1.304	0.00509	Nucleus	other
TYMS	thymidylate synthetase	-1.305	0.00129	Nucleus	enzyme
E2F2	E2F transcription factor 2	-1.31	0.000446	Nucleus	transcription regulator
HIST2H2AA3/HIST2H2AA4	histone cluster 2 H2A family member a3	-1.318	0.00185	Nucleus	other
TIMELESS	timeless circadian clock	-1.33	0.000395	Nucleus	other
CCNB1	cyclin B1	-1.333	0.00266	Cytoplasm	kinase
GPSM2	G-protein signaling modulator 2	-1.337	0.00859	Nucleus	other
GMNN	geminin, DNA replication inhibitor	-1.36	0.000772	Nucleus	transcription regulator
EXO1	exonuclease 1	-1.36	0.00342	Nucleus	enzyme
IFIT3	interferon induced protein with tetratricopeptide repeats 3	-1.366	0.0345	Cytoplasm	other
SHCBP1	SHC binding and spindle associated 1	-1.374	0.0201	Other	other
CHRNA5	cholinergic receptor nicotinic alpha 5 subunit	-1.377	0.0239	Plasma Membrane	transmembrane receptor
RNU4ATAC	RNA, U4atac small nuclear (U12-dependent splicing)	-1.392	0.00498	Other	other
USP18	ubiquitin specific peptidase 18	-1.419	0.0282	Cytoplasm	peptidase
POLQ	DNA polymerase theta	-1.446	0.00275	Nucleus	enzyme
HIST2H2AC	histone cluster 2 H2A family member c	-1.448	0.0035	Nucleus	other
RPL17	ribosomal protein L17	-1.473	0.000208	Cytoplasm	other
HIST1H2BO	histone cluster 1 H2B family member o	-1.494	0.00428	Nucleus	other
UQCRHL	ubiquinol-cytochrome c reductase hinge protein like	-1.514	0.00139	Cytoplasm	other
CENPW	centromere protein W	-1.515	0.000106	Nucleus	other
ITGA2	integrin subunit alpha 2	-1.521	0.0104	Plasma Membrane	transmembrane receptor
HIST2H2AB	histone cluster 2 H2A family member b	-1.536	0.0153	Nucleus	other
DEPDC1B	DEP domain containing 1B	-1.536	0.00304	Cytoplasm	other
MAD2L1	MAD2 mitotic arrest deficient-like 1 (yeast)	-1.549	0.00048	Nucleus	other
PSAT1	phosphoserine aminotransferase 1	-1.56	0.000104	Cytoplasm	enzyme
OIP5	Opa interacting protein 5	-1.585	0.000641	Nucleus	other
DSCC1	DNA replication and sister chromatid cohesion 1	-1.594	0.000743	Nucleus	other
RNASE6	ribonuclease A family member k6	-1.636	0.000228	Extracellular Space	enzyme
CCNA1	cyclin A1	-1.684	0.000146	Nucleus	other
MTFR2	mitochondrial fission regulator 2	-1.684	0.000209	Cytoplasm	other
HIST1H2BL	histone cluster 1 H2B family member l	-1.723	0.0315	Nucleus	other
HIST3H2BB	histone cluster 3 H2B family member b	-1.726	0.00244	Nucleus	other
RNU5E-1	RNA, U5E small nuclear 1	-1.735	0.00476	Other	other
GZMA	granzyme A	-1.779	0.00437	Cytoplasm	peptidase
TM6SF1	transmembrane 6 superfamily member 1	-1.787	0.00126	Plasma Membrane	other
HIST1H4C	histone cluster 1 H4 family member c	-1.828	0.0232	Nucleus	other
HIST1H4A	histone cluster 1 H4 family member a	-1.842	0.000473	Nucleus	other
HIST1H4J	histone cluster 1 H4 family member j	-1.845	0.0288	Nucleus	other
HIST1H4L	histone cluster 1 H4 family member l	-1.859	0.00674	Nucleus	other
HIST1H3H	histone cluster 1 H3 family member h	-2.078	0.000758	Nucleus	other
HIST1H2BH	histone cluster 1 H2B family member h	-2.113	0.00197	Nucleus	other
PBK	PDZ binding kinase	-2.121	0.00136	Cytoplasm	kinase
HIST1H2BG	histone cluster 1 H2B family member g	-2.133	0.00499	Nucleus	other
HIST1H2AE	histone cluster 1 H2A family member e	-2.159	0.00283	Nucleus	other
HIST1H2AD	histone cluster 1 H2A family member d	-2.163	0.00138	Nucleus	other
HIST1H2AJ	histone cluster 1 H2A family member j	-2.163	0.000351	Nucleus	other
HIST1H2BE	histone cluster 1 H2B family member e	-2.209	8.45e-05	Nucleus	other
HIST1H4D	histone cluster 1 H4 family member d	-2.248	0.0242	Nucleus	other
IFI44	interferon induced protein 44	-2.276	0.00955	Cytoplasm	other
SLC7A11	solute carrier family 7 member 11	-2.331	0.00118	Plasma Membrane	transporter
HIST1H2AM	histone cluster 1 H2A family member m	-2.388	0.000108	Nucleus	other
HIST1H3J	histone cluster 1 H3 family member j	-2.526	0.000683	Nucleus	other
HIST1H2BI	histone cluster 1 H2B family member i	-2.548	0.00442	Nucleus	other
HIST1H3B	histone cluster 1 H3 family member b	-2.553	0.0207	Nucleus	other
HIST1H2AB	histone cluster 1 H2A family member b	-2.575	2.74e-06	Nucleus	other
HIST1H2AK	histone cluster 1 H2A family member k	-2.636	0.0028	Nucleus	other
HIST2H3D	histone cluster 2 H3 family member d	-2.773	0.00177	Nucleus	other
IFI44L	interferon induced protein 44 like	-2.874	0.0109	Nucleus	other
RMRP	RNA component of mitochondrial RNA processing endoribonuclease	-2.879	0.011	Cytoplasm	other
HIST1H3F	histone cluster 1 H3 family member f	-2.976	0.00764	Nucleus	other
HIST1H2AI	histone cluster 1 H2A family member i	-3.026	0.0019	Nucleus	other
HIST1H3G	histone cluster 1 H3 family member g	-3.183	0.000154	Nucleus	other
HIST1H2BB	histone cluster 1 H2B family member b	-3.245	6.57e-05	Nucleus	other
HIST1H4B	histone cluster 1 H4 family member b	-3.388	9.32e-05	Nucleus	other
