# Supplementary material for: A DAP5/eIF3d alternate mRNA translation mechanism promotes differentiation and immune suppression by human regulatory T cells
Source: Nat Commun. 2021 Nov 30;12:6979. doi: 10.1038/s41467-021-27087-w (PMC8632918; doi:10.1038/s41467-021-27087-w)
Supplement: Supplementary file 10 — Supplementary Data 7 [file 41467_2021_27087_MOESM10_ESM.xlsx]

## Sheet: Sheet1
Supplementary Data 7: RAD001+TGFbeta treatment - Translatome
Symbol	Entrez Gene Name	Log2	P-value	Location	Type(s)
MMP2	matrix metallopeptidase 2	4.026	3.73e-07	Extracellular Space	peptidase
SPON1	spondin 1	3.941	3.99e-09	Extracellular Space	other
PRICKLE1	prickle planar cell polarity protein 1	3.684	4.16e-08	Nucleus	other
PTCHD1	patched domain containing 1	3.281	9.01e-07	Plasma Membrane	other
CD101	CD101 molecule	3.088	2.58e-07	Plasma Membrane	other
FNBP1L	formin binding protein 1 like	3.052	9.93e-08	Cytoplasm	other
CHRNA6	cholinergic receptor nicotinic alpha 6 subunit	2.873	0.000273	Plasma Membrane	transmembrane receptor
CYP7B1	cytochrome P450 family 7 subfamily B member 1	2.853	0.00205	Cytoplasm	enzyme
CAMSAP2	calmodulin regulated spectrin associated protein family member 2	2.81	1.68e-06	Other	other
TPST1	tyrosylprotein sulfotransferase 1	2.735	5.41e-06	Cytoplasm	enzyme
PTK2	protein tyrosine kinase 2	2.697	5.47e-06	Cytoplasm	kinase
SIAH3	siah E3 ubiquitin protein ligase family member 3	2.646	2.41e-06	Cytoplasm	other
DACH1	dachshund family transcription factor 1	2.529	0.000161	Nucleus	transcription regulator
CTSL	cathepsin L	2.496	8.32e-05	Cytoplasm	peptidase
SLC14A1	solute carrier family 14 member 1 (Kidd blood group)	2.49	1.05e-05	Plasma Membrane	transporter
IRS2	insulin receptor substrate 2	2.482	3.01e-06	Cytoplasm	enzyme
ITGAE	integrin subunit alpha E	2.449	0.012	Plasma Membrane	other
CDH1	cadherin 1	2.434	0.000786	Plasma Membrane	other
CYTH3	cytohesin 3	2.407	1.12e-05	Cytoplasm	other
CYP1A1	cytochrome P450 family 1 subfamily A member 1	2.367	0.000158	Cytoplasm	enzyme
LPCAT2	lysophosphatidylcholine acyltransferase 2	2.339	1.44e-06	Cytoplasm	enzyme
STRIP2	striatin interacting protein 2	2.285	4.71e-05	Cytoplasm	other
FOXP3	forkhead box P3	2.284	4.91e-07	Nucleus	transcription regulator
PTGFRN	prostaglandin F2 receptor inhibitor	2.205	7.09e-06	Plasma Membrane	other
ADD2	adducin 2	2.201	0.000897	Cytoplasm	other
GPR157	G protein-coupled receptor 157	2.182	1.3e-05	Plasma Membrane	G-protein coupled receptor
RHOU	ras homolog family member U	2.14	0.0042	Cytoplasm	enzyme
CPM	carboxypeptidase M	2.103	0.0412	Plasma Membrane	peptidase
ATP1B1	ATPase Na+/K+ transporting subunit beta 1	2.098	6.58e-06	Plasma Membrane	transporter
CHST15	carbohydrate sulfotransferase 15	2.067	0.00245	Plasma Membrane	enzyme
SLC16A2	solute carrier family 16 member 2	2.05	0.000101	Plasma Membrane	transporter
DNAJC12	DnaJ heat shock protein family (Hsp40) member C12	2.048	0.000709	Other	other
JUN	Jun proto-oncogene, AP-1 transcription factor subunit	1.987	4.85e-06	Nucleus	transcription regulator
CD200	CD200 molecule	1.976	8.88e-05	Plasma Membrane	other
RBPMS	RNA binding protein with multiple splicing	1.932	0.00156	Cytoplasm	transcription regulator
PLCL1	phospholipase C like 1	1.917	0.000111	Cytoplasm	enzyme
EBI3	Epstein-Barr virus induced 3	1.903	0.00657	Extracellular Space	cytokine
IL18RAP	interleukin 18 receptor accessory protein	1.885	2.96e-05	Plasma Membrane	transmembrane receptor
RYR1	ryanodine receptor 1	1.881	0.000199	Cytoplasm	ion channel
PMEPA1	prostate transmembrane protein, androgen induced 1	1.871	5.35e-06	Plasma Membrane	other
CACNA1C	calcium voltage-gated channel subunit alpha1 C	1.871	0.0018	Plasma Membrane	ion channel
CRISPLD1	cysteine rich secretory protein LCCL domain containing 1	1.867	0.00229	Cytoplasm	other
FCRL4	Fc receptor like 4	1.858	0.0022	Cytoplasm	other
ATRNL1	attractin like 1	1.856	4.79e-06	Other	other
PFKFB3	6-phosphofructo-2-kinase/fructose-2,6-biphosphatase 3	1.853	4.51e-05	Cytoplasm	kinase
PLEK2	pleckstrin 2	1.826	0.002	Other	other
KIF5A	kinesin family member 5A	1.808	7.82e-06	Cytoplasm	transporter
IL1R1	interleukin 1 receptor type 1	1.799	7.59e-05	Plasma Membrane	transmembrane receptor
CD24	CD24 molecule	1.778	0.000653	Plasma Membrane	other
MAGED2	MAGE family member D2	1.768	0.0015	Plasma Membrane	other
INPP5F	inositol polyphosphate-5-phosphatase F	1.762	0.000331	Plasma Membrane	phosphatase
GOLGA8DP	golgin A8 family member D, pseudogene	1.738	2.38e-05	Other	other
RGS16	regulator of G-protein signaling 16	1.736	0.000914	Cytoplasm	other
IL6R	interleukin 6 receptor	1.729	0.000401	Plasma Membrane	transmembrane receptor
AHCYL2	adenosylhomocysteinase like 2	1.72	8.95e-06	Other	enzyme
ATP12A	ATPase H+/K+ transporting non-gastric alpha2 subunit	1.717	0.0139	Plasma Membrane	transporter
CCR4	C-C motif chemokine receptor 4	1.704	0.000154	Plasma Membrane	G-protein coupled receptor
RGS1	regulator of G-protein signaling 1	1.7	0.0008	Plasma Membrane	other
CSPG5	chondroitin sulfate proteoglycan 5	1.696	3.94e-05	Extracellular Space	growth factor
MEOX1	mesenchyme homeobox 1	1.692	0.00621	Nucleus	transcription regulator
MYO5B	myosin VB	1.689	1.6e-05	Cytoplasm	enzyme
HLF	HLF, PAR bZIP transcription factor	1.653	1.36e-05	Nucleus	transcription regulator
CTLA4	cytotoxic T-lymphocyte associated protein 4	1.644	0.000706	Plasma Membrane	transmembrane receptor
TRPC1	transient receptor potential cation channel subfamily C member 1	1.643	4.46e-05	Plasma Membrane	ion channel
GOLGA8EP/GOLGA8G	golgin A8 family member G	1.638	3.35e-05	Other	other
CLIC3	chloride intracellular channel 3	1.616	5.72e-05	Nucleus	ion channel
BMF	Bcl2 modifying factor	1.613	0.01	Cytoplasm	other
PKD1L3	polycystin 1 like 3, transient receptor potential channel interacting	1.612	0.00616	Plasma Membrane	ion channel
BEX1	brain expressed X-linked 1	1.604	0.000493	Other	other
VASH1	vasohibin 1	1.597	0.000364	Extracellular Space	other
CD300LD	CD300 molecule like family member d	1.588	0.00372	Plasma Membrane	other
DIXDC1	DIX domain containing 1	1.576	4.51e-05	Cytoplasm	other
LHFP	lipoma HMGIC fusion partner	1.569	0.00277	Other	other
BMPR2	bone morphogenetic protein receptor type 2	1.566	0.000232	Plasma Membrane	kinase
CD8B	CD8b molecule	1.55	0.000897	Plasma Membrane	other
SCML1	sex comb on midleg-like 1 (Drosophila)	1.54	0.0303	Nucleus	transcription regulator
GRAMD3	GRAM domain containing 3	1.539	3.25e-05	Extracellular Space	other
AFAP1	actin filament associated protein 1	1.536	2.46e-05	Cytoplasm	other
FARP1	FERM, ARH/RhoGEF and pleckstrin domain protein 1	1.535	5.32e-05	Plasma Membrane	other
TRPC3	transient receptor potential cation channel subfamily C member 3	1.534	0.000231	Plasma Membrane	ion channel
ST6GALNAC3	ST6 N-acetylgalactosaminide alpha-2,6-sialyltransferase 3	1.533	0.00489	Cytoplasm	enzyme
BASP1	brain abundant membrane attached signal protein 1	1.532	0.000531	Nucleus	transcription regulator
LDLRAD4	low density lipoprotein receptor class A domain containing 4	1.515	7.37e-05	Cytoplasm	other
DNM3	dynamin 3	1.508	6.03e-05	Cytoplasm	enzyme
DHRS3	dehydrogenase/reductase 3	1.507	0.000279	Cytoplasm	enzyme
ADTRP	androgen dependent TFPI regulating protein	1.488	4.31e-05	Plasma Membrane	other
CDC42BPB	CDC42 binding protein kinase beta	1.487	3.64e-05	Cytoplasm	kinase
TIAM2	T-cell lymphoma invasion and metastasis 2	1.48	0.000105	Cytoplasm	enzyme
DACT1	dishevelled binding antagonist of beta catenin 1	1.471	0.0271	Cytoplasm	other
TNFRSF11A	TNF receptor superfamily member 11a	1.453	3.67e-05	Plasma Membrane	transmembrane receptor
CD83	CD83 molecule	1.451	0.000246	Plasma Membrane	transmembrane receptor
NLRP1	NLR family pyrin domain containing 1	1.443	0.000128	Cytoplasm	other
CLDN1	claudin 1	1.441	0.00186	Plasma Membrane	other
EVA1C	eva-1 homolog C	1.439	5.86e-05	Other	other
SNRPN	small nuclear ribonucleoprotein polypeptide N	1.437	0.000665	Nucleus	other
ABLIM1	actin binding LIM protein 1	1.423	0.00226	Cytoplasm	other
TGFBI	transforming growth factor beta induced	1.423	0.000483	Extracellular Space	other
ROR1	receptor tyrosine kinase like orphan receptor 1	1.417	0.000271	Plasma Membrane	kinase
FAM169A	family with sequence similarity 169 member A	1.417	3.85e-05	Other	other
TBC1D8	TBC1 domain family member 8	1.399	0.000769	Plasma Membrane	other
SOX4	SRY-box 4	1.398	0.097	Nucleus	transcription regulator
NIPAL2	NIPA like domain containing 2	1.385	0.00218	Other	other
IL1A	interleukin 1 alpha	1.381	0.147	Extracellular Space	cytokine
EVI5	ecotropic viral integration site 5	1.38	0.000116	Cytoplasm	other
KIT	KIT proto-oncogene receptor tyrosine kinase	1.373	0.0271	Plasma Membrane	transmembrane receptor
MIR155HG	MIR155 host gene	1.372	0.0057	Other	other
NUDT11	nudix hydrolase 11	1.369	0.000269	Cytoplasm	phosphatase
KIAA1147	KIAA1147	1.366	0.000908	Other	other
SPP1	secreted phosphoprotein 1	1.363	0.00337	Extracellular Space	cytokine
ENOX1	ecto-NOX disulfide-thiol exchanger 1	1.36	0.0118	Plasma Membrane	other
SLC9A7	solute carrier family 9 member A7	1.36	0.00142	Cytoplasm	transporter
PTPN14	protein tyrosine phosphatase, non-receptor type 14	1.359	0.00549	Cytoplasm	phosphatase
DOCK3	dedicator of cytokinesis 3	1.358	0.0223	Cytoplasm	other
DSG2	desmoglein 2	1.356	0.02	Plasma Membrane	other
TTN	titin	1.353	0.00237	Cytoplasm	kinase
GYPE	glycophorin E (MNS blood group)	1.351	0.000698	Plasma Membrane	other
NELL2	neural EGFL like 2	1.308	0.00427	Extracellular Space	other
TMEM200A	transmembrane protein 200A	1.298	0.00478	Other	other
NAP1L3	nucleosome assembly protein 1 like 3	1.297	0.00096	Nucleus	other
PAK1	p21 (RAC1) activated kinase 1	1.28	0.000948	Cytoplasm	kinase
GJB6	gap junction protein beta 6	1.278	0.00907	Plasma Membrane	transporter
MCF2	MCF.2 cell line derived transforming sequence	1.277	0.000388	Cytoplasm	other
SLCO5A1	solute carrier organic anion transporter family member 5A1	1.27	0.00648	Other	transporter
NYNRIN	NYN domain and retroviral integrase containing	1.27	0.000735	Other	other
QPCT	glutaminyl-peptide cyclotransferase	1.268	0.000689	Cytoplasm	enzyme
ZNF555	zinc finger protein 555	1.264	0.000139	Other	other
SEMA7A	semaphorin 7A (John Milton Hagen blood group)	1.26	0.000723	Plasma Membrane	transmembrane receptor
IL23R	interleukin 23 receptor	1.253	0.000849	Plasma Membrane	transmembrane receptor
ZC2HC1A	zinc finger C2HC-type containing 1A	1.25	0.000976	Other	other
SPINK2	serine peptidase inhibitor, Kazal type 2	1.249	0.0188	Extracellular Space	other
DUSP4	dual specificity phosphatase 4	1.246	0.00982	Nucleus	phosphatase
CTSF	cathepsin F	1.235	0.00156	Cytoplasm	peptidase
ST8SIA6	ST8 alpha-N-acetyl-neuraminide alpha-2,8-sialyltransferase 6	1.229	0.0104	Cytoplasm	enzyme
EXT1	exostosin glycosyltransferase 1	1.229	0.000478	Cytoplasm	enzyme
MYO1D	myosin ID	1.229	0.00173	Cytoplasm	other
PRKD3	protein kinase D3	1.221	0.000208	Nucleus	kinase
FZD1	frizzled class receptor 1	1.218	0.00354	Plasma Membrane	G-protein coupled receptor
MYO7A	myosin VIIA	1.213	0.00175	Cytoplasm	enzyme
DPY19L2	dpy-19 like 2	1.212	0.000972	Nucleus	other
AHR	aryl hydrocarbon receptor	1.202	0.000208	Nucleus	ligand-dependent nuclear receptor
RNF130	ring finger protein 130	1.199	0.00272	Cytoplasm	peptidase
SLC22A17	solute carrier family 22 member 17	1.197	0.00038	Plasma Membrane	transporter
LAYN	layilin	1.194	0.0146	Plasma Membrane	other
CACHD1	cache domain containing 1	1.189	0.00761	Other	other
CCDC141	coiled-coil domain containing 141	1.18	0.00823	Cytoplasm	other
FHL3	four and a half LIM domains 3	1.179	0.00985	Plasma Membrane	other
TNFSF4	tumor necrosis factor superfamily member 4	1.178	0.00249	Extracellular Space	cytokine
ZCCHC14	zinc finger CCHC-type containing 14	1.171	0.0108	Other	other
MUM1	melanoma associated antigen (mutated) 1	1.17	0.00105	Nucleus	other
NOG	noggin	1.168	0.00486	Extracellular Space	growth factor
NTRK2	neurotrophic receptor tyrosine kinase 2	1.168	0.0014	Plasma Membrane	kinase
SH3RF1	SH3 domain containing ring finger 1	1.164	0.00873	Cytoplasm	other
PGM2L1	phosphoglucomutase 2 like 1	1.163	0.0205	Cytoplasm	enzyme
ARHGAP5	Rho GTPase activating protein 5	1.158	0.00128	Cytoplasm	enzyme
TIGD2	tigger transposable element derived 2	1.156	0.0016	Other	other
TULP4	tubby like protein 4	1.151	0.000432	Cytoplasm	transcription regulator
NBEA	neurobeachin	1.151	0.000216	Cytoplasm	other
CDS1	CDP-diacylglycerol synthase 1	1.142	0.00076	Cytoplasm	enzyme
TP53BP2	tumor protein p53 binding protein 2	1.141	0.00639	Nucleus	other
SOCS2	suppressor of cytokine signaling 2	1.141	0.0103	Cytoplasm	other
IVNS1ABP	influenza virus NS1A binding protein	1.14	0.000737	Nucleus	other
C1orf106	chromosome 1 open reading frame 106	1.136	0.000715	Other	other
F2RL1	F2R like trypsin receptor 1	1.13	0.00411	Plasma Membrane	G-protein coupled receptor
OLIG3	oligodendrocyte transcription factor 3	1.128	0.0122	Nucleus	transcription regulator
NKD1	naked cuticle homolog 1	1.121	0.00308	Other	other
DENND2C	DENN domain containing 2C	1.117	0.000666	Other	other
UBE2E2	ubiquitin conjugating enzyme E2 E2	1.115	0.000577	Cytoplasm	enzyme
RASGEF1B	RasGEF domain family member 1B	1.112	0.00658	Other	other
BEX4	brain expressed X-linked 4	1.111	0.00074	Cytoplasm	other
PTHLH	parathyroid hormone like hormone	1.109	0.000519	Extracellular Space	other
CORO2A	coronin 2A	1.107	0.000637	Cytoplasm	other
LETM2	leucine zipper and EF-hand containing transmembrane protein 2	1.107	0.0175	Other	other
HABP4	hyaluronan binding protein 4	1.102	0.000448	Cytoplasm	other
LRP6	LDL receptor related protein 6	1.102	0.000275	Plasma Membrane	transmembrane receptor
FCRL3	Fc receptor like 3	1.098	0.0136	Plasma Membrane	other
AFDN	afadin, adherens junction formation factor	1.095	0.000613	Nucleus	other
PNMA1	paraneoplastic Ma antigen 1	1.092	0.00096	Nucleus	other
CEP170B	centrosomal protein 170B	1.092	0.00339	Other	other
RAPH1	Ras association (RalGDS/AF-6) and pleckstrin homology domains 1	1.091	0.000417	Plasma Membrane	other
TOX2	TOX high mobility group box family member 2	1.09	0.0219	Nucleus	transcription regulator
KCNMB4	potassium calcium-activated channel subfamily M regulatory beta subunit 4	1.09	0.00141	Plasma Membrane	ion channel
C1QTNF6	C1q and tumor necrosis factor related protein 6	1.09	0.00332	Extracellular Space	other
RASGRP3	RAS guanyl releasing protein 3	1.089	0.000608	Cytoplasm	other
CYTL1	cytokine like 1	1.085	0.00228	Extracellular Space	cytokine
ZNF223	zinc finger protein 223	1.083	0.00277	Nucleus	other
LONRF2	LON peptidase N-terminal domain and ring finger 2	1.082	0.00563	Other	other
PIK3IP1	phosphoinositide-3-kinase interacting protein 1	1.08	0.00321	Cytoplasm	other
DFNA5	DFNA5, deafness associated tumor suppressor	1.08	0.0053	Cytoplasm	other
LMCD1	LIM and cysteine rich domains 1	1.079	0.00227	Cytoplasm	transcription regulator
RASGRP4	RAS guanyl releasing protein 4	1.067	0.000506	Cytoplasm	other
YPEL2	yippee like 2	1.066	0.00674	Nucleus	other
FLVCR2	feline leukemia virus subgroup C cellular receptor family member 2	1.061	0.00361	Plasma Membrane	transporter
RBM11	RNA binding motif protein 11	1.06	0.000696	Nucleus	other
IKZF4	IKAROS family zinc finger 4	1.059	0.00282	Nucleus	transcription regulator
PPARG	peroxisome proliferator activated receptor gamma	1.058	0.00347	Nucleus	ligand-dependent nuclear receptor
FAM174B	family with sequence similarity 174 member B	1.054	0.00174	Other	other
TBC1D16	TBC1 domain family member 16	1.051	0.00394	Extracellular Space	other
SAMD4A	sterile alpha motif domain containing 4A	1.049	0.00051	Cytoplasm	translation regulator
TSPAN33	tetraspanin 33	1.048	0.0324	Plasma Membrane	other
SMIM14	small integral membrane protein 14	1.046	0.00591	Cytoplasm	other
TRO	trophinin	1.046	0.00176	Plasma Membrane	other
DAZ1/DAZ4	deleted in azoospermia 1	1.045	0.00473	Cytoplasm	translation regulator
BCL6	B-cell CLL/lymphoma 6	1.045	0.00361	Nucleus	transcription regulator
CHKA	choline kinase alpha	1.041	0.000572	Cytoplasm	kinase
TLR5	toll like receptor 5	1.04	0.00911	Plasma Membrane	transmembrane receptor
mir-181	microRNA 181a-1	1.038	0.000668	Cytoplasm	microRNA
COL6A3	collagen type VI alpha 3 chain	1.034	0.00235	Extracellular Space	other
ZBTB10	zinc finger and BTB domain containing 10	1.032	0.000972	Nucleus	other
CASK	calcium/calmodulin dependent serine protein kinase	1.031	0.00131	Plasma Membrane	kinase
NCKAP1	NCK associated protein 1	1.03	0.00709	Plasma Membrane	other
SGPP2	sphingosine-1-phosphate phosphatase 2	1.029	0.00551	Cytoplasm	phosphatase
ATG14	autophagy related 14	1.026	0.00176	Cytoplasm	other
SYP	synaptophysin	1.025	0.0113	Cytoplasm	transporter
EEF2	eukaryotic translation elongation factor 2	1.023	0.00371	Cytoplasm	translation regulator
CCL20	C-C motif chemokine ligand 20	1.023	0.00934	Extracellular Space	cytokine
CTSLP2	cathepsin L pseudogene 2	1.021	0.000588	Other	other
TMOD1	tropomodulin 1	1.018	0.00476	Cytoplasm	enzyme
DAZ2	deleted in azoospermia 2	1.017	0.00445	Cytoplasm	translation regulator
SSTR3	somatostatin receptor 3	1.012	0.00458	Plasma Membrane	G-protein coupled receptor
SPATA6	spermatogenesis associated 6	1.01	0.00119	Cytoplasm	other
MEST	mesoderm specific transcript	1.007	0.00174	Cytoplasm	peptidase
CXCL12	C-X-C motif chemokine ligand 12	1.005	0.0109	Extracellular Space	cytokine
LAPTM4B	lysosomal protein transmembrane 4 beta	1.005	0.00147	Cytoplasm	other
CDKL5	cyclin dependent kinase like 5	1.002	0.000883	Nucleus	kinase
EXTL2	exostosin like glycosyltransferase 2	1	0.00226	Cytoplasm	enzyme
PGLYRP4	peptidoglycan recognition protein 4	0.999	0.00371	Plasma Membrane	transmembrane receptor
IL7	interleukin 7	0.997	0.00183	Extracellular Space	cytokine
EHD3	EH domain containing 3	0.996	0.015	Cytoplasm	other
CCDC88A	coiled-coil domain containing 88A	0.995	0.046	Cytoplasm	other
TIGIT	T-cell immunoreceptor with Ig and ITIM domains	0.991	0.0124	Plasma Membrane	other
NAP1L2	nucleosome assembly protein 1 like 2	0.985	0.00671	Nucleus	other
SPIRE1	spire type actin nucleation factor 1	0.984	0.00903	Cytoplasm	other
ZNF844	zinc finger protein 844	0.983	0.0015	Other	other
TMEM117	transmembrane protein 117	0.982	0.00137	Cytoplasm	other
NINL	ninein like	0.982	0.00185	Cytoplasm	other
PTPRK	protein tyrosine phosphatase, receptor type K	0.98	0.00851	Plasma Membrane	phosphatase
MID2	midline 2	0.979	0.00223	Cytoplasm	other
TUFT1	tuftelin 1	0.979	0.00121	Cytoplasm	other
ZNF469	zinc finger protein 469	0.979	0.00157	Nucleus	other
ADGRG6	adhesion G protein-coupled receptor G6	0.97	0.000929	Plasma Membrane	G-protein coupled receptor
STRADB	STE20-related kinase adaptor beta	0.97	0.000634	Cytoplasm	kinase
CSGALNACT1	chondroitin sulfate N-acetylgalactosaminyltransferase 1	0.968	0.00485	Cytoplasm	enzyme
VNN2	vanin 2	0.968	0.00509	Other	enzyme
TGFB1I1	transforming growth factor beta 1 induced transcript 1	0.964	0.0219	Nucleus	transcription regulator
FRAT1	frequently rearranged in advanced T-cell lymphomas 1	0.963	0.00725	Cytoplasm	other
NR4A3	nuclear receptor subfamily 4 group A member 3	0.958	0.0129	Nucleus	ligand-dependent nuclear receptor
GNA11	G protein subunit alpha 11	0.953	0.00975	Plasma Membrane	enzyme
ERBB3	erb-b2 receptor tyrosine kinase 3	0.953	0.00147	Plasma Membrane	kinase
ALDH18A1	aldehyde dehydrogenase 18 family member A1	0.951	0.00469	Cytoplasm	kinase
GPR63	G protein-coupled receptor 63	0.951	0.0018	Plasma Membrane	G-protein coupled receptor
CCDC113	coiled-coil domain containing 113	0.949	0.00335	Cytoplasm	other
CTTN	cortactin	0.948	0.000797	Plasma Membrane	other
CRYL1	crystallin lambda 1	0.948	0.00858	Cytoplasm	enzyme
DNAJC28	DnaJ heat shock protein family (Hsp40) member C28	0.947	0.00274	Other	other
PPOX	protoporphyrinogen oxidase	0.947	0.00879	Cytoplasm	enzyme
PJA1	praja ring finger ubiquitin ligase 1	0.946	0.0236	Cytoplasm	enzyme
SERAC1	serine active site containing 1	0.946	0.00104	Extracellular Space	other
ANPEP	alanyl aminopeptidase, membrane	0.945	0.0067	Plasma Membrane	peptidase
TMIGD2	transmembrane and immunoglobulin domain containing 2	0.944	0.0154	Other	other
GSTO1	glutathione S-transferase omega 1	0.939	0.00322	Cytoplasm	enzyme
SDC4	syndecan 4	0.938	0.0357	Plasma Membrane	other
AFF2	AF4/FMR2 family member 2	0.936	0.0026	Nucleus	other
GNPDA1	glucosamine-6-phosphate deaminase 1	0.934	0.00598	Cytoplasm	enzyme
SFMBT2	Scm-like with four mbt domains 2	0.934	0.00332	Nucleus	other
KLHL29	kelch like family member 29	0.933	0.0166	Other	other
ZBED2	zinc finger BED-type containing 2	0.933	0.0284	Other	other
EPB41L5	erythrocyte membrane protein band 4.1 like 5	0.932	0.00489	Plasma Membrane	other
CYP2U1	cytochrome P450 family 2 subfamily U member 1	0.932	0.00726	Cytoplasm	enzyme
ZNF32	zinc finger protein 32	0.928	0.0184	Nucleus	other
KIAA1324L	KIAA1324 like	0.927	0.00438	Other	other
ITGA3	integrin subunit alpha 3	0.926	0.00211	Plasma Membrane	other
OLFM2	olfactomedin 2	0.926	0.0158	Cytoplasm	other
ZNF768	zinc finger protein 768	0.923	0.00336	Other	other
MAGI3	membrane associated guanylate kinase, WW and PDZ domain containing 3	0.923	0.00183	Cytoplasm	kinase
ABAT	4-aminobutyrate aminotransferase	0.922	0.00103	Cytoplasm	enzyme
DIRC2	disrupted in renal carcinoma 2	0.917	0.00371	Other	other
SPINT2	serine peptidase inhibitor, Kunitz type 2	0.912	0.00577	Extracellular Space	other
GPC1	glypican 1	0.91	0.0125	Plasma Membrane	transmembrane receptor
PAGE5	PAGE family member 5	0.909	0.0019	Other	other
KLHL25	kelch like family member 25	0.908	0.00323	Cytoplasm	other
MICAL2	microtubule associated monooxygenase, calponin and LIM domain containing 2	0.907	0.00317	Cytoplasm	enzyme
AFF3	AF4/FMR2 family member 3	0.906	0.00481	Nucleus	transcription regulator
ID3	inhibitor of DNA binding 3, HLH protein	0.905	0.0219	Nucleus	transcription regulator
GPRASP1	G protein-coupled receptor associated sorting protein 1	0.905	0.00499	Cytoplasm	transporter
FAM102B	family with sequence similarity 102 member B	0.904	0.00213	Other	other
DNAJC6	DnaJ heat shock protein family (Hsp40) member C6	0.903	0.00835	Cytoplasm	other
ALDH5A1	aldehyde dehydrogenase 5 family member A1	0.903	0.00182	Cytoplasm	enzyme
KLHL42	kelch like family member 42	0.901	0.0104	Nucleus	other
ZNF554	zinc finger protein 554	0.901	0.0225	Nucleus	other
HOOK1	hook microtubule tethering protein 1	0.899	0.0423	Cytoplasm	other
TXK	TXK tyrosine kinase	0.895	0.0403	Cytoplasm	kinase
OCIAD2	OCIA domain containing 2	0.894	0.0143	Cytoplasm	other
NKIRAS1	NFKB inhibitor interacting Ras like 1	0.894	0.0104	Other	enzyme
POLI	DNA polymerase iota	0.893	0.00934	Nucleus	enzyme
DAPK1	death associated protein kinase 1	0.891	0.0105	Cytoplasm	kinase
FCHO2	FCH domain only 2	0.888	0.0172	Cytoplasm	other
PDCD4	programmed cell death 4 (neoplastic transformation inhibitor)	0.887	0.00585	Nucleus	other
ZBTB18	zinc finger and BTB domain containing 18	0.887	0.00246	Nucleus	transcription regulator
TNFSF13	tumor necrosis factor superfamily member 13	0.885	0.0179	Extracellular Space	cytokine
FBLN7	fibulin 7	0.882	0.00396	Extracellular Space	other
XDH	xanthine dehydrogenase	0.882	0.105	Cytoplasm	enzyme
PDGFB	platelet derived growth factor subunit B	0.881	0.037	Extracellular Space	growth factor
BBS2	Bardet-Biedl syndrome 2	0.877	0.00814	Cytoplasm	other
SMAD6	SMAD family member 6	0.876	0.00297	Nucleus	transcription regulator
IKZF3	IKAROS family zinc finger 3	0.875	0.00246	Nucleus	transcription regulator
PFKFB2	6-phosphofructo-2-kinase/fructose-2,6-biphosphatase 2	0.874	0.00664	Cytoplasm	kinase
PRKCDBP	protein kinase C delta binding protein	0.873	0.0091	Cytoplasm	other
RCN2	reticulocalbin 2	0.872	0.0122	Cytoplasm	other
MRC2	mannose receptor C type 2	0.872	0.00406	Plasma Membrane	transmembrane receptor
CEP126	centrosomal protein 126	0.865	0.00453	Cytoplasm	other
CYB5A	cytochrome b5 type A	0.863	0.021	Cytoplasm	enzyme
CPQ	carboxypeptidase Q	0.859	0.0263	Extracellular Space	peptidase
BTG1	BTG anti-proliferation factor 1	0.854	0.0113	Nucleus	transcription regulator
RNF144B	ring finger protein 144B	0.85	0.00458	Cytoplasm	enzyme
ZDHHC23	zinc finger DHHC-type containing 23	0.848	0.0111	Other	other
SGCB	sarcoglycan beta	0.847	0.0191	Plasma Membrane	other
SLC25A37	solute carrier family 25 member 37	0.847	0.00743	Cytoplasm	transporter
FREM3	FRAS1 related extracellular matrix 3	0.846	0.00461	Extracellular Space	other
PKP2	plakophilin 2	0.845	0.00293	Plasma Membrane	other
FUCA1	fucosidase, alpha-L- 1, tissue	0.844	0.00413	Cytoplasm	enzyme
PINK1	PTEN induced putative kinase 1	0.843	0.00755	Cytoplasm	kinase
NUDT12	nudix hydrolase 12	0.843	0.00958	Cytoplasm	phosphatase
MAP9	microtubule associated protein 9	0.842	0.00267	Other	other
MINPP1	multiple inositol-polyphosphate phosphatase 1	0.841	0.00825	Cytoplasm	phosphatase
KDSR	3-ketodihydrosphingosine reductase	0.84	0.0112	Plasma Membrane	enzyme
HMCN1	hemicentin 1	0.838	0.019	Extracellular Space	other
SLC35F3	solute carrier family 35 member F3	0.833	0.0109	Other	other
ENPP4	ectonucleotide pyrophosphatase/phosphodiesterase 4 (putative)	0.833	0.0398	Cytoplasm	enzyme
GALNT2	polypeptide N-acetylgalactosaminyltransferase 2	0.828	0.00375	Cytoplasm	enzyme
ANKRD50	ankyrin repeat domain 50	0.827	0.0278	Other	other
EGR2	early growth response 2	0.826	0.00874	Nucleus	transcription regulator
TMOD2	tropomodulin 2	0.826	0.0124	Cytoplasm	other
C20orf194	chromosome 20 open reading frame 194	0.825	0.00528	Nucleus	other
RYK	receptor-like tyrosine kinase	0.823	0.00607	Plasma Membrane	kinase
RGCC	regulator of cell cycle	0.82	0.0168	Cytoplasm	other
GOLGA8K (includes others)	golgin A8 family member K	0.818	0.0414	Other	other
SLC35D2	solute carrier family 35 member D2	0.817	0.0137	Cytoplasm	transporter
IL18R1	interleukin 18 receptor 1	0.816	0.0147	Plasma Membrane	transmembrane receptor
RIMKLB	ribosomal modification protein rimK like family member B	0.815	0.00474	Cytoplasm	enzyme
ZNF287	zinc finger protein 287	0.815	0.00423	Nucleus	transcription regulator
IL2RA	interleukin 2 receptor subunit alpha	0.815	0.00233	Plasma Membrane	transmembrane receptor
CYFIP1	cytoplasmic FMR1 interacting protein 1	0.815	0.00407	Cytoplasm	other
UST	uronyl 2-sulfotransferase	0.814	0.0343	Cytoplasm	enzyme
MAP3K21	mitogen-activated protein kinase kinase kinase 21	0.813	0.0126	Other	kinase
NR1D2	nuclear receptor subfamily 1 group D member 2	0.811	0.0301	Nucleus	ligand-dependent nuclear receptor
AUTS2	autism susceptibility candidate 2	0.809	0.00423	Nucleus	other
UBL3	ubiquitin like 3	0.809	0.0478	Cytoplasm	other
MARCH3	membrane associated ring-CH-type finger 3	0.808	0.0251	Cytoplasm	other
PAIP2B	poly(A) binding protein interacting protein 2B	0.807	0.0112	Other	translation regulator
RNF144A	ring finger protein 144A	0.804	0.047	Nucleus	other
C9orf135	chromosome 9 open reading frame 135	0.801	0.0158	Other	other
ANKRD42	ankyrin repeat domain 42	0.799	0.00484	Nucleus	transcription regulator
IFNLR1	interferon lambda receptor 1	0.799	0.0185	Plasma Membrane	transmembrane receptor
ZNF229	zinc finger protein 229	0.798	0.0192	Nucleus	other
ACSM3	acyl-CoA synthetase medium-chain family member 3	0.798	0.00699	Cytoplasm	enzyme
SCCPDH	saccharopine dehydrogenase (putative)	0.795	0.0149	Cytoplasm	other
TNFAIP3	TNF alpha induced protein 3	0.794	0.0154	Nucleus	enzyme
mir-130	microRNA 130a	0.794	0.0125	Cytoplasm	microRNA
CDKN2B	cyclin dependent kinase inhibitor 2B	0.793	0.159	Nucleus	transcription regulator
COL6A2	collagen type VI alpha 2 chain	0.792	0.0222	Extracellular Space	other
FBXO32	F-box protein 32	0.792	0.0209	Cytoplasm	enzyme
KHDRBS3	KH RNA binding domain containing, signal transduction associated 3	0.792	0.00544	Nucleus	other
HDAC11	histone deacetylase 11	0.791	0.00454	Nucleus	transcription regulator
SLC20A2	solute carrier family 20 member 2	0.789	0.0227	Plasma Membrane	transporter
SLC22A15	solute carrier family 22 member 15	0.789	0.00941	Other	transporter
LSR	lipolysis stimulated lipoprotein receptor	0.788	0.0148	Nucleus	transcription regulator
ZDHHC15	zinc finger DHHC-type containing 15	0.782	0.0045	Cytoplasm	enzyme
THBS1	thrombospondin 1	0.78	0.037	Extracellular Space	other
CEBPD	CCAAT/enhancer binding protein delta	0.78	0.121	Nucleus	transcription regulator
KIAA1161	KIAA1161	0.779	0.0209	Nucleus	other
IARS2	isoleucyl-tRNA synthetase 2, mitochondrial	0.779	0.0309	Cytoplasm	enzyme
LEPR	leptin receptor	0.779	0.00913	Plasma Membrane	transmembrane receptor
HLA-DQA1	major histocompatibility complex, class II, DQ alpha 1	0.779	0.0147	Plasma Membrane	transmembrane receptor
USP44	ubiquitin specific peptidase 44	0.778	0.0305	Nucleus	peptidase
MYO6	myosin VI	0.778	0.0164	Cytoplasm	other
FAM210B	family with sequence similarity 210 member B	0.777	0.00491	Extracellular Space	other
TGFA	transforming growth factor alpha	0.776	0.0261	Extracellular Space	growth factor
NFE2L3	nuclear factor, erythroid 2 like 3	0.776	0.00311	Nucleus	transcription regulator
CHDH	choline dehydrogenase	0.775	0.0103	Cytoplasm	enzyme
FAM69A	family with sequence similarity 69 member A	0.775	0.00364	Other	other
GTF2IRD2/GTF2IRD2B	GTF2I repeat domain containing 2	0.773	0.0201	Other	other
DHRS2	dehydrogenase/reductase 2	0.773	0.00561	Nucleus	enzyme
SAV1	salvador family WW domain containing protein 1	0.773	0.0141	Cytoplasm	other
USP49	ubiquitin specific peptidase 49	0.772	0.0033	Other	peptidase
LINC00667	long intergenic non-protein coding RNA 667	0.771	0.0171	Other	other
PKIA	protein kinase (cAMP-dependent, catalytic) inhibitor alpha	0.771	0.0125	Cytoplasm	other
ZNF154	zinc finger protein 154	0.77	0.00575	Nucleus	transcription regulator
ETV6	ETS variant 6	0.769	0.0153	Nucleus	transcription regulator
BEX2	brain expressed X-linked 2	0.769	0.00536	Nucleus	other
LRIG1	leucine rich repeats and immunoglobulin like domains 1	0.767	0.00681	Extracellular Space	other
KCTD11	potassium channel tetramerization domain containing 11	0.765	0.0268	Cytoplasm	other
MIB1	mindbomb E3 ubiquitin protein ligase 1	0.762	0.00745	Cytoplasm	enzyme
ZXDB	zinc finger, X-linked, duplicated B	0.761	0.00877	Nucleus	other
ACVR1C	activin A receptor type 1C	0.76	0.00774	Plasma Membrane	kinase
TRIM22	tripartite motif containing 22	0.759	0.0446	Cytoplasm	transcription regulator
ZNF175	zinc finger protein 175	0.759	0.00458	Nucleus	transcription regulator
TAS2R60	taste 2 receptor member 60	0.758	0.0411	Plasma Membrane	G-protein coupled receptor
CSNK1G3	casein kinase 1 gamma 3	0.758	0.0043	Cytoplasm	kinase
ZNF284	zinc finger protein 284	0.755	0.00736	Other	other
PCYOX1	prenylcysteine oxidase 1	0.755	0.0195	Cytoplasm	enzyme
SEPT10	septin 10	0.754	0.0353	Cytoplasm	transcription regulator
AASS	aminoadipate-semialdehyde synthase	0.753	0.0139	Cytoplasm	enzyme
CDYL2	chromodomain Y-like 2	0.752	0.00535	Nucleus	other
STAG3	stromal antigen 3	0.752	0.00687	Nucleus	other
BPGM	bisphosphoglycerate mutase	0.751	0.00406	Extracellular Space	phosphatase
KIF26B	kinesin family member 26B	0.75	0.021	Other	other
GCNT1	glucosaminyl (N-acetyl) transferase 1, core 2	0.747	0.0199	Cytoplasm	enzyme
GPC3	glypican 3	0.747	0.00805	Plasma Membrane	other
HLA-DOA	major histocompatibility complex, class II, DO alpha	0.746	0.00694	Plasma Membrane	transmembrane receptor
HIVEP1	human immunodeficiency virus type I enhancer binding protein 1	0.745	0.00686	Nucleus	transcription regulator
ERCC6	ERCC excision repair 6, chromatin remodeling factor	0.745	0.0244	Nucleus	transcription regulator
CD109	CD109 molecule	0.745	0.0241	Plasma Membrane	other
SHFM1	split hand/foot malformation (ectrodactyly) type 1	0.745	0.028	Nucleus	peptidase
ABCA13	ATP binding cassette subfamily A member 13	0.744	0.00518	Extracellular Space	transporter
AREG	amphiregulin	0.743	0.0103	Extracellular Space	growth factor
CHST3	carbohydrate sulfotransferase 3	0.742	0.0152	Cytoplasm	enzyme
COL6A1	collagen type VI alpha 1 chain	0.742	0.0394	Extracellular Space	other
PLAU	plasminogen activator, urokinase	0.742	0.0141	Extracellular Space	peptidase
SARDH	sarcosine dehydrogenase	0.741	0.0199	Cytoplasm	enzyme
KIAA0355	KIAA0355	0.736	0.019	Extracellular Space	other
FAM134B	family with sequence similarity 134 member B	0.735	0.0151	Cytoplasm	other
FSD1	fibronectin type III and SPRY domain containing 1	0.735	0.0178	Cytoplasm	other
IRF4	interferon regulatory factor 4	0.734	0.0274	Nucleus	transcription regulator
SEC14L2	SEC14 like lipid binding 2	0.733	0.0331	Cytoplasm	transporter
TRAK2	trafficking kinesin protein 2	0.732	0.00934	Plasma Membrane	transporter
STARD3	StAR related lipid transfer domain containing 3	0.732	0.00703	Cytoplasm	transporter
ZFYVE9	zinc finger FYVE-type containing 9	0.731	0.00768	Cytoplasm	peptidase
SGPL1	sphingosine-1-phosphate lyase 1	0.73	0.00924	Cytoplasm	enzyme
TRIM44	tripartite motif containing 44	0.728	0.00677	Cytoplasm	other
ZNF470	zinc finger protein 470	0.726	0.018	Nucleus	other
PLEKHM3	pleckstrin homology domain containing M3	0.726	0.023	Other	other
ZNF616	zinc finger protein 616	0.725	0.0251	Nucleus	other
ZBTB20	zinc finger and BTB domain containing 20	0.725	0.0179	Nucleus	transcription regulator
ZBED8	zinc finger BED-type containing 8	0.725	0.0105	Nucleus	other
GGT7	gamma-glutamyltransferase 7	0.724	0.0101	Plasma Membrane	enzyme
MAP3K20	mitogen-activated protein kinase kinase kinase 20	0.724	0.0257	Cytoplasm	kinase
ARMCX2	armadillo repeat containing, X-linked 2	0.721	0.0268	Other	other
KCNH4	potassium voltage-gated channel subfamily H member 4	0.721	0.038	Plasma Membrane	ion channel
RGS10	regulator of G-protein signaling 10	0.719	0.0123	Cytoplasm	other
RAB19	RAB19, member RAS oncogene family	0.719	0.0264	Cytoplasm	enzyme
PKD2	polycystin 2, transient receptor potential cation channel	0.717	0.0271	Plasma Membrane	ion channel
FER	FER tyrosine kinase	0.716	0.0247	Cytoplasm	kinase
RRM2B	ribonucleotide reductase regulatory TP53 inducible subunit M2B	0.713	0.0103	Nucleus	enzyme
RWDD2A	RWD domain containing 2A	0.712	0.0212	Other	other
MCF2L2	MCF.2 cell line derived transforming sequence-like 2	0.712	0.0247	Other	other
TNFSF13B	tumor necrosis factor superfamily member 13b	0.711	0.0172	Extracellular Space	cytokine
ZCCHC18	zinc finger CCHC-type containing 18	0.711	0.0228	Other	other
CBX7	chromobox 7	0.711	0.00745	Nucleus	other
HPR	haptoglobin-related protein	0.71	0.0383	Extracellular Space	peptidase
TWSG1	twisted gastrulation BMP signaling modulator 1	0.709	0.0228	Extracellular Space	other
CASD1	CAS1 domain containing 1	0.709	0.00905	Cytoplasm	enzyme
YPEL5	yippee like 5	0.708	0.00878	Nucleus	other
GABARAPL2	GABA type A receptor associated protein like 2	0.708	0.00752	Cytoplasm	other
ZDHHC1	zinc finger DHHC-type containing 1	0.706	0.0168	Nucleus	enzyme
CLIP3	CAP-Gly domain containing linker protein 3	0.704	0.0283	Plasma Membrane	other
KDM5B	lysine demethylase 5B	0.703	0.0243	Nucleus	transcription regulator
NSG1	neuron specific gene family member 1	0.703	0.0216	Cytoplasm	other
RALB	RAS like proto-oncogene B	0.703	0.0277	Cytoplasm	enzyme
ZNF559	zinc finger protein 559	0.703	0.0198	Nucleus	other
mir-146	microRNA 146a	0.703	0.0373	Cytoplasm	microRNA
PLEKHA6	pleckstrin homology domain containing A6	0.703	0.0326	Other	other
NRIP1	nuclear receptor interacting protein 1	0.702	0.0178	Nucleus	transcription regulator
NTRK3	neurotrophic receptor tyrosine kinase 3	0.702	0.0241	Plasma Membrane	kinase
PRR15	proline rich 15	0.701	0.0304	Other	other
OR3A1	olfactory receptor family 3 subfamily A member 1	0.701	0.0176	Plasma Membrane	G-protein coupled receptor
SIRT1	sirtuin 1	0.7	0.0189	Nucleus	transcription regulator
GRAP	GRB2-related adaptor protein	0.699	0.0394	Cytoplasm	other
KLHL24	kelch like family member 24	0.699	0.035	Other	other
C16orf45	chromosome 16 open reading frame 45	0.699	0.0468	Other	other
TNKS	tankyrase	0.699	0.0182	Nucleus	enzyme
WDR5B	WD repeat domain 5B	0.699	0.00895	Other	other
SIPA1L3	signal induced proliferation associated 1 like 3	0.698	0.0142	Extracellular Space	other
ZSCAN18	zinc finger and SCAN domain containing 18	0.697	0.00598	Other	other
ASIC1	acid sensing ion channel subunit 1	0.697	0.043	Plasma Membrane	ion channel
IL2RB	interleukin 2 receptor subunit beta	0.697	0.0118	Plasma Membrane	transmembrane receptor
IGHM	immunoglobulin heavy constant mu	0.696	0.0183	Plasma Membrane	transmembrane receptor
TRUB1	TruB pseudouridine synthase family member 1	0.696	0.0088	Other	enzyme
ZFP36L1	ZFP36 ring finger protein like 1	0.695	0.0106	Nucleus	transcription regulator
SMURF1	SMAD specific E3 ubiquitin protein ligase 1	0.694	0.0112	Cytoplasm	enzyme
CCDC28A	coiled-coil domain containing 28A	0.693	0.0355	Other	other
KDM6B	lysine demethylase 6B	0.692	0.0158	Extracellular Space	enzyme
KCNC3	potassium voltage-gated channel subfamily C member 3	0.692	0.0163	Plasma Membrane	ion channel
APLP2	amyloid beta precursor like protein 2	0.691	0.0234	Cytoplasm	other
ZNF607	zinc finger protein 607	0.69	0.0198	Nucleus	other
SKIL	SKI like proto-oncogene	0.69	0.0365	Nucleus	transcription regulator
EVA1B	eva-1 homolog B	0.69	0.0284	Other	other
RPS6KA2	ribosomal protein S6 kinase A2	0.689	0.0095	Nucleus	kinase
GCA	grancalcin	0.689	0.0334	Cytoplasm	other
DNPH1	2'-deoxynucleoside 5'-phosphate N-hydrolase 1	0.688	0.0272	Nucleus	enzyme
PCGF2	polycomb group ring finger 2	0.687	0.0391	Nucleus	transcription regulator
FOXP1	forkhead box P1	0.687	0.0119	Nucleus	other
KL	klotho	0.686	0.0201	Extracellular Space	enzyme
ICA1	islet cell autoantigen 1	0.684	0.01	Cytoplasm	other
CCL2	C-C motif chemokine ligand 2	0.683	0.0301	Extracellular Space	cytokine
GNG12	G protein subunit gamma 12	0.682	0.00927	Plasma Membrane	enzyme
PLAT	plasminogen activator, tissue type	0.682	0.0113	Extracellular Space	peptidase
MARCH2	membrane associated ring-CH-type finger 2	0.679	0.0177	Cytoplasm	enzyme
PRRT2	proline rich transmembrane protein 2	0.679	0.0305	Other	other
GAS2	growth arrest specific 2	0.678	0.019	Cytoplasm	other
CXCR5	C-X-C motif chemokine receptor 5	0.678	0.0185	Plasma Membrane	G-protein coupled receptor
FMNL3	formin like 3	0.678	0.0156	Cytoplasm	other
ZNF853	zinc finger protein 853	0.677	0.0104	Other	other
VWA5A	von Willebrand factor A domain containing 5A	0.677	0.0179	Nucleus	other
ITPR1	inositol 1,4,5-trisphosphate receptor type 1	0.677	0.0419	Cytoplasm	ion channel
ZKSCAN4	zinc finger with KRAB and SCAN domains 4	0.673	0.0107	Nucleus	transcription regulator
SLC39A14	solute carrier family 39 member 14	0.673	0.0162	Plasma Membrane	transporter
C11orf63	chromosome 11 open reading frame 63	0.671	0.0128	Other	other
ITGAV	integrin subunit alpha V	0.67	0.0575	Plasma Membrane	transmembrane receptor
BBS9	Bardet-Biedl syndrome 9	0.67	0.0202	Extracellular Space	other
CAPNS2	calpain small subunit 2	0.67	0.0186	Cytoplasm	other
ZNF740	zinc finger protein 740	0.67	0.0132	Other	other
KLF7	Kruppel like factor 7	0.669	0.0123	Nucleus	transcription regulator
ERO1B	endoplasmic reticulum oxidoreductase 1 beta	0.669	0.00925	Cytoplasm	enzyme
METTL13	methyltransferase like 13	0.667	0.0142	Other	enzyme
IL1RN	interleukin 1 receptor antagonist	0.667	0.0195	Extracellular Space	cytokine
ZDHHC2	zinc finger DHHC-type containing 2	0.663	0.0125	Nucleus	enzyme
CHST10	carbohydrate sulfotransferase 10	0.662	0.0161	Cytoplasm	enzyme
EXD2	exonuclease 3'-5' domain containing 2	0.662	0.012	Other	other
RNF141	ring finger protein 141	0.662	0.0253	Other	enzyme
FAM171A1	family with sequence similarity 171 member A1	0.661	0.0467	Cytoplasm	other
UXS1	UDP-glucuronate decarboxylase 1	0.66	0.0101	Cytoplasm	enzyme
ARID5A	AT-rich interaction domain 5A	0.66	0.0201	Nucleus	transcription regulator
RALGAPA2	Ral GTPase activating protein catalytic alpha subunit 2	0.66	0.0191	Cytoplasm	other
MPHOSPH8	M-phase phosphoprotein 8	0.659	0.0418	Nucleus	transcription regulator
OCRL	OCRL, inositol polyphosphate-5-phosphatase	0.658	0.0238	Cytoplasm	phosphatase
LRRC1	leucine rich repeat containing 1	0.658	0.0217	Cytoplasm	other
CYP2A7P1	cytochrome P450 family 2 subfamily A member 7 pseudogene 1	0.657	0.0325	Other	other
IDS	iduronate 2-sulfatase	0.657	0.0159	Cytoplasm	enzyme
mir-19	microRNA 19a	0.657	0.0247	Cytoplasm	microRNA
FBXO34	F-box protein 34	0.657	0.0222	Other	other
RLN2	relaxin 2	0.657	0.0137	Extracellular Space	other
ERCC4	ERCC excision repair 4, endonuclease catalytic subunit	0.656	0.0146	Nucleus	enzyme
ZFAND5	zinc finger AN1-type containing 5	0.656	0.00931	Nucleus	other
mir-515	microRNA 520c	0.655	0.0408	Cytoplasm	microRNA
BCAS3	BCAS3, microtubule associated cell migration factor	0.654	0.0264	Nucleus	other
ZNF280B	zinc finger protein 280B	0.654	0.0426	Nucleus	other
NIPAL4	NIPA like domain containing 4	0.652	0.0316	Other	other
PPP1R13B	protein phosphatase 1 regulatory subunit 13B	0.651	0.0149	Cytoplasm	phosphatase
SOCS5	suppressor of cytokine signaling 5	0.648	0.0111	Extracellular Space	cytokine
APP	amyloid beta precursor protein	0.648	0.0419	Plasma Membrane	other
ACOX1	acyl-CoA oxidase 1	0.648	0.0105	Cytoplasm	enzyme
SMAD7	SMAD family member 7	0.646	0.016	Nucleus	transcription regulator
PLD2	phospholipase D2	0.645	0.0121	Cytoplasm	enzyme
ARIH2	ariadne RBR E3 ubiquitin protein ligase 2	0.645	0.0253	Nucleus	enzyme
ACTA2	actin, alpha 2, smooth muscle, aorta	0.644	0.0112	Cytoplasm	other
KRT3	keratin 3	0.643	0.0412	Cytoplasm	other
EXOC2	exocyst complex component 2	0.64	0.0225	Cytoplasm	transporter
AGRN	agrin	0.64	0.0234	Plasma Membrane	other
IL6ST	interleukin 6 signal transducer	0.638	0.0227	Plasma Membrane	transmembrane receptor
NDFIP2	Nedd4 family interacting protein 2	0.637	0.0261	Cytoplasm	other
CAMK2D	calcium/calmodulin dependent protein kinase II delta	0.636	0.0195	Cytoplasm	kinase
EML3	echinoderm microtubule associated protein like 3	0.634	0.0163	Other	other
ZFP28	ZFP28 zinc finger protein	0.634	0.0251	Nucleus	other
PPP2CB	protein phosphatase 2 catalytic subunit beta	0.633	0.0194	Cytoplasm	phosphatase
MMP28	matrix metallopeptidase 28	0.632	0.0123	Extracellular Space	peptidase
DBNDD2	dysbindin domain containing 2	0.631	0.027	Cytoplasm	other
CIRBP	cold inducible RNA binding protein	0.629	0.026	Nucleus	translation regulator
USP51	ubiquitin specific peptidase 51	0.629	0.0122	Other	peptidase
IL1R2	interleukin 1 receptor type 2	0.627	0.0284	Plasma Membrane	transmembrane receptor
CRELD1	cysteine rich with EGF like domains 1	0.627	0.0124	Other	other
ERRFI1	ERBB receptor feedback inhibitor 1	0.626	0.0286	Cytoplasm	other
CCL5	C-C motif chemokine ligand 5	0.624	0.201	Extracellular Space	cytokine
HLA-DRA	major histocompatibility complex, class II, DR alpha	0.624	0.0379	Plasma Membrane	transmembrane receptor
MRPS6	mitochondrial ribosomal protein S6	0.623	0.0477	Cytoplasm	other
ZNF578	zinc finger protein 578	0.621	0.0166	Nucleus	other
ACSL3	acyl-CoA synthetase long-chain family member 3	0.62	0.036	Cytoplasm	enzyme
PRRX1	paired related homeobox 1	0.62	0.0178	Nucleus	transcription regulator
MAN1C1	mannosidase alpha class 1C member 1	0.62	0.0166	Cytoplasm	enzyme
OBSCN	obscurin, cytoskeletal calmodulin and titin-interacting RhoGEF	0.619	0.0369	Cytoplasm	kinase
ZNF585A	zinc finger protein 585A	0.618	0.0175	Nucleus	other
MYB	MYB proto-oncogene, transcription factor	0.617	0.129	Nucleus	transcription regulator
TIGD6	tigger transposable element derived 6	0.617	0.0314	Nucleus	other
WBP1L	WW domain binding protein 1-like	0.616	0.0248	Other	other
ZNF776	zinc finger protein 776	0.616	0.0161	Other	other
PIWIL4	piwi like RNA-mediated gene silencing 4	0.615	0.0228	Cytoplasm	other
ZNF671	zinc finger protein 671	0.614	0.017	Nucleus	other
CTTNBP2NL	CTTNBP2 N-terminal like	0.614	0.0217	Cytoplasm	other
RB1CC1	RB1 inducible coiled-coil 1	0.614	0.0365	Nucleus	other
CSF3R	colony stimulating factor 3 receptor	0.612	0.0258	Plasma Membrane	transmembrane receptor
ZNF624	zinc finger protein 624	0.612	0.0301	Nucleus	other
AJUBA	ajuba LIM protein	0.611	0.049	Nucleus	transcription regulator
TTC8	tetratricopeptide repeat domain 8	0.611	0.0297	Cytoplasm	other
SNAP25	synaptosome associated protein 25	0.61	0.0326	Plasma Membrane	transporter
ATP11C	ATPase phospholipid transporting 11C	0.609	0.041	Plasma Membrane	transporter
CHD3	chromodomain helicase DNA binding protein 3	0.609	0.028	Nucleus	enzyme
RSPH1	radial spoke head 1 homolog	0.608	0.0169	Nucleus	other
YIPF5	Yip1 domain family member 5	0.605	0.0155	Cytoplasm	other
KMT5B	lysine methyltransferase 5B	0.605	0.0267	Nucleus	enzyme
RRAGC	Ras related GTP binding C	0.603	0.017	Cytoplasm	enzyme
PLEKHA3	pleckstrin homology domain containing A3	0.601	0.0171	Cytoplasm	other
KLHL2	kelch like family member 2	0.601	0.0395	Cytoplasm	other
APH1B	aph-1 homolog B, gamma-secretase subunit	0.601	0.0265	Other	peptidase
TDRKH	tudor and KH domain containing	0.601	0.0171	Cytoplasm	other
KLHDC2	kelch domain containing 2	0.6	0.0267	Cytoplasm	other
SUSD6	sushi domain containing 6	0.599	0.0329	Other	other
RIMBP3 (includes others)	RIMS binding protein 3	0.599	0.0437	Nucleus	other
ARMCX1	armadillo repeat containing, X-linked 1	0.598	0.0308	Other	other
ZNF827	zinc finger protein 827	0.597	0.0302	Other	other
ZNF615	zinc finger protein 615	0.596	0.0192	Nucleus	other
CXCR4	C-X-C motif chemokine receptor 4	0.596	0.0235	Plasma Membrane	G-protein coupled receptor
ZNF25	zinc finger protein 25	0.595	0.0276	Nucleus	other
SIRPB1	signal regulatory protein beta 1	0.595	0.0235	Plasma Membrane	other
MAP3K2	mitogen-activated protein kinase kinase kinase 2	0.594	0.0244	Cytoplasm	kinase
MAML2	mastermind like transcriptional coactivator 2	0.594	0.0207	Nucleus	transcription regulator
VAT1	vesicle amine transport 1	0.593	0.0344	Plasma Membrane	transporter
ZNF483	zinc finger protein 483	0.593	0.0159	Nucleus	transcription regulator
ABCC4	ATP binding cassette subfamily C member 4	0.592	0.0181	Plasma Membrane	transporter
ZNF35	zinc finger protein 35	0.591	0.0218	Nucleus	transcription regulator
TRAF6	TNF receptor associated factor 6	0.59	0.026	Cytoplasm	enzyme
SDK1	sidekick cell adhesion molecule 1	0.59	0.0185	Plasma Membrane	other
GATM	glycine amidinotransferase	0.59	0.0304	Cytoplasm	enzyme
H6PD	hexose-6-phosphate dehydrogenase/glucose 1-dehydrogenase	0.589	0.0339	Cytoplasm	enzyme
USP27X	ubiquitin specific peptidase 27, X-linked	0.589	0.0194	Other	peptidase
ANKRD26	ankyrin repeat domain 26	0.588	0.0452	Nucleus	transcription regulator
IPP	intracisternal A particle-promoted polypeptide	0.588	0.0331	Cytoplasm	other
MOAP1	modulator of apoptosis 1	0.588	0.0166	Cytoplasm	other
NUTM2A/NUTM2B	NUT family member 2B	0.586	0.035	Other	other
ANKRD31	ankyrin repeat domain 31	0.586	0.0334	Extracellular Space	other
IFT20	intraflagellar transport 20	0.586	0.0432	Cytoplasm	other
IFT22	intraflagellar transport 22	0.585	0.0411	Extracellular Space	other
HID1	HID1 domain containing	0.585	0.0227	Plasma Membrane	other
SERINC1	serine incorporator 1	0.585	0.0461	Plasma Membrane	transporter
LOXL3	lysyl oxidase like 3	0.584	0.0432	Extracellular Space	enzyme
DPH3	diphthamide biosynthesis 3	0.583	0.0401	Cytoplasm	other
FAM229B	family with sequence similarity 229 member B	0.581	0.0284	Other	other
IFT43	intraflagellar transport 43	0.581	0.0284	Cytoplasm	other
FUT7	fucosyltransferase 7	0.58	0.0459	Cytoplasm	enzyme
SBDS	SBDS ribosome assembly guanine nucleotide exchange factor	0.579	0.0466	Nucleus	other
CCDC122	coiled-coil domain containing 122	0.578	0.0374	Other	other
ZNF439	zinc finger protein 439	0.576	0.0384	Nucleus	other
CYP1B1	cytochrome P450 family 1 subfamily B member 1	0.574	0.0792	Cytoplasm	enzyme
SNX9	sorting nexin 9	0.574	0.0304	Cytoplasm	transporter
CBY1	chibby family member 1, beta catenin antagonist	0.572	0.025	Cytoplasm	other
ZNF211	zinc finger protein 211	0.571	0.0363	Nucleus	transcription regulator
RILPL1	Rab interacting lysosomal protein like 1	0.57	0.0263	Cytoplasm	other
GSN	gelsolin	0.57	0.025	Extracellular Space	other
THNSL2	threonine synthase like 2	0.57	0.0447	Other	other
SLC2A4	solute carrier family 2 member 4	0.57	0.0358	Plasma Membrane	transporter
PARK2	parkin RBR E3 ubiquitin protein ligase	0.569	0.0222	Cytoplasm	enzyme
ELAC1	elaC ribonuclease Z 1	0.569	0.0241	Nucleus	enzyme
TRIM68	tripartite motif containing 68	0.568	0.0237	Cytoplasm	enzyme
SYDE2	synapse defective Rho GTPase homolog 2	0.567	0.0409	Cytoplasm	other
IRF2BP2	interferon regulatory factor 2 binding protein 2	0.567	0.0282	Nucleus	transcription regulator
TIPARP	TCDD inducible poly(ADP-ribose) polymerase	0.566	0.0242	Nucleus	enzyme
SERTAD3	SERTA domain containing 3	0.565	0.0278	Nucleus	transcription regulator
KRTAP5-3/KRTAP5-5	keratin associated protein 5-5	0.564	0.0379	Other	other
ZFP90	ZFP90 zinc finger protein	0.563	0.0297	Nucleus	transcription regulator
SH3D21	SH3 domain containing 21	0.56	0.0279	Cytoplasm	other
ABCA2	ATP binding cassette subfamily A member 2	0.559	0.0352	Plasma Membrane	transporter
PPP2R5B	protein phosphatase 2 regulatory subunit B'beta	0.558	0.0306	Cytoplasm	phosphatase
CCDC112	coiled-coil domain containing 112	0.558	0.0361	Extracellular Space	other
TSC22D1	TSC22 domain family member 1	0.558	0.0249	Nucleus	transcription regulator
NLK	nemo like kinase	0.557	0.0298	Nucleus	kinase
PCNX2	pecanex homolog 2 (Drosophila)	0.557	0.0338	Other	other
PITRM1	pitrilysin metallopeptidase 1	0.557	0.0428	Cytoplasm	peptidase
GOPC	golgi associated PDZ and coiled-coil motif containing	0.556	0.0446	Cytoplasm	transporter
IFNAR2	interferon alpha and beta receptor subunit 2	0.556	0.0246	Plasma Membrane	transmembrane receptor
CBLN3	cerebellin 3 precursor	0.555	0.0263	Extracellular Space	other
ZNF181	zinc finger protein 181	0.555	0.0279	Other	other
LGALS3	galectin 3	0.555	0.0874	Extracellular Space	other
PPP1R3F	protein phosphatase 1 regulatory subunit 3F	0.555	0.0327	Other	other
CLCN3	chloride voltage-gated channel 3	0.553	0.0354	Plasma Membrane	ion channel
HEATR6	HEAT repeat containing 6	0.55	0.0354	Other	other
AGO4	argonaute 4, RISC catalytic component	0.55	0.0277	Cytoplasm	translation regulator
SPRED1	sprouty related EVH1 domain containing 1	0.55	0.0312	Plasma Membrane	other
TMEM37	transmembrane protein 37	0.549	0.0421	Plasma Membrane	ion channel
AMPD3	adenosine monophosphate deaminase 3	0.549	0.0324	Cytoplasm	enzyme
TMEM164	transmembrane protein 164	0.549	0.0277	Other	other
YIPF4	Yip1 domain family member 4	0.548	0.0293	Cytoplasm	other
ARHGAP20	Rho GTPase activating protein 20	0.548	0.0415	Cytoplasm	other
MAP4K3	mitogen-activated protein kinase kinase kinase kinase 3	0.547	0.0415	Other	kinase
ABHD6	abhydrolase domain containing 6	0.546	0.0264	Cytoplasm	enzyme
ZNF623	zinc finger protein 623	0.546	0.0235	Nucleus	other
TCEAL4	transcription elongation factor A like 4	0.545	0.027	Other	other
DGAT2L6	diacylglycerol O-acyltransferase 2 like 6	0.544	0.0248	Cytoplasm	enzyme
NR3C1	nuclear receptor subfamily 3 group C member 1	0.544	0.0335	Nucleus	ligand-dependent nuclear receptor
NEK9	NIMA related kinase 9	0.543	0.0336	Nucleus	kinase
ISCU	iron-sulfur cluster assembly enzyme	0.542	0.0357	Cytoplasm	other
RDH11	retinol dehydrogenase 11 (all-trans/9-cis/11-cis)	0.541	0.0261	Cytoplasm	enzyme
TNFRSF9	TNF receptor superfamily member 9	0.541	0.0612	Plasma Membrane	transmembrane receptor
RALGPS1	Ral GEF with PH domain and SH3 binding motif 1	0.54	0.0283	Cytoplasm	other
GSKIP	GSK3B interacting protein	0.539	0.0262	Other	other
RAB2B	RAB2B, member RAS oncogene family	0.539	0.0275	Plasma Membrane	enzyme
TMEM216	transmembrane protein 216	0.539	0.0406	Extracellular Space	other
NEO1	neogenin 1	0.538	0.0545	Plasma Membrane	transcription regulator
ZNF709	zinc finger protein 709	0.537	0.0361	Other	other
CGRRF1	cell growth regulator with ring finger domain 1	0.537	0.0294	Nucleus	other
DAZL	deleted in azoospermia like	0.536	0.0454	Cytoplasm	translation regulator
NIPSNAP3B	nipsnap homolog 3B	0.535	0.0327	Other	other
MEX3C	mex-3 RNA binding family member C	0.535	0.0323	Cytoplasm	other
CCDC126	coiled-coil domain containing 126	0.532	0.0387	Other	other
CETN2	centrin 2	0.532	0.0335	Nucleus	enzyme
ZNF786	zinc finger protein 786	0.532	0.0462	Nucleus	other
TRPC5	transient receptor potential cation channel subfamily C member 5	0.532	0.0291	Plasma Membrane	ion channel
DDX5	DEAD-box helicase 5	0.531	0.0928	Nucleus	enzyme
SETD7	SET domain containing lysine methyltransferase 7	0.531	0.0464	Nucleus	enzyme
CHGB	chromogranin B	0.53	0.0435	Extracellular Space	other
CAMSAP1	calmodulin regulated spectrin associated protein 1	0.529	0.028	Cytoplasm	other
SLC15A4	solute carrier family 15 member 4	0.528	0.0461	Cytoplasm	transporter
TMEM185A	transmembrane protein 185A	0.528	0.0492	Nucleus	other
HIPK3	homeodomain interacting protein kinase 3	0.527	0.0264	Nucleus	kinase
KIAA1671	KIAA1671	0.527	0.0325	Other	other
LGALSL	galectin like	0.522	0.0434	Other	other
ARL2BP	ADP ribosylation factor like GTPase 2 binding protein	0.522	0.0495	Cytoplasm	transcription regulator
ZNF518B	zinc finger protein 518B	0.519	0.0456	Other	other
SNX21	sorting nexin family member 21	0.517	0.0442	Cytoplasm	transporter
SLC25A36	solute carrier family 25 member 36	0.516	0.039	Cytoplasm	transporter
ZNF333	zinc finger protein 333	0.515	0.0321	Nucleus	other
STX8	syntaxin 8	0.514	0.0411	Plasma Membrane	other
MLLT3	MLLT3, super elongation complex subunit	0.513	0.04	Nucleus	other
RRAGA	Ras related GTP binding A	0.513	0.0298	Cytoplasm	enzyme
SFRP5	secreted frizzled related protein 5	0.513	0.0411	Plasma Membrane	transmembrane receptor
USP35	ubiquitin specific peptidase 35	0.513	0.0409	Extracellular Space	peptidase
NUPR2	nuclear protein 2, transcriptional regulator	0.512	0.0329	Nucleus	other
ZNF134	zinc finger protein 134	0.512	0.0463	Nucleus	transcription regulator
RAB9A	RAB9A, member RAS oncogene family	0.512	0.0365	Cytoplasm	enzyme
RGMB	repulsive guidance molecule family member b	0.509	0.0383	Plasma Membrane	other
LGALS8	galectin 8	0.509	0.0352	Extracellular Space	other
LIPA	lipase A, lysosomal acid type	0.508	0.0337	Cytoplasm	enzyme
KPNA1	karyopherin subunit alpha 1	0.507	0.0391	Nucleus	transporter
SSH1	slingshot protein phosphatase 1	0.507	0.0442	Cytoplasm	phosphatase
EAPP	E2F associated phosphoprotein	0.505	0.0487	Cytoplasm	other
PITHD1	PITH domain containing 1	0.505	0.0374	Nucleus	other
GRAP2	GRB2-related adaptor protein 2	0.505	0.0529	Cytoplasm	other
STAT3	signal transducer and activator of transcription 3	0.504	0.0438	Nucleus	transcription regulator
mir-21	microRNA 21	0.502	0.163	Cytoplasm	microRNA
ZNF436	zinc finger protein 436	0.502	0.0357	Nucleus	other
TCERG1L	transcription elongation regulator 1 like	0.502	0.0472	Other	other
GPR25	G protein-coupled receptor 25	0.501	0.0475	Plasma Membrane	G-protein coupled receptor
TGFBR2	transforming growth factor beta receptor 2	0.5	0.0363	Plasma Membrane	kinase
BATF	basic leucine zipper ATF-like transcription factor	0.495	0.076	Nucleus	transcription regulator
CYLD	CYLD lysine 63 deubiquitinase	0.494	0.0756	Nucleus	transcription regulator
ATXN3	ataxin 3	0.49	0.0617	Nucleus	peptidase
CTSB	cathepsin B	0.475	0.0864	Cytoplasm	peptidase
mir-15	microRNA 15a	0.473	0.161	Cytoplasm	microRNA
BCL2	BCL2, apoptosis regulator	0.464	0.147	Cytoplasm	transporter
CIITA	class II major histocompatibility complex transactivator	0.455	0.129	Nucleus	transcription regulator
PRKCZ	protein kinase C zeta	0.451	0.0624	Cytoplasm	kinase
CD2	CD2 molecule	0.435	0.0654	Plasma Membrane	transmembrane receptor
IGF1R	insulin like growth factor 1 receptor	0.43	0.112	Plasma Membrane	transmembrane receptor
RALA	RAS like proto-oncogene A	0.426	0.0833	Cytoplasm	enzyme
TFDP2	transcription factor Dp-2	0.424	0.075	Nucleus	transcription regulator
TGFB2	transforming growth factor beta 2	0.413	0.107	Extracellular Space	growth factor
LAMTOR5	late endosomal/lysosomal adaptor, MAPK and MTOR activator 5	0.413	0.0937	Cytoplasm	other
FOXO1	forkhead box O1	0.403	0.0889	Nucleus	transcription regulator
APOA1	apolipoprotein A1	0.4	0.102	Extracellular Space	transporter
BACH2	BTB domain and CNC homolog 2	0.399	0.181	Nucleus	transcription regulator
ATP7B	ATPase copper transporting beta	0.398	0.128	Cytoplasm	transporter
SWAP70	SWAP switching B-cell complex 70kDa subunit	0.395	0.397	Cytoplasm	other
NR4A2	nuclear receptor subfamily 4 group A member 2	0.391	0.103	Nucleus	ligand-dependent nuclear receptor
IGLL1/IGLL5	immunoglobulin lambda like polypeptide 1	0.389	0.195	Plasma Membrane	other
S1PR2	sphingosine-1-phosphate receptor 2	0.387	0.279	Plasma Membrane	G-protein coupled receptor
E2F5	E2F transcription factor 5	0.38	0.0988	Nucleus	transcription regulator
CTNNB1	catenin beta 1	0.38	0.202	Nucleus	transcription regulator
IFNGR1	interferon gamma receptor 1	0.369	0.107	Plasma Membrane	transmembrane receptor
DOK1	docking protein 1	0.361	0.116	Plasma Membrane	kinase
INSR	insulin receptor	0.358	0.151	Plasma Membrane	kinase
S100B	S100 calcium binding protein B	0.358	0.206	Cytoplasm	other
FYN	FYN proto-oncogene, Src family tyrosine kinase	0.356	0.167	Plasma Membrane	kinase
NFKBIA	NFKB inhibitor alpha	0.351	0.176	Cytoplasm	transcription regulator
KLF6	Kruppel like factor 6	0.35	0.138	Nucleus	transcription regulator
PRKCI	protein kinase C iota	0.346	0.156	Cytoplasm	kinase
CEBPA	CCAAT/enhancer binding protein alpha	0.339	0.146	Nucleus	transcription regulator
PPARA	peroxisome proliferator activated receptor alpha	0.332	0.247	Nucleus	ligand-dependent nuclear receptor
let-7	microRNA let-7a-1	0.329	0.17	Cytoplasm	microRNA
HIC1	HIC ZBTB transcriptional repressor 1	0.327	0.301	Nucleus	transcription regulator
IGF1	insulin like growth factor 1	0.321	0.505	Extracellular Space	growth factor
ACKR1	atypical chemokine receptor 1 (Duffy blood group)	0.316	0.218	Plasma Membrane	G-protein coupled receptor
mir-154	microRNA 494	0.308	0.247	Other	microRNA
N4BP1	NEDD4 binding protein 1	0.307	0.182	Cytoplasm	other
STAT5A	signal transducer and activator of transcription 5A	0.307	0.262	Nucleus	transcription regulator
CD46	CD46 molecule	0.307	0.194	Plasma Membrane	other
ATXN1	ataxin 1	0.304	0.228	Nucleus	transcription regulator
FAT1	FAT atypical cadherin 1	0.304	0.23	Plasma Membrane	other
HTATIP2	HIV-1 Tat interactive protein 2	0.303	0.289	Nucleus	transcription regulator
ACACB	acetyl-CoA carboxylase beta	0.3	0.299	Cytoplasm	enzyme
IRF7	interferon regulatory factor 7	0.295	0.349	Nucleus	transcription regulator
PPM1A	protein phosphatase, Mg2+/Mn2+ dependent 1A	0.29	0.223	Cytoplasm	phosphatase
ABL1	ABL proto-oncogene 1, non-receptor tyrosine kinase	0.288	0.261	Nucleus	kinase
MAFG	MAF bZIP transcription factor G	0.286	0.326	Nucleus	transcription regulator
OBP2B	odorant binding protein 2B	0.284	0.225	Extracellular Space	transporter
RUNX1	runt related transcription factor 1	0.279	0.242	Nucleus	transcription regulator
GPD1	glycerol-3-phosphate dehydrogenase 1	0.279	0.265	Cytoplasm	enzyme
CEBPB	CCAAT/enhancer binding protein beta	0.278	0.234	Nucleus	transcription regulator
AGPAT2	1-acylglycerol-3-phosphate O-acyltransferase 2	0.274	0.271	Cytoplasm	enzyme
EPCAM	epithelial cell adhesion molecule	0.266	0.26	Plasma Membrane	other
NLRP12	NLR family pyrin domain containing 12	0.265	0.38	Cytoplasm	other
NOTCH1	notch 1	0.264	0.238	Plasma Membrane	transcription regulator
LIF	leukemia inhibitory factor	0.264	0.736	Extracellular Space	cytokine
ETS2	ETS proto-oncogene 2, transcription factor	0.263	0.275	Nucleus	transcription regulator
SOX1	SRY-box 1	0.259	0.256	Nucleus	transcription regulator
MAPK9	mitogen-activated protein kinase 9	0.25	0.252	Cytoplasm	kinase
TGFB3	transforming growth factor beta 3	0.24	0.304	Extracellular Space	growth factor
NFKBIE	NFKB inhibitor epsilon	0.237	0.309	Nucleus	transcription regulator
SENP7	SUMO1/sentrin specific peptidase 7	0.235	0.469	Nucleus	peptidase
ORC2	origin recognition complex subunit 2	0.23	0.378	Nucleus	other
E2F6	E2F transcription factor 6	0.229	0.326	Nucleus	transcription regulator
NCOA3	nuclear receptor coactivator 3	0.225	0.339	Nucleus	transcription regulator
PRKCD	protein kinase C delta	0.225	0.387	Cytoplasm	kinase
PIM2	Pim-2 proto-oncogene, serine/threonine kinase	0.223	0.334	Nucleus	kinase
ETV5	ETS variant 5	0.219	0.425	Nucleus	transcription regulator
TAL1	TAL bHLH transcription factor 1, erythroid differentiation factor	0.216	0.438	Nucleus	transcription regulator
ALDH2	aldehyde dehydrogenase 2 family (mitochondrial)	0.215	0.368	Cytoplasm	enzyme
CDK2AP1	cyclin dependent kinase 2 associated protein 1	0.212	0.459	Nucleus	other
PLK2	polo like kinase 2	0.205	0.461	Nucleus	kinase
HFE	hemochromatosis	0.204	0.411	Plasma Membrane	transmembrane receptor
RORC	RAR related orphan receptor C	0.204	0.45	Nucleus	ligand-dependent nuclear receptor
RBX1	ring-box 1	0.202	0.454	Cytoplasm	enzyme
PGR	progesterone receptor	0.202	0.444	Nucleus	ligand-dependent nuclear receptor
JAK3	Janus kinase 3	0.201	0.435	Cytoplasm	kinase
MBD2	methyl-CpG binding domain protein 2	0.198	0.406	Nucleus	transcription regulator
PAK2	p21 (RAC1) activated kinase 2	0.196	0.439	Cytoplasm	kinase
ARNT2	aryl hydrocarbon receptor nuclear translocator 2	0.196	0.479	Nucleus	transcription regulator
NFATC2	nuclear factor of activated T-cells 2	0.196	0.393	Nucleus	transcription regulator
mir-10	microRNA 100	0.195	0.445	Other	microRNA
GPBP1	GC-rich promoter binding protein 1	0.194	0.416	Nucleus	transcription regulator
WISP2	WNT1 inducible signaling pathway protein 2	0.193	0.401	Extracellular Space	growth factor
MST1	macrophage stimulating 1	0.193	0.422	Extracellular Space	growth factor
CLEC11A	C-type lectin domain family 11 member A	0.193	0.444	Extracellular Space	growth factor
LCN2	lipocalin 2	0.181	0.482	Extracellular Space	transporter
STAT1	signal transducer and activator of transcription 1	0.179	0.48	Nucleus	transcription regulator
CHUK	conserved helix-loop-helix ubiquitous kinase	0.175	0.529	Cytoplasm	kinase
MGEA5	meningioma expressed antigen 5 (hyaluronidase)	0.174	0.544	Cytoplasm	enzyme
VDR	vitamin D (1,25- dihydroxyvitamin D3) receptor	0.165	0.515	Nucleus	transcription regulator
ID4	inhibitor of DNA binding 4, HLH protein	0.162	0.506	Nucleus	transcription regulator
VAV2	vav guanine nucleotide exchange factor 2	0.159	0.558	Cytoplasm	transcription regulator
KLRC4-KLRK1/KLRK1	killer cell lectin like receptor K1	0.159	0.818	Plasma Membrane	transmembrane receptor
KDM1A	lysine demethylase 1A	0.158	0.522	Nucleus	enzyme
TRAF3	TNF receptor associated factor 3	0.158	0.553	Cytoplasm	enzyme
MAF	MAF bZIP transcription factor	0.157	0.671	Nucleus	transcription regulator
DKK1	dickkopf WNT signaling pathway inhibitor 1	0.157	0.545	Extracellular Space	growth factor
LAT	linker for activation of T-cells	0.151	0.521	Plasma Membrane	kinase
NCR2	natural cytotoxicity triggering receptor 2	0.151	0.497	Plasma Membrane	transmembrane receptor
IGF2	insulin like growth factor 2	0.146	0.576	Extracellular Space	growth factor
SLC9A6	solute carrier family 9 member A6	0.145	0.535	Plasma Membrane	transporter
STUB1	STIP1 homology and U-box containing protein 1	0.143	0.567	Cytoplasm	enzyme
STK11	serine/threonine kinase 11	0.142	0.579	Cytoplasm	kinase
FGF3	fibroblast growth factor 3	0.142	0.54	Extracellular Space	growth factor
CBFB	core-binding factor beta subunit	0.14	0.523	Nucleus	transcription regulator
THY1	Thy-1 cell surface antigen	0.14	0.558	Plasma Membrane	other
HSPA5	heat shock protein family A (Hsp70) member 5	0.139	0.602	Cytoplasm	enzyme
BMP7	bone morphogenetic protein 7	0.137	0.587	Extracellular Space	growth factor
TSC22D3	TSC22 domain family member 3	0.136	0.598	Nucleus	transcription regulator
PROC	protein C, inactivator of coagulation factors Va and VIIIa	0.134	0.65	Extracellular Space	peptidase
SQSTM1	sequestosome 1	0.132	0.599	Cytoplasm	transcription regulator
PDCD1	programmed cell death 1	0.129	0.594	Plasma Membrane	phosphatase
APBB1	amyloid beta precursor protein binding family B member 1	0.128	0.583	Cytoplasm	transcription regulator
CDK8	cyclin dependent kinase 8	0.127	0.57	Nucleus	kinase
EGR1	early growth response 1	0.118	0.659	Nucleus	transcription regulator
RGS2	regulator of G-protein signaling 2	0.117	0.72	Nucleus	other
mir-193	microRNA 193a	0.117	0.658	Cytoplasm	microRNA
ULBP1	UL16 binding protein 1	0.112	0.626	Plasma Membrane	transmembrane receptor
MYOD1	myogenic differentiation 1	0.112	0.648	Nucleus	transcription regulator
IL27RA	interleukin 27 receptor subunit alpha	0.109	0.714	Plasma Membrane	transmembrane receptor
ITGB1	integrin subunit beta 1	0.108	0.713	Plasma Membrane	transmembrane receptor
RNASE2	ribonuclease A family member 2	0.108	0.614	Cytoplasm	enzyme
COL18A1	collagen type XVIII alpha 1 chain	0.104	0.698	Extracellular Space	other
PCM1	pericentriolar material 1	0.104	0.706	Cytoplasm	other
MAPK3	mitogen-activated protein kinase 3	0.097	0.677	Cytoplasm	kinase
MAP3K14	mitogen-activated protein kinase kinase kinase 14	0.096	0.69	Cytoplasm	kinase
DNMT3L	DNA methyltransferase 3 like	0.095	0.684	Nucleus	transcription regulator
RXRB	retinoid X receptor beta	0.094	0.674	Nucleus	ligand-dependent nuclear receptor
DPY30	dpy-30, histone methyltransferase complex regulatory subunit	0.094	0.72	Nucleus	enzyme
SMARCE1	SWI/SNF related, matrix associated, actin dependent regulator of chromatin, subfamily e, member 1	0.09	0.705	Nucleus	transcription regulator
C5AR1	complement C5a receptor 1	0.089	0.688	Plasma Membrane	G-protein coupled receptor
CD5	CD5 molecule	0.089	0.725	Plasma Membrane	transmembrane receptor
CDKN1B	cyclin dependent kinase inhibitor 1B	0.086	0.76	Nucleus	kinase
TP63	tumor protein p63	0.081	0.836	Nucleus	transcription regulator
SPHK1	sphingosine kinase 1	0.08	0.752	Cytoplasm	kinase
NLRP3	NLR family pyrin domain containing 3	0.079	0.765	Cytoplasm	other
HMOX1	heme oxygenase 1	0.078	0.814	Cytoplasm	enzyme
MEP1B	meprin A subunit beta	0.077	0.744	Plasma Membrane	peptidase
RC3H1	ring finger and CCCH-type domains 1	0.076	0.759	Cytoplasm	enzyme
GPR34	G protein-coupled receptor 34	0.073	0.79	Plasma Membrane	G-protein coupled receptor
CUL7	cullin 7	0.071	0.76	Cytoplasm	other
SPRY2	sprouty RTK signaling antagonist 2	0.067	0.809	Plasma Membrane	other
PHF21A	PHD finger protein 21A	0.067	0.788	Nucleus	enzyme
ERBB4	erb-b2 receptor tyrosine kinase 4	0.062	0.825	Plasma Membrane	kinase
EP300	E1A binding protein p300	0.051	0.837	Nucleus	transcription regulator
TBX2	T-box 2	0.044	0.873	Nucleus	transcription regulator
HIF1A	hypoxia inducible factor 1 alpha subunit	0.041	0.861	Nucleus	transcription regulator
CD44	CD44 molecule (Indian blood group)	0.04	0.924	Plasma Membrane	enzyme
CHRNA1	cholinergic receptor nicotinic alpha 1 subunit	0.037	0.889	Plasma Membrane	transmembrane receptor
GABPB1	GA binding protein transcription factor beta subunit 1	0.037	0.864	Nucleus	transcription regulator
GFPT1	glutamine--fructose-6-phosphate transaminase 1	0.035	0.899	Cytoplasm	enzyme
NCAM1	neural cell adhesion molecule 1	0.033	0.915	Plasma Membrane	other
LATS2	large tumor suppressor kinase 2	0.032	0.903	Nucleus	kinase
FMR1	fragile X mental retardation 1	0.028	0.909	Cytoplasm	translation regulator
CSNK2A1	casein kinase 2 alpha 1	0.027	0.903	Nucleus	kinase
FN1	fibronectin 1	0.027	0.924	Extracellular Space	enzyme
ZBTB16	zinc finger and BTB domain containing 16	0.027	0.923	Nucleus	transcription regulator
CRTC1	CREB regulated transcription coactivator 1	0.02	0.933	Nucleus	transcription regulator
SATB1	SATB homeobox 1	0.017	0.946	Nucleus	transcription regulator
GATA2	GATA binding protein 2	0.011	0.966	Nucleus	transcription regulator
SPDEF	SAM pointed domain containing ETS transcription factor	0.005	0.984	Nucleus	transcription regulator
ACTL6A	actin like 6A	0.004	0.988	Nucleus	other
PHF6	PHD finger protein 6	0.003	0.991	Nucleus	other
NFKB2	nuclear factor kappa B subunit 2	0.001	0.997	Nucleus	transcription regulator
SMAD2	SMAD family member 2	-0.002	0.992	Nucleus	transcription regulator
WWOX	WW domain containing oxidoreductase	-0.003	0.99	Cytoplasm	enzyme
MOG	myelin oligodendrocyte glycoprotein	-0.003	0.991	Extracellular Space	other
ORMDL3	ORMDL sphingolipid biosynthesis regulator 3	-0.004	0.987	Cytoplasm	other
TET2	tet methylcytosine dioxygenase 2	-0.006	0.981	Nucleus	other
MTA1	metastasis associated 1	-0.006	0.977	Nucleus	transcription regulator
VHL	von Hippel-Lindau tumor suppressor	-0.007	0.978	Nucleus	transcription regulator
CD81	CD81 molecule	-0.007	0.975	Plasma Membrane	other
TWIST1	twist family bHLH transcription factor 1	-0.007	0.974	Nucleus	transcription regulator
BANP	BTG3 associated nuclear protein	-0.01	0.965	Nucleus	other
SHH	sonic hedgehog	-0.016	0.951	Extracellular Space	peptidase
MAPK8IP1	mitogen-activated protein kinase 8 interacting protein 1	-0.018	0.945	Cytoplasm	other
IDE	insulin degrading enzyme	-0.021	0.934	Extracellular Space	peptidase
RFC1	replication factor C subunit 1	-0.022	0.932	Nucleus	transcription regulator
NEUROG1	neurogenin 1	-0.024	0.915	Nucleus	transcription regulator
SMARCA2	SWI/SNF related, matrix associated, actin dependent regulator of chromatin, subfamily a, member 2	-0.029	0.908	Nucleus	transcription regulator
CDK5	cyclin dependent kinase 5	-0.032	0.896	Nucleus	kinase
YAP1	Yes associated protein 1	-0.036	0.872	Nucleus	transcription regulator
HSPB6	heat shock protein family B (small) member 6	-0.043	0.876	Cytoplasm	other
NKX2-3	NK2 homeobox 3	-0.045	0.873	Nucleus	transcription regulator
GATA3	GATA binding protein 3	-0.046	0.865	Nucleus	transcription regulator
ITGA4	integrin subunit alpha 4	-0.048	0.887	Plasma Membrane	transmembrane receptor
GATA1	GATA binding protein 1	-0.048	0.826	Nucleus	transcription regulator
NPFF	neuropeptide FF-amide peptide precursor	-0.049	0.864	Extracellular Space	other
TNFSF10	tumor necrosis factor superfamily member 10	-0.05	0.852	Extracellular Space	cytokine
ACKR3	atypical chemokine receptor 3	-0.054	0.877	Plasma Membrane	G-protein coupled receptor
VTN	vitronectin	-0.055	0.825	Extracellular Space	other
mir-29	microRNA 29a	-0.056	0.804	Cytoplasm	microRNA
CTBP1-AS2	CTBP1 antisense RNA 2 (head to head)	-0.058	0.8	Other	other
PTGDR2	prostaglandin D2 receptor 2	-0.058	0.795	Plasma Membrane	G-protein coupled receptor
RECQL	RecQ like helicase	-0.059	0.87	Nucleus	enzyme
MCPH1	microcephalin 1	-0.06	0.812	Nucleus	other
ELOVL2	ELOVL fatty acid elongase 2	-0.062	0.813	Cytoplasm	enzyme
MEF2C	myocyte enhancer factor 2C	-0.065	0.825	Nucleus	transcription regulator
IRF5	interferon regulatory factor 5	-0.067	0.831	Nucleus	transcription regulator
PRKD1	protein kinase D1	-0.067	0.801	Cytoplasm	kinase
ADRA1D	adrenoceptor alpha 1D	-0.071	0.782	Plasma Membrane	G-protein coupled receptor
ADAM17	ADAM metallopeptidase domain 17	-0.077	0.758	Plasma Membrane	peptidase
mir-34	microRNA 34a	-0.081	0.712	Cytoplasm	microRNA
FBXW7	F-box and WD repeat domain containing 7	-0.086	0.75	Nucleus	transcription regulator
PAX3	paired box 3	-0.088	0.707	Nucleus	transcription regulator
CAST	calpastatin	-0.088	0.713	Cytoplasm	peptidase
TGFB1	transforming growth factor beta 1	-0.096	0.711	Extracellular Space	growth factor
TNFSF14	tumor necrosis factor superfamily member 14	-0.096	0.772	Extracellular Space	cytokine
HDAC2	histone deacetylase 2	-0.098	0.664	Nucleus	transcription regulator
IL19	interleukin 19	-0.098	0.706	Extracellular Space	cytokine
TFAP2A	transcription factor AP-2 alpha	-0.104	0.685	Nucleus	transcription regulator
NREP	neuronal regeneration related protein	-0.104	0.709	Cytoplasm	other
GNRH1	gonadotropin releasing hormone 1	-0.105	0.708	Extracellular Space	other
ERG	ERG, ETS transcription factor	-0.108	0.644	Nucleus	transcription regulator
FGF2	fibroblast growth factor 2	-0.108	0.699	Extracellular Space	growth factor
PARP1	poly(ADP-ribose) polymerase 1	-0.11	0.648	Nucleus	enzyme
CCNK	cyclin K	-0.111	0.614	Nucleus	kinase
SOCS1	suppressor of cytokine signaling 1	-0.114	0.862	Cytoplasm	other
CBX3	chromobox 3	-0.115	0.619	Nucleus	transcription regulator
RETN	resistin	-0.121	0.625	Extracellular Space	other
TRAF2	TNF receptor associated factor 2	-0.124	0.63	Cytoplasm	enzyme
BCL2L1	BCL2 like 1	-0.124	0.657	Cytoplasm	other
SYK	spleen associated tyrosine kinase	-0.125	0.693	Cytoplasm	kinase
RBL2	RB transcriptional corepressor like 2	-0.126	0.607	Nucleus	other
C5	complement C5	-0.126	0.704	Extracellular Space	cytokine
HRG	histidine rich glycoprotein	-0.128	0.59	Extracellular Space	other
STAT6	signal transducer and activator of transcription 6	-0.131	0.645	Nucleus	transcription regulator
CDH5	cadherin 5	-0.131	0.587	Plasma Membrane	other
TERC	telomerase RNA component	-0.132	0.617	Nucleus	other
GJA1	gap junction protein alpha 1	-0.134	0.537	Plasma Membrane	transporter
HIF3A	hypoxia inducible factor 3 alpha subunit	-0.138	0.639	Nucleus	transcription regulator
CARM1	coactivator associated arginine methyltransferase 1	-0.138	0.55	Nucleus	transcription regulator
LCK	LCK proto-oncogene, Src family tyrosine kinase	-0.139	0.557	Cytoplasm	kinase
THRA	thyroid hormone receptor, alpha	-0.139	0.742	Nucleus	ligand-dependent nuclear receptor
S100A6	S100 calcium binding protein A6	-0.14	0.528	Cytoplasm	transporter
MYH9	myosin heavy chain 9	-0.141	0.644	Cytoplasm	enzyme
POLR2A	RNA polymerase II subunit A	-0.145	0.608	Nucleus	enzyme
ZFP36	ZFP36 ring finger protein	-0.15	0.552	Nucleus	transcription regulator
HDAC1	histone deacetylase 1	-0.154	0.519	Nucleus	transcription regulator
mir-17	microRNA 17	-0.155	0.552	Cytoplasm	microRNA
ITGAL	integrin subunit alpha L	-0.158	0.568	Plasma Membrane	transmembrane receptor
ITGB4	integrin subunit beta 4	-0.16	0.504	Plasma Membrane	transmembrane receptor
STAP2	signal transducing adaptor family member 2	-0.163	0.478	Cytoplasm	other
mir-25	microRNA 25	-0.163	0.482	Cytoplasm	microRNA
MXI1	MAX interactor 1, dimerization protein	-0.164	0.553	Nucleus	transcription regulator
CD28	CD28 molecule	-0.166	0.537	Plasma Membrane	transmembrane receptor
RGS6	regulator of G-protein signaling 6	-0.166	0.519	Cytoplasm	enzyme
TLR7	toll like receptor 7	-0.169	0.451	Plasma Membrane	transmembrane receptor
TNFRSF4	TNF receptor superfamily member 4	-0.17	0.504	Plasma Membrane	transmembrane receptor
APH1A	aph-1 homolog A, gamma-secretase subunit	-0.171	0.503	Cytoplasm	peptidase
ATF4	activating transcription factor 4	-0.171	0.502	Nucleus	transcription regulator
IL23A	interleukin 23 subunit alpha	-0.172	0.534	Extracellular Space	cytokine
MYC	v-myc avian myelocytomatosis viral oncogene homolog	-0.174	0.679	Nucleus	transcription regulator
BCL3	B-cell CLL/lymphoma 3	-0.175	0.569	Nucleus	transcription regulator
CD79A	CD79a molecule	-0.176	0.698	Plasma Membrane	transmembrane receptor
mir-486	microRNA 486-1	-0.18	0.447	Cytoplasm	microRNA
RPS18	ribosomal protein S18	-0.182	0.479	Cytoplasm	other
RPS11	ribosomal protein S11	-0.183	0.516	Cytoplasm	other
AIP	aryl hydrocarbon receptor interacting protein	-0.185	0.446	Nucleus	transcription regulator
RRP1B	ribosomal RNA processing 1B	-0.186	0.469	Nucleus	other
MNT	MAX network transcriptional repressor	-0.188	0.413	Nucleus	transcription regulator
UXT	ubiquitously expressed prefoldin like chaperone	-0.194	0.413	Cytoplasm	transcription regulator
TRRAP	transformation/transcription domain associated protein	-0.197	0.427	Nucleus	transcription regulator
TIA1	TIA1 cytotoxic granule associated RNA binding protein	-0.197	0.466	Nucleus	other
NFYB	nuclear transcription factor Y subunit beta	-0.198	0.447	Nucleus	transcription regulator
UFD1L	ubiquitin fusion degradation 1 like (yeast)	-0.201	0.355	Cytoplasm	peptidase
PTPRJ	protein tyrosine phosphatase, receptor type J	-0.203	0.471	Plasma Membrane	phosphatase
IL4	interleukin 4	-0.205	0.354	Extracellular Space	cytokine
HSPB3	heat shock protein family B (small) member 3	-0.208	0.336	Cytoplasm	other
MBD1	methyl-CpG binding domain protein 1	-0.213	0.473	Nucleus	other
TXNIP	thioredoxin interacting protein	-0.222	0.332	Cytoplasm	other
PIM1	Pim-1 proto-oncogene, serine/threonine kinase	-0.222	0.493	Cytoplasm	kinase
TGFBR1	transforming growth factor beta receptor 1	-0.225	0.455	Plasma Membrane	kinase
RBMX	RNA binding motif protein, X-linked	-0.225	0.418	Nucleus	other
RB1	RB transcriptional corepressor 1	-0.226	0.411	Nucleus	transcription regulator
CCNE1	cyclin E1	-0.226	0.448	Nucleus	transcription regulator
PRL	prolactin	-0.227	0.365	Extracellular Space	cytokine
PAX8	paired box 8	-0.227	0.321	Nucleus	transcription regulator
IFI16	interferon gamma inducible protein 16	-0.23	0.37	Nucleus	transcription regulator
FLT3LG	fms related tyrosine kinase 3 ligand	-0.233	0.441	Extracellular Space	cytokine
SNRNP70	small nuclear ribonucleoprotein U1 subunit 70	-0.234	0.362	Nucleus	other
STK40	serine/threonine kinase 40	-0.237	0.351	Cytoplasm	kinase
FAM57A	family with sequence similarity 57 member A	-0.238	0.444	Plasma Membrane	other
EIF4G1	eukaryotic translation initiation factor 4 gamma 1	-0.239	0.317	Cytoplasm	translation regulator
YY2	YY2 transcription factor	-0.24	0.314	Other	other
RPS5	ribosomal protein S5	-0.242	0.36	Cytoplasm	other
DOCK8	dedicator of cytokinesis 8	-0.245	0.321	Cytoplasm	other
mir-223	microRNA 223	-0.245	0.345	Cytoplasm	microRNA
CSF1	colony stimulating factor 1	-0.246	0.4	Extracellular Space	cytokine
CD86	CD86 molecule	-0.253	0.65	Plasma Membrane	transmembrane receptor
ICMT	isoprenylcysteine carboxyl methyltransferase	-0.254	0.341	Cytoplasm	enzyme
PML	promyelocytic leukemia	-0.257	0.273	Nucleus	transcription regulator
ELK1	ELK1, ETS transcription factor	-0.258	0.267	Nucleus	transcription regulator
CD274	CD274 molecule	-0.258	0.384	Plasma Membrane	enzyme
PAEP	progestagen associated endometrial protein	-0.258	0.345	Cytoplasm	other
FAS	Fas cell surface death receptor	-0.265	0.297	Plasma Membrane	transmembrane receptor
EZH2	enhancer of zeste 2 polycomb repressive complex 2 subunit	-0.265	0.295	Nucleus	transcription regulator
CD38	CD38 molecule	-0.269	0.3	Plasma Membrane	enzyme
RARA	retinoic acid receptor alpha	-0.278	0.348	Nucleus	ligand-dependent nuclear receptor
CDCA7L	cell division cycle associated 7 like	-0.281	0.362	Nucleus	other
CDKN1A	cyclin dependent kinase inhibitor 1A	-0.29	0.305	Nucleus	kinase
HMGB1	high mobility group box 1	-0.29	0.295	Nucleus	transcription regulator
AIMP2	aminoacyl tRNA synthetase complex interacting multifunctional protein 2	-0.291	0.214	Plasma Membrane	other
FANCC	Fanconi anemia complementation group C	-0.291	0.274	Nucleus	other
TPT1	tumor protein, translationally-controlled 1	-0.292	0.415	Cytoplasm	other
SYVN1	synoviolin 1	-0.292	0.218	Cytoplasm	transporter
TYROBP	TYRO protein tyrosine kinase binding protein	-0.293	0.655	Plasma Membrane	transmembrane receptor
ESR1	estrogen receptor 1	-0.296	0.287	Nucleus	ligand-dependent nuclear receptor
FES	FES proto-oncogene, tyrosine kinase	-0.302	0.33	Cytoplasm	kinase
CDKN2A	cyclin dependent kinase inhibitor 2A	-0.303	0.526	Nucleus	transcription regulator
CNR1	cannabinoid receptor 1	-0.31	0.17	Plasma Membrane	G-protein coupled receptor
IL18	interleukin 18	-0.313	0.185	Extracellular Space	cytokine
SRSF2	serine and arginine rich splicing factor 2	-0.317	0.152	Nucleus	transcription regulator
CASP1	caspase 1	-0.319	0.295	Cytoplasm	peptidase
DPP4	dipeptidyl peptidase 4	-0.324	0.178	Plasma Membrane	peptidase
ITGB3	integrin subunit beta 3	-0.326	0.179	Plasma Membrane	transmembrane receptor
NFKBIB	NFKB inhibitor beta	-0.33	0.144	Nucleus	transcription regulator
NFATC1	nuclear factor of activated T-cells 1	-0.332	0.182	Nucleus	transcription regulator
PTGER4	prostaglandin E receptor 4	-0.356	0.129	Plasma Membrane	G-protein coupled receptor
MAP3K8	mitogen-activated protein kinase kinase kinase 8	-0.357	0.232	Cytoplasm	kinase
GIT1	GIT ArfGAP 1	-0.357	0.137	Nucleus	kinase
PHB2	prohibitin 2	-0.358	0.128	Cytoplasm	transcription regulator
CD79B	CD79b molecule	-0.366	0.152	Plasma Membrane	transmembrane receptor
PRKCQ	protein kinase C theta	-0.378	0.176	Cytoplasm	kinase
KCNA3	potassium voltage-gated channel subfamily A member 3	-0.394	0.119	Plasma Membrane	ion channel
YBX1	Y-box binding protein 1	-0.396	0.102	Nucleus	transcription regulator
MDM2	MDM2 proto-oncogene	-0.402	0.122	Nucleus	transcription regulator
IL32	interleukin 32	-0.416	0.0935	Extracellular Space	cytokine
DUSP1	dual specificity phosphatase 1	-0.421	0.0776	Nucleus	phosphatase
SPN	sialophorin	-0.421	0.0722	Plasma Membrane	transmembrane receptor
MDC1	mediator of DNA damage checkpoint 1	-0.422	0.149	Nucleus	other
PTK2B	protein tyrosine kinase 2 beta	-0.424	0.0882	Cytoplasm	kinase
NME1	NME/NM23 nucleoside diphosphate kinase 1	-0.425	0.0835	Cytoplasm	kinase
TFDP1	transcription factor Dp-1	-0.433	0.0682	Nucleus	transcription regulator
WAS	Wiskott-Aldrich syndrome	-0.436	0.083	Cytoplasm	other
ENG	endoglin	-0.44	0.321	Plasma Membrane	transmembrane receptor
TOB1	transducer of ERBB2, 1	-0.444	0.109	Nucleus	transcription regulator
RPTOR	regulatory associated protein of MTOR complex 1	-0.461	0.0814	Cytoplasm	other
SRSF1	serine and arginine rich splicing factor 1	-0.468	0.108	Nucleus	other
IRF1	interferon regulatory factor 1	-0.468	0.0791	Nucleus	transcription regulator
MCM3	minichromosome maintenance complex component 3	-0.469	0.0939	Nucleus	enzyme
POU2F2	POU class 2 homeobox 2	-0.47	0.0733	Nucleus	transcription regulator
CCL3	C-C motif chemokine ligand 3	-0.481	0.151	Extracellular Space	cytokine
YBX3	Y-box binding protein 3	-0.489	0.0588	Nucleus	transcription regulator
GSTA4	glutathione S-transferase alpha 4	-0.491	0.0753	Cytoplasm	enzyme
RECQL4	RecQ like helicase 4	-0.494	0.0905	Nucleus	enzyme
IGFBP2	insulin like growth factor binding protein 2	-0.496	0.127	Extracellular Space	other
MIR17HG	miR-17-92a-1 cluster host gene	-0.496	0.0388	Other	other
MMACHC	methylmalonic aciduria (cobalamin deficiency) cblC type, with homocystinuria	-0.5	0.0396	Cytoplasm	enzyme
SNRPA	small nuclear ribonucleoprotein polypeptide A	-0.503	0.0408	Nucleus	other
CDKN2C	cyclin dependent kinase inhibitor 2C	-0.503	0.151	Nucleus	transcription regulator
PDLIM2	PDZ and LIM domain 2	-0.505	0.121	Cytoplasm	other
TPM4	tropomyosin 4	-0.505	0.0464	Cytoplasm	other
ITGB2	integrin subunit beta 2	-0.506	0.0328	Plasma Membrane	transmembrane receptor
LRRC8B	leucine rich repeat containing 8 family member B	-0.507	0.0412	Other	other
TBX21	T-box 21	-0.507	0.144	Nucleus	transcription regulator
STARD5	StAR related lipid transfer domain containing 5	-0.509	0.0444	Cytoplasm	transporter
BIN2	bridging integrator 2	-0.509	0.0483	Plasma Membrane	other
NACA	nascent polypeptide-associated complex alpha subunit	-0.51	0.0295	Cytoplasm	transcription regulator
DUSP7	dual specificity phosphatase 7	-0.511	0.0475	Cytoplasm	phosphatase
CDK2	cyclin dependent kinase 2	-0.511	0.109	Nucleus	kinase
DBF4	DBF4 zinc finger	-0.511	0.0415	Nucleus	kinase
MRPL12	mitochondrial ribosomal protein L12	-0.512	0.0427	Cytoplasm	other
TXLNB	taxilin beta	-0.512	0.0446	Cytoplasm	other
TRAIP	TRAF interacting protein	-0.514	0.0467	Cytoplasm	enzyme
ADAM15	ADAM metallopeptidase domain 15	-0.516	0.0492	Plasma Membrane	peptidase
CORO7/CORO7-PAM16	coronin 7	-0.517	0.0302	Cytoplasm	other
GALT	galactose-1-phosphate uridylyltransferase	-0.518	0.0477	Cytoplasm	enzyme
NEDD9	neural precursor cell expressed, developmentally down-regulated 9	-0.518	0.0385	Nucleus	other
PPA1	pyrophosphatase (inorganic) 1	-0.519	0.0357	Cytoplasm	enzyme
FOXO3	forkhead box O3	-0.52	0.0486	Nucleus	transcription regulator
PRIM2	primase (DNA) subunit 2	-0.52	0.0456	Nucleus	enzyme
SLX4	SLX4 structure-specific endonuclease subunit	-0.521	0.0411	Nucleus	enzyme
TACC3	transforming acidic coiled-coil containing protein 3	-0.522	0.0423	Nucleus	other
DHRS7B	dehydrogenase/reductase 7B	-0.522	0.0416	Other	other
DNAAF5	dynein axonemal assembly factor 5	-0.525	0.0303	Cytoplasm	other
MAK16	MAK16 homolog	-0.526	0.0329	Nucleus	other
TRIB3	tribbles pseudokinase 3	-0.527	0.156	Nucleus	kinase
TC2N	tandem C2 domains, nuclear	-0.528	0.0354	Nucleus	transporter
SLC7A1	solute carrier family 7 member 1	-0.528	0.0375	Plasma Membrane	transporter
THOP1	thimet oligopeptidase 1	-0.528	0.0373	Cytoplasm	peptidase
APBA1	amyloid beta precursor protein binding family A member 1	-0.53	0.134	Cytoplasm	transporter
C1GALT1	core 1 synthase, glycoprotein-N-acetylgalactosamine 3-beta-galactosyltransferase 1	-0.53	0.0411	Plasma Membrane	enzyme
TP53	tumor protein p53	-0.531	0.0348	Nucleus	transcription regulator
BARD1	BRCA1 associated RING domain 1	-0.531	0.142	Nucleus	transcription regulator
SLC38A10	solute carrier family 38 member 10	-0.532	0.026	Cytoplasm	other
TMEM160	transmembrane protein 160	-0.535	0.0372	Cytoplasm	other
REV3L	REV3 like, DNA directed polymerase zeta catalytic subunit	-0.535	0.0396	Nucleus	enzyme
YDJC	YdjC homolog (bacterial)	-0.535	0.0495	Other	other
SLC25A13	solute carrier family 25 member 13	-0.536	0.0495	Cytoplasm	transporter
RASGEF1A	RasGEF domain family member 1A	-0.536	0.036	Cytoplasm	other
PSMB10	proteasome subunit beta 10	-0.536	0.0382	Cytoplasm	peptidase
DPAGT1	dolichyl-phosphate N-acetylglucosaminephosphotransferase 1	-0.537	0.036	Cytoplasm	enzyme
YME1L1	YME1 like 1 ATPase	-0.537	0.0294	Cytoplasm	peptidase
EIF4E3	eukaryotic translation initiation factor 4E family member 3	-0.539	0.0326	Cytoplasm	translation regulator
ICOSLG/LOC102723996	inducible T-cell costimulator ligand	-0.541	0.0345	Plasma Membrane	other
CNN2	calponin 2	-0.541	0.0242	Cytoplasm	other
TFAP4	transcription factor AP-4	-0.543	0.0325	Nucleus	transcription regulator
PTCH1	patched 1	-0.543	0.0341	Plasma Membrane	transmembrane receptor
ARHGAP45	Rho GTPase activating protein 45	-0.544	0.0379	Cytoplasm	transporter
SUN2	Sad1 and UNC84 domain containing 2	-0.545	0.0275	Nucleus	other
PPP5C	protein phosphatase 5 catalytic subunit	-0.549	0.0264	Nucleus	phosphatase
WHSC1	Wolf-Hirschhorn syndrome candidate 1	-0.55	0.0256	Nucleus	enzyme
NUP210	nucleoporin 210	-0.55	0.0278	Nucleus	transporter
HCFC1	host cell factor C1	-0.551	0.0264	Nucleus	transcription regulator
JUND	JunD proto-oncogene, AP-1 transcription factor subunit	-0.551	0.0322	Nucleus	transcription regulator
ANKRD20A4 (includes others)	ankyrin repeat domain 20 family member A4	-0.552	0.0346	Plasma Membrane	other
MINK1	misshapen like kinase 1	-0.554	0.0405	Cytoplasm	kinase
FUCA2	fucosidase, alpha-L- 2, plasma	-0.555	0.0434	Extracellular Space	enzyme
SRSF7	serine and arginine rich splicing factor 7	-0.555	0.0325	Nucleus	other
LRRC8A	leucine rich repeat containing 8 family member A	-0.555	0.0335	Plasma Membrane	ion channel
LINC00271	long intergenic non-protein coding RNA 271	-0.555	0.0224	Other	other
PRR3	proline rich 3	-0.556	0.0343	Other	other
LY86	lymphocyte antigen 86	-0.556	0.0565	Plasma Membrane	other
GMPPB	GDP-mannose pyrophosphorylase B	-0.556	0.0461	Cytoplasm	enzyme
CYC1	cytochrome c1	-0.556	0.0304	Cytoplasm	enzyme
DPM2	dolichyl-phosphate mannosyltransferase subunit 2, regulatory	-0.557	0.0408	Cytoplasm	enzyme
POLA2	DNA polymerase alpha 2, accessory subunit	-0.558	0.0299	Nucleus	enzyme
NFATC3	nuclear factor of activated T-cells 3	-0.558	0.0289	Nucleus	transcription regulator
NDUFA2	NADH:ubiquinone oxidoreductase subunit A2	-0.56	0.0489	Cytoplasm	enzyme
SELPLG	selectin P ligand	-0.56	0.0228	Plasma Membrane	other
FURIN	furin, paired basic amino acid cleaving enzyme	-0.561	0.0226	Cytoplasm	peptidase
ICAM4	intercellular adhesion molecule 4 (Landsteiner-Wiener blood group)	-0.564	0.0483	Plasma Membrane	other
mir-1260a	microRNA 1260a	-0.565	0.0391	Cytoplasm	microRNA
TCN2	transcobalamin 2	-0.566	0.0341	Extracellular Space	transporter
SLC43A1	solute carrier family 43 member 1	-0.567	0.0288	Plasma Membrane	transporter
XPNPEP2	X-prolyl aminopeptidase 2	-0.567	0.0267	Plasma Membrane	peptidase
ABCB6	ATP binding cassette subfamily B member 6 (Langereis blood group)	-0.568	0.0212	Cytoplasm	transporter
HAVCR2	hepatitis A virus cellular receptor 2	-0.569	0.108	Plasma Membrane	other
SVIL	supervillin	-0.57	0.0756	Plasma Membrane	other
SLC25A5	solute carrier family 25 member 5	-0.571	0.0412	Cytoplasm	transporter
RNF125	ring finger protein 125	-0.572	0.019	Cytoplasm	enzyme
STARD9	StAR related lipid transfer domain containing 9	-0.573	0.0234	Cytoplasm	other
ATAD3A	ATPase family, AAA domain containing 3A	-0.574	0.0391	Cytoplasm	other
DUS1L	dihydrouridine synthase 1 like	-0.574	0.0247	Other	other
SND1	staphylococcal nuclease and tudor domain containing 1	-0.574	0.0351	Nucleus	enzyme
KCNQ5	potassium voltage-gated channel subfamily Q member 5	-0.575	0.0291	Plasma Membrane	ion channel
COLGALT1	collagen beta(1-O)galactosyltransferase 1	-0.575	0.0262	Cytoplasm	enzyme
ADAM9	ADAM metallopeptidase domain 9	-0.578	0.0343	Plasma Membrane	peptidase
AQP3	aquaporin 3 (Gill blood group)	-0.578	0.0395	Plasma Membrane	transporter
ARMC6	armadillo repeat containing 6	-0.58	0.0409	Other	other
PYCARD	PYD and CARD domain containing	-0.581	0.0241	Cytoplasm	transcription regulator
ID2	inhibitor of DNA binding 2, HLH protein	-0.582	0.0303	Nucleus	transcription regulator
STARD4	StAR related lipid transfer domain containing 4	-0.582	0.0383	Cytoplasm	transporter
ARRB2	arrestin beta 2	-0.582	0.0231	Cytoplasm	other
MLST8	MTOR associated protein, LST8 homolog	-0.584	0.0298	Cytoplasm	other
LMNB2	lamin B2	-0.585	0.0309	Nucleus	other
C20orf197	chromosome 20 open reading frame 197	-0.586	0.0431	Other	other
C9orf66	chromosome 9 open reading frame 66	-0.586	0.0376	Other	other
IRAK1	interleukin 1 receptor associated kinase 1	-0.587	0.0288	Plasma Membrane	kinase
CALHM2	calcium homeostasis modulator 2	-0.588	0.0396	Other	other
FLI1	Fli-1 proto-oncogene, ETS transcription factor	-0.588	0.0234	Nucleus	transcription regulator
GABPB2	GA binding protein transcription factor beta subunit 2	-0.588	0.0268	Nucleus	transcription regulator
TTLL12	tubulin tyrosine ligase like 12	-0.588	0.0328	Other	other
THOC6	THO complex 6	-0.589	0.0334	Nucleus	other
NPRL2	NPR2-like, GATOR1 complex subunit	-0.59	0.0254	Cytoplasm	kinase
DGKD	diacylglycerol kinase delta	-0.591	0.0448	Cytoplasm	kinase
PI4K2B	phosphatidylinositol 4-kinase type 2 beta	-0.591	0.0342	Cytoplasm	kinase
TRADD	TNFRSF1A associated via death domain	-0.591	0.0612	Cytoplasm	other
VWA7	von Willebrand factor A domain containing 7	-0.593	0.0302	Other	other
DSN1	DSN1 homolog, MIS12 kinetochore complex component	-0.594	0.0453	Nucleus	other
ITGA6	integrin subunit alpha 6	-0.599	0.374	Plasma Membrane	transmembrane receptor
MXD1	MAX dimerization protein 1	-0.6	0.0171	Nucleus	transcription regulator
MASTL	microtubule associated serine/threonine kinase like	-0.601	0.0468	Cytoplasm	kinase
GALM	galactose mutarotase	-0.601	0.0358	Cytoplasm	enzyme
RASSF1	Ras association domain family member 1	-0.603	0.0307	Nucleus	other
JAK2	Janus kinase 2	-0.603	0.0472	Cytoplasm	kinase
UQCC2	ubiquinol-cytochrome c reductase complex assembly factor 2	-0.604	0.0397	Cytoplasm	other
KLLN	killin, p53-regulated DNA replication inhibitor	-0.604	0.021	Nucleus	other
FLCN	folliculin	-0.604	0.0221	Cytoplasm	other
KRT33B	keratin 33B	-0.605	0.0452	Extracellular Space	other
PIK3R5	phosphoinositide-3-kinase regulatory subunit 5	-0.606	0.03	Cytoplasm	kinase
C14orf159	chromosome 14 open reading frame 159	-0.607	0.0456	Cytoplasm	other
SLC35F6	solute carrier family 35 member F6	-0.608	0.0286	Cytoplasm	other
NCAPD3	non-SMC condensin II complex subunit D3	-0.608	0.0482	Nucleus	other
UCHL5	ubiquitin C-terminal hydrolase L5	-0.608	0.042	Cytoplasm	peptidase
FDXR	ferredoxin reductase	-0.608	0.0157	Cytoplasm	enzyme
ITGA5	integrin subunit alpha 5	-0.61	0.0185	Plasma Membrane	transmembrane receptor
ODF2L	outer dense fiber of sperm tails 2 like	-0.611	0.0481	Cytoplasm	other
AMDHD2	amidohydrolase domain containing 2	-0.612	0.019	Nucleus	enzyme
PUDP	pseudouridine 5'-phosphatase	-0.612	0.0271	Cytoplasm	enzyme
IL5	interleukin 5	-0.613	0.189	Extracellular Space	cytokine
ADSL	adenylosuccinate lyase	-0.614	0.0228	Cytoplasm	enzyme
DONSON	downstream neighbor of SON	-0.614	0.0391	Extracellular Space	other
HMBS	hydroxymethylbilane synthase	-0.616	0.0187	Cytoplasm	enzyme
CD320	CD320 molecule	-0.617	0.0313	Plasma Membrane	transporter
GEN1	GEN1, Holliday junction 5' flap endonuclease	-0.619	0.0476	Cytoplasm	enzyme
TMPO	thymopoietin	-0.619	0.0299	Nucleus	other
SLC2A1	solute carrier family 2 member 1	-0.62	0.0255	Plasma Membrane	transporter
MYO19	myosin XIX	-0.622	0.0261	Cytoplasm	enzyme
RUVBL2	RuvB like AAA ATPase 2	-0.622	0.0196	Nucleus	transcription regulator
EOMES	eomesodermin	-0.622	0.287	Nucleus	transcription regulator
SELENOI	selenoprotein I	-0.623	0.0386	Cytoplasm	enzyme
ESYT1	extended synaptotagmin 1	-0.623	0.0176	Cytoplasm	other
CTH	cystathionine gamma-lyase	-0.624	0.043	Cytoplasm	enzyme
ATP23	ATP23 metallopeptidase and ATP synthase assembly factor homolog	-0.625	0.0244	Plasma Membrane	kinase
GPRIN3	GPRIN family member 3	-0.625	0.0498	Other	other
TSPAN32	tetraspanin 32	-0.625	0.0199	Plasma Membrane	other
QPCTL	glutaminyl-peptide cyclotransferase like	-0.627	0.0142	Cytoplasm	enzyme
TRIM16	tripartite motif containing 16	-0.628	0.0228	Cytoplasm	transcription regulator
COTL1	coactosin like F-actin binding protein 1	-0.629	0.0181	Cytoplasm	other
VIPR1	vasoactive intestinal peptide receptor 1	-0.63	0.0252	Plasma Membrane	G-protein coupled receptor
TECR	trans-2,3-enoyl-CoA reductase	-0.63	0.0144	Plasma Membrane	enzyme
LGALS1	galectin 1	-0.631	0.0255	Extracellular Space	other
POLD2	DNA polymerase delta 2, accessory subunit	-0.631	0.0336	Nucleus	enzyme
SIGMAR1	sigma non-opioid intracellular receptor 1	-0.631	0.038	Plasma Membrane	transmembrane receptor
FAM53B	family with sequence similarity 53 member B	-0.631	0.0207	Other	other
SH2D3C	SH2 domain containing 3C	-0.632	0.0122	Cytoplasm	other
WRAP53	WD repeat containing antisense to TP53	-0.632	0.0328	Nucleus	other
ANXA2	annexin A2	-0.632	0.0128	Plasma Membrane	other
SLC25A22	solute carrier family 25 member 22	-0.633	0.0269	Cytoplasm	transporter
PRDM8	PR/SET domain 8	-0.634	0.0488	Nucleus	transcription regulator
SERINC5	serine incorporator 5	-0.634	0.0152	Plasma Membrane	transporter
LPAR5	lysophosphatidic acid receptor 5	-0.635	0.0172	Plasma Membrane	G-protein coupled receptor
IKBIP	IKBKB interacting protein	-0.635	0.0374	Cytoplasm	other
LMO4	LIM domain only 4	-0.639	0.0107	Nucleus	transcription regulator
NCAPH2	non-SMC condensin II complex subunit H2	-0.64	0.0186	Nucleus	other
ELF4	E74 like ETS transcription factor 4	-0.64	0.0122	Nucleus	transcription regulator
THEMIS	thymocyte selection associated	-0.64	0.0316	Cytoplasm	other
PPIH	peptidylprolyl isomerase H	-0.64	0.0408	Nucleus	enzyme
PLSCR3	phospholipid scramblase 3	-0.64	0.0277	Plasma Membrane	enzyme
ALG3	ALG3, alpha-1,3- mannosyltransferase	-0.64	0.0402	Cytoplasm	enzyme
LRRN3	leucine rich repeat neuronal 3	-0.641	0.0164	Extracellular Space	other
INPP4A	inositol polyphosphate-4-phosphatase type I A	-0.642	0.0129	Cytoplasm	phosphatase
RGS14	regulator of G-protein signaling 14	-0.647	0.0234	Cytoplasm	other
NCLN	nicalin	-0.648	0.0208	Cytoplasm	peptidase
BLM	Bloom syndrome RecQ like helicase	-0.648	0.0338	Nucleus	enzyme
ACSL6	acyl-CoA synthetase long-chain family member 6	-0.649	0.0121	Cytoplasm	enzyme
TMEM201	transmembrane protein 201	-0.649	0.0473	Nucleus	other
DBF4B	DBF4 zinc finger B	-0.649	0.0435	Nucleus	other
CAD	carbamoyl-phosphate synthetase 2, aspartate transcarbamylase, and dihydroorotase	-0.649	0.0165	Cytoplasm	enzyme
TRAC	T-cell receptor alpha constant	-0.652	0.0104	Plasma Membrane	other
CHAF1B	chromatin assembly factor 1 subunit B	-0.652	0.0339	Nucleus	other
MPHOSPH9	M-phase phosphoprotein 9	-0.652	0.0114	Cytoplasm	other
SCD	stearoyl-CoA desaturase	-0.653	0.0309	Cytoplasm	enzyme
UBASH3A	ubiquitin associated and SH3 domain containing A	-0.653	0.0108	Cytoplasm	enzyme
IL11RA	interleukin 11 receptor subunit alpha	-0.653	0.0244	Plasma Membrane	transmembrane receptor
PTPN22	protein tyrosine phosphatase, non-receptor type 22	-0.653	0.00982	Cytoplasm	phosphatase
IMPDH2	inosine monophosphate dehydrogenase 2	-0.653	0.0183	Cytoplasm	enzyme
ARHGEF39	Rho guanine nucleotide exchange factor 39	-0.654	0.034	Plasma Membrane	other
PNP	purine nucleoside phosphorylase	-0.655	0.0149	Nucleus	enzyme
AGPAT4	1-acylglycerol-3-phosphate O-acyltransferase 4	-0.655	0.0444	Cytoplasm	enzyme
ACTR3BP2	ACTR3B pseudogene 2	-0.656	0.0257	Other	other
HMGB2	high mobility group box 2	-0.657	0.0492	Nucleus	transcription regulator
ATAD2	ATPase family, AAA domain containing 2	-0.658	0.0403	Nucleus	enzyme
FAM216A	family with sequence similarity 216 member A	-0.659	0.0325	Other	other
HIST1H2BJ	histone cluster 1 H2B family member j	-0.66	0.0162	Nucleus	other
DERL3	derlin 3	-0.662	0.0239	Cytoplasm	other
ITGB3BP	integrin subunit beta 3 binding protein	-0.662	0.00974	Nucleus	other
PHGDH	phosphoglycerate dehydrogenase	-0.662	0.0159	Cytoplasm	enzyme
DNMT1	DNA methyltransferase 1	-0.663	0.0281	Nucleus	enzyme
ABCD2	ATP binding cassette subfamily D member 2	-0.663	0.0256	Cytoplasm	transporter
TRPV2	transient receptor potential cation channel subfamily V member 2	-0.663	0.0208	Plasma Membrane	ion channel
PABPC1	poly(A) binding protein cytoplasmic 1	-0.664	0.0214	Cytoplasm	translation regulator
PDGFRB	platelet derived growth factor receptor beta	-0.664	0.0252	Plasma Membrane	kinase
AZIN2	antizyme inhibitor 2	-0.665	0.0357	Cytoplasm	enzyme
PRF1	perforin 1	-0.665	0.0217	Cytoplasm	transporter
TBL1X	transducin beta like 1X-linked	-0.665	0.0145	Nucleus	transcription regulator
HVCN1	hydrogen voltage gated channel 1	-0.666	0.0148	Plasma Membrane	ion channel
TMC6	transmembrane channel like 6	-0.669	0.015	Cytoplasm	transporter
ZDHHC12	zinc finger DHHC-type containing 12	-0.669	0.0442	Other	enzyme
LIG1	DNA ligase 1	-0.669	0.0232	Nucleus	enzyme
PFAS	phosphoribosylformylglycinamidine synthase	-0.67	0.0238	Cytoplasm	enzyme
GLA	galactosidase alpha	-0.67	0.0213	Cytoplasm	enzyme
RHBDF2	rhomboid 5 homolog 2	-0.67	0.00852	Cytoplasm	other
GLB1L2	galactosidase beta 1 like 2	-0.671	0.0186	Other	other
CHEK2	checkpoint kinase 2	-0.674	0.0509	Nucleus	kinase
PIR	pirin	-0.675	0.0389	Nucleus	transcription regulator
SMPDL3B	sphingomyelin phosphodiesterase acid like 3B	-0.676	0.00972	Extracellular Space	enzyme
NR1D1	nuclear receptor subfamily 1 group D member 1	-0.676	0.0273	Nucleus	ligand-dependent nuclear receptor
UBE2C	ubiquitin conjugating enzyme E2 C	-0.677	0.0334	Cytoplasm	enzyme
DHFR	dihydrofolate reductase	-0.677	0.0371	Nucleus	enzyme
NACC1	nucleus accumbens associated 1	-0.677	0.0163	Nucleus	transcription regulator
MCM4	minichromosome maintenance complex component 4	-0.677	0.0263	Nucleus	enzyme
RASA4	RAS p21 protein activator 4	-0.678	0.0342	Cytoplasm	other
HRH4	histamine receptor H4	-0.679	0.00796	Plasma Membrane	G-protein coupled receptor
E2F3	E2F transcription factor 3	-0.679	0.084	Nucleus	transcription regulator
LMNB1	lamin B1	-0.68	0.0966	Nucleus	other
RFC3	replication factor C subunit 3	-0.68	0.0303	Nucleus	enzyme
H2AFX	H2A histone family member X	-0.681	0.0425	Nucleus	transcription regulator
RIDA	reactive intermediate imine deaminase A homolog	-0.681	0.0103	Cytoplasm	enzyme
IMPDH1	inosine monophosphate dehydrogenase 1	-0.681	0.0142	Cytoplasm	enzyme
MDM4	MDM4, p53 regulator	-0.681	0.0363	Nucleus	enzyme
KDM4C	lysine demethylase 4C	-0.684	0.0292	Nucleus	enzyme
C3AR1	complement C3a receptor 1	-0.685	0.0215	Plasma Membrane	G-protein coupled receptor
SUSD3	sushi domain containing 3	-0.685	0.0335	Plasma Membrane	other
EPB41L4A	erythrocyte membrane protein band 4.1 like 4A	-0.688	0.0081	Extracellular Space	other
MTSS1	MTSS1, I-BAR domain containing	-0.688	0.0196	Cytoplasm	other
FAH	fumarylacetoacetate hydrolase	-0.688	0.0324	Cytoplasm	enzyme
PRG2	proteoglycan 2, pro eosinophil major basic protein	-0.689	0.00883	Extracellular Space	other
BZW2	basic leucine zipper and W2 domains 2	-0.69	0.00631	Cytoplasm	translation regulator
IL9R	interleukin 9 receptor	-0.691	0.0167	Plasma Membrane	transmembrane receptor
PCNA	proliferating cell nuclear antigen	-0.693	0.0372	Nucleus	enzyme
ITGB7	integrin subunit beta 7	-0.693	0.0245	Plasma Membrane	transmembrane receptor
SAMHD1	SAM and HD domain containing deoxynucleoside triphosphate triphosphohydrolase 1	-0.694	0.0156	Nucleus	enzyme
BCL2L12	BCL2 like 12	-0.696	0.0222	Nucleus	other
CDK4	cyclin dependent kinase 4	-0.696	0.0123	Nucleus	kinase
KATNB1	katanin regulatory subunit B1	-0.699	0.00635	Cytoplasm	enzyme
CCDC18	coiled-coil domain containing 18	-0.699	0.0428	Other	other
BORA	bora, aurora kinase A activator	-0.699	0.0265	Cytoplasm	other
NUDT15	nudix hydrolase 15	-0.7	0.0134	Cytoplasm	phosphatase
SOCS3	suppressor of cytokine signaling 3	-0.7	0.0769	Cytoplasm	phosphatase
LY6E	lymphocyte antigen 6 complex, locus E	-0.7	0.0102	Plasma Membrane	other
EBP	emopamil binding protein (sterol isomerase)	-0.7	0.00839	Cytoplasm	enzyme
HIST1H1A	histone cluster 1 H1 family member a	-0.7	0.0472	Nucleus	other
RNF167	ring finger protein 167	-0.701	0.0225	Cytoplasm	enzyme
PLSCR1	phospholipid scramblase 1	-0.701	0.0206	Plasma Membrane	enzyme
RBL1	RB transcriptional corepressor like 1	-0.702	0.0178	Nucleus	transcription regulator
TMEM116	transmembrane protein 116	-0.702	0.0218	Other	other
GLUL	glutamate-ammonia ligase	-0.703	0.0351	Cytoplasm	enzyme
SMAGP	small cell adhesion glycoprotein	-0.704	0.00785	Cytoplasm	other
DDIAS	DNA damage induced apoptosis suppressor	-0.704	0.0294	Cytoplasm	other
RCC1	regulator of chromosome condensation 1	-0.705	0.00933	Cytoplasm	other
NQO2	NAD(P)H quinone dehydrogenase 2	-0.705	0.0325	Cytoplasm	enzyme
SMPD2	sphingomyelin phosphodiesterase 2	-0.707	0.0088	Cytoplasm	enzyme
SLC4A8	solute carrier family 4 member 8	-0.707	0.0208	Plasma Membrane	transporter
SLC16A13	solute carrier family 16 member 13	-0.708	0.0368	Cytoplasm	other
ZNF367	zinc finger protein 367	-0.709	0.0215	Nucleus	transcription regulator
SESN2	sestrin 2	-0.711	0.0104	Cytoplasm	enzyme
IMPA2	inositol monophosphatase 2	-0.711	0.011	Cytoplasm	phosphatase
FGFR1	fibroblast growth factor receptor 1	-0.712	0.0241	Plasma Membrane	kinase
LRRC59	leucine rich repeat containing 59	-0.714	0.00918	Cytoplasm	other
ICAM1	intercellular adhesion molecule 1	-0.714	0.0305	Plasma Membrane	transmembrane receptor
KDM8	lysine demethylase 8	-0.715	0.00897	Nucleus	enzyme
TESC	tescalcin	-0.716	0.0144	Cytoplasm	other
mir-451	microRNA 451a	-0.716	0.0153	Cytoplasm	microRNA
TTF2	transcription termination factor 2	-0.716	0.0262	Cytoplasm	transcription regulator
PCSK6	proprotein convertase subtilisin/kexin type 6	-0.716	0.0209	Extracellular Space	peptidase
GRK6	G protein-coupled receptor kinase 6	-0.717	0.0227	Plasma Membrane	kinase
MCM2	minichromosome maintenance complex component 2	-0.717	0.0184	Nucleus	enzyme
KLRF1	killer cell lectin like receptor F1	-0.72	0.0239	Plasma Membrane	transmembrane receptor
ARHGAP11A	Rho GTPase activating protein 11A	-0.721	0.0346	Cytoplasm	other
HAUS5	HAUS augmin like complex subunit 5	-0.721	0.00735	Cytoplasm	other
GALK2	galactokinase 2	-0.721	0.0198	Cytoplasm	kinase
GBAP1	glucosylceramidase beta pseudogene 1	-0.724	0.00725	Other	other
AHCY	adenosylhomocysteinase	-0.725	0.00679	Cytoplasm	enzyme
MRTO4	MRT4 homolog, ribosome maturation factor	-0.725	0.0295	Cytoplasm	other
PRSS21	protease, serine 21	-0.725	0.0113	Cytoplasm	peptidase
SPAG1	sperm associated antigen 1	-0.728	0.0321	Cytoplasm	other
GGH	gamma-glutamyl hydrolase	-0.729	0.0463	Cytoplasm	peptidase
SSBP4	single stranded DNA binding protein 4	-0.729	0.0134	Nucleus	transcription regulator
CATSPERB	cation channel sperm associated auxiliary subunit beta	-0.735	0.0287	Plasma Membrane	other
MPI	mannose phosphate isomerase	-0.735	0.00858	Cytoplasm	enzyme
LRRFIP1	LRR binding FLII interacting protein 1	-0.735	0.02	Cytoplasm	other
CENPO	centromere protein O	-0.736	0.0108	Nucleus	other
IL12RB1	interleukin 12 receptor subunit beta 1	-0.736	0.0374	Plasma Membrane	transmembrane receptor
CENPX	centromere protein X	-0.736	0.0361	Nucleus	other
C5orf56	chromosome 5 open reading frame 56	-0.736	0.0235	Other	other
RASSF2	Ras association domain family member 2	-0.737	0.0112	Nucleus	kinase
CENPN	centromere protein N	-0.737	0.0111	Nucleus	other
UBXN11	UBX domain protein 11	-0.738	0.00593	Cytoplasm	other
ENPP6	ectonucleotide pyrophosphatase/phosphodiesterase 6	-0.738	0.00607	Cytoplasm	enzyme
BAK1	BCL2 antagonist/killer 1	-0.74	0.0245	Cytoplasm	other
POLD1	DNA polymerase delta 1, catalytic subunit	-0.743	0.0185	Nucleus	enzyme
SLC12A9	solute carrier family 12 member 9	-0.745	0.00486	Plasma Membrane	transporter
CEP55	centrosomal protein 55	-0.746	0.0316	Cytoplasm	other
SKP2	S-phase kinase associated protein 2	-0.748	0.0104	Nucleus	enzyme
FAM65B	family with sequence similarity 65 member B	-0.749	0.0194	Cytoplasm	other
MICB	MHC class I polypeptide-related sequence B	-0.75	0.0421	Plasma Membrane	transmembrane receptor
CENPQ	centromere protein Q	-0.75	0.0292	Nucleus	other
DOK2	docking protein 2	-0.751	0.0371	Plasma Membrane	other
CD59	CD59 molecule	-0.751	0.0237	Plasma Membrane	other
CD70	CD70 molecule	-0.751	0.0175	Extracellular Space	cytokine
SMN1/SMN2	survival of motor neuron 1, telomeric	-0.751	0.0408	Nucleus	other
GMPPA	GDP-mannose pyrophosphorylase A	-0.752	0.00419	Cytoplasm	enzyme
GIMAP7	GTPase, IMAP family member 7	-0.753	0.0159	Cytoplasm	enzyme
CDC7	cell division cycle 7	-0.753	0.0288	Nucleus	kinase
PDSS1	prenyl (decaprenyl) diphosphate synthase, subunit 1	-0.754	0.0169	Cytoplasm	enzyme
SHMT2	serine hydroxymethyltransferase 2	-0.755	0.00545	Cytoplasm	enzyme
HNRNPA1	heterogeneous nuclear ribonucleoprotein A1	-0.756	0.0189	Nucleus	enzyme
SNRNP25	small nuclear ribonucleoprotein U11/U12 subunit 25	-0.757	0.0242	Nucleus	other
L2HGDH	L-2-hydroxyglutarate dehydrogenase	-0.757	0.0142	Cytoplasm	enzyme
PLOD1	procollagen-lysine,2-oxoglutarate 5-dioxygenase 1	-0.757	0.00904	Cytoplasm	enzyme
LRP8	LDL receptor related protein 8	-0.758	0.0115	Plasma Membrane	transmembrane receptor
USP46	ubiquitin specific peptidase 46	-0.758	0.0366	Other	peptidase
METTL1	methyltransferase like 1	-0.759	0.0156	Nucleus	enzyme
AURKA	aurora kinase A	-0.759	0.0247	Nucleus	kinase
MCM7	minichromosome maintenance complex component 7	-0.761	0.00961	Nucleus	enzyme
POC1A	POC1 centriolar protein A	-0.762	0.0108	Cytoplasm	peptidase
CDKN3	cyclin dependent kinase inhibitor 3	-0.762	0.0219	Cytoplasm	phosphatase
CKAP2L	cytoskeleton associated protein 2 like	-0.762	0.0187	Cytoplasm	other
EMP3	epithelial membrane protein 3	-0.763	0.00483	Plasma Membrane	other
SUMO4	small ubiquitin-like modifier 4	-0.764	0.0272	Other	other
CHAF1A	chromatin assembly factor 1 subunit A	-0.764	0.01	Nucleus	other
PKMYT1	protein kinase, membrane associated tyrosine/threonine 1	-0.766	0.0189	Cytoplasm	kinase
KIF21B	kinesin family member 21B	-0.766	0.0114	Cytoplasm	other
EBLN2	endogenous Bornavirus-like nucleoprotein 2	-0.767	0.0208	Other	other
HIST1H2AL	histone cluster 1 H2A family member l	-0.767	0.00433	Nucleus	other
SLC9A3R1	SLC9A3 regulator 1	-0.772	0.00682	Plasma Membrane	other
GSG2	germ cell associated 2, haspin	-0.772	0.0451	Nucleus	kinase
TXN	thioredoxin	-0.772	0.00594	Cytoplasm	enzyme
C16orf54	chromosome 16 open reading frame 54	-0.776	0.00746	Extracellular Space	other
TFR2	transferrin receptor 2	-0.776	0.00453	Plasma Membrane	transporter
CDC14A	cell division cycle 14A	-0.779	0.00576	Nucleus	phosphatase
ANKRD39	ankyrin repeat domain 39	-0.78	0.00677	Other	other
RFC4	replication factor C subunit 4	-0.78	0.0115	Nucleus	other
QPRT	quinolinate phosphoribosyltransferase	-0.782	0.0419	Cytoplasm	enzyme
PPIF	peptidylprolyl isomerase F	-0.783	0.00796	Cytoplasm	enzyme
CENPW	centromere protein W	-0.784	0.011	Nucleus	other
HEMGN	hemogen	-0.785	0.00572	Nucleus	other
GIMAP4	GTPase, IMAP family member 4	-0.786	0.0269	Nucleus	other
CXorf57	chromosome X open reading frame 57	-0.787	0.0312	Other	other
WDR62	WD repeat domain 62	-0.787	0.00784	Nucleus	other
S100P	S100 calcium binding protein P	-0.787	0.00993	Cytoplasm	other
ENOSF1	enolase superfamily member 1	-0.787	0.013	Other	enzyme
PRC1	protein regulator of cytokinesis 1	-0.789	0.0425	Nucleus	other
CHEK1	checkpoint kinase 1	-0.789	0.0161	Nucleus	kinase
ZDHHC14	zinc finger DHHC-type containing 14	-0.791	0.0487	Cytoplasm	enzyme
GPR52	G protein-coupled receptor 52	-0.791	0.0403	Plasma Membrane	G-protein coupled receptor
CDK1	cyclin dependent kinase 1	-0.792	0.0766	Nucleus	kinase
CKS2	CDC28 protein kinase regulatory subunit 2	-0.792	0.0589	Other	kinase
APOBEC3H	apolipoprotein B mRNA editing enzyme catalytic subunit 3H	-0.793	0.0139	Cytoplasm	enzyme
STIL	SCL/TAL1 interrupting locus	-0.793	0.0295	Nucleus	other
CCNA2	cyclin A2	-0.794	0.0469	Nucleus	other
IFITM3	interferon induced transmembrane protein 3	-0.794	0.0466	Plasma Membrane	other
S100A4	S100 calcium binding protein A4	-0.795	0.00561	Cytoplasm	other
NDC1	NDC1 transmembrane nucleoporin	-0.797	0.00548	Nucleus	other
HMGA1	high mobility group AT-hook 1	-0.798	0.00712	Nucleus	transcription regulator
RPL4	ribosomal protein L4	-0.799	0.0386	Cytoplasm	enzyme
DMC1	DNA meiotic recombinase 1	-0.799	0.0225	Nucleus	enzyme
DCXR	dicarbonyl and L-xylulose reductase	-0.801	0.0161	Cytoplasm	enzyme
TNFRSF8	TNF receptor superfamily member 8	-0.803	0.158	Plasma Membrane	transmembrane receptor
CD300A	CD300a molecule	-0.803	0.00393	Plasma Membrane	transmembrane receptor
C10orf54	chromosome 10 open reading frame 54	-0.805	0.0148	Plasma Membrane	other
TRIM47	tripartite motif containing 47	-0.805	0.00645	Cytoplasm	other
TKTL1	transketolase like 1	-0.805	0.00779	Other	enzyme
CCDC167	coiled-coil domain containing 167	-0.805	0.0135	Other	other
ASF1B	anti-silencing function 1B histone chaperone	-0.806	0.0223	Nucleus	other
UBE2T	ubiquitin conjugating enzyme E2 T	-0.809	0.0484	Nucleus	enzyme
NUSAP1	nucleolar and spindle associated protein 1	-0.81	0.0434	Nucleus	other
GTSE1	G2 and S-phase expressed 1	-0.811	0.0309	Cytoplasm	other
CCDC34	coiled-coil domain containing 34	-0.811	0.00921	Other	other
PIK3AP1	phosphoinositide-3-kinase adaptor protein 1	-0.815	0.0165	Cytoplasm	other
RAB24	RAB24, member RAS oncogene family	-0.816	0.0092	Other	other
MFGE8	milk fat globule-EGF factor 8 protein	-0.817	0.00523	Extracellular Space	other
CREB3L2	cAMP responsive element binding protein 3 like 2	-0.817	0.0047	Nucleus	transcription regulator
FRY	FRY microtubule binding protein	-0.817	0.0398	Extracellular Space	other
NFATC2IP	nuclear factor of activated T-cells 2 interacting protein	-0.817	0.0166	Nucleus	other
UHRF1	ubiquitin like with PHD and ring finger domains 1	-0.819	0.00673	Nucleus	transcription regulator
CDC25C	cell division cycle 25C	-0.82	0.0294	Nucleus	phosphatase
SLC1A5	solute carrier family 1 member 5	-0.821	0.0187	Plasma Membrane	transporter
SYCP2	synaptonemal complex protein 2	-0.821	0.00436	Nucleus	other
SGO2	shugoshin 2	-0.825	0.0226	Nucleus	other
POLE	DNA polymerase epsilon, catalytic subunit	-0.826	0.00547	Nucleus	enzyme
POLE2	DNA polymerase epsilon 2, accessory subunit	-0.827	0.0199	Nucleus	enzyme
CIDEB	cell death-inducing DFFA-like effector b	-0.827	0.0145	Cytoplasm	other
S1PR4	sphingosine-1-phosphate receptor 4	-0.829	0.00784	Plasma Membrane	G-protein coupled receptor
EME1	essential meiotic structure-specific endonuclease 1	-0.834	0.0143	Nucleus	enzyme
PUS7	pseudouridylate synthase 7 (putative)	-0.839	0.00396	Other	other
CXCR3	C-X-C motif chemokine receptor 3	-0.841	0.0132	Plasma Membrane	G-protein coupled receptor
DDX39A	DExD-box helicase 39A	-0.842	0.00383	Nucleus	enzyme
CCDC65	coiled-coil domain containing 65	-0.842	0.00798	Other	other
ORC6	origin recognition complex subunit 6	-0.843	0.0142	Nucleus	other
PAICS	phosphoribosylaminoimidazole carboxylase and phosphoribosylaminoimidazolesuccinocarboxamide synthase	-0.848	0.00431	Cytoplasm	enzyme
PDIA5	protein disulfide isomerase family A member 5	-0.849	0.0034	Cytoplasm	enzyme
ERCC6L	ERCC excision repair 6 like, spindle assembly checkpoint helicase	-0.851	0.028	Nucleus	other
ADAM8	ADAM metallopeptidase domain 8	-0.851	0.00595	Plasma Membrane	peptidase
SH3BP5	SH3 domain binding protein 5	-0.852	0.0228	Cytoplasm	other
HS3ST3B1	heparan sulfate-glucosamine 3-sulfotransferase 3B1	-0.855	0.0133	Cytoplasm	enzyme
CLEC2B	C-type lectin domain family 2 member B	-0.855	0.0352	Plasma Membrane	other
SNCA	synuclein alpha	-0.857	0.00569	Cytoplasm	enzyme
SLC38A5	solute carrier family 38 member 5	-0.858	0.00356	Plasma Membrane	transporter
LZTS1	leucine zipper tumor suppressor 1	-0.859	0.00305	Nucleus	transcription regulator
ZC3HAV1L	zinc finger CCCH-type containing, antiviral 1 like	-0.862	0.0197	Other	other
HIVEP3	human immunodeficiency virus type I enhancer binding protein 3	-0.862	0.0333	Nucleus	transcription regulator
FAM72A	family with sequence similarity 72 member A	-0.863	0.0287	Cytoplasm	other
TYMS	thymidylate synthetase	-0.863	0.0162	Nucleus	enzyme
SLC16A14	solute carrier family 16 member 14	-0.864	0.0268	Other	other
RPL39L	ribosomal protein L39 like	-0.866	0.00608	Other	other
FLNB	filamin B	-0.866	0.0089	Cytoplasm	other
CCNE2	cyclin E2	-0.867	0.0134	Nucleus	other
KIFC1	kinesin family member C1	-0.867	0.0394	Nucleus	enzyme
GMNN	geminin, DNA replication inhibitor	-0.868	0.0135	Nucleus	transcription regulator
CEP152	centrosomal protein 152	-0.871	0.0394	Cytoplasm	other
IL13	interleukin 13	-0.871	0.0141	Extracellular Space	cytokine
RPL21	ribosomal protein L21	-0.875	0.00679	Cytoplasm	other
ANP32E	acidic nuclear phosphoprotein 32 family member E	-0.876	0.00327	Nucleus	other
SBK1	SH3 domain binding kinase 1	-0.876	0.0127	Other	kinase
SMC4	structural maintenance of chromosomes 4	-0.877	0.0372	Nucleus	transporter
RAD51	RAD51 recombinase	-0.878	0.00836	Nucleus	enzyme
ZBTB32	zinc finger and BTB domain containing 32	-0.879	0.0169	Nucleus	transcription regulator
BOP1	block of proliferation 1	-0.879	0.00212	Nucleus	other
RAD9A	RAD9 checkpoint clamp component A	-0.879	0.00575	Nucleus	enzyme
HMMR	hyaluronan mediated motility receptor	-0.886	0.00333	Plasma Membrane	transmembrane receptor
MINA	MYC induced nuclear antigen	-0.887	0.00853	Nucleus	other
KIF20B	kinesin family member 20B	-0.888	0.0105	Nucleus	enzyme
CRYBG3	crystallin beta-gamma domain containing 3	-0.888	0.00197	Other	other
SMAD3	SMAD family member 3	-0.894	0.00235	Nucleus	transcription regulator
RNASEH2A	ribonuclease H2 subunit A	-0.894	0.00944	Nucleus	enzyme
E2F7	E2F transcription factor 7	-0.896	0.0177	Nucleus	transcription regulator
LIMS1	LIM zinc finger domain containing 1	-0.898	0.0251	Plasma Membrane	other
SLC7A5	solute carrier family 7 member 5	-0.899	0.00846	Plasma Membrane	transporter
PLAUR	plasminogen activator, urokinase receptor	-0.9	0.00612	Plasma Membrane	transmembrane receptor
HIST1H1D	histone cluster 1 H1 family member d	-0.901	0.00246	Nucleus	other
OSBPL3	oxysterol binding protein like 3	-0.901	0.00341	Cytoplasm	other
RAB37	RAB37, member RAS oncogene family	-0.903	0.00284	Cytoplasm	enzyme
UBXN8	UBX domain protein 8	-0.903	0.00249	Cytoplasm	other
SFXN2	sideroflexin 2	-0.904	0.00208	Cytoplasm	transporter
RPL23A	ribosomal protein L23a	-0.904	0.0189	Cytoplasm	other
CDCA3	cell division cycle associated 3	-0.904	0.0132	Cytoplasm	other
CLIP4	CAP-Gly domain containing linker protein family member 4	-0.906	0.00229	Other	other
NEK2	NIMA related kinase 2	-0.907	0.0407	Cytoplasm	kinase
DTYMK	deoxythymidylate kinase	-0.907	0.00484	Cytoplasm	kinase
CCNB1	cyclin B1	-0.908	0.0233	Cytoplasm	kinase
CTSW	cathepsin W	-0.909	0.00372	Cytoplasm	peptidase
RAD54B	RAD54 homolog B (S. cerevisiae)	-0.909	0.0454	Nucleus	enzyme
SPC25	SPC25, NDC80 kinetochore complex component	-0.91	0.0252	Cytoplasm	other
C17orf53	chromosome 17 open reading frame 53	-0.911	0.0059	Other	other
CD69	CD69 molecule	-0.911	0.04	Plasma Membrane	transmembrane receptor
FXN	frataxin	-0.911	0.00109	Cytoplasm	kinase
PRDM1	PR/SET domain 1	-0.913	0.0569	Nucleus	transcription regulator
STX3	syntaxin 3	-0.917	0.0458	Plasma Membrane	transporter
HIST1H4A	histone cluster 1 H4 family member a	-0.918	0.0325	Nucleus	other
DTL	denticleless E3 ubiquitin protein ligase homolog	-0.918	0.0223	Nucleus	other
ST6GALNAC1	ST6 N-acetylgalactosaminide alpha-2,6-sialyltransferase 1	-0.92	0.00658	Cytoplasm	enzyme
IPO4	importin 4	-0.92	0.00274	Nucleus	transporter
NET1	neuroepithelial cell transforming 1	-0.92	0.00152	Nucleus	other
SPTBN1	spectrin beta, non-erythrocytic 1	-0.925	0.00447	Plasma Membrane	other
CALML4	calmodulin like 4	-0.925	0.00442	Other	other
HKDC1	hexokinase domain containing 1	-0.925	0.0389	Other	kinase
GINS4	GINS complex subunit 4	-0.925	0.00301	Nucleus	other
FAM129B	family with sequence similarity 129 member B	-0.927	0.011	Cytoplasm	other
PRR11	proline rich 11	-0.928	0.0134	Other	other
HACD4	3-hydroxyacyl-CoA dehydratase 4	-0.928	0.00862	Cytoplasm	enzyme
RBBP8	RB binding protein 8, endonuclease	-0.928	0.0166	Nucleus	enzyme
PIEZO1	piezo type mechanosensitive ion channel component 1	-0.929	0.00101	Cytoplasm	ion channel
ST3GAL1	ST3 beta-galactoside alpha-2,3-sialyltransferase 1	-0.931	0.00555	Cytoplasm	enzyme
ZMIZ1	zinc finger MIZ-type containing 1	-0.933	0.036	Nucleus	other
KNTC1	kinetochore associated 1	-0.942	0.0115	Nucleus	other
TMEM71	transmembrane protein 71	-0.944	0.00174	Other	other
ADD3	adducin 3	-0.946	0.00459	Cytoplasm	other
LTB4R	leukotriene B4 receptor	-0.946	0.00189	Plasma Membrane	G-protein coupled receptor
GSE1	Gse1 coiled-coil protein	-0.946	0.00132	Extracellular Space	other
KIF4B	kinesin family member 4B	-0.947	0.0276	Other	other
PDLIM1	PDZ and LIM domain 1	-0.951	0.0179	Cytoplasm	transcription regulator
PDE6G	phosphodiesterase 6G	-0.951	0.00486	Cytoplasm	enzyme
CDCA5	cell division cycle associated 5	-0.953	0.00765	Cytoplasm	other
TXNDC16	thioredoxin domain containing 16	-0.953	0.0014	Extracellular Space	enzyme
GINS3	GINS complex subunit 3	-0.955	0.00523	Nucleus	other
FANCG	Fanconi anemia complementation group G	-0.955	0.00726	Nucleus	other
INF2	inverted formin, FH2 and WH2 domain containing	-0.957	0.00144	Cytoplasm	other
CDC20	cell division cycle 20	-0.958	0.0121	Nucleus	other
TPP2	tripeptidyl peptidase 2	-0.96	0.00605	Cytoplasm	peptidase
SASS6	SAS-6 centriolar assembly protein	-0.96	0.00307	Cytoplasm	other
TP73	tumor protein p73	-0.961	0.0221	Nucleus	transcription regulator
KIF2C	kinesin family member 2C	-0.961	0.00858	Nucleus	other
SPAG5	sperm associated antigen 5	-0.965	0.0252	Nucleus	peptidase
CD52	CD52 molecule	-0.966	0.00546	Plasma Membrane	other
HIST1H2BO	histone cluster 1 H2B family member o	-0.967	0.0405	Nucleus	other
mir-597	microRNA 597	-0.968	0.0138	Cytoplasm	microRNA
NUF2	NUF2, NDC80 kinetochore complex component	-0.972	0.021	Nucleus	other
CRIM1	cysteine rich transmembrane BMP regulator 1	-0.972	0.00226	Extracellular Space	kinase
SLCO4A1	solute carrier organic anion transporter family member 4A1	-0.972	0.00143	Plasma Membrane	transporter
MBNL3	muscleblind like splicing regulator 3	-0.973	0.00197	Nucleus	other
HAUS8	HAUS augmin like complex subunit 8	-0.973	0.00419	Cytoplasm	other
BIRC5	baculoviral IAP repeat containing 5	-0.973	0.0112	Cytoplasm	other
IQGAP3	IQ motif containing GTPase activating protein 3	-0.975	0.012	Plasma Membrane	other
NRM	nurim (nuclear envelope membrane protein)	-0.979	0.0112	Nucleus	other
NQO1	NAD(P)H quinone dehydrogenase 1	-0.981	0.0101	Cytoplasm	enzyme
BUB1	BUB1 mitotic checkpoint serine/threonine kinase	-0.982	0.00777	Nucleus	kinase
C2orf81	chromosome 2 open reading frame 81	-0.983	0.00622	Other	other
LIME1	Lck interacting transmembrane adaptor 1	-0.984	0.0013	Extracellular Space	other
CDC45	cell division cycle 45	-0.984	0.00755	Nucleus	other
NCAPG2	non-SMC condensin II complex subunit G2	-0.984	0.0104	Nucleus	other
SPCS2	signal peptidase complex subunit 2	-0.986	0.00397	Cytoplasm	other
HIST1H1B	histone cluster 1 H1 family member b	-0.987	0.019	Nucleus	other
FCMR	Fc fragment of IgM receptor	-0.989	0.0157	Plasma Membrane	other
PAFAH1B3	platelet activating factor acetylhydrolase 1b catalytic subunit 3	-0.99	0.013	Cytoplasm	enzyme
ILDR2	immunoglobulin like domain containing receptor 2	-0.995	0.00527	Other	other
MAD2L1	MAD2 mitotic arrest deficient-like 1 (yeast)	-0.995	0.00931	Nucleus	other
FANCD2	Fanconi anemia complementation group D2	-0.995	0.00588	Nucleus	other
SUSD1	sushi domain containing 1	-0.995	0.00159	Other	other
CDCA7	cell division cycle associated 7	-0.998	0.0143	Nucleus	other
XRCC2	X-ray repair cross complementing 2	-0.999	0.0118	Nucleus	enzyme
CLN6	ceroid-lipofuscinosis, neuronal 6, late infantile, variant	-1	0.00658	Cytoplasm	other
CD48	CD48 molecule	-1.003	0.0236	Plasma Membrane	other
FKBP11	FK506 binding protein 11	-1.004	0.00143	Cytoplasm	enzyme
SPDL1	spindle apparatus coiled-coil protein 1	-1.005	0.017	Nucleus	other
mir-221	microRNA 221	-1.006	0.0104	Cytoplasm	microRNA
TOP2A	topoisomerase (DNA) II alpha	-1.007	0.0325	Nucleus	enzyme
C15orf39	chromosome 15 open reading frame 39	-1.007	0.00271	Cytoplasm	other
TGFBR3	transforming growth factor beta receptor 3	-1.007	0.00148	Plasma Membrane	kinase
FAM179A	family with sequence similarity 179 member A	-1.008	0.00693	Other	other
BFSP1	beaded filament structural protein 1	-1.009	0.00142	Cytoplasm	enzyme
TRAM2	translocation associated membrane protein 2	-1.009	0.00893	Other	other
MCM8	minichromosome maintenance 8 homologous recombination repair factor	-1.01	0.00515	Nucleus	enzyme
IQGAP2	IQ motif containing GTPase activating protein 2	-1.022	0.00374	Cytoplasm	other
ARSG	arylsulfatase G	-1.025	0.00145	Cytoplasm	enzyme
RUNX3	runt related transcription factor 3	-1.026	0.000781	Nucleus	transcription regulator
TMC8	transmembrane channel like 8	-1.031	0.00177	Cytoplasm	other
PRTFDC1	phosphoribosyl transferase domain containing 1	-1.031	0.00195	Cytoplasm	enzyme
CXCR1	C-X-C motif chemokine receptor 1	-1.036	0.0108	Plasma Membrane	G-protein coupled receptor
TROAP	trophinin associated protein	-1.036	0.0101	Cytoplasm	peptidase
CENPK	centromere protein K	-1.037	0.0459	Nucleus	other
KLF8	Kruppel like factor 8	-1.04	0.00164	Nucleus	other
SRGAP2	SLIT-ROBO Rho GTPase activating protein 2	-1.04	0.00134	Cytoplasm	other
DLEU2	deleted in lymphocytic leukemia 2 (non-protein coding)	-1.04	0.00395	Other	other
ICAM2	intercellular adhesion molecule 2	-1.041	0.0021	Plasma Membrane	other
E2F1	E2F transcription factor 1	-1.041	0.00649	Nucleus	transcription regulator
ZNRF3	zinc and ring finger 3	-1.043	0.00633	Plasma Membrane	enzyme
CLSPN	claspin	-1.045	0.00432	Nucleus	other
CACNA1I	calcium voltage-gated channel subunit alpha1 I	-1.045	0.000582	Plasma Membrane	ion channel
BRCA2	BRCA2, DNA repair associated	-1.047	0.00348	Nucleus	transcription regulator
NOSIP	nitric oxide synthase interacting protein	-1.048	0.00258	Cytoplasm	other
MTFP1	mitochondrial fission process 1	-1.051	0.0041	Cytoplasm	other
PLK1	polo like kinase 1	-1.052	0.00877	Nucleus	kinase
LPAL2	lipoprotein(a) like 2, pseudogene	-1.052	0.00259	Other	other
CDCA8	cell division cycle associated 8	-1.053	0.00855	Nucleus	other
SLCO4C1	solute carrier organic anion transporter family member 4C1	-1.054	0.0185	Plasma Membrane	transporter
CRLF2	cytokine receptor-like factor 2	-1.056	0.00508	Plasma Membrane	transmembrane receptor
PLEKHG3	pleckstrin homology and RhoGEF domain containing G3	-1.057	0.00262	Other	other
KIF18A	kinesin family member 18A	-1.063	0.0184	Cytoplasm	enzyme
GINS1	GINS complex subunit 1	-1.066	0.0117	Nucleus	other
MYO1E	myosin IE	-1.066	0.033	Cytoplasm	enzyme
KIF24	kinesin family member 24	-1.066	0.00838	Cytoplasm	other
CENPF	centromere protein F	-1.066	0.0175	Nucleus	other
CCNF	cyclin F	-1.081	0.0053	Nucleus	other
ESCO2	establishment of sister chromatid cohesion N-acetyltransferase 2	-1.082	0.00612	Nucleus	enzyme
PSAT1	phosphoserine aminotransferase 1	-1.084	0.00175	Cytoplasm	enzyme
NCR3	natural cytotoxicity triggering receptor 3	-1.086	0.00272	Plasma Membrane	transmembrane receptor
NCAPH	non-SMC condensin I complex subunit H	-1.087	0.00446	Nucleus	other
PARPBP	PARP1 binding protein	-1.088	0.015	Nucleus	other
HJURP	Holliday junction recognition protein	-1.089	0.0117	Nucleus	other
TTK	TTK protein kinase	-1.09	0.0307	Nucleus	kinase
SGO1	shugoshin 1	-1.092	0.00463	Nucleus	other
PDE3B	phosphodiesterase 3B	-1.102	0.0426	Cytoplasm	enzyme
SNORD3A	small nucleolar RNA, C/D box 3A	-1.103	0.00986	Other	other
CDCA2	cell division cycle associated 2	-1.106	0.0156	Nucleus	other
CCDC138	coiled-coil domain containing 138	-1.108	0.000976	Other	other
CCR1	C-C motif chemokine receptor 1	-1.113	0.0175	Plasma Membrane	G-protein coupled receptor
NCALD	neurocalcin delta	-1.114	0.000283	Cytoplasm	transporter
LAIR1	leukocyte associated immunoglobulin like receptor 1	-1.114	0.00205	Plasma Membrane	transmembrane receptor
NETO2	neuropilin and tolloid like 2	-1.116	0.0338	Plasma Membrane	other
BCL2L15	BCL2 like 15	-1.118	0.000396	Nucleus	other
RASGRP2	RAS guanyl releasing protein 2	-1.121	0.000524	Cytoplasm	other
FZD3	frizzled class receptor 3	-1.122	0.0395	Plasma Membrane	G-protein coupled receptor
AURKB	aurora kinase B	-1.122	0.00574	Nucleus	kinase
CDT1	chromatin licensing and DNA replication factor 1	-1.125	0.00247	Nucleus	other
NBEAL2	neurobeachin like 2	-1.125	0.000443	Cytoplasm	other
TBXA2R	thromboxane A2 receptor	-1.126	0.000478	Plasma Membrane	G-protein coupled receptor
SREBF1	sterol regulatory element binding transcription factor 1	-1.126	0.000322	Nucleus	transcription regulator
IL7R	interleukin 7 receptor	-1.127	0.00105	Plasma Membrane	transmembrane receptor
GBP1	guanylate binding protein 1	-1.128	0.0128	Cytoplasm	enzyme
STXBP1	syntaxin binding protein 1	-1.129	0.00978	Cytoplasm	transporter
C12orf75	chromosome 12 open reading frame 75	-1.131	0.0023	Other	other
NCAPG	non-SMC condensin I complex subunit G	-1.132	0.0176	Nucleus	other
SLC12A7	solute carrier family 12 member 7	-1.134	0.0313	Plasma Membrane	transporter
NEIL3	nei like DNA glycosylase 3	-1.134	0.0187	Nucleus	enzyme
CENPU	centromere protein U	-1.134	0.0158	Nucleus	other
MAP1A	microtubule associated protein 1A	-1.135	0.000537	Cytoplasm	other
KIF11	kinesin family member 11	-1.136	0.0233	Nucleus	other
NRROS	negative regulator of reactive oxygen species	-1.136	0.000241	Cytoplasm	other
SKA3	spindle and kinetochore associated complex subunit 3	-1.138	0.00504	Nucleus	other
CD180	CD180 molecule	-1.139	0.0109	Plasma Membrane	other
OAS3	2'-5'-oligoadenylate synthetase 3	-1.143	0.0148	Cytoplasm	enzyme
FANCA	Fanconi anemia complementation group A	-1.144	0.000628	Nucleus	other
ASPM	abnormal spindle microtubule assembly	-1.144	0.0154	Nucleus	other
TFRC	transferrin receptor	-1.144	0.00605	Plasma Membrane	transporter
KIF23	kinesin family member 23	-1.15	0.0168	Cytoplasm	other
DEPDC1	DEP domain containing 1	-1.15	0.00978	Nucleus	transcription regulator
ARHGAP15	Rho GTPase activating protein 15	-1.151	0.00985	Cytoplasm	other
NPC2	NPC intracellular cholesterol transporter 2	-1.151	0.00131	Extracellular Space	other
ARL4D	ADP ribosylation factor like GTPase 4D	-1.151	0.000565	Nucleus	enzyme
CDC25A	cell division cycle 25A	-1.152	0.00443	Nucleus	phosphatase
PREX1	phosphatidylinositol-3,4,5-trisphosphate dependent Rac exchange factor 1	-1.152	0.00973	Cytoplasm	other
GPSM2	G-protein signaling modulator 2	-1.152	0.0189	Nucleus	other
FCER1G	Fc fragment of IgE receptor Ig	-1.152	0.00227	Plasma Membrane	transmembrane receptor
CENPM	centromere protein M	-1.155	0.00291	Cytoplasm	other
EXO1	exonuclease 1	-1.158	0.00901	Nucleus	enzyme
LRRC8C	leucine rich repeat containing 8 family member C	-1.16	0.0185	Plasma Membrane	ion channel
ATAD5	ATPase family, AAA domain containing 5	-1.163	0.0021	Extracellular Space	other
RAD51AP1	RAD51 associated protein 1	-1.167	0.00371	Nucleus	other
FOXM1	forkhead box M1	-1.169	0.000934	Nucleus	transcription regulator
MCOLN2	mucolipin 2	-1.171	0.00189	Plasma Membrane	ion channel
SEC24D	SEC24 homolog D, COPII coat complex component	-1.177	0.000864	Cytoplasm	transporter
XYLB	xylulokinase	-1.178	0.000601	Cytoplasm	kinase
KIF18B	kinesin family member 18B	-1.179	0.0136	Cytoplasm	other
DNA2	DNA replication helicase/nuclease 2	-1.18	0.00106	Cytoplasm	enzyme
PIK3R6	phosphoinositide-3-kinase regulatory subunit 6	-1.182	0.000691	Cytoplasm	kinase
HELLS	helicase, lymphoid-specific	-1.185	0.00249	Nucleus	enzyme
GIMAP8	GTPase, IMAP family member 8	-1.188	0.0014	Other	other
OIP5	Opa interacting protein 5	-1.19	0.00463	Nucleus	other
ESPL1	extra spindle pole bodies like 1, separase	-1.193	0.00904	Nucleus	peptidase
AHI1	Abelson helper integration site 1	-1.194	0.024	Cytoplasm	other
KIAA1524	KIAA1524	-1.194	0.000526	Cytoplasm	other
MKI67	marker of proliferation Ki-67	-1.2	0.0109	Nucleus	other
HPGD	hydroxyprostaglandin dehydrogenase 15-(NAD)	-1.205	0.00872	Cytoplasm	enzyme
TM6SF1	transmembrane 6 superfamily member 1	-1.206	0.0143	Plasma Membrane	other
SYTL3	synaptotagmin like 3	-1.208	0.00954	Cytoplasm	other
HBEGF	heparin binding EGF like growth factor	-1.209	0.024	Extracellular Space	growth factor
ECT2	epithelial cell transforming 2	-1.211	0.0216	Cytoplasm	other
DEPDC1B	DEP domain containing 1B	-1.214	0.0123	Cytoplasm	other
KLF3	Kruppel like factor 3	-1.215	0.00232	Nucleus	transcription regulator
TNF	tumor necrosis factor	-1.215	0.0652	Extracellular Space	cytokine
ENPP2	ectonucleotide pyrophosphatase/phosphodiesterase 2	-1.217	0.00138	Plasma Membrane	enzyme
GALNT3	polypeptide N-acetylgalactosaminyltransferase 3	-1.22	0.00156	Cytoplasm	enzyme
KIF14	kinesin family member 14	-1.22	0.0379	Cytoplasm	enzyme
BRIP1	BRCA1 interacting protein C-terminal helicase 1	-1.223	0.00799	Nucleus	enzyme
RAD54L	RAD54-like (S. cerevisiae)	-1.223	0.0153	Nucleus	enzyme
BRCA1	BRCA1, DNA repair associated	-1.225	0.00608	Nucleus	transcription regulator
HIST1H2AM	histone cluster 1 H2A family member m	-1.226	0.0117	Nucleus	other
AOAH	acyloxyacyl hydrolase	-1.231	0.000125	Extracellular Space	enzyme
MTFR2	mitochondrial fission regulator 2	-1.231	0.0022	Cytoplasm	other
TRIP13	thyroid hormone receptor interactor 13	-1.237	0.0065	Cytoplasm	transcription regulator
CDC6	cell division cycle 6	-1.239	0.00673	Nucleus	other
IFNG	interferon gamma	-1.239	0.204	Extracellular Space	cytokine
SYTL2	synaptotagmin like 2	-1.242	0.00248	Cytoplasm	other
RAB27B	RAB27B, member RAS oncogene family	-1.244	0.00114	Cytoplasm	enzyme
SPC24	SPC24, NDC80 kinetochore complex component	-1.245	0.00667	Cytoplasm	other
ORC1	origin recognition complex subunit 1	-1.245	0.00204	Nucleus	other
GINS2	GINS complex subunit 2	-1.248	0.00407	Nucleus	other
ANLN	anillin actin binding protein	-1.249	0.0111	Cytoplasm	other
PTEN	phosphatase and tensin homolog	-1.252	0.00512	Cytoplasm	phosphatase
TEX30	testis expressed 30	-1.258	0.000891	Other	other
HIST1H2BH	histone cluster 1 H2B family member h	-1.26	0.0348	Nucleus	other
CIT	citron rho-interacting serine/threonine kinase	-1.265	0.00188	Cytoplasm	kinase
DSCC1	DNA replication and sister chromatid cohesion 1	-1.267	0.00367	Nucleus	other
HIST1H2AE	histone cluster 1 H2A family member e	-1.276	0.0449	Nucleus	other
MND1	meiotic nuclear divisions 1	-1.277	0.00436	Nucleus	other
ZGRF1	zinc finger GRF-type containing 1	-1.277	0.0021	Other	other
TIMELESS	timeless circadian clock	-1.278	0.00054	Nucleus	other
SLC25A10	solute carrier family 25 member 10	-1.28	0.000467	Cytoplasm	transporter
TREML2	triggering receptor expressed on myeloid cells like 2	-1.281	0.0144	Plasma Membrane	other
RNF157	ring finger protein 157	-1.281	0.0112	Other	other
ANXA1	annexin A1	-1.291	0.000198	Plasma Membrane	enzyme
CA5B	carbonic anhydrase 5B	-1.291	0.000175	Cytoplasm	enzyme
SNX18	sorting nexin 18	-1.296	0.00181	Cytoplasm	transporter
MAMLD1	mastermind like domain containing 1	-1.299	0.012	Other	other
MCTP2	multiple C2 and transmembrane domain containing 2	-1.302	0.0106	Other	other
MCM10	minichromosome maintenance 10 replication initiation factor	-1.304	0.00181	Nucleus	other
CENPP	centromere protein P	-1.309	0.000539	Nucleus	other
SKA1	spindle and kinetochore associated complex subunit 1	-1.309	0.00884	Nucleus	other
FAM72C/FAM72D	family with sequence similarity 72 member D	-1.313	0.00276	Nucleus	other
HIST3H2BB	histone cluster 3 H2B family member b	-1.318	0.0124	Nucleus	other
RPL17	ribosomal protein L17	-1.318	0.000503	Cytoplasm	other
EPHA4	EPH receptor A4	-1.319	0.00339	Plasma Membrane	kinase
TICRR	TOPBP1 interacting checkpoint and replication regulator	-1.322	0.0138	Nucleus	other
MYBL2	MYB proto-oncogene like 2	-1.322	0.00178	Nucleus	transcription regulator
KIF15	kinesin family member 15	-1.325	0.019	Nucleus	other
HIST1H2BE	histone cluster 1 H2B family member e	-1.326	0.00394	Nucleus	other
SLC16A6	solute carrier family 16 member 6	-1.33	0.000577	Plasma Membrane	transporter
HIST1H4B	histone cluster 1 H4 family member b	-1.33	0.0384	Nucleus	other
NDC80	NDC80, kinetochore complex component	-1.333	0.0105	Nucleus	other
ADA	adenosine deaminase	-1.333	0.00014	Cytoplasm	enzyme
KNL1	kinetochore scaffold 1	-1.336	0.00856	Nucleus	other
ARHGEF11	Rho guanine nucleotide exchange factor 11	-1.339	0.000411	Cytoplasm	other
CENPE	centromere protein E	-1.342	0.0103	Nucleus	other
GLIPR2	GLI pathogenesis related 2	-1.345	0.00143	Cytoplasm	other
OSM	oncostatin M	-1.358	0.114	Extracellular Space	cytokine
CSF2	colony stimulating factor 2	-1.359	0.00116	Extracellular Space	cytokine
MUC1	mucin 1, cell surface associated	-1.362	8.41e-05	Plasma Membrane	other
FOXRED2	FAD dependent oxidoreductase domain containing 2	-1.362	0.000742	Cytoplasm	other
NRN1	neuritin 1	-1.362	0.000632	Cytoplasm	other
KIAA0101	KIAA0101	-1.377	0.00621	Nucleus	other
RASA3	RAS p21 protein activator 3	-1.389	0.00263	Plasma Membrane	ion channel
HIST1H2BB	histone cluster 1 H2B family member b	-1.393	0.0216	Nucleus	other
SLC27A2	solute carrier family 27 member 2	-1.394	0.00577	Cytoplasm	transporter
CD40LG	CD40 ligand	-1.406	0.0309	Extracellular Space	cytokine
E2F8	E2F transcription factor 8	-1.416	0.0023	Nucleus	transcription regulator
CENPI	centromere protein I	-1.429	0.00832	Nucleus	other
IFI30	IFI30, lysosomal thiol reductase	-1.429	8.65e-05	Cytoplasm	enzyme
ERN1	endoplasmic reticulum to nucleus signaling 1	-1.435	0.000236	Cytoplasm	kinase
HIST1H2AB	histone cluster 1 H2A family member b	-1.436	0.000471	Nucleus	other
HOMER2	homer scaffolding protein 2	-1.438	0.000178	Plasma Membrane	other
MAP3K5	mitogen-activated protein kinase kinase kinase 5	-1.455	0.00773	Cytoplasm	kinase
TNFSF8	tumor necrosis factor superfamily member 8	-1.462	0.0219	Plasma Membrane	cytokine
IL3RA	interleukin 3 receptor subunit alpha	-1.466	8.57e-05	Plasma Membrane	transmembrane receptor
IGHG1	immunoglobulin heavy constant gamma 1 (G1m marker)	-1.51	0.000311	Extracellular Space	peptidase
MYBL1	MYB proto-oncogene like 1	-1.517	9.45e-05	Nucleus	transcription regulator
VSIG1	V-set and immunoglobulin domain containing 1	-1.521	0.0135	Plasma Membrane	other
HIST1H2AJ	histone cluster 1 H2A family member j	-1.524	0.00425	Nucleus	other
TK1	thymidine kinase 1	-1.531	0.00302	Cytoplasm	kinase
DIAPH3	diaphanous related formin 3	-1.533	0.0104	Cytoplasm	enzyme
IGSF9B	immunoglobulin superfamily member 9B	-1.539	0.032	Plasma Membrane	other
PXN	paxillin	-1.554	0.000169	Cytoplasm	other
CDC25B	cell division cycle 25B	-1.556	0.000116	Nucleus	phosphatase
TTYH2	tweety family member 2	-1.558	3.63e-05	Other	ion channel
ATP8B4	ATPase phospholipid transporting 8B4 (putative)	-1.566	0.0141	Plasma Membrane	transporter
HIST1H2BI	histone cluster 1 H2B family member i	-1.581	0.0487	Nucleus	other
CD200R1	CD200 receptor 1	-1.583	0.000255	Plasma Membrane	other
GAB2	GRB2 associated binding protein 2	-1.587	9.31e-05	Cytoplasm	other
GPAT3	glycerol-3-phosphate acyltransferase 3	-1.602	0.00202	Cytoplasm	enzyme
HIST1H3G	histone cluster 1 H3 family member g	-1.628	0.0148	Nucleus	other
VCL	vinculin	-1.631	0.000289	Plasma Membrane	enzyme
RNASE6	ribonuclease A family member k6	-1.638	0.000225	Extracellular Space	enzyme
CLU	clusterin	-1.643	0.000129	Cytoplasm	other
FAR2	fatty acyl-CoA reductase 2	-1.646	0.000854	Cytoplasm	enzyme
CCNA1	cyclin A1	-1.649	0.000173	Nucleus	other
ELOVL6	ELOVL fatty acid elongase 6	-1.651	0.00035	Cytoplasm	enzyme
ITGAX	integrin subunit alpha X	-1.668	0.0135	Plasma Membrane	transmembrane receptor
P2RX7	purinergic receptor P2X 7	-1.689	3.21e-05	Plasma Membrane	ion channel
CD80	CD80 molecule	-1.702	2.33e-05	Plasma Membrane	transmembrane receptor
HIST1H3J	histone cluster 1 H3 family member j	-1.729	0.00844	Nucleus	other
PBK	PDZ binding kinase	-1.73	0.00523	Cytoplasm	kinase
PTGER2	prostaglandin E receptor 2	-1.742	8.88e-05	Plasma Membrane	G-protein coupled receptor
IGFBP4	insulin like growth factor binding protein 4	-1.753	0.0061	Extracellular Space	other
GPR65	G protein-coupled receptor 65	-1.765	0.000781	Plasma Membrane	G-protein coupled receptor
NKG7	natural killer cell granule protein 7	-1.79	0.00928	Plasma Membrane	other
POLQ	DNA polymerase theta	-1.813	0.000544	Nucleus	enzyme
CCL1	C-C motif chemokine ligand 1	-1.821	0.00344	Extracellular Space	cytokine
STAP1	signal transducing adaptor family member 1	-1.868	0.044	Cytoplasm	other
CECR1	cat eye syndrome chromosome region, candidate 1	-1.893	0.000181	Extracellular Space	enzyme
E2F2	E2F transcription factor 2	-1.911	1.79e-05	Nucleus	transcription regulator
LINC00599	long intergenic non-protein coding RNA 599	-1.942	3.41e-05	Other	other
SAMD3	sterile alpha motif domain containing 3	-1.958	2.98e-05	Other	other
GPA33	glycoprotein A33	-1.959	0.00219	Plasma Membrane	other
HIST2H3D	histone cluster 2 H3 family member d	-1.962	0.0144	Nucleus	other
GNA15	G protein subunit alpha 15	-1.977	0.000113	Plasma Membrane	enzyme
MYO1F	myosin IF	-2.02	7.32e-06	Cytoplasm	other
UBASH3B	ubiquitin associated and SH3 domain containing B	-2.085	0.00197	Other	enzyme
ITGAM	integrin subunit alpha M	-2.116	0.000293	Plasma Membrane	transmembrane receptor
PDCD1LG2	programmed cell death 1 ligand 2	-2.13	2.63e-06	Plasma Membrane	enzyme
ROPN1L	rhophilin associated tail protein 1 like	-2.139	4.36e-05	Cytoplasm	kinase
MMP25	matrix metallopeptidase 25	-2.145	6.41e-05	Plasma Membrane	peptidase
PDE7B	phosphodiesterase 7B	-2.206	0.00317	Cytoplasm	enzyme
KLF2	Kruppel like factor 2	-2.217	4.64e-05	Nucleus	transcription regulator
RAP1GAP2	RAP1 GTPase activating protein 2	-2.294	2.55e-05	Cytoplasm	other
PDE4A	phosphodiesterase 4A	-2.304	5.41e-05	Cytoplasm	enzyme
SLC7A11	solute carrier family 7 member 11	-2.39	0.000985	Plasma Membrane	transporter
TSPAN18	tetraspanin 18	-2.524	0.0025	Other	other
CST7	cystatin F	-2.643	1.13e-05	Extracellular Space	other
SULT1B1	sulfotransferase family 1B member 1	-2.81	0.00112	Cytoplasm	enzyme
TRIB2	tribbles pseudokinase 2	-2.834	9.8e-05	Plasma Membrane	kinase
IL22	interleukin 22	-2.883	0.00349	Extracellular Space	cytokine
GZMA	granzyme A	-3.229	4.62e-05	Cytoplasm	peptidase
LYZ	lysozyme	-3.353	0.000245	Extracellular Space	enzyme
PTGIS	prostaglandin I2 synthase	-3.388	7.32e-06	Cytoplasm	enzyme
