# Supplementary material for: A DAP5/eIF3d alternate mRNA translation mechanism promotes differentiation and immune suppression by human regulatory T cells
Source: Nat Commun. 2021 Nov 30;12:6979. doi: 10.1038/s41467-021-27087-w (PMC8632918; doi:10.1038/s41467-021-27087-w)
Supplement: Supplementary file 11 — Supplementary Data 8 [file 41467_2021_27087_MOESM11_ESM.xlsx]

## Sheet: Sheet1
Supplementary Data 8: RAD001 treatment - Transcriptome
Symbol	Entrez Gene Name	Log2	P-value	Location	Type(s)
PMCH	pro-melanin concentrating hormone	2.903	0.00272	Extracellular Space	other
CYP7B1	cytochrome P450 family 7 subfamily B member 1	1.969	0.0047	Cytoplasm	enzyme
ATP12A	ATPase H+/K+ transporting non-gastric alpha2 subunit	1.905	0.017	Plasma Membrane	transporter
FOXP3	forkhead box P3	1.712	0.000169	Nucleus	transcription regulator
PKD1L3	polycystin 1 like 3, transient receptor potential channel interacting	1.663	0.013	Plasma Membrane	ion channel
CDR1	cerebellar degeneration related protein 1	1.516	0.0139	Other	other
STRIP2	striatin interacting protein 2	1.506	0.000408	Cytoplasm	other
DOCK3	dedicator of cytokinesis 3	1.489	0.006	Cytoplasm	other
CEBPD	CCAAT/enhancer binding protein delta	1.482	0.0065	Nucleus	transcription regulator
TPST1	tyrosylprotein sulfotransferase 1	1.442	0.0018	Cytoplasm	enzyme
SPON1	spondin 1	1.409	0.0002	Extracellular Space	other
ZC2HC1A	zinc finger C2HC-type containing 1A	1.345	0.000561	Other	other
TRPC1	transient receptor potential cation channel subfamily C member 1	1.344	0.000279	Plasma Membrane	ion channel
TMEM200A	transmembrane protein 200A	1.317	0.000458	Other	other
NBPF10 (includes others)	neuroblastoma breakpoint family member 20	1.31	0.0144	Other	other
CHRNA6	cholinergic receptor nicotinic alpha 6 subunit	1.295	0.0303	Plasma Membrane	transmembrane receptor
KLRD1	killer cell lectin like receptor D1	1.268	0.00336	Plasma Membrane	transmembrane receptor
SIRPB1	signal regulatory protein beta 1	1.228	0.00022	Plasma Membrane	other
AFF3	AF4/FMR2 family member 3	1.219	0.000149	Nucleus	transcription regulator
CYP1A1	cytochrome P450 family 1 subfamily A member 1	1.211	0.00352	Cytoplasm	enzyme
NAP1L3	nucleosome assembly protein 1 like 3	1.209	0.00511	Nucleus	other
let-7	microRNA let-7a-1	1.207	0.0335	Cytoplasm	microRNA
DIRC2	disrupted in renal carcinoma 2	1.187	0.0121	Other	other
SIAH3	siah E3 ubiquitin protein ligase family member 3	1.175	0.00164	Cytoplasm	other
DUSP4	dual specificity phosphatase 4	1.167	0.0177	Nucleus	phosphatase
SNRPN	small nuclear ribonucleoprotein polypeptide N	1.163	0.00091	Nucleus	other
CD200	CD200 molecule	1.144	0.00315	Plasma Membrane	other
IL6R	interleukin 6 receptor	1.143	0.00918	Plasma Membrane	transmembrane receptor
ZBTB20	zinc finger and BTB domain containing 20	1.137	0.000514	Nucleus	transcription regulator
ATRNL1	attractin like 1	1.117	0.00125	Other	other
KDM6B	lysine demethylase 6B	1.107	0.000911	Extracellular Space	enzyme
CCR4	C-C motif chemokine receptor 4	1.101	0.0018	Plasma Membrane	G-protein coupled receptor
MAGED2	MAGE family member D2	1.094	0.00649	Plasma Membrane	other
IL17RB	interleukin 17 receptor B	1.051	0.0392	Plasma Membrane	transmembrane receptor
mir-32	microRNA 32	1.047	0.00479	Cytoplasm	microRNA
ADTRP	androgen dependent TFPI regulating protein	1.036	0.0067	Plasma Membrane	other
SGPP2	sphingosine-1-phosphate phosphatase 2	1.031	0.00343	Cytoplasm	phosphatase
SLC9A7	solute carrier family 9 member A7	1.022	0.00881	Cytoplasm	transporter
NKD1	naked cuticle homolog 1	1.008	0.0127	Other	other
TTN	titin	1.006	0.0097	Cytoplasm	kinase
ZNF827	zinc finger protein 827	1.002	0.00136	Other	other
mir-95	microRNA 95	0.982	0.022	Cytoplasm	microRNA
NIPAL2	NIPA like domain containing 2	0.977	0.012	Other	other
PLAG1	PLAG1 zinc finger	0.974	0.00251	Nucleus	transcription regulator
KIAA1147	KIAA1147	0.97	0.0115	Other	other
MYB	MYB proto-oncogene, transcription factor	0.966	0.0482	Nucleus	transcription regulator
mir-548	microRNA 579	0.96	0.0122	Cytoplasm	microRNA
PKD2	polycystin 2, transient receptor potential cation channel	0.957	0.00287	Plasma Membrane	ion channel
TUBB4A	tubulin beta 4A class IVa	0.952	0.0128	Cytoplasm	other
C9orf3	chromosome 9 open reading frame 3	0.952	0.00188	Cytoplasm	peptidase
ABLIM1	actin binding LIM protein 1	0.951	0.0258	Cytoplasm	other
FREM2	FRAS1 related extracellular matrix protein 2	0.949	0.00428	Extracellular Space	other
CTSL	cathepsin L	0.945	0.0361	Cytoplasm	peptidase
ZCCHC14	zinc finger CCHC-type containing 14	0.926	0.0284	Other	other
LRRC31	leucine rich repeat containing 31	0.922	0.0256	Other	other
ARHGEF1	Rho guanine nucleotide exchange factor 1	0.912	0.00429	Cytoplasm	other
CTLA4	cytotoxic T-lymphocyte associated protein 4	0.911	0.0369	Plasma Membrane	transmembrane receptor
TOX2	TOX high mobility group box family member 2	0.897	0.0117	Nucleus	transcription regulator
GPC3	glypican 3	0.896	0.00186	Plasma Membrane	other
ZC3H12B	zinc finger CCCH-type containing 12B	0.895	0.00339	Other	other
LONRF2	LON peptidase N-terminal domain and ring finger 2	0.888	0.0411	Other	other
IL2RA	interleukin 2 receptor subunit alpha	0.878	0.00274	Plasma Membrane	transmembrane receptor
ZNF358	zinc finger protein 358	0.866	0.0179	Nucleus	other
IL5	interleukin 5	0.864	0.0654	Extracellular Space	cytokine
FN1	fibronectin 1	0.856	0.0105	Extracellular Space	enzyme
NFIC	nuclear factor I C	0.855	0.0494	Nucleus	transcription regulator
ZC3H12D	zinc finger CCCH-type containing 12D	0.846	0.00597	Cytoplasm	other
HLA-DQA1	major histocompatibility complex, class II, DQ alpha 1	0.845	0.00308	Plasma Membrane	transmembrane receptor
MID2	midline 2	0.845	0.00953	Cytoplasm	other
ALDH5A1	aldehyde dehydrogenase 5 family member A1	0.845	0.00682	Cytoplasm	enzyme
BMPR2	bone morphogenetic protein receptor type 2	0.842	0.0053	Plasma Membrane	kinase
FAM117B	family with sequence similarity 117 member B	0.829	0.022	Other	other
ATP1B1	ATPase Na+/K+ transporting subunit beta 1	0.826	0.0295	Plasma Membrane	transporter
TNFRSF11A	TNF receptor superfamily member 11a	0.825	0.00832	Plasma Membrane	transmembrane receptor
TSHZ2	teashirt zinc finger homeobox 2	0.817	0.0224	Other	other
IGF1R	insulin like growth factor 1 receptor	0.813	0.0148	Plasma Membrane	transmembrane receptor
CRLF2	cytokine receptor-like factor 2	0.81	0.0154	Plasma Membrane	transmembrane receptor
PTK2	protein tyrosine kinase 2	0.808	0.0466	Cytoplasm	kinase
CAPN3	calpain 3	0.808	0.0129	Cytoplasm	peptidase
IRF4	interferon regulatory factor 4	0.805	0.0253	Nucleus	transcription regulator
LRP6	LDL receptor related protein 6	0.802	0.00657	Plasma Membrane	transmembrane receptor
ALG13	ALG13, UDP-N-acetylglucosaminyltransferase subunit	0.799	0.017	Cytoplasm	enzyme
KIAA0355	KIAA0355	0.798	0.00627	Extracellular Space	other
GRAMD3	GRAM domain containing 3	0.798	0.0223	Extracellular Space	other
AFAP1	actin filament associated protein 1	0.797	0.00459	Cytoplasm	other
mir-642	microRNA 642a	0.793	0.0288	Cytoplasm	microRNA
ZDHHC15	zinc finger DHHC-type containing 15	0.793	0.019	Cytoplasm	enzyme
IGKC	immunoglobulin kappa constant	0.788	0.0137	Extracellular Space	other
DNAJC6	DnaJ heat shock protein family (Hsp40) member C6	0.779	0.0473	Cytoplasm	other
GYPE	glycophorin E (MNS blood group)	0.779	0.032	Plasma Membrane	other
PI4K2B	phosphatidylinositol 4-kinase type 2 beta	0.776	0.0319	Cytoplasm	kinase
EVI5	ecotropic viral integration site 5	0.774	0.00997	Cytoplasm	other
FER	FER tyrosine kinase	0.772	0.00951	Cytoplasm	kinase
BCL2L11	BCL2 like 11	0.771	0.00996	Cytoplasm	other
NLRP1	NLR family pyrin domain containing 1	0.768	0.00344	Cytoplasm	other
DHRS3	dehydrogenase/reductase 3	0.766	0.0167	Cytoplasm	enzyme
FAM169A	family with sequence similarity 169 member A	0.761	0.00703	Other	other
HEATR4	HEAT repeat containing 4	0.756	0.0118	Other	other
UBALD1	UBA like domain containing 1	0.756	0.025	Other	other
AHR	aryl hydrocarbon receptor	0.752	0.00895	Nucleus	ligand-dependent nuclear receptor
NFAT5	nuclear factor of activated T-cells 5	0.749	0.00405	Nucleus	transcription regulator
CEP70	centrosomal protein 70	0.746	0.0224	Cytoplasm	other
AFF2	AF4/FMR2 family member 2	0.744	0.0121	Nucleus	other
TNKS	tankyrase	0.744	0.0257	Nucleus	enzyme
RASGRP4	RAS guanyl releasing protein 4	0.743	0.0261	Cytoplasm	other
CEP126	centrosomal protein 126	0.742	0.0057	Cytoplasm	other
SPIRE1	spire type actin nucleation factor 1	0.741	0.0327	Cytoplasm	other
GOLGA6L2	golgin A6 family-like 2	0.738	0.0162	Extracellular Space	other
ST8SIA1	ST8 alpha-N-acetyl-neuraminide alpha-2,8-sialyltransferase 1	0.735	0.0489	Cytoplasm	enzyme
MIR155HG	MIR155 host gene	0.734	0.0493	Other	other
ARID5A	AT-rich interaction domain 5A	0.732	0.00749	Nucleus	transcription regulator
NKAP	NFKB activating protein	0.731	0.0167	Nucleus	transcription regulator
STRADB	STE20-related kinase adaptor beta	0.73	0.00699	Cytoplasm	kinase
MAN1C1	mannosidase alpha class 1C member 1	0.729	0.00523	Cytoplasm	enzyme
ANKRD42	ankyrin repeat domain 42	0.726	0.0325	Nucleus	transcription regulator
ERCC6	ERCC excision repair 6, chromatin remodeling factor	0.721	0.0127	Nucleus	transcription regulator
ADHFE1	alcohol dehydrogenase, iron containing 1	0.718	0.0288	Cytoplasm	enzyme
TNFAIP3	TNF alpha induced protein 3	0.717	0.00693	Nucleus	enzyme
AUH	AU RNA binding methylglutaconyl-CoA hydratase	0.716	0.0137	Cytoplasm	enzyme
PLCL1	phospholipase C like 1	0.712	0.0179	Cytoplasm	enzyme
ALPPL2	alkaline phosphatase, placental like 2	0.712	0.0314	Plasma Membrane	phosphatase
JMY	junction mediating and regulatory protein, p53 cofactor	0.711	0.0389	Nucleus	transcription regulator
TULP4	tubby like protein 4	0.71	0.0094	Cytoplasm	transcription regulator
KLHDC1	kelch domain containing 1	0.704	0.0127	Cytoplasm	other
DACT2	dishevelled binding antagonist of beta catenin 2	0.703	0.0225	Cytoplasm	other
EEF1A2	eukaryotic translation elongation factor 1 alpha 2	0.702	0.012	Cytoplasm	translation regulator
IGFLR1	IGF like family receptor 1	0.702	0.0149	Plasma Membrane	other
NEAT1	nuclear paraspeckle assembly transcript 1 (non-protein coding)	0.699	0.045	Other	other
ZNF767P	zinc finger family member 767, pseudogene	0.698	0.00958	Other	other
APBA1	amyloid beta precursor protein binding family A member 1	0.696	0.0304	Cytoplasm	transporter
EGR1	early growth response 1	0.695	0.0419	Nucleus	transcription regulator
ZNF844	zinc finger protein 844	0.69	0.0146	Other	other
RABL2B	RAB, member of RAS oncogene family-like 2B	0.689	0.00845	Other	other
GNA11	G protein subunit alpha 11	0.688	0.0129	Plasma Membrane	enzyme
RYK	receptor-like tyrosine kinase	0.688	0.0273	Plasma Membrane	kinase
SIPA1L3	signal induced proliferation associated 1 like 3	0.687	0.0245	Extracellular Space	other
C4orf32	chromosome 4 open reading frame 32	0.687	0.0117	Other	other
ALS2CR12	amyotrophic lateral sclerosis 2 chromosome region candidate 12	0.685	0.0305	Cytoplasm	other
DYRK1B	dual specificity tyrosine phosphorylation regulated kinase 1B	0.684	0.009	Nucleus	kinase
HIVEP1	human immunodeficiency virus type I enhancer binding protein 1	0.682	0.0109	Nucleus	transcription regulator
SLC41A1	solute carrier family 41 member 1	0.677	0.0275	Plasma Membrane	transporter
IKZF4	IKAROS family zinc finger 4	0.674	0.0115	Nucleus	transcription regulator
LRRC37A3 (includes others)	leucine rich repeat containing 37 member A3	0.673	0.0214	Other	other
CREBRF	CREB3 regulatory factor	0.671	0.0264	Nucleus	other
PKP2	plakophilin 2	0.668	0.023	Plasma Membrane	other
RNF144B	ring finger protein 144B	0.666	0.0107	Cytoplasm	enzyme
SPP1	secreted phosphoprotein 1	0.664	0.0348	Extracellular Space	cytokine
FNBP1L	formin binding protein 1 like	0.664	0.0444	Cytoplasm	other
SLC26A11	solute carrier family 26 member 11	0.66	0.00907	Cytoplasm	transporter
VAMP4	vesicle associated membrane protein 4	0.66	0.0267	Cytoplasm	other
KLRC3	killer cell lectin like receptor C3	0.659	0.402	Plasma Membrane	transmembrane receptor
MAP3K14	mitogen-activated protein kinase kinase kinase 14	0.658	0.0196	Cytoplasm	kinase
CORO2A	coronin 2A	0.658	0.0135	Cytoplasm	other
ETS2	ETS proto-oncogene 2, transcription factor	0.658	0.0399	Nucleus	transcription regulator
KIAA1107	KIAA1107	0.656	0.0171	Other	other
LMLN	leishmanolysin like peptidase	0.655	0.0163	Plasma Membrane	peptidase
mir-23	microRNA 23a	0.654	0.0248	Cytoplasm	microRNA
GFPT2	glutamine-fructose-6-phosphate transaminase 2	0.654	0.0101	Cytoplasm	enzyme
OARD1	O-acyl-ADP-ribose deacylase 1	0.651	0.038	Other	enzyme
BCAS4	breast carcinoma amplified sequence 4	0.645	0.0143	Cytoplasm	other
RAPH1	Ras association (RalGDS/AF-6) and pleckstrin homology domains 1	0.645	0.0394	Plasma Membrane	other
REM2	RRAD and GEM like GTPase 2	0.641	0.0142	Plasma Membrane	enzyme
DUSP10	dual specificity phosphatase 10	0.639	0.0177	Nucleus	phosphatase
NBEA	neurobeachin	0.637	0.0116	Cytoplasm	other
CALCOCO1	calcium binding and coiled-coil domain 1	0.635	0.0144	Nucleus	transcription regulator
LDLRAD4	low density lipoprotein receptor class A domain containing 4	0.634	0.0201	Cytoplasm	other
AHCYL2	adenosylhomocysteinase like 2	0.628	0.0196	Other	enzyme
PIM2	Pim-2 proto-oncogene, serine/threonine kinase	0.627	0.032	Nucleus	kinase
PRKACG	protein kinase cAMP-activated catalytic subunit gamma	0.627	0.0499	Cytoplasm	kinase
SPIN3	spindlin family member 3	0.626	0.0292	Other	other
ATP1A3	ATPase Na+/K+ transporting subunit alpha 3	0.626	0.0137	Plasma Membrane	transporter
LRIG2	leucine rich repeats and immunoglobulin like domains 2	0.625	0.0255	Cytoplasm	other
E2F5	E2F transcription factor 5	0.625	0.0276	Nucleus	transcription regulator
HCP5	HLA complex P5 (non-protein coding)	0.62	0.0456	Other	other
HIST1H4H	histone cluster 1 H4 family member h	0.619	0.0215	Nucleus	other
ZNF732	zinc finger protein 732	0.608	0.0294	Other	other
UBN2	ubinuclein 2	0.608	0.0137	Nucleus	other
MLXIP	MLX interacting protein	0.607	0.0488	Nucleus	other
C7orf31	chromosome 7 open reading frame 31	0.602	0.0323	Cytoplasm	transporter
PRDM1	PR/SET domain 1	0.601	0.262	Nucleus	transcription regulator
ZNF546	zinc finger protein 546	0.601	0.0315	Nucleus	other
OR2M4	olfactory receptor family 2 subfamily M member 4	0.6	0.0484	Plasma Membrane	other
TSHR	thyroid stimulating hormone receptor	0.6	0.0243	Plasma Membrane	G-protein coupled receptor
mir-154	microRNA 494	0.598	0.0521	Other	microRNA
CDKL5	cyclin dependent kinase like 5	0.593	0.0203	Nucleus	kinase
WASHC1	WASH complex subunit 1	0.592	0.0197	Cytoplasm	other
LINC00847	long intergenic non-protein coding RNA 847	0.591	0.0303	Other	other
mir-190	microRNA 190a	0.591	0.025	Cytoplasm	microRNA
ATXN1	ataxin 1	0.591	0.0253	Nucleus	transcription regulator
ANK3	ankyrin 3	0.59	0.0373	Plasma Membrane	other
DACH1	dachshund family transcription factor 1	0.588	0.115	Nucleus	transcription regulator
SGSH	N-sulfoglucosamine sulfohydrolase	0.588	0.0432	Cytoplasm	enzyme
C1orf101	chromosome 1 open reading frame 101	0.587	0.0404	Other	other
SAV1	salvador family WW domain containing protein 1	0.587	0.0379	Cytoplasm	other
RYR1	ryanodine receptor 1	0.584	0.0295	Cytoplasm	ion channel
ZDHHC23	zinc finger DHHC-type containing 23	0.581	0.0293	Other	other
TCF7L2	transcription factor 7 like 2	0.579	0.0251	Nucleus	transcription regulator
EVA1C	eva-1 homolog C	0.579	0.0298	Other	other
EGR2	early growth response 2	0.576	0.045	Nucleus	transcription regulator
CEACAM1	carcinoembryonic antigen related cell adhesion molecule 1	0.576	0.0481	Plasma Membrane	transporter
PMEPA1	prostate transmembrane protein, androgen induced 1	0.574	0.025	Plasma Membrane	other
MRNIP	MRN complex interacting protein	0.573	0.0366	Other	other
TSPYL2	TSPY like 2	0.572	0.0288	Nucleus	other
FOXP1	forkhead box P1	0.572	0.0301	Nucleus	other
CHIC2	cysteine rich hydrophobic domain 2	0.572	0.0491	Plasma Membrane	other
PHLPP1	PH domain and leucine rich repeat protein phosphatase 1	0.57	0.0454	Cytoplasm	enzyme
mir-769	microRNA 769	0.567	0.0492	Cytoplasm	microRNA
PIGL	phosphatidylinositol glycan anchor biosynthesis class L	0.567	0.0393	Cytoplasm	enzyme
ARHGEF9	Cdc42 guanine nucleotide exchange factor 9	0.566	0.0425	Cytoplasm	other
CBX7	chromobox 7	0.564	0.0256	Nucleus	other
ZNF429	zinc finger protein 429	0.564	0.031	Nucleus	other
MYL3	myosin light chain 3	0.564	0.0383	Cytoplasm	other
MAP4K3	mitogen-activated protein kinase kinase kinase kinase 3	0.563	0.0306	Other	kinase
FBXL20	F-box and leucine rich repeat protein 20	0.563	0.03	Cytoplasm	other
NTRK2	neurotrophic receptor tyrosine kinase 2	0.561	0.057	Plasma Membrane	kinase
TRUB1	TruB pseudouridine synthase family member 1	0.561	0.0433	Other	enzyme
MRC2	mannose receptor C type 2	0.56	0.0396	Plasma Membrane	transmembrane receptor
GATA3	GATA binding protein 3	0.559	0.0431	Nucleus	transcription regulator
MKL2	MKL1/myocardin like 2	0.551	0.0331	Nucleus	transcription regulator
KCNH4	potassium voltage-gated channel subfamily H member 4	0.55	0.0379	Plasma Membrane	ion channel
SAMD10	sterile alpha motif domain containing 10	0.548	0.0276	Other	other
SPINT2	serine peptidase inhibitor, Kunitz type 2	0.547	0.0322	Extracellular Space	other
BCORL1	BCL6 corepressor-like 1	0.547	0.0235	Nucleus	transcription regulator
TMEM106A	transmembrane protein 106A	0.546	0.0357	Cytoplasm	other
TIGIT	T-cell immunoreceptor with Ig and ITIM domains	0.545	0.183	Plasma Membrane	other
MT1B	metallothionein 1B	0.545	0.0334	Cytoplasm	other
LMF1	lipase maturation factor 1	0.544	0.03	Cytoplasm	other
CRTAP	cartilage associated protein	0.544	0.0375	Extracellular Space	other
PFKFB3	6-phosphofructo-2-kinase/fructose-2,6-biphosphatase 3	0.542	0.0699	Cytoplasm	kinase
PRR4	proline rich 4 (lacrimal)	0.541	0.04	Extracellular Space	other
ZNF267	zinc finger protein 267	0.54	0.0399	Nucleus	other
P2RY4	pyrimidinergic receptor P2Y4	0.536	0.0443	Plasma Membrane	G-protein coupled receptor
SLITRK5	SLIT and NTRK like family member 5	0.534	0.0323	Other	other
ZNF853	zinc finger protein 853	0.533	0.0405	Other	other
ZSCAN30	zinc finger and SCAN domain containing 30	0.531	0.0284	Other	other
CCPG1	cell cycle progression 1	0.528	0.0317	Other	other
CCDC92	coiled-coil domain containing 92	0.527	0.0493	Cytoplasm	other
ZER1	zyg-11 related cell cycle regulator	0.525	0.035	Other	enzyme
THAP2	THAP domain containing 2	0.52	0.0493	Nucleus	other
SUPT3H	SPT3 homolog, SAGA and STAGA complex component	0.517	0.0413	Nucleus	transcription regulator
FAM218A	family with sequence similarity 218 member A	0.515	0.0379	Other	other
SOS2	SOS Ras/Rho guanine nucleotide exchange factor 2	0.514	0.0408	Cytoplasm	other
UBE2E2	ubiquitin conjugating enzyme E2 E2	0.506	0.0362	Cytoplasm	enzyme
NPIPB4 (includes others)	nuclear pore complex interacting protein family member B4	0.506	0.0493	Other	other
PHF21A	PHD finger protein 21A	0.505	0.0389	Nucleus	enzyme
HIPK2	homeodomain interacting protein kinase 2	0.505	0.0451	Nucleus	kinase
PATZ1	POZ/BTB and AT hook containing zinc finger 1	0.503	0.0389	Nucleus	transcription regulator
PHF1	PHD finger protein 1	0.502	0.0479	Nucleus	transcription regulator
BACE1-AS	BACE1 antisense RNA	0.501	0.0344	Other	other
IGF1	insulin like growth factor 1	0.496	0.188	Extracellular Space	growth factor
KDM5B	lysine demethylase 5B	0.495	0.0506	Nucleus	transcription regulator
mir-320	microRNA 320a	0.458	0.102	Cytoplasm	microRNA
BCL6	B-cell CLL/lymphoma 6	0.448	0.0947	Nucleus	transcription regulator
ATP7B	ATPase copper transporting beta	0.441	0.0839	Cytoplasm	transporter
mir-486	microRNA 486-1	0.434	0.111	Cytoplasm	microRNA
mir-21	microRNA 21	0.425	0.402	Cytoplasm	microRNA
NR3C2	nuclear receptor subfamily 3 group C member 2	0.399	0.212	Nucleus	ligand-dependent nuclear receptor
LGALS3	galectin 3	0.364	0.168	Extracellular Space	other
HSF1	heat shock transcription factor 1	0.36	0.157	Nucleus	transcription regulator
IL7	interleukin 7	0.353	0.158	Extracellular Space	cytokine
MEF2D	myocyte enhancer factor 2D	0.345	0.151	Nucleus	transcription regulator
BRD4	bromodomain containing 4	0.337	0.317	Nucleus	kinase
TET2	tet methylcytosine dioxygenase 2	0.324	0.172	Nucleus	other
NUPR1	nuclear protein 1, transcriptional regulator	0.317	0.198	Nucleus	transcription regulator
CSF2	colony stimulating factor 2	0.307	0.483	Extracellular Space	cytokine
RUNX1	runt related transcription factor 1	0.303	0.213	Nucleus	transcription regulator
MYC	v-myc avian myelocytomatosis viral oncogene homolog	0.301	0.422	Nucleus	transcription regulator
BRAF	B-Raf proto-oncogene, serine/threonine kinase	0.289	0.203	Cytoplasm	kinase
CD86	CD86 molecule	0.287	0.635	Plasma Membrane	transmembrane receptor
SYVN1	synoviolin 1	0.287	0.339	Cytoplasm	transporter
NAPB	NSF attachment protein beta	0.287	0.251	Cytoplasm	transporter
TCF4	transcription factor 4	0.285	0.475	Nucleus	transcription regulator
TAB1	TGF-beta activated kinase 1 (MAP3K7) binding protein 1	0.283	0.253	Cytoplasm	enzyme
KMT2E	lysine methyltransferase 2E	0.282	0.243	Nucleus	enzyme
ID3	inhibitor of DNA binding 3, HLH protein	0.277	0.495	Nucleus	transcription regulator
NTRK1	neurotrophic receptor tyrosine kinase 1	0.275	0.357	Plasma Membrane	kinase
CSF1	colony stimulating factor 1	0.275	0.399	Extracellular Space	cytokine
TRIP11	thyroid hormone receptor interactor 11	0.274	0.213	Cytoplasm	transcription regulator
PCBP4	poly(rC) binding protein 4	0.273	0.3	Nucleus	other
EP400	E1A binding protein p400	0.273	0.251	Nucleus	other
KIF1B	kinesin family member 1B	0.271	0.388	Cytoplasm	transporter
MED12	mediator complex subunit 12	0.264	0.27	Nucleus	transcription regulator
CREBBP	CREB binding protein	0.253	0.305	Nucleus	transcription regulator
CASP3	caspase 3	0.253	0.396	Cytoplasm	peptidase
IRF2	interferon regulatory factor 2	0.251	0.257	Nucleus	transcription regulator
CYP1B1	cytochrome P450 family 1 subfamily B member 1	0.25	0.505	Cytoplasm	enzyme
NDN	necdin, MAGE family member	0.25	0.321	Nucleus	transcription regulator
IFNG	interferon gamma	0.249	0.825	Extracellular Space	cytokine
mir-30	microRNA 30a	0.248	0.472	Cytoplasm	microRNA
RAD9A	RAD9 checkpoint clamp component A	0.248	0.278	Nucleus	enzyme
HLA-DQB1	major histocompatibility complex, class II, DQ beta 1	0.245	0.408	Plasma Membrane	other
PKD2L1	polycystin 2 like 1, transient receptor potential cation channel	0.236	0.413	Plasma Membrane	ion channel
MAPK8	mitogen-activated protein kinase 8	0.233	0.352	Cytoplasm	kinase
IL21	interleukin 21	0.23	0.377	Extracellular Space	cytokine
EDN1	endothelin 1	0.228	0.402	Extracellular Space	cytokine
NRIP1	nuclear receptor interacting protein 1	0.224	0.51	Nucleus	transcription regulator
RNASEL	ribonuclease L	0.222	0.336	Cytoplasm	enzyme
BCL2	BCL2, apoptosis regulator	0.22	0.428	Cytoplasm	transporter
NFATC2	nuclear factor of activated T-cells 2	0.219	0.447	Nucleus	transcription regulator
TNFSF10	tumor necrosis factor superfamily member 10	0.219	0.498	Extracellular Space	cytokine
RELA	RELA proto-oncogene, NF-kB subunit	0.218	0.443	Nucleus	transcription regulator
IFNAR2	interferon alpha and beta receptor subunit 2	0.215	0.347	Plasma Membrane	transmembrane receptor
ULK1	unc-51 like autophagy activating kinase 1	0.208	0.366	Cytoplasm	kinase
ETV3	ETS variant 3	0.204	0.449	Nucleus	transcription regulator
IL4	interleukin 4	0.201	0.449	Extracellular Space	cytokine
ESR1	estrogen receptor 1	0.199	0.558	Nucleus	ligand-dependent nuclear receptor
CD44	CD44 molecule (Indian blood group)	0.195	0.551	Plasma Membrane	enzyme
ACVR2B	activin A receptor type 2B	0.189	0.466	Plasma Membrane	kinase
ITGAV	integrin subunit alpha V	0.188	0.515	Plasma Membrane	transmembrane receptor
SMAD7	SMAD family member 7	0.187	0.442	Nucleus	transcription regulator
SPZ1	spermatogenic leucine zipper 1	0.187	0.41	Nucleus	transcription regulator
BNIP3L	BCL2 interacting protein 3 like	0.174	0.499	Cytoplasm	other
EP300	E1A binding protein p300	0.173	0.443	Nucleus	transcription regulator
LAMC1	laminin subunit gamma 1	0.169	0.48	Extracellular Space	other
MSC	musculin	0.167	0.55	Cytoplasm	transcription regulator
SATB1	SATB homeobox 1	0.167	0.513	Nucleus	transcription regulator
DDX5	DEAD-box helicase 5	0.166	0.578	Nucleus	enzyme
ATM	ATM serine/threonine kinase	0.165	0.487	Nucleus	kinase
MBNL2	muscleblind like splicing regulator 2	0.162	0.497	Other	other
GFI1	growth factor independent 1 transcriptional repressor	0.16	0.687	Nucleus	transcription regulator
IL31	interleukin 31	0.159	0.497	Extracellular Space	other
JUN	Jun proto-oncogene, AP-1 transcription factor subunit	0.159	0.605	Nucleus	transcription regulator
MBD2	methyl-CpG binding domain protein 2	0.157	0.456	Nucleus	transcription regulator
CD24	CD24 molecule	0.148	0.574	Plasma Membrane	other
XIST	X inactive specific transcript (non-protein coding)	0.145	0.949	Nucleus	other
CNR1	cannabinoid receptor 1	0.144	0.499	Plasma Membrane	G-protein coupled receptor
IFNLR1	interferon lambda receptor 1	0.144	0.593	Plasma Membrane	transmembrane receptor
H2AFY	H2A histone family member Y	0.138	0.538	Nucleus	other
mir-17	microRNA 17	0.135	0.572	Cytoplasm	microRNA
E2F3	E2F transcription factor 3	0.134	0.722	Nucleus	transcription regulator
MOS	v-mos Moloney murine sarcoma viral oncogene homolog	0.131	0.684	Cytoplasm	kinase
STK3	serine/threonine kinase 3	0.116	0.617	Cytoplasm	kinase
CCNK	cyclin K	0.115	0.682	Nucleus	kinase
NOX4	NADPH oxidase 4	0.109	0.646	Cytoplasm	enzyme
PGR	progesterone receptor	0.1	0.692	Nucleus	ligand-dependent nuclear receptor
KLF16	Kruppel like factor 16	0.099	0.749	Nucleus	other
MED1	mediator complex subunit 1	0.099	0.7	Nucleus	transcription regulator
ITGA3	integrin subunit alpha 3	0.096	0.677	Plasma Membrane	other
CHRM3	cholinergic receptor muscarinic 3	0.095	0.677	Plasma Membrane	G-protein coupled receptor
IFNA4	interferon alpha 4	0.094	0.705	Extracellular Space	cytokine
PIM1	Pim-1 proto-oncogene, serine/threonine kinase	0.092	0.765	Cytoplasm	kinase
IRF5	interferon regulatory factor 5	0.088	0.757	Nucleus	transcription regulator
WNT3A	Wnt family member 3A	0.087	0.703	Extracellular Space	cytokine
YAP1	Yes associated protein 1	0.085	0.737	Nucleus	transcription regulator
TPO	thyroid peroxidase	0.081	0.725	Plasma Membrane	enzyme
TNFSF13	tumor necrosis factor superfamily member 13	0.079	0.796	Extracellular Space	cytokine
RARA	retinoic acid receptor alpha	0.077	0.83	Nucleus	ligand-dependent nuclear receptor
DNASE2	deoxyribonuclease 2, lysosomal	0.072	0.77	Cytoplasm	enzyme
BTK	Bruton tyrosine kinase	0.071	0.802	Cytoplasm	kinase
IL10RA	interleukin 10 receptor subunit alpha	0.068	0.765	Plasma Membrane	transmembrane receptor
TLX1	T-cell leukemia homeobox 1	0.058	0.825	Nucleus	transcription regulator
PTGER4	prostaglandin E receptor 4	0.056	0.847	Plasma Membrane	G-protein coupled receptor
EIF3E	eukaryotic translation initiation factor 3 subunit E	0.052	0.819	Cytoplasm	other
GPBP1	GC-rich promoter binding protein 1	0.049	0.855	Nucleus	transcription regulator
ARID3B	AT-rich interaction domain 3B	0.047	0.853	Nucleus	transcription regulator
ZNF148	zinc finger protein 148	0.045	0.836	Nucleus	transcription regulator
ZC3H8	zinc finger CCCH-type containing 8	0.043	0.868	Nucleus	transcription regulator
LAT	linker for activation of T-cells	0.036	0.893	Plasma Membrane	kinase
SLC30A9	solute carrier family 30 member 9	0.034	0.89	Nucleus	transporter
CDC14A	cell division cycle 14A	0.026	0.917	Nucleus	phosphatase
ATF6	activating transcription factor 6	0.024	0.918	Cytoplasm	transcription regulator
HNF4A	hepatocyte nuclear factor 4 alpha	0.022	0.92	Nucleus	transcription regulator
CXXC1	CXXC finger protein 1	0.021	0.92	Nucleus	transcription regulator
GFRA2	GDNF family receptor alpha 2	0.013	0.952	Plasma Membrane	transmembrane receptor
PTEN	phosphatase and tensin homolog	0.004	0.989	Cytoplasm	phosphatase
ELK4	ELK4, ETS transcription factor	-0.001	0.996	Nucleus	transcription regulator
TFAP2C	transcription factor AP-2 gamma	-0.01	0.969	Nucleus	transcription regulator
CDKN2A	cyclin dependent kinase inhibitor 2A	-0.011	0.976	Nucleus	transcription regulator
FOXD3	forkhead box D3	-0.011	0.968	Nucleus	transcription regulator
SYK	spleen associated tyrosine kinase	-0.011	0.969	Cytoplasm	kinase
ZFP36	ZFP36 ring finger protein	-0.013	0.964	Nucleus	transcription regulator
IKBKB	inhibitor of kappa light polypeptide gene enhancer in B-cells, kinase beta	-0.02	0.94	Cytoplasm	kinase
CTNNA1	catenin alpha 1	-0.021	0.952	Plasma Membrane	other
HGF	hepatocyte growth factor	-0.023	0.919	Extracellular Space	growth factor
PPP3CB	protein phosphatase 3 catalytic subunit beta	-0.023	0.925	Plasma Membrane	phosphatase
ERBB3	erb-b2 receptor tyrosine kinase 3	-0.024	0.911	Plasma Membrane	kinase
mir-19	microRNA 19a	-0.039	0.867	Cytoplasm	microRNA
CSH1/CSH2	chorionic somatomammotropin hormone 1	-0.042	0.892	Extracellular Space	other
MRGPRX1	MAS related GPR family member X1	-0.045	0.836	Plasma Membrane	G-protein coupled receptor
NR3C1	nuclear receptor subfamily 3 group C member 1	-0.046	0.893	Nucleus	ligand-dependent nuclear receptor
SOX11	SRY-box 11	-0.049	0.85	Nucleus	transcription regulator
ELK1	ELK1, ETS transcription factor	-0.051	0.856	Nucleus	transcription regulator
ZBED6	zinc finger BED-type containing 6	-0.053	0.871	Nucleus	other
mir-25	microRNA 25	-0.059	0.816	Cytoplasm	microRNA
SHH	sonic hedgehog	-0.069	0.771	Extracellular Space	peptidase
TNFSF18	tumor necrosis factor superfamily member 18	-0.073	0.806	Extracellular Space	cytokine
CAT	catalase	-0.073	0.76	Cytoplasm	enzyme
UCHL5	ubiquitin C-terminal hydrolase L5	-0.074	0.739	Cytoplasm	peptidase
EPCAM	epithelial cell adhesion molecule	-0.075	0.759	Plasma Membrane	other
PTGER2	prostaglandin E receptor 2	-0.078	0.817	Plasma Membrane	G-protein coupled receptor
TNF	tumor necrosis factor	-0.081	0.91	Extracellular Space	cytokine
KDM4C	lysine demethylase 4C	-0.088	0.693	Nucleus	enzyme
UXT	ubiquitously expressed prefoldin like chaperone	-0.096	0.701	Cytoplasm	transcription regulator
FXYD1	FXYD domain containing ion transport regulator 1	-0.098	0.748	Plasma Membrane	ion channel
NFKB1	nuclear factor kappa B subunit 1	-0.099	0.646	Nucleus	transcription regulator
TGFB1	transforming growth factor beta 1	-0.1	0.651	Extracellular Space	growth factor
SPI1	Spi-1 proto-oncogene	-0.101	0.682	Nucleus	transcription regulator
E4F1	E4F transcription factor 1	-0.101	0.701	Nucleus	transcription regulator
TRPC4AP	transient receptor potential cation channel subfamily C member 4 associated protein	-0.107	0.68	Cytoplasm	transporter
CEBPA	CCAAT/enhancer binding protein alpha	-0.107	0.643	Nucleus	transcription regulator
IFNB1	interferon beta 1	-0.11	0.679	Extracellular Space	cytokine
STMN1	stathmin 1	-0.123	0.639	Cytoplasm	other
LCN2	lipocalin 2	-0.124	0.616	Extracellular Space	transporter
SMARCB1	SWI/SNF related, matrix associated, actin dependent regulator of chromatin, subfamily b, member 1	-0.124	0.576	Nucleus	transcription regulator
TP73	tumor protein p73	-0.127	0.689	Nucleus	transcription regulator
CINP	cyclin dependent kinase 2 interacting protein	-0.136	0.567	Nucleus	other
GATA4	GATA binding protein 4	-0.138	0.595	Nucleus	transcription regulator
CNOT7	CCR4-NOT transcription complex subunit 7	-0.139	0.509	Nucleus	transcription regulator
APP	amyloid beta precursor protein	-0.146	0.613	Plasma Membrane	other
BSG	basigin (Ok blood group)	-0.148	0.54	Plasma Membrane	transporter
COL3A1	collagen type III alpha 1 chain	-0.154	0.519	Extracellular Space	other
KLF17	Kruppel like factor 17	-0.157	0.521	Nucleus	transcription regulator
RAF1	Raf-1 proto-oncogene, serine/threonine kinase	-0.158	0.487	Cytoplasm	kinase
RALB	RAS like proto-oncogene B	-0.16	0.55	Cytoplasm	enzyme
IFNA1/IFNA13	interferon alpha 1	-0.163	0.593	Extracellular Space	cytokine
PAF1	PAF1 homolog, Paf1/RNA polymerase II complex component	-0.165	0.491	Nucleus	other
ATF3	activating transcription factor 3	-0.166	0.552	Nucleus	transcription regulator
SAC3D1	SAC3 domain containing 1	-0.178	0.447	Cytoplasm	other
PPP2CB	protein phosphatase 2 catalytic subunit beta	-0.179	0.553	Cytoplasm	phosphatase
CBFB	core-binding factor beta subunit	-0.18	0.409	Nucleus	transcription regulator
ITGA6	integrin subunit alpha 6	-0.182	0.797	Plasma Membrane	transmembrane receptor
GSK3B	glycogen synthase kinase 3 beta	-0.183	0.429	Nucleus	kinase
ATG5	autophagy related 5	-0.189	0.446	Cytoplasm	other
GADD45G	growth arrest and DNA damage inducible gamma	-0.191	0.643	Nucleus	other
ADARB1	adenosine deaminase, RNA specific B1	-0.195	0.406	Nucleus	enzyme
ATG7	autophagy related 7	-0.199	0.367	Cytoplasm	enzyme
ACTB	actin beta	-0.204	0.503	Cytoplasm	other
TRIB3	tribbles pseudokinase 3	-0.205	0.477	Nucleus	kinase
HCAR2	hydroxycarboxylic acid receptor 2	-0.21	0.36	Plasma Membrane	G-protein coupled receptor
ASCL2	achaete-scute family bHLH transcription factor 2	-0.213	0.373	Nucleus	transcription regulator
E2F4	E2F transcription factor 4	-0.214	0.343	Nucleus	transcription regulator
STAT2	signal transducer and activator of transcription 2	-0.222	0.432	Nucleus	transcription regulator
MORF4L1	mortality factor 4 like 1	-0.226	0.402	Nucleus	other
LCK	LCK proto-oncogene, Src family tyrosine kinase	-0.229	0.325	Cytoplasm	kinase
HAS1	hyaluronan synthase 1	-0.229	0.469	Plasma Membrane	enzyme
TFCP2	transcription factor CP2	-0.236	0.411	Nucleus	transcription regulator
S100A6	S100 calcium binding protein A6	-0.236	0.33	Cytoplasm	transporter
IL24	interleukin 24	-0.237	0.361	Extracellular Space	cytokine
TRAF2	TNF receptor associated factor 2	-0.239	0.342	Cytoplasm	enzyme
RBL2	RB transcriptional corepressor like 2	-0.241	0.354	Nucleus	other
FAS	Fas cell surface death receptor	-0.257	0.315	Plasma Membrane	transmembrane receptor
CDKN1B	cyclin dependent kinase inhibitor 1B	-0.265	0.487	Nucleus	kinase
SNCG	synuclein gamma	-0.266	0.387	Cytoplasm	other
IRF1	interferon regulatory factor 1	-0.267	0.279	Nucleus	transcription regulator
ING3	inhibitor of growth family member 3	-0.272	0.229	Nucleus	other
MAD2L2	MAD2 mitotic arrest deficient-like 2 (yeast)	-0.277	0.344	Nucleus	enzyme
AURKAIP1	aurora kinase A interacting protein 1	-0.28	0.244	Nucleus	enzyme
DYNLL1	dynein light chain LC8-type 1	-0.283	0.27	Cytoplasm	other
DHX8	DEAH-box helicase 8	-0.283	0.286	Nucleus	enzyme
FADD	Fas associated via death domain	-0.29	0.259	Cytoplasm	other
HSF2	heat shock transcription factor 2	-0.295	0.199	Nucleus	transcription regulator
CLCN5	chloride voltage-gated channel 5	-0.297	0.257	Plasma Membrane	ion channel
RBX1	ring-box 1	-0.297	0.252	Cytoplasm	enzyme
FKBPL	FK506 binding protein like	-0.3	0.236	Nucleus	other
MAPK14	mitogen-activated protein kinase 14	-0.3	0.192	Cytoplasm	kinase
MDM2	MDM2 proto-oncogene	-0.301	0.215	Nucleus	transcription regulator
NFYB	nuclear transcription factor Y subunit beta	-0.303	0.301	Nucleus	transcription regulator
SRSF2	serine and arginine rich splicing factor 2	-0.305	0.219	Nucleus	transcription regulator
ABCB7	ATP binding cassette subfamily B member 7	-0.306	0.254	Cytoplasm	transporter
POLDIP2	DNA polymerase delta interacting protein 2	-0.306	0.202	Cytoplasm	other
PARD6A	par-6 family cell polarity regulator alpha	-0.311	0.323	Plasma Membrane	other
TLR3	toll like receptor 3	-0.315	0.331	Plasma Membrane	transmembrane receptor
SWAP70	SWAP switching B-cell complex 70kDa subunit	-0.319	0.511	Cytoplasm	other
BAX	BCL2 associated X, apoptosis regulator	-0.326	0.296	Cytoplasm	transporter
PRPF19	pre-mRNA processing factor 19	-0.332	0.206	Nucleus	enzyme
E2F6	E2F transcription factor 6	-0.334	0.295	Nucleus	transcription regulator
STAP2	signal transducing adaptor family member 2	-0.335	0.224	Cytoplasm	other
GNL2	G protein nucleolar 2	-0.336	0.141	Nucleus	enzyme
TOB1	transducer of ERBB2, 1	-0.342	0.152	Nucleus	transcription regulator
PLAA	phospholipase A2 activating protein	-0.345	0.164	Cytoplasm	other
TNFRSF8	TNF receptor superfamily member 8	-0.354	0.54	Plasma Membrane	transmembrane receptor
CCND3	cyclin D3	-0.363	0.191	Nucleus	kinase
GUSB	glucuronidase beta	-0.366	0.293	Cytoplasm	enzyme
TRIM28	tripartite motif containing 28	-0.367	0.203	Nucleus	transcription regulator
DRAM1	DNA damage regulated autophagy modulator 1	-0.382	0.346	Cytoplasm	other
ELAVL1	ELAV like RNA binding protein 1	-0.382	0.136	Cytoplasm	other
CBX3	chromobox 3	-0.387	0.116	Nucleus	transcription regulator
SREBF1	sterol regulatory element binding transcription factor 1	-0.395	0.142	Nucleus	transcription regulator
IRF7	interferon regulatory factor 7	-0.396	0.211	Nucleus	transcription regulator
TERC	telomerase RNA component	-0.397	0.169	Nucleus	other
CDCA4	cell division cycle associated 4	-0.407	0.155	Nucleus	other
SRSF1	serine and arginine rich splicing factor 1	-0.421	0.16	Nucleus	other
DPY30	dpy-30, histone methyltransferase complex regulatory subunit	-0.427	0.176	Nucleus	enzyme
RRP1B	ribosomal RNA processing 1B	-0.442	0.0842	Nucleus	other
CDC23	cell division cycle 23	-0.444	0.12	Nucleus	enzyme
LSM1	LSM1 homolog, mRNA degradation associated	-0.451	0.109	Nucleus	other
CHEK2	checkpoint kinase 2	-0.451	0.109	Nucleus	kinase
PRKDC	protein kinase, DNA-activated, catalytic polypeptide	-0.454	0.0987	Nucleus	kinase
WHSC1	Wolf-Hirschhorn syndrome candidate 1	-0.465	0.0942	Nucleus	enzyme
TFDP1	transcription factor Dp-1	-0.494	0.0528	Nucleus	transcription regulator
TFR2	transferrin receptor 2	-0.502	0.0461	Plasma Membrane	transporter
APOBEC3B	apolipoprotein B mRNA editing enzyme catalytic subunit 3B	-0.505	0.0316	Cytoplasm	enzyme
CNN2	calponin 2	-0.506	0.0345	Cytoplasm	other
DDX28	DEAD-box helicase 28	-0.508	0.0442	Nucleus	enzyme
HSPA14	heat shock protein family A (Hsp70) member 14	-0.508	0.0331	Cytoplasm	peptidase
PXN	paxillin	-0.508	0.162	Cytoplasm	other
ANXA1	annexin A1	-0.511	0.0318	Plasma Membrane	enzyme
KLHDC4	kelch domain containing 4	-0.511	0.041	Other	other
HNRNPF	heterogeneous nuclear ribonucleoprotein F	-0.512	0.0384	Nucleus	other
PPAT	phosphoribosyl pyrophosphate amidotransferase	-0.514	0.0426	Cytoplasm	enzyme
TRADD	TNFRSF1A associated via death domain	-0.516	0.0403	Cytoplasm	other
TES	testin LIM domain protein	-0.516	0.0411	Plasma Membrane	other
KCTD6	potassium channel tetramerization domain containing 6	-0.517	0.0316	Other	ion channel
SAE1	SUMO1 activating enzyme subunit 1	-0.519	0.0394	Cytoplasm	enzyme
ANP32E	acidic nuclear phosphoprotein 32 family member E	-0.52	0.0325	Nucleus	other
RUVBL2	RuvB like AAA ATPase 2	-0.52	0.0684	Nucleus	transcription regulator
LIN54	lin-54 DREAM MuvB core complex component	-0.52	0.035	Nucleus	other
GARS	glycyl-tRNA synthetase	-0.521	0.0445	Cytoplasm	enzyme
COTL1	coactosin like F-actin binding protein 1	-0.524	0.0287	Cytoplasm	other
HDAC1	histone deacetylase 1	-0.525	0.089	Nucleus	transcription regulator
ARHGEF11	Rho guanine nucleotide exchange factor 11	-0.526	0.0439	Cytoplasm	other
NHP2	NHP2 ribonucleoprotein	-0.526	0.0365	Nucleus	other
RP2	retinitis pigmentosa 2 (X-linked recessive)	-0.527	0.0347	Cytoplasm	enzyme
HVCN1	hydrogen voltage gated channel 1	-0.528	0.0383	Plasma Membrane	ion channel
NUP107	nucleoporin 107	-0.53	0.0483	Nucleus	transporter
SEC24D	SEC24 homolog D, COPII coat complex component	-0.53	0.0289	Cytoplasm	transporter
SLBP	stem-loop binding protein	-0.531	0.047	Nucleus	other
NOL10	nucleolar protein 10	-0.531	0.0402	Nucleus	other
GPD1L	glycerol-3-phosphate dehydrogenase 1-like	-0.532	0.0425	Cytoplasm	enzyme
CDK2	cyclin dependent kinase 2	-0.532	0.088	Nucleus	kinase
CUL4A	cullin 4A	-0.533	0.0458	Nucleus	other
HAUS1	HAUS augmin like complex subunit 1	-0.533	0.0343	Nucleus	other
DHX58	DExH-box helicase 58	-0.533	0.0443	Cytoplasm	enzyme
DNMT1	DNA methyltransferase 1	-0.533	0.0857	Nucleus	enzyme
INTS2	integrator complex subunit 2	-0.534	0.0437	Nucleus	other
GMPPB	GDP-mannose pyrophosphorylase B	-0.534	0.0488	Cytoplasm	enzyme
PRPS1	phosphoribosyl pyrophosphate synthetase 1	-0.534	0.0461	Cytoplasm	kinase
PWP1	PWP1 homolog, endonuclein	-0.534	0.0381	Nucleus	other
PPIA	peptidylprolyl isomerase A	-0.537	0.045	Cytoplasm	enzyme
TLDC1	TBC/LysM-associated domain containing 1	-0.545	0.0313	Cytoplasm	other
RUVBL1	RuvB like AAA ATPase 1	-0.546	0.0707	Nucleus	transcription regulator
CD8A	CD8a molecule	-0.547	0.0485	Plasma Membrane	other
CORT	cortistatin	-0.551	0.0316	Extracellular Space	other
CDK4	cyclin dependent kinase 4	-0.551	0.0712	Nucleus	kinase
CKS1B	CDC28 protein kinase regulatory subunit 1B	-0.551	0.0726	Other	kinase
HSPA13	heat shock protein family A (Hsp70) member 13	-0.552	0.0454	Cytoplasm	other
SUV39H1	suppressor of variegation 3-9 homolog 1	-0.553	0.0765	Nucleus	enzyme
ATP1B3	ATPase Na+/K+ transporting subunit beta 3	-0.554	0.0308	Plasma Membrane	transporter
SLC25A5	solute carrier family 25 member 5	-0.554	0.0386	Cytoplasm	transporter
AIM1	absent in melanoma 1	-0.557	0.0497	Extracellular Space	other
CALM1 (includes others)	calmodulin 1	-0.559	0.0419	Cytoplasm	other
NUP133	nucleoporin 133	-0.56	0.0351	Nucleus	transporter
HEATR3	HEAT repeat containing 3	-0.56	0.0275	Other	other
PDCD5	programmed cell death 5	-0.561	0.0695	Nucleus	other
ADAM9	ADAM metallopeptidase domain 9	-0.562	0.047	Plasma Membrane	peptidase
TTF1	transcription termination factor 1	-0.562	0.0366	Nucleus	transcription regulator
BAK1	BCL2 antagonist/killer 1	-0.562	0.0322	Cytoplasm	other
C15orf39	chromosome 15 open reading frame 39	-0.562	0.049	Cytoplasm	other
CATSPER3	cation channel sperm associated 3	-0.562	0.0205	Plasma Membrane	ion channel
DTYMK	deoxythymidylate kinase	-0.563	0.0357	Cytoplasm	kinase
ABHD5	abhydrolase domain containing 5	-0.564	0.0318	Cytoplasm	enzyme
TSR1	TSR1, ribosome maturation factor	-0.565	0.0311	Nucleus	other
PPIL1	peptidylprolyl isomerase like 1	-0.566	0.0366	Plasma Membrane	enzyme
TDG	thymine DNA glycosylase	-0.568	0.025	Nucleus	enzyme
BFSP1	beaded filament structural protein 1	-0.568	0.0203	Cytoplasm	enzyme
MAP3K5	mitogen-activated protein kinase kinase kinase 5	-0.569	0.226	Cytoplasm	kinase
GADD45A	growth arrest and DNA damage inducible alpha	-0.569	0.0406	Nucleus	other
HMBS	hydroxymethylbilane synthase	-0.569	0.0298	Cytoplasm	enzyme
NUP35	nucleoporin 35	-0.571	0.0338	Nucleus	transporter
NUF2	NUF2, NDC80 kinetochore complex component	-0.571	0.049	Nucleus	other
IRAK1	interleukin 1 receptor associated kinase 1	-0.571	0.0283	Plasma Membrane	kinase
EMC7	ER membrane protein complex subunit 7	-0.572	0.0473	Cytoplasm	other
CDKN1A	cyclin dependent kinase inhibitor 1A	-0.572	0.037	Nucleus	kinase
IFIH1	interferon induced with helicase C domain 1	-0.573	0.0252	Nucleus	enzyme
PRMT5	protein arginine methyltransferase 5	-0.574	0.0299	Cytoplasm	enzyme
TXNDC17	thioredoxin domain containing 17	-0.575	0.0306	Cytoplasm	enzyme
CBX1	chromobox 1	-0.576	0.0343	Nucleus	transcription regulator
PANX1	pannexin 1	-0.576	0.0306	Plasma Membrane	transporter
ANKFY1	ankyrin repeat and FYVE domain containing 1	-0.576	0.0362	Cytoplasm	transcription regulator
RABGGTB	Rab geranylgeranyltransferase beta subunit	-0.577	0.0421	Cytoplasm	enzyme
C14orf166	chromosome 14 open reading frame 166	-0.578	0.0453	Nucleus	other
KLF10	Kruppel like factor 10	-0.578	0.0394	Nucleus	transcription regulator
AP2S1	adaptor related protein complex 2 sigma 1 subunit	-0.578	0.0408	Cytoplasm	transporter
NUP155	nucleoporin 155	-0.58	0.0434	Nucleus	transporter
CKAP2	cytoskeleton associated protein 2	-0.58	0.0453	Cytoplasm	other
ZNF551	zinc finger protein 551	-0.582	0.046	Nucleus	other
SESN2	sestrin 2	-0.582	0.0433	Cytoplasm	enzyme
IDH2	isocitrate dehydrogenase (NADP(+)) 2, mitochondrial	-0.584	0.0324	Cytoplasm	enzyme
KPNA2	karyopherin subunit alpha 2	-0.584	0.0448	Nucleus	transporter
CREM	cAMP responsive element modulator	-0.585	0.0293	Nucleus	transcription regulator
AFG3L2	AFG3 like matrix AAA peptidase subunit 2	-0.586	0.0361	Cytoplasm	peptidase
TUBA3E	tubulin alpha 3e	-0.587	0.0314	Cytoplasm	other
PDCD10	programmed cell death 10	-0.587	0.0335	Cytoplasm	other
TCEB3C (includes others)	transcription elongation factor B subunit 3C	-0.587	0.0432	Nucleus	other
SOAT1	sterol O-acyltransferase 1	-0.59	0.0336	Cytoplasm	enzyme
AKTIP	AKT interacting protein	-0.59	0.025	Cytoplasm	other
POLD2	DNA polymerase delta 2, accessory subunit	-0.59	0.0239	Nucleus	enzyme
SPATA22	spermatogenesis associated 22	-0.591	0.0212	Other	other
DTX3L	deltex E3 ubiquitin ligase 3L	-0.593	0.0208	Cytoplasm	enzyme
HEXB	hexosaminidase subunit beta	-0.593	0.0412	Cytoplasm	enzyme
UTP18	UTP18, small subunit processome component	-0.594	0.0443	Nucleus	other
ODF2	outer dense fiber of sperm tails 2	-0.596	0.0351	Cytoplasm	other
SLC39A7	solute carrier family 39 member 7	-0.597	0.0285	Plasma Membrane	transporter
ATP6V1C1	ATPase H+ transporting V1 subunit C1	-0.597	0.0275	Cytoplasm	transporter
CHST7	carbohydrate sulfotransferase 7	-0.598	0.0481	Cytoplasm	enzyme
XRCC4	X-ray repair cross complementing 4	-0.6	0.018	Nucleus	other
TFPT	TCF3 fusion partner	-0.6	0.0347	Nucleus	other
DDX55	DEAD-box helicase 55	-0.6	0.0255	Other	enzyme
BCL2L15	BCL2 like 15	-0.601	0.0329	Nucleus	other
BTG3	BTG anti-proliferation factor 3	-0.602	0.0262	Nucleus	other
TTC30B	tetratricopeptide repeat domain 30B	-0.603	0.0472	Extracellular Space	other
TOMM40L	translocase of outer mitochondrial membrane 40 like	-0.604	0.0416	Cytoplasm	other
AGPS	alkylglycerone phosphate synthase	-0.605	0.0261	Cytoplasm	enzyme
ANXA5	annexin A5	-0.605	0.0314	Plasma Membrane	transporter
BUD31	BUD31 homolog	-0.605	0.0369	Nucleus	transcription regulator
RIDA	reactive intermediate imine deaminase A homolog	-0.607	0.028	Cytoplasm	enzyme
TOPBP1	topoisomerase (DNA) II binding protein 1	-0.608	0.0193	Nucleus	other
SFXN2	sideroflexin 2	-0.608	0.047	Cytoplasm	transporter
ARHGAP18	Rho GTPase activating protein 18	-0.609	0.0276	Cytoplasm	other
CD180	CD180 molecule	-0.61	0.0334	Plasma Membrane	other
CNIH4	cornichon family AMPA receptor auxiliary protein 4	-0.613	0.0328	Plasma Membrane	other
NOP56	NOP56 ribonucleoprotein	-0.617	0.0305	Nucleus	other
FBXO5	F-box protein 5	-0.618	0.0193	Nucleus	enzyme
LRRC40	leucine rich repeat containing 40	-0.618	0.0267	Nucleus	other
OGFRL1	opioid growth factor receptor like 1	-0.618	0.0411	Other	other
TMEM154	transmembrane protein 154	-0.618	0.0319	Other	other
MLKL	mixed lineage kinase domain like pseudokinase	-0.619	0.0259	Cytoplasm	kinase
NPM3	nucleophosmin/nucleoplasmin 3	-0.619	0.0224	Nucleus	other
SEC13	SEC13 homolog, nuclear pore and COPII coat complex component	-0.619	0.0271	Cytoplasm	transporter
BZW2	basic leucine zipper and W2 domains 2	-0.621	0.0172	Cytoplasm	translation regulator
SNUPN	snurportin 1	-0.621	0.0471	Nucleus	other
CDCA7	cell division cycle associated 7	-0.626	0.0447	Nucleus	other
IFIT5	interferon induced protein with tetratricopeptide repeats 5	-0.626	0.0488	Plasma Membrane	other
PPIH	peptidylprolyl isomerase H	-0.626	0.02	Nucleus	enzyme
PPP2R1B	protein phosphatase 2 scaffold subunit Abeta	-0.626	0.0349	Plasma Membrane	phosphatase
NUP205	nucleoporin 205	-0.626	0.0424	Nucleus	other
NUP160	nucleoporin 160	-0.626	0.0337	Nucleus	transporter
NOSIP	nitric oxide synthase interacting protein	-0.626	0.0147	Cytoplasm	other
MAP2K1	mitogen-activated protein kinase kinase 1	-0.627	0.0175	Cytoplasm	kinase
LIN9	lin-9 DREAM MuvB core complex component	-0.627	0.033	Nucleus	other
PSMA3	proteasome subunit alpha 3	-0.628	0.019	Cytoplasm	peptidase
MCM8	minichromosome maintenance 8 homologous recombination repair factor	-0.628	0.0467	Nucleus	enzyme
ULBP1	UL16 binding protein 1	-0.629	0.0449	Plasma Membrane	transmembrane receptor
NF2	neurofibromin 2	-0.63	0.024	Plasma Membrane	other
GRK6	G protein-coupled receptor kinase 6	-0.63	0.0142	Plasma Membrane	kinase
HSBP1	heat shock factor binding protein 1	-0.63	0.049	Nucleus	other
ITGB1BP1	integrin subunit beta 1 binding protein 1	-0.631	0.0314	Plasma Membrane	transporter
POLR3H	RNA polymerase III subunit H	-0.632	0.034	Nucleus	enzyme
MMS22L	MMS22 like, DNA repair protein	-0.632	0.0342	Nucleus	other
ATP2B1	ATPase plasma membrane Ca2+ transporting 1	-0.633	0.0138	Plasma Membrane	transporter
AQP3	aquaporin 3 (Gill blood group)	-0.635	0.0208	Plasma Membrane	transporter
CD300A	CD300a molecule	-0.636	0.0166	Plasma Membrane	transmembrane receptor
AUNIP	aurora kinase A and ninein interacting protein	-0.636	0.0442	Cytoplasm	other
HPRT1	hypoxanthine phosphoribosyltransferase 1	-0.637	0.0139	Cytoplasm	enzyme
DPY19L1	dpy-19 like 1	-0.637	0.0363	Other	other
MEX3D	mex-3 RNA binding family member D	-0.639	0.042	Nucleus	other
POLR2J	RNA polymerase II subunit J	-0.643	0.0298	Nucleus	enzyme
RPLP1	ribosomal protein lateral stalk subunit P1	-0.644	0.0355	Cytoplasm	other
ZGRF1	zinc finger GRF-type containing 1	-0.644	0.021	Other	other
ESYT1	extended synaptotagmin 1	-0.645	0.0127	Cytoplasm	other
OR6C4	olfactory receptor family 6 subfamily C member 4	-0.645	0.0397	Plasma Membrane	G-protein coupled receptor
CCDC34	coiled-coil domain containing 34	-0.646	0.0248	Other	other
MYO1F	myosin IF	-0.646	0.0272	Cytoplasm	other
POLA2	DNA polymerase alpha 2, accessory subunit	-0.647	0.0539	Nucleus	enzyme
ESCO2	establishment of sister chromatid cohesion N-acetyltransferase 2	-0.649	0.0412	Nucleus	enzyme
TRIAP1	TP53 regulated inhibitor of apoptosis 1	-0.649	0.0422	Cytoplasm	other
NOP16	NOP16 nucleolar protein	-0.651	0.0159	Nucleus	other
NUP85	nucleoporin 85	-0.651	0.0347	Cytoplasm	other
PPP5C	protein phosphatase 5 catalytic subunit	-0.652	0.0199	Nucleus	phosphatase
ENDOD1	endonuclease domain containing 1	-0.652	0.0218	Extracellular Space	enzyme
SYTL3	synaptotagmin like 3	-0.652	0.0302	Cytoplasm	other
CYP2J2	cytochrome P450 family 2 subfamily J member 2	-0.653	0.0184	Cytoplasm	enzyme
PNP	purine nucleoside phosphorylase	-0.653	0.018	Nucleus	enzyme
WDYHV1	WDYHV motif containing 1	-0.654	0.0268	Cytoplasm	enzyme
METTL1	methyltransferase like 1	-0.654	0.041	Nucleus	enzyme
MRPL13	mitochondrial ribosomal protein L13	-0.654	0.0229	Cytoplasm	other
ZW10	zw10 kinetochore protein	-0.655	0.0324	Nucleus	other
ATAD2	ATPase family, AAA domain containing 2	-0.656	0.0302	Nucleus	enzyme
CCP110	centriolar coiled-coil protein 110	-0.657	0.0323	Cytoplasm	other
NCAPD3	non-SMC condensin II complex subunit D3	-0.657	0.0379	Nucleus	other
RAB27B	RAB27B, member RAS oncogene family	-0.657	0.0397	Cytoplasm	enzyme
SAMD3	sterile alpha motif domain containing 3	-0.658	0.0433	Other	other
ZFP1	ZFP1 zinc finger protein	-0.658	0.0232	Nucleus	other
MAP3K8	mitogen-activated protein kinase kinase kinase 8	-0.66	0.0331	Cytoplasm	kinase
TARS	threonyl-tRNA synthetase	-0.66	0.0198	Nucleus	enzyme
MRTO4	MRT4 homolog, ribosome maturation factor	-0.663	0.0283	Cytoplasm	other
RAE1	ribonucleic acid export 1	-0.663	0.0182	Nucleus	other
IFI35	interferon induced protein 35	-0.663	0.0214	Nucleus	other
CAPN2	calpain 2	-0.663	0.0093	Cytoplasm	peptidase
TTF2	transcription termination factor 2	-0.663	0.0153	Cytoplasm	transcription regulator
UBXN11	UBX domain protein 11	-0.664	0.0156	Cytoplasm	other
CLSTN1	calsyntenin 1	-0.665	0.00937	Plasma Membrane	other
SUV39H2	suppressor of variegation 3-9 homolog 2	-0.665	0.0165	Nucleus	transcription regulator
SLC25A10	solute carrier family 25 member 10	-0.668	0.0189	Cytoplasm	transporter
HIST1H2BD	histone cluster 1 H2B family member d	-0.669	0.0412	Nucleus	other
FAM49B	family with sequence similarity 49 member B	-0.671	0.0182	Extracellular Space	other
SKA3	spindle and kinetochore associated complex subunit 3	-0.671	0.0229	Nucleus	other
CCDC150	coiled-coil domain containing 150	-0.672	0.0319	Other	other
KRAS	KRAS proto-oncogene, GTPase	-0.672	0.0398	Cytoplasm	enzyme
POU5F1	POU class 5 homeobox 1	-0.673	0.0217	Nucleus	transcription regulator
RNF125	ring finger protein 125	-0.674	0.0191	Cytoplasm	enzyme
WDR76	WD repeat domain 76	-0.674	0.0172	Nucleus	other
CASP7	caspase 7	-0.674	0.00957	Cytoplasm	peptidase
BTLA	B and T lymphocyte associated	-0.675	0.0257	Plasma Membrane	other
WEE1	WEE1 G2 checkpoint kinase	-0.678	0.0448	Nucleus	kinase
FAM64A	family with sequence similarity 64 member A	-0.679	0.0289	Nucleus	other
NRM	nurim (nuclear envelope membrane protein)	-0.68	0.0219	Nucleus	other
TIMM21	translocase of inner mitochondrial membrane 21	-0.681	0.0194	Cytoplasm	other
ANXA4	annexin A4	-0.682	0.0101	Plasma Membrane	other
CD40LG	CD40 ligand	-0.683	0.372	Extracellular Space	cytokine
KLF3	Kruppel like factor 3	-0.683	0.0883	Nucleus	transcription regulator
EBNA1BP2	EBNA1 binding protein 2	-0.684	0.0448	Nucleus	other
GTPBP4	GTP binding protein 4	-0.687	0.0397	Nucleus	enzyme
PDE6G	phosphodiesterase 6G	-0.688	0.0187	Cytoplasm	enzyme
RRM1	ribonucleotide reductase catalytic subunit M1	-0.688	0.0117	Nucleus	enzyme
CD52	CD52 molecule	-0.688	0.0151	Plasma Membrane	other
E2F1	E2F transcription factor 1	-0.689	0.053	Nucleus	transcription regulator
PDCD1LG2	programmed cell death 1 ligand 2	-0.689	0.0266	Plasma Membrane	enzyme
IER3IP1	immediate early response 3 interacting protein 1	-0.689	0.0488	Cytoplasm	other
KNL1	kinetochore scaffold 1	-0.69	0.0183	Nucleus	other
PRPF4	pre-mRNA processing factor 4	-0.69	0.0345	Nucleus	other
MIS18A	MIS18 kinetochore protein A	-0.691	0.0148	Nucleus	other
UMPS	uridine monophosphate synthetase	-0.691	0.0408	Cytoplasm	enzyme
PAICS	phosphoribosylaminoimidazole carboxylase and phosphoribosylaminoimidazolesuccinocarboxamide synthase	-0.691	0.0223	Cytoplasm	enzyme
DMC1	DNA meiotic recombinase 1	-0.692	0.0347	Nucleus	enzyme
ACTL6A	actin like 6A	-0.693	0.0348	Nucleus	other
SSRP1	structure specific recognition protein 1	-0.695	0.025	Nucleus	other
SMS	spermine synthase	-0.695	0.0464	Cytoplasm	enzyme
IER2	immediate early response 2	-0.695	0.0103	Cytoplasm	other
ACOT9	acyl-CoA thioesterase 9	-0.695	0.0145	Cytoplasm	enzyme
LGALS3BP	galectin 3 binding protein	-0.696	0.0316	Plasma Membrane	transmembrane receptor
UGT3A2	UDP glycosyltransferase family 3 member A2	-0.697	0.015	Other	enzyme
BRCA1	BRCA1, DNA repair associated	-0.697	0.0791	Nucleus	transcription regulator
CDT1	chromatin licensing and DNA replication factor 1	-0.699	0.0483	Nucleus	other
NUDT15	nudix hydrolase 15	-0.7	0.0212	Cytoplasm	phosphatase
PSMC3	proteasome 26S subunit, ATPase 3	-0.701	0.0352	Nucleus	transcription regulator
POLD1	DNA polymerase delta 1, catalytic subunit	-0.702	0.0254	Nucleus	enzyme
SUSD1	sushi domain containing 1	-0.702	0.0119	Other	other
SPDL1	spindle apparatus coiled-coil protein 1	-0.702	0.0148	Nucleus	other
CENPL	centromere protein L	-0.703	0.0435	Cytoplasm	other
IMPA2	inositol monophosphatase 2	-0.703	0.037	Cytoplasm	phosphatase
MYBL1	MYB proto-oncogene like 1	-0.704	0.0699	Nucleus	transcription regulator
YME1L1	YME1 like 1 ATPase	-0.705	0.0246	Cytoplasm	peptidase
SLC38A5	solute carrier family 38 member 5	-0.706	0.0113	Plasma Membrane	transporter
CCT4	chaperonin containing TCP1 subunit 4	-0.707	0.0229	Cytoplasm	other
TLR6	toll like receptor 6	-0.707	0.0113	Plasma Membrane	transmembrane receptor
DLD	dihydrolipoamide dehydrogenase	-0.708	0.0333	Cytoplasm	enzyme
CLEC4M	C-type lectin domain family 4 member M	-0.708	0.0328	Plasma Membrane	other
SLC19A2	solute carrier family 19 member 2	-0.71	0.0328	Plasma Membrane	transporter
PKMYT1	protein kinase, membrane associated tyrosine/threonine 1	-0.712	0.0268	Cytoplasm	kinase
GBE1	1,4-alpha-glucan branching enzyme 1	-0.713	0.0252	Cytoplasm	enzyme
PSMD14	proteasome 26S subunit, non-ATPase 14	-0.714	0.0383	Cytoplasm	peptidase
LGALS1	galectin 1	-0.715	0.0261	Extracellular Space	other
GNAI3	G protein subunit alpha i3	-0.716	0.0161	Cytoplasm	enzyme
COQ3	coenzyme Q3, methyltransferase	-0.716	0.0157	Cytoplasm	enzyme
PTPN12	protein tyrosine phosphatase, non-receptor type 12	-0.717	0.00836	Cytoplasm	phosphatase
CENPU	centromere protein U	-0.717	0.0305	Nucleus	other
TAF5	TATA-box binding protein associated factor 5	-0.718	0.0299	Nucleus	transcription regulator
MRPS28	mitochondrial ribosomal protein S28	-0.72	0.0399	Cytoplasm	other
FKBP1B	FK506 binding protein 1B	-0.72	0.0166	Cytoplasm	enzyme
C17orf53	chromosome 17 open reading frame 53	-0.721	0.0223	Other	other
MRPL18	mitochondrial ribosomal protein L18	-0.722	0.00749	Cytoplasm	translation regulator
HENMT1	HEN1 methyltransferase homolog 1	-0.724	0.0134	Other	enzyme
ACAT2	acetyl-CoA acetyltransferase 2	-0.728	0.0347	Cytoplasm	enzyme
MRPL58	mitochondrial ribosomal protein L58	-0.729	0.0314	Cytoplasm	enzyme
UCHL3	ubiquitin C-terminal hydrolase L3	-0.729	0.0265	Cytoplasm	peptidase
CCT8	chaperonin containing TCP1 subunit 8	-0.729	0.00962	Cytoplasm	enzyme
TACC3	transforming acidic coiled-coil containing protein 3	-0.732	0.0387	Nucleus	other
PXMP2	peroxisomal membrane protein 2	-0.733	0.0393	Cytoplasm	other
B3GNT9	UDP-GlcNAc:betaGal beta-1,3-N-acetylglucosaminyltransferase 9	-0.733	0.0213	Other	enzyme
FANCA	Fanconi anemia complementation group A	-0.734	0.0358	Nucleus	other
VBP1	VHL binding protein 1	-0.736	0.0201	Cytoplasm	other
RAD51C	RAD51 paralog C	-0.737	0.029	Nucleus	enzyme
PGAM1	phosphoglycerate mutase 1	-0.738	0.00897	Cytoplasm	phosphatase
CEP152	centrosomal protein 152	-0.739	0.0329	Cytoplasm	other
HIST2H2AA3/HIST2H2AA4	histone cluster 2 H2A family member a3	-0.74	0.0436	Nucleus	other
NEIL3	nei like DNA glycosylase 3	-0.74	0.0155	Nucleus	enzyme
NTAN1	N-terminal asparagine amidase	-0.741	0.042	Nucleus	enzyme
TPMT	thiopurine S-methyltransferase	-0.741	0.0105	Cytoplasm	enzyme
MCM6	minichromosome maintenance complex component 6	-0.741	0.0393	Nucleus	enzyme
UBE2Q2	ubiquitin conjugating enzyme E2 Q2	-0.743	0.0409	Other	enzyme
CCNE1	cyclin E1	-0.746	0.105	Nucleus	transcription regulator
DBI	diazepam binding inhibitor, acyl-CoA binding protein	-0.747	0.0343	Cytoplasm	other
MCAT	malonyl-CoA-acyl carrier protein transacylase	-0.747	0.0388	Cytoplasm	enzyme
NCAPD2	non-SMC condensin I complex subunit D2	-0.748	0.0414	Nucleus	other
KNSTRN	kinetochore localized astrin/SPAG5 binding protein	-0.749	0.0174	Cytoplasm	other
RAD54B	RAD54 homolog B (S. cerevisiae)	-0.755	0.0397	Nucleus	enzyme
RFC3	replication factor C subunit 3	-0.757	0.00714	Nucleus	enzyme
SNRPD1	small nuclear ribonucleoprotein D1 polypeptide	-0.76	0.0174	Nucleus	other
VRK1	vaccinia related kinase 1	-0.762	0.0112	Nucleus	kinase
ERCC6L	ERCC excision repair 6 like, spindle assembly checkpoint helicase	-0.763	0.0116	Nucleus	other
UBR7	ubiquitin protein ligase E3 component n-recognin 7 (putative)	-0.765	0.0398	Other	enzyme
PRIM1	primase (DNA) subunit 1	-0.769	0.0212	Nucleus	enzyme
SELENOI	selenoprotein I	-0.77	0.00925	Cytoplasm	enzyme
RRM2	ribonucleotide reductase regulatory subunit M2	-0.771	0.0274	Nucleus	enzyme
NUDT1	nudix hydrolase 1	-0.771	0.00835	Extracellular Space	phosphatase
EME1	essential meiotic structure-specific endonuclease 1	-0.772	0.0267	Nucleus	enzyme
UBE2C	ubiquitin conjugating enzyme E2 C	-0.774	0.0263	Cytoplasm	enzyme
CENPO	centromere protein O	-0.775	0.0254	Nucleus	other
BUB1B	BUB1 mitotic checkpoint serine/threonine kinase B	-0.777	0.0255	Nucleus	kinase
CHAF1B	chromatin assembly factor 1 subunit B	-0.779	0.017	Nucleus	other
HN1	hematological and neurological expressed 1	-0.78	0.0117	Nucleus	other
GPAT3	glycerol-3-phosphate acyltransferase 3	-0.781	0.0161	Cytoplasm	enzyme
RAP1GAP2	RAP1 GTPase activating protein 2	-0.782	0.0256	Cytoplasm	other
FANCG	Fanconi anemia complementation group G	-0.785	0.0247	Nucleus	other
LPGAT1	lysophosphatidylglycerol acyltransferase 1	-0.785	0.00631	Cytoplasm	enzyme
ASF1B	anti-silencing function 1B histone chaperone	-0.787	0.029	Nucleus	other
PRTFDC1	phosphoribosyl transferase domain containing 1	-0.788	0.0103	Cytoplasm	enzyme
SS18L2	SS18 like 2	-0.789	0.0171	Other	other
SYTL2	synaptotagmin like 2	-0.789	0.0265	Cytoplasm	other
MSH2	mutS homolog 2	-0.791	0.0249	Nucleus	enzyme
RAB24	RAB24, member RAS oncogene family	-0.792	0.046	Other	other
S100A4	S100 calcium binding protein A4	-0.793	0.0131	Cytoplasm	other
CEP162	centrosomal protein 162	-0.794	0.0157	Nucleus	other
LZTS1	leucine zipper tumor suppressor 1	-0.795	0.0145	Nucleus	transcription regulator
CPT1A	carnitine palmitoyltransferase 1A	-0.796	0.00513	Cytoplasm	enzyme
FXN	frataxin	-0.798	0.00588	Cytoplasm	kinase
FUCA2	fucosidase, alpha-L- 2, plasma	-0.798	0.0424	Extracellular Space	enzyme
SLC12A7	solute carrier family 12 member 7	-0.8	0.0488	Plasma Membrane	transporter
PDLIM1	PDZ and LIM domain 1	-0.802	0.038	Cytoplasm	transcription regulator
INCENP	inner centromere protein	-0.802	0.0269	Nucleus	other
NCR3LG1	natural killer cell cytotoxicity receptor 3 ligand 1	-0.802	0.00876	Plasma Membrane	other
SNORA5A	small nucleolar RNA, H/ACA box 5A	-0.804	0.00686	Other	other
TXN	thioredoxin	-0.805	0.0367	Cytoplasm	enzyme
CCT5	chaperonin containing TCP1 subunit 5	-0.806	0.00864	Cytoplasm	other
SASS6	SAS-6 centriolar assembly protein	-0.808	0.0191	Cytoplasm	other
HAUS8	HAUS augmin like complex subunit 8	-0.808	0.016	Cytoplasm	other
GPN3	GPN-loop GTPase 3	-0.808	0.013	Cytoplasm	other
DDX39A	DExD-box helicase 39A	-0.811	0.014	Nucleus	enzyme
PARP9	poly(ADP-ribose) polymerase family member 9	-0.811	0.00825	Nucleus	enzyme
PDIA5	protein disulfide isomerase family A member 5	-0.812	0.00931	Cytoplasm	enzyme
UQCRH	ubiquinol-cytochrome c reductase hinge protein	-0.816	0.0109	Cytoplasm	enzyme
MBNL3	muscleblind like splicing regulator 3	-0.818	0.00386	Nucleus	other
LAIR1	leukocyte associated immunoglobulin like receptor 1	-0.82	0.0084	Plasma Membrane	transmembrane receptor
UBXN8	UBX domain protein 8	-0.821	0.00449	Cytoplasm	other
RBL1	RB transcriptional corepressor like 1	-0.821	0.00647	Nucleus	transcription regulator
ATAD5	ATPase family, AAA domain containing 5	-0.821	0.00722	Extracellular Space	other
RSAD2	radical S-adenosyl methionine domain containing 2	-0.823	0.0251	Cytoplasm	enzyme
NDUFAB1	NADH:ubiquinone oxidoreductase subunit AB1	-0.823	0.02	Cytoplasm	enzyme
MCM2	minichromosome maintenance complex component 2	-0.823	0.0475	Nucleus	enzyme
ROPN1L	rhophilin associated tail protein 1 like	-0.824	0.0305	Cytoplasm	kinase
ZNF367	zinc finger protein 367	-0.826	0.0409	Nucleus	transcription regulator
LRRC59	leucine rich repeat containing 59	-0.827	0.0154	Cytoplasm	other
TPRKB	TP53RK binding protein	-0.828	0.0138	Cytoplasm	other
WDHD1	WD repeat and HMG-box DNA binding protein 1	-0.829	0.0139	Nucleus	other
SGO2	shugoshin 2	-0.829	0.0199	Nucleus	other
CHEK1	checkpoint kinase 1	-0.83	0.00642	Nucleus	kinase
ITGAM	integrin subunit alpha M	-0.831	0.0349	Plasma Membrane	transmembrane receptor
GBP1	guanylate binding protein 1	-0.832	0.0168	Cytoplasm	enzyme
TPM4	tropomyosin 4	-0.832	0.0265	Cytoplasm	other
PLK4	polo like kinase 4	-0.832	0.0147	Cytoplasm	kinase
KNTC1	kinetochore associated 1	-0.832	0.0217	Nucleus	other
RFC5	replication factor C subunit 5	-0.833	0.016	Nucleus	enzyme
NDUFB3	NADH:ubiquinone oxidoreductase subunit B3	-0.833	0.0188	Cytoplasm	enzyme
ADSL	adenylosuccinate lyase	-0.834	0.00379	Cytoplasm	enzyme
TAF13	TATA-box binding protein associated factor 13	-0.835	0.0191	Nucleus	transcription regulator
KIFC1	kinesin family member C1	-0.837	0.036	Nucleus	enzyme
TIPIN	TIMELESS interacting protein	-0.837	0.00508	Nucleus	other
HELLS	helicase, lymphoid-specific	-0.839	0.0275	Nucleus	enzyme
KIF24	kinesin family member 24	-0.847	0.0447	Cytoplasm	other
CHAC2	ChaC cation transport regulator homolog 2	-0.852	0.0191	Cytoplasm	enzyme
NUSAP1	nucleolar and spindle associated protein 1	-0.854	0.0434	Nucleus	other
SLC16A6	solute carrier family 16 member 6	-0.854	0.00555	Plasma Membrane	transporter
RFC2	replication factor C subunit 2	-0.856	0.0399	Nucleus	other
IGHG1	immunoglobulin heavy constant gamma 1 (G1m marker)	-0.857	0.0103	Extracellular Space	peptidase
MCM3	minichromosome maintenance complex component 3	-0.858	0.0322	Nucleus	enzyme
UHRF1	ubiquitin like with PHD and ring finger domains 1	-0.86	0.0444	Nucleus	transcription regulator
CENPA	centromere protein A	-0.86	0.0338	Nucleus	other
POC1A	POC1 centriolar protein A	-0.861	0.0289	Cytoplasm	peptidase
PLSCR1	phospholipid scramblase 1	-0.862	0.0106	Plasma Membrane	enzyme
CHAF1A	chromatin assembly factor 1 subunit A	-0.863	0.0183	Nucleus	other
CXCR1	C-X-C motif chemokine receptor 1	-0.868	0.00221	Plasma Membrane	G-protein coupled receptor
HIVEP3	human immunodeficiency virus type I enhancer binding protein 3	-0.869	0.0299	Nucleus	transcription regulator
MCM4	minichromosome maintenance complex component 4	-0.873	0.0274	Nucleus	enzyme
GLIPR2	GLI pathogenesis related 2	-0.873	0.00413	Cytoplasm	other
RCC1	regulator of chromosome condensation 1	-0.873	0.0059	Cytoplasm	other
HIST1H3B	histone cluster 1 H3 family member b	-0.873	0.0433	Nucleus	other
FOXRED2	FAD dependent oxidoreductase domain containing 2	-0.875	0.0142	Cytoplasm	other
HIST1H2AL	histone cluster 1 H2A family member l	-0.875	0.00403	Nucleus	other
SKA2	spindle and kinetochore associated complex subunit 2	-0.879	0.00961	Nucleus	other
BRCA2	BRCA2, DNA repair associated	-0.88	0.00497	Nucleus	transcription regulator
ERI2	ERI1 exoribonuclease family member 2	-0.882	0.0328	Other	other
PTTG1	pituitary tumor-transforming 1	-0.882	0.028	Nucleus	transcription regulator
RNASEH2A	ribonuclease H2 subunit A	-0.882	0.0456	Nucleus	enzyme
UBE2T	ubiquitin conjugating enzyme E2 T	-0.884	0.0131	Nucleus	enzyme
CENPQ	centromere protein Q	-0.885	0.0105	Nucleus	other
AURKB	aurora kinase B	-0.889	0.0289	Nucleus	kinase
MCM7	minichromosome maintenance complex component 7	-0.889	0.033	Nucleus	enzyme
BUB1	BUB1 mitotic checkpoint serine/threonine kinase	-0.889	0.0269	Nucleus	kinase
PHGDH	phosphoglycerate dehydrogenase	-0.892	0.00195	Cytoplasm	enzyme
ARHGEF5	Rho guanine nucleotide exchange factor 5	-0.892	0.00296	Cytoplasm	other
BRIP1	BRCA1 interacting protein C-terminal helicase 1	-0.894	0.0212	Nucleus	enzyme
KIF20B	kinesin family member 20B	-0.896	0.024	Nucleus	enzyme
XRCC2	X-ray repair cross complementing 2	-0.897	0.0104	Nucleus	enzyme
SMC2	structural maintenance of chromosomes 2	-0.903	0.0157	Nucleus	transporter
GINS3	GINS complex subunit 3	-0.904	0.00961	Nucleus	other
RBBP8	RB binding protein 8, endonuclease	-0.908	0.00389	Nucleus	enzyme
FOXM1	forkhead box M1	-0.909	0.00897	Nucleus	transcription regulator
LYAR	Ly1 antibody reactive	-0.909	0.0145	Plasma Membrane	other
CKAP2L	cytoskeleton associated protein 2 like	-0.911	0.00645	Cytoplasm	other
TESC	tescalcin	-0.911	0.00863	Cytoplasm	other
H2AFZ	H2A histone family member Z	-0.915	0.0248	Nucleus	other
CDC20	cell division cycle 20	-0.916	0.0397	Nucleus	other
MTHFD1	methylenetetrahydrofolate dehydrogenase, cyclohydrolase and formyltetrahydrofolate synthetase 1	-0.918	0.00322	Cytoplasm	enzyme
HPSE	heparanase	-0.919	0.0182	Plasma Membrane	enzyme
CENPE	centromere protein E	-0.921	0.0165	Nucleus	other
ORC6	origin recognition complex subunit 6	-0.921	0.00762	Nucleus	other
APOBEC3H	apolipoprotein B mRNA editing enzyme catalytic subunit 3H	-0.922	0.00284	Cytoplasm	enzyme
GEN1	GEN1, Holliday junction 5' flap endonuclease	-0.924	0.00529	Cytoplasm	enzyme
GGH	gamma-glutamyl hydrolase	-0.925	0.0157	Cytoplasm	peptidase
TOP2A	topoisomerase (DNA) II alpha	-0.927	0.0293	Nucleus	enzyme
MKI67	marker of proliferation Ki-67	-0.928	0.0255	Nucleus	other
WDR34	WD repeat domain 34	-0.931	0.00776	Cytoplasm	other
NDC1	NDC1 transmembrane nucleoporin	-0.943	0.00829	Nucleus	other
HJURP	Holliday junction recognition protein	-0.947	0.018	Nucleus	other
HMMR	hyaluronan mediated motility receptor	-0.956	0.00784	Plasma Membrane	transmembrane receptor
SGO1	shugoshin 1	-0.957	0.0108	Nucleus	other
CCNE2	cyclin E2	-0.958	0.0115	Nucleus	other
EIF2AK2	eukaryotic translation initiation factor 2 alpha kinase 2	-0.959	0.0271	Cytoplasm	kinase
CDCA3	cell division cycle associated 3	-0.96	0.00297	Cytoplasm	other
NET1	neuroepithelial cell transforming 1	-0.962	0.00218	Nucleus	other
CKS2	CDC28 protein kinase regulatory subunit 2	-0.963	0.0742	Other	kinase
PSMG1	proteasome assembly chaperone 1	-0.965	0.00859	Plasma Membrane	other
PLK1	polo like kinase 1	-0.968	0.0239	Nucleus	kinase
POLA1	DNA polymerase alpha 1, catalytic subunit	-0.97	0.013	Nucleus	enzyme
DARS2	aspartyl-tRNA synthetase 2, mitochondrial	-0.975	0.0172	Cytoplasm	enzyme
E2F7	E2F transcription factor 7	-0.982	0.0219	Nucleus	transcription regulator
CENPX	centromere protein X	-0.983	0.0211	Nucleus	other
HIST1H2AD	histone cluster 1 H2A family member d	-0.985	0.0314	Nucleus	other
CDC25A	cell division cycle 25A	-0.986	0.0251	Nucleus	phosphatase
CENPM	centromere protein M	-0.988	0.0087	Cytoplasm	other
NCAPH	non-SMC condensin I complex subunit H	-0.989	0.0173	Nucleus	other
GMNN	geminin, DNA replication inhibitor	-0.989	0.00396	Nucleus	transcription regulator
CCNA2	cyclin A2	-0.991	0.0102	Nucleus	other
CDK1	cyclin dependent kinase 1	-0.992	0.0143	Nucleus	kinase
CDCA5	cell division cycle associated 5	-0.993	0.0102	Cytoplasm	other
C3AR1	complement C3a receptor 1	-0.994	0.00516	Plasma Membrane	G-protein coupled receptor
FAR2	fatty acyl-CoA reductase 2	-0.998	0.00608	Cytoplasm	enzyme
GALNT3	polypeptide N-acetylgalactosaminyltransferase 3	-0.999	0.00363	Cytoplasm	enzyme
FANCD2	Fanconi anemia complementation group D2	-0.999	0.00829	Nucleus	other
MND1	meiotic nuclear divisions 1	-0.999	0.0146	Nucleus	other
GNA15	G protein subunit alpha 15	-1	0.0276	Plasma Membrane	enzyme
PRR11	proline rich 11	-1.006	0.00955	Other	other
TICRR	TOPBP1 interacting checkpoint and replication regulator	-1.01	0.0391	Nucleus	other
E2F8	E2F transcription factor 8	-1.011	0.00901	Nucleus	transcription regulator
TPX2	TPX2, microtubule nucleation factor	-1.011	0.0257	Nucleus	other
ALYREF	Aly/REF export factor	-1.014	0.0158	Nucleus	transcription regulator
BORA	bora, aurora kinase A activator	-1.018	0.0101	Cytoplasm	other
IFI6	interferon alpha inducible protein 6	-1.023	0.00656	Cytoplasm	other
HIST1H2BO	histone cluster 1 H2B family member o	-1.024	0.0259	Nucleus	other
STIL	SCL/TAL1 interrupting locus	-1.028	0.0123	Nucleus	other
HERC5	HECT and RLD domain containing E3 ubiquitin protein ligase 5	-1.03	0.0482	Cytoplasm	enzyme
DNAJC9	DnaJ heat shock protein family (Hsp40) member C9	-1.031	0.00553	Nucleus	other
GTSE1	G2 and S-phase expressed 1	-1.039	0.0162	Cytoplasm	other
PRC1	protein regulator of cytokinesis 1	-1.041	0.0164	Nucleus	other
KIF20A	kinesin family member 20A	-1.047	0.0348	Cytoplasm	transporter
GINS1	GINS complex subunit 1	-1.048	0.00923	Nucleus	other
TEX30	testis expressed 30	-1.051	0.00896	Other	other
MMP25	matrix metallopeptidase 25	-1.052	0.0027	Plasma Membrane	peptidase
AURKA	aurora kinase A	-1.058	0.00919	Nucleus	kinase
CDCA7L	cell division cycle associated 7 like	-1.058	0.0121	Nucleus	other
CIT	citron rho-interacting serine/threonine kinase	-1.061	0.018	Cytoplasm	kinase
CCR1	C-C motif chemokine receptor 1	-1.065	0.0365	Plasma Membrane	G-protein coupled receptor
CST7	cystatin F	-1.066	0.00868	Extracellular Space	other
RAD51AP1	RAD51 associated protein 1	-1.067	0.0126	Nucleus	other
CCNF	cyclin F	-1.072	0.0354	Nucleus	other
FAM72A	family with sequence similarity 72 member A	-1.073	0.00103	Cytoplasm	other
GPR183	G protein-coupled receptor 183	-1.074	0.000814	Plasma Membrane	G-protein coupled receptor
CENPI	centromere protein I	-1.077	0.0435	Nucleus	other
KIF4A	kinesin family member 4A	-1.077	0.0152	Nucleus	other
NRN1	neuritin 1	-1.082	0.00156	Cytoplasm	other
ASPM	abnormal spindle microtubule assembly	-1.083	0.0265	Nucleus	other
VCL	vinculin	-1.087	0.00382	Plasma Membrane	enzyme
RFC4	replication factor C subunit 4	-1.089	0.0154	Nucleus	other
HIST3H2BB	histone cluster 3 H2B family member b	-1.092	0.0065	Nucleus	other
KDELC1	KDEL motif containing 1	-1.1	0.0037	Cytoplasm	other
HIST1H2BE	histone cluster 1 H2B family member e	-1.101	0.018	Nucleus	other
KIF15	kinesin family member 15	-1.105	0.0161	Nucleus	other
KIAA0101	KIAA0101	-1.113	0.00433	Nucleus	other
HIST1H1B	histone cluster 1 H1 family member b	-1.114	0.0309	Nucleus	other
CDCA8	cell division cycle associated 8	-1.116	0.00774	Nucleus	other
STOM	stomatin	-1.122	0.0172	Plasma Membrane	other
XAF1	XIAP associated factor 1	-1.123	0.0135	Nucleus	other
TRIB2	tribbles pseudokinase 2	-1.126	0.0068	Plasma Membrane	kinase
CENPH	centromere protein H	-1.129	0.00468	Nucleus	other
MYBL2	MYB proto-oncogene like 2	-1.137	0.00657	Nucleus	transcription regulator
CENPN	centromere protein N	-1.138	0.00839	Nucleus	other
TTK	TTK protein kinase	-1.141	0.00429	Nucleus	kinase
ESPL1	extra spindle pole bodies like 1, separase	-1.141	0.0268	Nucleus	peptidase
ELOVL6	ELOVL fatty acid elongase 6	-1.143	0.00279	Cytoplasm	enzyme
NCAPG2	non-SMC condensin II complex subunit G2	-1.144	0.00858	Nucleus	other
PCNA	proliferating cell nuclear antigen	-1.145	0.00721	Nucleus	enzyme
IFIT3	interferon induced protein with tetratricopeptide repeats 3	-1.151	0.046	Cytoplasm	other
FGL2	fibrinogen like 2	-1.155	0.0384	Extracellular Space	peptidase
IFI30	IFI30, lysosomal thiol reductase	-1.16	0.00173	Cytoplasm	enzyme
CLSPN	claspin	-1.164	0.0115	Nucleus	other
ORC1	origin recognition complex subunit 1	-1.169	0.0102	Nucleus	other
HERC6	HECT and RLD domain containing E3 ubiquitin protein ligase family member 6	-1.169	0.015	Cytoplasm	enzyme
ECT2	epithelial cell transforming 2	-1.17	0.00983	Cytoplasm	other
KIF11	kinesin family member 11	-1.176	0.00573	Nucleus	other
FANCI	Fanconi anemia complementation group I	-1.177	0.0113	Nucleus	other
CDC6	cell division cycle 6	-1.185	0.0091	Nucleus	other
CENPW	centromere protein W	-1.185	0.00209	Nucleus	other
KIF23	kinesin family member 23	-1.186	0.0089	Cytoplasm	other
USP18	ubiquitin specific peptidase 18	-1.19	0.0442	Cytoplasm	peptidase
CDC25C	cell division cycle 25C	-1.191	0.0254	Nucleus	phosphatase
RPL4	ribosomal protein L4	-1.191	0.0167	Cytoplasm	enzyme
NEK2	NIMA related kinase 2	-1.193	0.00416	Cytoplasm	kinase
TK1	thymidine kinase 1	-1.2	0.0202	Cytoplasm	kinase
MAD2L1	MAD2 mitotic arrest deficient-like 1 (yeast)	-1.201	0.0107	Nucleus	other
DEPDC1	DEP domain containing 1	-1.205	0.0294	Nucleus	transcription regulator
CDC7	cell division cycle 7	-1.206	0.00601	Nucleus	kinase
ADA	adenosine deaminase	-1.209	0.000535	Cytoplasm	enzyme
HIST1H2AE	histone cluster 1 H2A family member e	-1.212	0.00331	Nucleus	other
LMNB1	lamin B1	-1.213	0.00832	Nucleus	other
RNASE6	ribonuclease A family member k6	-1.214	0.00346	Extracellular Space	enzyme
CEP55	centrosomal protein 55	-1.218	0.0075	Cytoplasm	other
DNA2	DNA replication helicase/nuclease 2	-1.223	0.00385	Cytoplasm	enzyme
TFRC	transferrin receptor	-1.224	0.025	Plasma Membrane	transporter
DDX60	DExD/H-box helicase 60	-1.227	0.0162	Cytoplasm	enzyme
FEN1	flap structure-specific endonuclease 1	-1.239	0.00495	Nucleus	enzyme
ANLN	anillin actin binding protein	-1.246	0.013	Cytoplasm	other
FAM111B	family with sequence similarity 111 member B	-1.248	0.0184	Other	other
CDKN3	cyclin dependent kinase inhibitor 3	-1.248	0.0114	Cytoplasm	phosphatase
ARHGAP11A	Rho GTPase activating protein 11A	-1.258	0.0106	Cytoplasm	other
MCM10	minichromosome maintenance 10 replication initiation factor	-1.273	0.0238	Nucleus	other
MX1	MX dynamin like GTPase 1	-1.273	0.0375	Cytoplasm	enzyme
CDC45	cell division cycle 45	-1.275	0.0125	Nucleus	other
KIAA1524	KIAA1524	-1.276	0.0113	Cytoplasm	other
UBASH3B	ubiquitin associated and SH3 domain containing B	-1.283	0.0363	Other	enzyme
GINS4	GINS complex subunit 4	-1.284	0.00781	Nucleus	other
ZWILCH	zwilch kinetochore protein	-1.291	0.00548	Nucleus	other
DLGAP5	DLG associated protein 5	-1.302	0.0124	Nucleus	phosphatase
HIST1H2AM	histone cluster 1 H2A family member m	-1.303	0.0177	Nucleus	other
NDC80	NDC80, kinetochore complex component	-1.306	0.00147	Nucleus	other
CCNB2	cyclin B2	-1.31	0.0147	Cytoplasm	kinase
SLC27A2	solute carrier family 27 member 2	-1.319	0.0141	Cytoplasm	transporter
RAD51	RAD51 recombinase	-1.332	0.00482	Nucleus	enzyme
KIF18A	kinesin family member 18A	-1.338	0.0104	Cytoplasm	enzyme
GINS2	GINS complex subunit 2	-1.342	0.011	Nucleus	other
CLU	clusterin	-1.346	0.000476	Cytoplasm	other
SPC24	SPC24, NDC80 kinetochore complex component	-1.348	0.0204	Cytoplasm	other
BIRC5	baculoviral IAP repeat containing 5	-1.355	0.0194	Cytoplasm	other
GPSM2	G-protein signaling modulator 2	-1.356	0.0104	Nucleus	other
KIF14	kinesin family member 14	-1.356	0.021	Cytoplasm	enzyme
CENPP	centromere protein P	-1.372	0.00113	Nucleus	other
MTFR2	mitochondrial fission regulator 2	-1.38	0.000785	Cytoplasm	other
TIMELESS	timeless circadian clock	-1.387	0.00877	Nucleus	other
SPAG5	sperm associated antigen 5	-1.395	0.0164	Nucleus	peptidase
RAD54L	RAD54-like (S. cerevisiae)	-1.402	0.0113	Nucleus	enzyme
ZWINT	ZW10 interacting kinetochore protein	-1.403	0.00365	Nucleus	other
EXO1	exonuclease 1	-1.405	0.0154	Nucleus	enzyme
DDIT4	DNA damage inducible transcript 4	-1.421	0.000554	Cytoplasm	other
CCNB1	cyclin B1	-1.43	0.0129	Cytoplasm	kinase
MELK	maternal embryonic leucine zipper kinase	-1.435	0.00927	Cytoplasm	kinase
TYMS	thymidylate synthetase	-1.439	0.0297	Nucleus	enzyme
OIP5	Opa interacting protein 5	-1.46	0.0125	Nucleus	other
KIF2C	kinesin family member 2C	-1.464	0.00587	Nucleus	other
TRIP13	thyroid hormone receptor interactor 13	-1.467	0.00306	Cytoplasm	transcription regulator
POLQ	DNA polymerase theta	-1.479	0.0114	Nucleus	enzyme
DSCC1	DNA replication and sister chromatid cohesion 1	-1.481	0.00729	Nucleus	other
HIST1H1D	histone cluster 1 H1 family member d	-1.485	0.0043	Nucleus	other
NCAPG	non-SMC condensin I complex subunit G	-1.493	0.00726	Nucleus	other
HIST1H2AI	histone cluster 1 H2A family member i	-1.495	0.0099	Nucleus	other
DEPDC1B	DEP domain containing 1B	-1.508	0.0133	Cytoplasm	other
OAS3	2'-5'-oligoadenylate synthetase 3	-1.514	0.00413	Cytoplasm	enzyme
CDCA2	cell division cycle associated 2	-1.522	0.00891	Nucleus	other
HIST1H2AK	histone cluster 1 H2A family member k	-1.525	0.000531	Nucleus	other
SPC25	SPC25, NDC80 kinetochore complex component	-1.534	0.00771	Cytoplasm	other
HIST1H2BH	histone cluster 1 H2B family member h	-1.575	0.0163	Nucleus	other
SKA1	spindle and kinetochore associated complex subunit 1	-1.576	0.00194	Nucleus	other
E2F2	E2F transcription factor 2	-1.577	0.000591	Nucleus	transcription regulator
HIST1H2BG	histone cluster 1 H2B family member g	-1.585	0.0473	Nucleus	other
HIST1H2AJ	histone cluster 1 H2A family member j	-1.603	0.0411	Nucleus	other
PSAT1	phosphoserine aminotransferase 1	-1.615	0.00128	Cytoplasm	enzyme
PBK	PDZ binding kinase	-1.649	0.00181	Cytoplasm	kinase
ITGA2	integrin subunit alpha 2	-1.659	0.00717	Plasma Membrane	transmembrane receptor
SHCBP1	SHC binding and spindle associated 1	-1.726	0.00293	Other	other
FAM72C/FAM72D	family with sequence similarity 72 member D	-1.746	0.00155	Nucleus	other
HIST1H3J	histone cluster 1 H3 family member j	-1.75	0.0441	Nucleus	other
HIST1H2BI	histone cluster 1 H2B family member i	-1.758	0.0163	Nucleus	other
HIST1H2AB	histone cluster 1 H2A family member b	-1.768	0.00872	Nucleus	other
SLC7A11	solute carrier family 7 member 11	-1.77	0.00132	Plasma Membrane	transporter
GZMA	granzyme A	-1.788	0.00185	Cytoplasm	peptidase
TM6SF1	transmembrane 6 superfamily member 1	-1.812	0.00159	Plasma Membrane	other
IFI44	interferon induced protein 44	-1.84	0.0444	Cytoplasm	other
HIST1H4B	histone cluster 1 H4 family member b	-1.914	0.00908	Nucleus	other
LINC00599	long intergenic non-protein coding RNA 599	-1.925	0.0141	Other	other
HIST1H2BB	histone cluster 1 H2B family member b	-2.07	0.00744	Nucleus	other
HIST1H3G	histone cluster 1 H3 family member g	-2.165	0.0375	Nucleus	other
IFI44L	interferon induced protein 44 like	-2.339	0.0477	Nucleus	other
