# Supplementary material for: A DAP5/eIF3d alternate mRNA translation mechanism promotes differentiation and immune suppression by human regulatory T cells
Source: Nat Commun. 2021 Nov 30;12:6979. doi: 10.1038/s41467-021-27087-w (PMC8632918; doi:10.1038/s41467-021-27087-w)
Supplement: Supplementary file 13 — Source Data [file 41467_2021_27087_MOESM13_ESM.zip]

Archive with 177 entries (166 files):
- Source Data/
- Source Data/Uncut immunoblots pdf files/
- Source Data/.DS_Store
- __MACOSX/Source Data/._.DS_Store
- Source Data/Source Data File all figures.xlsx
- __MACOSX/Source Data/._Source Data File all figures.xlsx
- Source Data/Uncut immunoblots pdf files/Figure 7e immunoblots/
- Source Data/Uncut immunoblots pdf files/.DS_Store
- __MACOSX/Source Data/Uncut immunoblots pdf files/._.DS_Store
- Source Data/Uncut immunoblots pdf files/Figure S7a, b immunoblots/
- Source Data/Uncut immunoblots pdf files/Figure 7a immunoblots/
- Source Data/Uncut immunoblots pdf files/Figure 1a immunoblots/
- Source Data/Uncut immunoblots pdf files/Figure 7d immunoblots/
- Source Data/Uncut immunoblots pdf files/Figure 4e immunoblots/
- Source Data/Uncut immunoblots pdf files/Figure 7g immunoblots/
- Source Data/Uncut immunoblots pdf files/Figure 8c immunoblots/
- Source Data/Uncut immunoblots pdf files/Figure 7b immunoblots/
- Source Data/Uncut immunoblots pdf files/Figure 7e immunoblots/Fig7e.pdf
- __MACOSX/Source Data/Uncut immunoblots pdf files/Figure 7e immunoblots/._Fig7e.pdf
- Source Data/Uncut immunoblots pdf files/Figure S7a, b immunoblots/2020 02 07 eIF4G, DAP5, b-actin, eIF4E, 4E-BP2.tif.pdf
- __MACOSX/Source Data/Uncut immunoblots pdf files/Figure S7a, b immunoblots/._2020 02 07 eIF4G, DAP5, b-actin, eIF4E, 4E-BP2.tif.pdf
- Source Data/Uncut immunoblots pdf files/Figure S7a, b immunoblots/2021_03_26_180206.tif.pdf
- __MACOSX/Source Data/Uncut immunoblots pdf files/Figure S7a, b immunoblots/._2021_03_26_180206.tif.pdf
- Source Data/Uncut immunoblots pdf files/Figure S7a, b immunoblots/2021 01 25 DAP5, eIF3d, eIF4E, GAPDH.tif.pdf
- __MACOSX/Source Data/Uncut immunoblots pdf files/Figure S7a, b immunoblots/._2021 01 25 DAP5, eIF3d, eIF4E, GAPDH.tif.pdf
- Source Data/Uncut immunoblots pdf files/Figure S7a, b immunoblots/2021_01_26_144434.tif.pdf
- __MACOSX/Source Data/Uncut immunoblots pdf files/Figure S7a, b immunoblots/._2021_01_26_144434.tif.pdf
- Source Data/Uncut immunoblots pdf files/Figure S7a, b immunoblots/2021_02_09_114852.tif.pdf
- __MACOSX/Source Data/Uncut immunoblots pdf files/Figure S7a, b immunoblots/._2021_02_09_114852.tif.pdf
- Source Data/Uncut immunoblots pdf files/Figure S7a, b immunoblots/4eactinvv_olay.tif.pdf
- __MACOSX/Source Data/Uncut immunoblots pdf files/Figure S7a, b immunoblots/._4eactinvv_olay.tif.pdf
- Source Data/Uncut immunoblots pdf files/Figure S7a, b immunoblots/2021_02_09_114938.tif.pdf
- __MACOSX/Source Data/Uncut immunoblots pdf files/Figure S7a, b immunoblots/._2021_02_09_114938.tif.pdf
- Source Data/Uncut immunoblots pdf files/Figure S7a, b immunoblots/2021_02_09_114044.tif.pdf
- __MACOSX/Source Data/Uncut immunoblots pdf files/Figure S7a, b immunoblots/._2021_02_09_114044.tif.pdf
- Source Data/Uncut immunoblots pdf files/Figure S7a, b immunoblots/2021_01_26_144616.tif.pdf
- __MACOSX/Source Data/Uncut immunoblots pdf files/Figure S7a, b immunoblots/._2021_01_26_144616.tif.pdf
- Source Data/Uncut immunoblots pdf files/Figure S7a, b immunoblots/2021_02_09_114805.tif.pdf
- __MACOSX/Source Data/Uncut immunoblots pdf files/Figure S7a, b immunoblots/._2021_02_09_114805.tif.pdf
- Source Data/Uncut immunoblots pdf files/Figure S7a, b immunoblots/2021_01_26_144538.tif.pdf
- __MACOSX/Source Data/Uncut immunoblots pdf files/Figure S7a, b immunoblots/._2021_01_26_144538.tif.pdf
- Source Data/Uncut immunoblots pdf files/Figure S7a, b immunoblots/2021_02_09_114728.tif.pdf
- __MACOSX/Source Data/Uncut immunoblots pdf files/Figure S7a, b immunoblots/._2021_02_09_114728.tif.pdf
- Source Data/Uncut immunoblots pdf files/Figure S7a, b immunoblots/2021_02_09_114826.tif.pdf
- __MACOSX/Source Data/Uncut immunoblots pdf files/Figure S7a, b immunoblots/._2021_02_09_114826.tif.pdf
- Source Data/Uncut immunoblots pdf files/Figure S7a, b immunoblots/2021_02_09_113909.tif.pdf
- __MACOSX/Source Data/Uncut immunoblots pdf files/Figure S7a, b immunoblots/._2021_02_09_113909.tif.pdf
- Source Data/Uncut immunoblots pdf files/Figure S7a, b immunoblots/2021_01_26_144504.tif.pdf
- __MACOSX/Source Data/Uncut immunoblots pdf files/Figure S7a, b immunoblots/._2021_01_26_144504.tif.pdf
- Source Data/Uncut immunoblots pdf files/Figure S7a, b immunoblots/2020 02 12 4E-BP1.tif.pdf
- __MACOSX/Source Data/Uncut immunoblots pdf files/Figure S7a, b immunoblots/._2020 02 12 4E-BP1.tif.pdf
- Source Data/Uncut immunoblots pdf files/Figure 7a immunoblots/2020 02 07 eIF4G, DAP5, b-actin, eIF4E, 4E-BP2.tif.pdf
- __MACOSX/Source Data/Uncut immunoblots pdf files/Figure 7a immunoblots/._2020 02 07 eIF4G, DAP5, b-actin, eIF4E, 4E-BP2.tif.pdf
- Source Data/Uncut immunoblots pdf files/Figure 7a immunoblots/2020 09 30 eIF3d.tif.pdf
- __MACOSX/Source Data/Uncut immunoblots pdf files/Figure 7a immunoblots/._2020 09 30 eIF3d.tif.pdf
- Source Data/Uncut immunoblots pdf files/Figure 7a immunoblots/2020 02 12 4E-BP1.tif.pdf
- __MACOSX/Source Data/Uncut immunoblots pdf files/Figure 7a immunoblots/._2020 02 12 4E-BP1.tif.pdf
- Source Data/Uncut immunoblots pdf files/Figure 1a immunoblots/030813 30s copy.tif.pdf
- __MACOSX/Source Data/Uncut immunoblots pdf files/Figure 1a immunoblots/._030813 30s copy.tif.pdf
- Source Data/Uncut immunoblots pdf files/Figure 1a immunoblots/030813 1m copy.tif.pdf
- __MACOSX/Source Data/Uncut immunoblots pdf files/Figure 1a immunoblots/._030813 1m copy.tif.pdf
- Source Data/Uncut immunoblots pdf files/Figure 1a immunoblots/030813 1s copy.tif.pdf
- __MACOSX/Source Data/Uncut immunoblots pdf files/Figure 1a immunoblots/._030813 1s copy.tif.pdf
- Source Data/Uncut immunoblots pdf files/Figure 1a immunoblots/030713 15s copy.tif.pdf
- __MACOSX/Source Data/Uncut immunoblots pdf files/Figure 1a immunoblots/._030713 15s copy.tif.pdf
- Source Data/Uncut immunoblots pdf files/Figure 1a immunoblots/030813SSII 003 copy.tif.pdf
- __MACOSX/Source Data/Uncut immunoblots pdf files/Figure 1a immunoblots/._030813SSII 003 copy.tif.pdf
- Source Data/Uncut immunoblots pdf files/Figure 1a immunoblots/030813SSI 003 copy.tif.pdf
- __MACOSX/Source Data/Uncut immunoblots pdf files/Figure 1a immunoblots/._030813SSI 003 copy.tif.pdf
- Source Data/Uncut immunoblots pdf files/Figure 1a immunoblots/030813SSII 002 copy.tif.pdf
- __MACOSX/Source Data/Uncut immunoblots pdf files/Figure 1a immunoblots/._030813SSII 002 copy.tif.pdf
- Source Data/Uncut immunoblots pdf files/Figure 1a immunoblots/030813 10s copy.tif.pdf
- __MACOSX/Source Data/Uncut immunoblots pdf files/Figure 1a immunoblots/._030813 10s copy.tif.pdf
- Source Data/Uncut immunoblots pdf files/Figure 1a immunoblots/030813SSI 002 copy.tif.pdf
- __MACOSX/Source Data/Uncut immunoblots pdf files/Figure 1a immunoblots/._030813SSI 002 copy.tif.pdf
- Source Data/Uncut immunoblots pdf files/Figure 1a immunoblots/030813 15s copy.tif.pdf
- __MACOSX/Source Data/Uncut immunoblots pdf files/Figure 1a immunoblots/._030813 15s copy.tif.pdf
- Source Data/Uncut immunoblots pdf files/Figure 1a immunoblots/030713 5m copy.tif.pdf
- __MACOSX/Source Data/Uncut immunoblots pdf files/Figure 1a immunoblots/._030713 5m copy.tif.pdf
- Source Data/Uncut immunoblots pdf files/Figure 1a immunoblots/030713 10m copy.tif.pdf
- __MACOSX/Source Data/Uncut immunoblots pdf files/Figure 1a immunoblots/._030713 10m copy.tif.pdf
- Source Data/Uncut immunoblots pdf files/Figure 1a immunoblots/030713 1m copy.tif.pdf
- __MACOSX/Source Data/Uncut immunoblots pdf files/Figure 1a immunoblots/._030713 1m copy.tif.pdf
- Source Data/Uncut immunoblots pdf files/Figure 1a immunoblots/030813SSII 001 copy.tif.pdf
- __MACOSX/Source Data/Uncut immunoblots pdf files/Figure 1a immunoblots/._030813SSII 001 copy.tif.pdf
- Source Data/Uncut immunoblots pdf files/Figure 1a immunoblots/030713SS 5s copy.tif.pdf
- __MACOSX/Source Data/Uncut immunoblots pdf files/Figure 1a immunoblots/._030713SS 5s copy.tif.pdf
- Source Data/Uncut immunoblots pdf files/Figure 1a immunoblots/030813SSI 001 copy.tif.pdf
- __MACOSX/Source Data/Uncut immunoblots pdf files/Figure 1a immunoblots/._030813SSI 001 copy.tif.pdf
- Source Data/Uncut immunoblots pdf files/Figure 1a immunoblots/030713SS 10s copy.tif.pdf
- __MACOSX/Source Data/Uncut immunoblots pdf files/Figure 1a immunoblots/._030713SS 10s copy.tif.pdf
- Source Data/Uncut immunoblots pdf files/Figure 1a immunoblots/030713SS 1s copy.tif.pdf
- __MACOSX/Source Data/Uncut immunoblots pdf files/Figure 1a immunoblots/._030713SS 1s copy.tif.pdf
- Source Data/Uncut immunoblots pdf files/Figure 1a immunoblots/030713SS 30s copy.tif.pdf
- __MACOSX/Source Data/Uncut immunoblots pdf files/Figure 1a immunoblots/._030713SS 30s copy.tif.pdf
- Source Data/Uncut immunoblots pdf files/Figure 1a immunoblots/030713 30s copy.tif.pdf
- __MACOSX/Source Data/Uncut immunoblots pdf files/Figure 1a immunoblots/._030713 30s copy.tif.pdf
- Source Data/Uncut immunoblots pdf files/Figure 1a immunoblots/030713 30m copy.tif.pdf
- __MACOSX/Source Data/Uncut immunoblots pdf files/Figure 1a immunoblots/._030713 30m copy.tif.pdf
- Source Data/Uncut immunoblots pdf files/Figure 7d immunoblots/original WB of IVT_shDAP5.pdf
- __MACOSX/Source Data/Uncut immunoblots pdf files/Figure 7d immunoblots/._original WB of IVT_shDAP5.pdf
- Source Data/Uncut immunoblots pdf files/Figure 4e immunoblots/030217_SS_10s copy.tif.pdf
- __MACOSX/Source Data/Uncut immunoblots pdf files/Figure 4e immunoblots/._030217_SS_10s copy.tif.pdf
- Source Data/Uncut immunoblots pdf files/Figure 4e immunoblots/030217_30s copy.tif.pdf
- __MACOSX/Source Data/Uncut immunoblots pdf files/Figure 4e immunoblots/._030217_30s copy.tif.pdf
- Source Data/Uncut immunoblots pdf files/Figure 4e immunoblots/030217_4A_4EBP1_1min copy.tif.pdf
- __MACOSX/Source Data/Uncut immunoblots pdf files/Figure 4e immunoblots/._030217_4A_4EBP1_1min copy.tif.pdf
- Source Data/Uncut immunoblots pdf files/Figure 4e immunoblots/030217_2min copy.tif.pdf
- __MACOSX/Source Data/Uncut immunoblots pdf files/Figure 4e immunoblots/._030217_2min copy.tif.pdf
- Source Data/Uncut immunoblots pdf files/Figure 4e immunoblots/030217_10s copy.tif.pdf
- __MACOSX/Source Data/Uncut immunoblots pdf files/Figure 4e immunoblots/._030217_10s copy.tif.pdf
- Source Data/Uncut immunoblots pdf files/Figure 4e immunoblots/030317_15s copy.tif.pdf
- __MACOSX/Source Data/Uncut immunoblots pdf files/Figure 4e immunoblots/._030317_15s copy.tif.pdf
- Source Data/Uncut immunoblots pdf files/Figure 4e immunoblots/030717_30s copy.tif.pdf
- __MACOSX/Source Data/Uncut immunoblots pdf files/Figure 4e immunoblots/._030717_30s copy.tif.pdf
- Source Data/Uncut immunoblots pdf files/Figure 4e immunoblots/030217_4A_4EBP1_1s copy.tif.pdf
- __MACOSX/Source Data/Uncut immunoblots pdf files/Figure 4e immunoblots/._030217_4A_4EBP1_1s copy.tif.pdf
- Source Data/Uncut immunoblots pdf files/Figure 4e immunoblots/030217_1s copy.tif.pdf
- __MACOSX/Source Data/Uncut immunoblots pdf files/Figure 4e immunoblots/._030217_1s copy.tif.pdf
- Source Data/Uncut immunoblots pdf files/Figure 4e immunoblots/030217_5s copy.tif.pdf
- __MACOSX/Source Data/Uncut immunoblots pdf files/Figure 4e immunoblots/._030217_5s copy.tif.pdf
- Source Data/Uncut immunoblots pdf files/Figure 4e immunoblots/030717_1min copy.tif.pdf
- __MACOSX/Source Data/Uncut immunoblots pdf files/Figure 4e immunoblots/._030717_1min copy.tif.pdf
- Source Data/Uncut immunoblots pdf files/Figure 4e immunoblots/030217_4A_4EBP1_5min copy.tif.pdf
- __MACOSX/Source Data/Uncut immunoblots pdf files/Figure 4e immunoblots/._030217_4A_4EBP1_5min copy.tif.pdf
- Source Data/Uncut immunoblots pdf files/Figure 4e immunoblots/030317_30s copy.tif.pdf
- __MACOSX/Source Data/Uncut immunoblots pdf files/Figure 4e immunoblots/._030317_30s copy.tif.pdf
- Source Data/Uncut immunoblots pdf files/Figure 4e immunoblots/030717_5s copy.tif.pdf
- __MACOSX/Source Data/Uncut immunoblots pdf files/Figure 4e immunoblots/._030717_5s copy.tif.pdf
- Source Data/Uncut immunoblots pdf files/Figure 4e immunoblots/030217_4A_4EBP1_10min copy.tif.pdf
- __MACOSX/Source Data/Uncut immunoblots pdf files/Figure 4e immunoblots/._030217_4A_4EBP1_10min copy.tif.pdf
- Source Data/Uncut immunoblots pdf files/Figure 4e immunoblots/030317_1min copy.tif.pdf
- __MACOSX/Source Data/Uncut immunoblots pdf files/Figure 4e immunoblots/._030317_1min copy.tif.pdf
- Source Data/Uncut immunoblots pdf files/Figure 4e immunoblots/030317_1s copy.tif.pdf
- __MACOSX/Source Data/Uncut immunoblots pdf files/Figure 4e immunoblots/._030317_1s copy.tif.pdf
- Source Data/Uncut immunoblots pdf files/Figure 4e immunoblots/030217_1min copy.tif.pdf
- __MACOSX/Source Data/Uncut immunoblots pdf files/Figure 4e immunoblots/._030217_1min copy.tif.pdf
- Source Data/Uncut immunoblots pdf files/Figure 4e immunoblots/030217_SS_1s copy.tif.pdf
- __MACOSX/Source Data/Uncut immunoblots pdf files/Figure 4e immunoblots/._030217_SS_1s copy.tif.pdf
- Source Data/Uncut immunoblots pdf files/Figure 4e immunoblots/030717_15s copy.tif.pdf
- __MACOSX/Source Data/Uncut immunoblots pdf files/Figure 4e immunoblots/._030717_15s copy.tif.pdf
- Source Data/Uncut immunoblots pdf files/Figure 4e immunoblots/030317_5s copy.tif.pdf
- __MACOSX/Source Data/Uncut immunoblots pdf files/Figure 4e immunoblots/._030317_5s copy.tif.pdf
- Source Data/Uncut immunoblots pdf files/Figure 7g immunoblots/2021_01_26_144434.tif.pdf
- __MACOSX/Source Data/Uncut immunoblots pdf files/Figure 7g immunoblots/._2021_01_26_144434.tif.pdf
- Source Data/Uncut immunoblots pdf files/Figure 7g immunoblots/Fig 7g.pdf
- __MACOSX/Source Data/Uncut immunoblots pdf files/Figure 7g immunoblots/._Fig 7g.pdf
- Source Data/Uncut immunoblots pdf files/Figure 7g immunoblots/2021_01_26_144616.tif.pdf
- __MACOSX/Source Data/Uncut immunoblots pdf files/Figure 7g immunoblots/._2021_01_26_144616.tif.pdf
- Source Data/Uncut immunoblots pdf files/Figure 7g immunoblots/2021_01_26_144538.tif.pdf
- __MACOSX/Source Data/Uncut immunoblots pdf files/Figure 7g immunoblots/._2021_01_26_144538.tif.pdf
- Source Data/Uncut immunoblots pdf files/Figure 7g immunoblots/2021_01_26_144504.tif.pdf
- __MACOSX/Source Data/Uncut immunoblots pdf files/Figure 7g immunoblots/._2021_01_26_144504.tif.pdf
- Source Data/Uncut immunoblots pdf files/Figure 8c immunoblots/.DS_Store
- __MACOSX/Source Data/Uncut immunoblots pdf files/Figure 8c immunoblots/._.DS_Store
- Source Data/Uncut immunoblots pdf files/Figure 8c immunoblots/Figure 8C raw WB.pdf
- __MACOSX/Source Data/Uncut immunoblots pdf files/Figure 8c immunoblots/._Figure 8C raw WB.pdf
- Source Data/Uncut immunoblots pdf files/Figure 8c immunoblots/2021_03_30_121735 membrane overlay 0.5s iTregs left.tif.pdf
- __MACOSX/Source Data/Uncut immunoblots pdf files/Figure 8c immunoblots/._2021_03_30_121735 membrane overlay 0.5s iTregs left.tif.pdf
- Source Data/Uncut immunoblots pdf files/Figure 8c immunoblots/2021_03_30_122048 membrane overlay 240s iTregs left.tif.pdf
- __MACOSX/Source Data/Uncut immunoblots pdf files/Figure 8c immunoblots/._2021_03_30_122048 membrane overlay 240s iTregs left.tif.pdf
- Source Data/Uncut immunoblots pdf files/Figure 7b immunoblots/2021_02_09_114852.tif.pdf
- __MACOSX/Source Data/Uncut immunoblots pdf files/Figure 7b immunoblots/._2021_02_09_114852.tif.pdf
- Source Data/Uncut immunoblots pdf files/Figure 7b immunoblots/2021_02_09_114938.tif.pdf
- __MACOSX/Source Data/Uncut immunoblots pdf files/Figure 7b immunoblots/._2021_02_09_114938.tif.pdf
- Source Data/Uncut immunoblots pdf files/Figure 7b immunoblots/Fig 7b.pdf
- __MACOSX/Source Data/Uncut immunoblots pdf files/Figure 7b immunoblots/._Fig 7b.pdf
- Source Data/Uncut immunoblots pdf files/Figure 7b immunoblots/2021_02_09_114044.tif.pdf
- __MACOSX/Source Data/Uncut immunoblots pdf files/Figure 7b immunoblots/._2021_02_09_114044.tif.pdf
- Source Data/Uncut immunoblots pdf files/Figure 7b immunoblots/2021_02_09_114805.tif.pdf
- __MACOSX/Source Data/Uncut immunoblots pdf files/Figure 7b immunoblots/._2021_02_09_114805.tif.pdf
- Source Data/Uncut immunoblots pdf files/Figure 7b immunoblots/2021_02_09_114728.tif.pdf
- __MACOSX/Source Data/Uncut immunoblots pdf files/Figure 7b immunoblots/._2021_02_09_114728.tif.pdf
- Source Data/Uncut immunoblots pdf files/Figure 7b immunoblots/2021_02_09_114826.tif.pdf
- __MACOSX/Source Data/Uncut immunoblots pdf files/Figure 7b immunoblots/._2021_02_09_114826.tif.pdf
- Source Data/Uncut immunoblots pdf files/Figure 7b immunoblots/2021_02_09_113909.tif.pdf
- __MACOSX/Source Data/Uncut immunoblots pdf files/Figure 7b immunoblots/._2021_02_09_113909.tif.pdf
