# Supplementary material for: A DAP5/eIF3d alternate mRNA translation mechanism promotes differentiation and immune suppression by human regulatory T cells
Source: Nat Commun. 2021 Nov 30;12:6979. doi: 10.1038/s41467-021-27087-w (PMC8632918; doi:10.1038/s41467-021-27087-w)
Supplement: Supplementary file 13 — Source Data [file 41467_2021_27087_MOESM13_ESM.zip › Source Data/Source Data File all figures.xlsx]

## Sheet: Figure 1
Figure 1	Panel B						Figure 1	Panel C
Day 6
Untreated	PP242	PP242+TGFbeta	RAD001	RAD001+TGFbeta	TGFbeta		Days of treatment	Untreated			TGFbeta			PP242			PP242+TGFbeta			RAD001			RAD001+TGFbeta
7.74	7.73	35.2	5.2	33.4	24.1		0	695000	695000	695000	695000	695000	695000	695000	695000	695000	695000	695000	695000	695000	695000	695000	695000	695000	695000
5.54	6.59	33.9	5.3	35.9	29.1		2	849600	738100	1165200	900000	869760	966000	731700	844550	756090	731700	764000	698400	616070	720750	720750	643150	829350	928150
4.45	7.09	34.7	5.99	31.1	29.5		5	1992600	2500900	2227800	1734000	1953000	1870500	1073600	1089000	976800	1355200	1179000	1094700	1313700	1620000	1331100	1313700	1170000	1287000
							7	2249000	2629600	2087800	2149000	1747200	2204600	973400	981500	936200	1115100	1056000	1190400	2120400	2059200	2110500	1512800	1651000	1561600
Day 13							9	3300000	3385500	3116000	2442000	2793000	2869000	660000	802000	1130000	1125600	1270000	1490000	2774000	3783000	3460000	2358000	2349500	2869000
Untreated	PP242	PP242+TGFbeta	RAD001	RAD001+TGFbeta	TGFbeta		12	13248000	12950000	12474000	4640000	5400000	5950000	1048950	1077300	1247400	958300	1221000	1311650	5984000	7289000	7980000	3134800	3852000	4587000
1.85	9.82	18.5	3.62	24.4	17.2
1.97	5.6	13.8	3.68	23.8	17.3
1.99	7.31	14.6	4.27	22.2	17.4

## Sheet: Figure 2 Percentages
Data in columns J, K, L were plotted in Fig 2 d, e, f
	Sample:	Donor	CD4+ on Total	CD4+ on Single Cells	CD25+ on CD4+	FoxP3+ on CD4+	CD25+FoxP3+ on CD4+	CD25- averages	CD25+ Normalized on Untreated	FoxP3+ normalized on Untreated	CD25+FoxP3+ Normalized on Untreated
Donor 17	071614_D17 Unsort Unt.fcs	D17	70	80.1	60.5	18.6	4.17		1	1	1
	071614_D17 Unsort TGF.fcs	D17	41.5	51.5	78.3	78.9	57.6		1.29421	4.24194	13.8129
	071614_D17 Unsort RAD.fcs	D17	70.9	79.3	72.1	23.2	13.6		1.19174	1.24731	3.26139
	071614_D17 Unsort RAD+TGF.fcs	D17	45.7	52.5	50	59.7	31.5		0.826446	3.20968	7.55396
	071614_D17 CD25+ TGF.fcs	D17	71.4	85.4	66.8	77	40.8		1.10413	4.13978	9.78417
	071614_D17 CD25+ RAD.fcs	D17	79.6	93.2	70.7	20.2	10.1		1.1686	1.08602	2.42206
	071614_D17 CD25+ RAD+TGF.fcs	D17	77.3	86.7	54.2	66	29.4		0.895868	3.54839	7.05036
	071614_D17 CD25- TGF.fcs	D17	77.7	91.1	9.43	44	5.35	5.46667	0.0903581
	071614_D17 CD25- RAD.fcs	D17	76.5	86.9	6.65	2.92	0.42
	071614_D17 CD25- RAD+TGF.fcs	D17	82.2	95	0.32	17.5	0.037
	030714_FMO-FoxP3.fcs	D17	51	65.1	83	0.85	0			0.0456989
Donor 1	053014_Unsorted Unt.fcs	D23	77.5	82.6	75.3	20.2	7.72		1	1	1
	053014_Unsorted TGF.fcs	D23	65.5	72.1	76.1	77.6	59.2		1.01062	3.84158	7.66839
	053014_Unsorted RAD.fcs	D23	74.9	79.7	76.3	22.3	14.4		1.01328	1.10396	1.86528
	053014_Unsorted R+T.fcs	D23	65.7	70.1	63.6	50.5	40.1		0.844622	2.5	5.1943
	053014_CD25+ TGF.fcs	D23	88.2	92	90.8	87.3	73.3		1.20584	4.32178	9.49482
	053014_CD25+ RAD.fcs	D23	88.3	92.3	84.7	26.6	16.3		1.12483	1.31683	2.1114
	053014_CD25+ R+T.fcs	D23	89.5	92.2	80.6	66.8	53.8		1.07039	3.30693	6.96891
	053014_CD25- TGF.fcs	D23	90.6	92.4	4.65	22.1	0.63	2.92333	0.0388225
	053014_CD25- RAD.fcs	D23	85.6	87.7	3.66	1.25	0.18
	053014_CD25- R+T.fcs	D23	93.1	95.6	0.46	6.84	0.043
	053014_FMO-FoxP3.fcs	D23	79.1	82.8	90.6	0.00632	0			0.000312871
Donor 29	071614_D29 Unsort Unt.fcs	D29	63.9	79.3	41	19.1	6.25		1	1	1
	071614_D29 Unsort TGF.fcs	D29	50.6	59.8	78.4	63.1	42.3		1.9122	3.30366	6.768
	071614_D29 Unsort RAD.fcs	D29	69.2	76.6	55.5	17.3	7.56		1.35366	0.905759	1.2096
	071614_D29 Unsort RAD+TGF.fcs	D29	40.6	46	44.4	42.7	19.9		1.08293	2.2356	3.184
	071614_D29 CD25+ TGF.fcs	D29	78.4	89.7	63.3	61.3	30.5		1.5439	3.20942	4.88
	071614_D29 CD25+ RAD.fcs	D29	80	90.2	52.3	13.1	4.34		1.27561	0.685864	0.6944
	071614_D29 CD25+ RAD+TGF.fcs	D29	77.4	85.6	49.9	59.3	24.6		1.21707	3.10471	3.936
	071614_D29 CD25- TGF.fcs	D29	81.6	92.5	4.71	30.4	0.94	2.19333	0.0534959
	071614_D29 CD25- RAD.fcs	D29	79.5	94.2	1.74	2.74	0.013
	071614_D29 CD25- RAD+TGF.fcs	D29	3.86	4.71	0.13	20.8	0
	071614_FMO-FoxP3.fcs	D29	65.2	79.9	56.4	0	0			0
Donor 3	071014_Unsorted Untr.fcs	D31	76.7	83.1	62.6	14.3	4.55		1	1	1
	071014_Unsorted TGF.fcs	D31	74.2	80.7	59	48.5	33.5		0.942492	3.39161	7.36264
	071014_Unsorted RAD.fcs	D31	82.9	89.4	74	27.3	19.5		1.18211	1.90909	4.28571
	071014_Unsorted RAD+TGF.fcs	D31	82.5	87.8	55.9	42.1	30.1		0.892971	2.94406	6.61538
	071014_CD25+ TGF.fcs	D31	75.2	81.5	84.7	56.7	42.5		1.35304	3.96503	9.34066
	071014_CD25+ RAD.fcs	D31	88.6	94	81.7	30.4	21.5		1.30511	2.12587	4.72527
	071014_CD25+ RAD+TGF.fcs	D31	90.4	94.3	86.2	55.1	44.6		1.377	3.85315	9.8022
	071014_CD25- TGF.fcs	D31	85.7	93.3	0.63	44.4	0.035	1.14333	0.0182641
	071014_CD25- RAD_001.fcs	D31	88.9	98.5	1.29	21.7	0.13
	071014_CD25- RAD.fcs	D31	91.8	97.7	1.51	10.4	0.011
	071014_FMO-FoxP3.fcs	D31	76.8	83.4	61	0	0			0
Donor 4	061914_Unsort U.fcs	D32	51.7	63.4	69.1	15.9	7.48		1	1	1
	061914_Unsort T.fcs	D32	23.6	33.1	59.3	54.7	37.5		0.858177	3.44025	5.01337
	061914_Unsort R.fcs	D32	53.5	66.4	84.3	15.7	8.39		1.21997	0.987421	1.12166
	061914_Unsort R+T.fcs	D32	42.8	55.5	65.4	45.6	29.9		0.946454	2.86792	3.99733
	061914_CD25+ T.fcs	D32	44.1	56.9	78.9	84.8	61.3		1.14182	5.33333	8.19519
	061914_CD25+ R.fcs	D32	9.23	10.7	17.5	21.5	8.95		0.253256	1.3522	1.19652
	061914_CD25+ R+T.fcs	D32	72.1	83.2	80.6	67.8	47.5		1.16643	4.26415	6.35027
	061914_CD25- T.fcs	D32	63.5	74.8	0.91	22.6	0.17	2.05667	0.0297636
	061914_CD25- R.fcs	D32	44.9	59.3	2.38	2.23	0.25
	061914_CD25- R+T.fcs	D32	77.1	85.9	2.88	11.8	1.06
	061914_FMO-FoxP3.fcs	D32	44.2	55.8	44.2	0	0			0
Donor 5	100914_Unsorted Untr.fcs	D34	45.5	60.5	93.9	70.9	30.1		1	1	1
	100914_Unsorted TGF.fcs	D34	76.7	86	91.1	92	74.8		0.970181	1.2976	2.48505
	100914_Unsorted RAD.fcs	D34	80.9	89.1	89.8	51.8	29.1		0.956337	0.730606	0.966777
	100914_Unsorted R+T.fcs	D34	72.4	81.6	74.8	67.7	45		0.796592	0.954866	1.49502
	100914_CD25+ TGF.fcs	D34	51.3	71.1	86.7	99.6	78.5		0.923323	1.4048	2.60797
	100914_CD25+ RAD.fcs	D34	56.4	75.8	80.3	98.6	65.7		0.855165	1.39069	2.18272
	100914_CD25+ R+T.fcs	D34	69.6	84.7	64.1	99.5	50.1		0.682641	1.40339	1.66445
	100914_CD25- TGF.fcs	D34	76.7	92.1	17.2	98.7	6.68	5.98	0.0636848
	100914_CD25- RAD.fcs	D34	65.8	78.2	0.27	98.9	0.21
	100914_CD25- R+T.fcs	D34	68.7	94.4	0.47	99.6	0.073
	100914_FMO-FoxP3.fcs	D34	59.8	76.4	85.6	0.033	0.033			0.000465444

## Sheet: Figure 2 MFIs
Data in columns F, G were plotted in Fig 2 e, f
	Donor	CD25+ MFI	FoxP3+ MFI	CD25- averages	CD25+ Normalized on Untreated	FoxP3+ normalized on Untreated
071614_D17 Unsort Unt.fcs	D17	849	630		1	1
071614_D17 Unsort TGF.fcs	D17	1884	2583		2.21908	4.1
071614_D17 Unsort RAD.fcs	D17	1036	1268		1.22026	2.0127
071614_D17 Unsort RAD+TGF.fcs	D17	937	2310		1.10365	3.66667
071614_D17 CD25+ TGF.fcs	D17	946	2021		1.11425	3.20794
071614_D17 CD25+ RAD.fcs	D17	962	1032		1.1331	1.6381
071614_D17 CD25+ RAD+TGF.fcs	D17	760	2103		0.895171	3.3381
071614_D17 CD25- TGF.fcs	D17	1026	920	729.333	0.85905
071614_D17 CD25- RAD.fcs	D17	748	676
071614_D17 CD25- RAD+TGF.fcs	D17	414	882
071614_FMO-FoxP3.fcs	D17	994	0			0
053014_Unsorted Unt.fcs	D23	1143	784		1	1
053014_Unsorted TGF.fcs	D23	1445	3671		1.26422	4.6824
053014_Unsorted RAD.fcs	D23	2198	1353		1.92301	1.72577
053014_Unsorted R+T.fcs	D23	2485	3101		2.1741	3.95536
053014_CD25+ TGF.fcs	D23	2193	3604		1.91864	4.59694
053014_CD25+ RAD.fcs	D23	2080	1227		1.81977	1.56505
053014_CD25+ R+T.fcs	D23	1961	4008		1.71566	5.11224
053014_CD25- TGF.fcs	D23	463	1006	467.333	0.408866
053014_CD25- RAD.fcs	D23	515	767
053014_CD25- R+T.fcs	D23	424	980
053014_FMO-FoxP3.fcs	D23	2593	558			0.711735
071614_D29 Unsort Unt.fcs	D29	755	800		1	1
071614_D29 Unsort TGF.fcs	D29	1561	1860		2.06755	2.325
071614_D29 Unsort RAD.fcs	D29	988	879		1.30861	1.09875
071614_D29 Unsort RAD+TGF.fcs	D29	914	1615		1.2106	2.01875
071614_D29 CD25+ TGF.fcs	D29	853	1555		1.1298	1.94375
071614_D29 CD25+ RAD.fcs	D29	767	760		1.01589	0.95
071614_D29 CD25+ RAD+TGF.fcs	D29	765	1804		1.01325	2.255
071614_D29 CD25- TGF.fcs	D29	499	886	421.333	0.558057
071614_D29 CD25- RAD.fcs	D29	413	524
071614_D29 CD25- RAD+TGF.fcs	D29	352	864
071614_FMO-FoxP3.fcs	D29	994	0			0
071014_Unsorted Untr.fcs	D31	1381	740		1	1
071014_Unsorted TGF.fcs	D31	2319	3101		1.67922	4.19054
071014_Unsorted RAD.fcs	D31	1881	1777		1.36206	2.40135
071014_Unsorted RAD+TGF.fcs	D31	2519	2998		1.82404	4.05135
071014_CD25+ TGF.fcs	D31	1722	3077		1.24692	4.15811
071014_CD25+ RAD.fcs	D31	1549	1856		1.12165	2.50811
071014_CD25+ RAD+TGF.fcs	D31	2006	3034		1.45257	4.1
071014_CD25- TGF.fcs	D31	387	682	427.333	0.309438
071014_CD25- RAD_001.fcs	D31	461	673
071014_CD25- RAD.fcs	D31	434	599
071014_FMO-FoxP3.fcs	D31	1315	0			0
061914_Unsort U.fcs	D32	1040	1106		1	1
061914_Unsort T.fcs	D32	1667	1767		1.60288	1.59765
061914_Unsort R.fcs	D32	1791	1010		1.72212	0.913201
061914_Unsort R+T.fcs	D32	1600	1456		1.53846	1.31646
061914_CD25+ T.fcs	D32	1268	3040		1.21923	2.74864
061914_CD25+ R.fcs	D32	823	1394		0.791346	1.2604
061914_CD25+ R+T.fcs	D32	1235	1731		1.1875	1.5651
061914_CD25- T.fcs	D32	468	1384	574.333	0.552244
061914_CD25- R.fcs	D32	652	800
061914_CD25- R+T.fcs	D32	603	1099
061914_FMO-FoxP3.fcs	D32	617	0			0
100914_Unsorted Untr.fcs	D34	2257	821		1	1
100914_Unsorted TGF.fcs	D34	1881	3393		0.833407	4.13276
100914_Unsorted RAD.fcs	D34	2905	1069		1.28711	1.30207
100914_Unsorted R+T.fcs	D34	2123	2111		0.940629	2.57125
100914_CD25+ TGF.fcs	D34	1295	4125		0.57377	5.02436
100914_CD25+ RAD.fcs	D34	2305	1627		1.02127	1.98173
100914_CD25+ R+T.fcs	D34	901	1950		0.399202	2.37515
100914_CD25- TGF.fcs	D34	478	1815	691.667	0.306454
100914_CD25- RAD.fcs	D34	1199	1573
100914_CD25- R+T.fcs	D34	398	2006
100914_FMO-FoxP3.fcs	D34	1163	3823			4.65652

## Sheet: Figure 2g
Division indexes were obtained in FlowJo for each sample
DI of cocultures with differentiated cells were divided by average DI of Responders alone (DI on Resp) and percentage of suppression was calculated as 100 - DI on Resp
	CD8 Division Index
072214_D17 Resp 1.fcs	0.995
072214_D17 Resp 2.fcs	0.971
072214_D17 Resp 3.fcs	0.777
072214_D17 Resp 4.fcs	0.872
072214_D17 Resp 5.fcs	1.03
Responders average	0.929
	CD8 Division Index	DI on Resp	%Supp
072214_D17 2_1 Unsort U1.fcs	0.654	70.3983	29.6017
072214_D17 2_1 Unsort U2.fcs	0.551	59.3111	40.6889
072214_D17 2_1 Unsort U3.fcs	0.547	58.8805	41.1195
072214_D17 2_1 Sort T1.fcs	0.339	36.4909	63.5091
072214_D17 2_1 Sort T2.fcs	0.312	33.5845	66.4155
072214_D17 2_1 Sort T3.fcs	0.326	35.0915	64.9085
072214_D17 2_1 Sort R1.fcs	0.337	36.2756	63.7244
072214_D17 2_1 Sort R2.fcs	0.43	46.2863	53.7137
072214_D17 2_1 Sort R3.fcs	0.589	63.4015	36.5985
072214_D17 2_1 Sort R+T1.fcs	0.222	23.8967	76.1033
072214_D17 2_1 Sort R+T2.fcs	0.34	36.5985	63.4015
072214_D17 2_1 Sort R+T3.fcs	0.226	24.3272	75.6728
072214_D17 4_1 Unsort U1.fcs	1.03	110.872	-10.8719
072214_D17 4_1 Unsort U2.fcs	0.832	89.5587	10.4413
072214_D17 4_1 Unsort U3.fcs	0.918	98.8159	1.18407
072214_D17 4_1 Sort T1.fcs	0.497	53.4984	46.5016
072214_D17 4_1 Sort T2.fcs	0.549	59.0958	40.9042
072214_D17 4_1 Sort T3.fcs	0.422	45.4252	54.5748
072214_D17 4_1 Sort R1.fcs	0.571	61.4639	38.5361
072214_D17 4_1 Sort R2.fcs	0.52	55.9742	44.0258
072214_D17 4_1 Sort R3.fcs	0.475	51.1302	48.8698
072214_D17 4_1 Sort R+T1.fcs	0.307	33.0463	66.9537
072214_D17 4_1 Sort R+T2.fcs	0.362	38.9666	61.0334
072214_D17 4_1 Sort R+T3.fcs	0.376	40.4736	59.5264
072214_D17 8_1 Unsort U1.fcs	1.27	136.706	-36.7061
072214_D17 8_1 Unsort U2.fcs	1.1	118.407	-18.4069
072214_D17 8_1 Unsort U3.fcs	1.4	150.7	-50.6997
072214_D17 8_1 Sort T1.fcs	0.749	80.6243	19.3757
072214_D17 8_1 Sort T2.fcs	1.33	143.165	-43.1647
072214_D17 8_1 Sort T3.fcs	0.772	83.1001	16.8999
072214_D17 8_1 Sort R1.fcs	0.84	90.4198	9.58019
072214_D17 8_1 Sort R2.fcs	1.16	124.865	-24.8654
072214_D17 8_1 Sort R3.fcs	1.03	110.872	-10.8719
072214_D17 8_1 Sort R+T1.fcs	0.628	67.5996	32.4004
072214_D17 8_1 Sort R+T2.fcs	0.599	64.4779	35.5221
072214_D17 8_1 Sort R+T3.fcs	1.02	109.795	-9.79548
072214_D17 16_1 Unsort U1.fcs	1.1	118.407	-18.4069
072214_D17 16_1 Unsort U2.fcs	1.39	149.623	-49.6233
072214_D17 16_1 Unsort U3.fcs	1.33	143.165	-43.1647
072214_D17 16_1 Sort T1.fcs	0.939	101.076	-1.07643
072214_D17 16_1 Sort T2.fcs	1.22	131.324	-31.324
072214_D17 16_1 Sort T3.fcs	1.16	124.865	-24.8654
072214_D17 16_1 Sort R1.fcs	1.09	117.33	-17.3305
072214_D17 16_1 Sort R2.fcs	1.06	114.101	-14.1012
072214_D17 16_1 Sort R3.fcs	0.872	93.8644	6.13563
072214_D17 16_1 Sort R+T1.fcs	0.891	95.9096	4.09042
072214_D17 16_1 Sort R+T2.fcs	0.871	93.7567	6.24327
072214_D17 16_1 Sort R+T3.fcs	0.857	92.2497	7.75027
072214_D17 Non-activ resp.fcs	0.00118	0.127018	99.873

## Sheet: Figure 3
Figure 3	Panel A				Figure 3	Panel C				Figure 3	Panel E
Foxp3+GITR+ (% CD4+CD127dim/-CD25+ cells)					CD101/normal MFI fold change					CD103/normal MFI fold change
NSsi Untreated	NSsi R+T	DAP5si Untreated	DAP5si R+T		NSsi Untreated	NSsi R+T	DAP5si Untreated	DAP5si R+T		NSsi Untreated	NSsi R+T	DAP5si Untreated	DAP5si R+T
0.1	11.5	2.23	33.9		0.928	3.351	0.155	13.393		0.56	4.537	0.754	9.879
0	33	1.38	49		1.521	7.026	0.643	5.625		1.761	7.292	0.496	4.168
0	32.7	0.94	38		0.551	9.476	0.204	6.408		0.678	7.118	0.418	7.219
Foxp3+CD101hi (% CD4+CD127dim/-CD25+ cells)					CD101hi (% CD4+CD127dim/-CD25+ Foxp3+ cells)					CD103hi (% CD4+CD127dim/-CD25+ Foxp3+ cells)
NSsi Untreated	NSsi R+T	DAP5si Untreated	DAP5si R+T		NSsi Untreated	NSsi R+T	DAP5si Untreated	DAP5si R+T		NSsi Untreated	NSsi R+T	DAP5si Untreated	DAP5si R+T
0.082	8.54	0	27.1		33.3	32.1	0	77.5		0	6.7	1.2	23.3
0.062	18.9	0.043	28.2		33.3	55.3	2.33	49		0	15.4	0	9.5
0	22.5	0	22.5		0	66.7	0	54.2		0	12.4	0	23.8
Foxp3+CD103hi (% CD4+CD127dim/-CD25+ cells)
NSsi Untreated	NSsi R+T	DAP5si Untreated	DAP5si R+T
0	1.77	0.061	8.16
0	5.27	0	5.48
0	4.18	0	9.9
Foxp3+IL10+ (% CD4+CD127dim/-CD25+ cells)
NSsi Untreated	NSsi R+T	DAP5si Untreated	DAP5si R+T
2.23	44.7	12.5	58.6
0.48	39.4	32.9	62
Foxp3+TGFb+ (% CD4+CD127dim/-CD25+ cells)
NSsi Untreated	NSsi R+T	DAP5si Untreated	DAP5si R+T
2.5	46.6	13.2	59.8
0.61	35.9	39.8	56.5

## Sheet: Figure 4B
	Area sums (integrals below polysomal profile)
		Unt	TGFbeta	RAD001	R+T
	Polysome area	18.6427	14.6375	13.6131	4.12532		See bottom of columns S, T, U, V for polysome area sum
	Monosome area	36.7913	35.2739	40.2659	34.5523		See bottom of columns AG, AH, AI, AJ for monsome area sum
	Ratio	0.506715	0.414967	0.338082	0.119393
										Cutoff: more than 120 seconds (polysomes)														Cutoff: less than 120 seconds (monosomes)
Untr		TGFbeta		RAD001		RAD001+TGFbeta				Untr		TGFbeta		RAD001		RAD001+TGFbeta		Unt	TGFbeta	RAD001	R+T			Untr		TGFbeta		RAD001		RAD001+TGFbeta		Unt	TGFbeta	RAD001	R+T
time	Abs254	time	Abs254	time	Abs254	time	Abs254			time	Abs254	time	Abs254	time	Abs254	time	Abs254	Integral approx	Integral approx	Integral approx	Integral approx			time	Abs254	time	Abs254	time	Abs254	time	Abs254	Integral approx	Integral approx	Integral approx	Integral approx
1.217	1.035	1.217	1.021	1.217	0.994	1.216	0.921			120.058	0.129	120.058	0.081	120.058	0.134	120.057	0.108	0.026187	0.016443	0.026999	0.021721			1.217	1.035	1.217	1.021	1.217	0.994	1.216	0.921	0.210409	0.207263	0.20168	0.187064
1.42	1.038	1.42	1.021	1.42	0.993	1.419	0.922			120.261	0.129	120.261	0.081	120.261	0.132	120.26	0.106	0.025856	0.016443	0.026563	0.021315			1.42	1.038	1.42	1.021	1.42	0.993	1.419	0.922	0.210181	0.207263	0.200687	0.187267
1.622	1.043	1.623	1.021	1.622	0.994	1.622	0.923			120.463	0.127	120.464	0.081	120.463	0.131	120.463	0.104	0.0256795	0.016261	0.02639	0.020909			1.622	1.043	1.623	1.021	1.622	0.994	1.622	0.923	0.212236	0.206242	0.201985	0.187369
1.825	1.048	1.825	1.021	1.825	0.996	1.825	0.923			120.666	0.126	120.666	0.08	120.666	0.129	120.666	0.102	0.025578	0.01624	0.0260855	0.0204015			1.825	1.048	1.825	1.021	1.825	0.996	1.825	0.923	0.21315	0.207263	0.20229	0.187369
2.028	1.052	2.028	1.021	2.028	0.997	2.028	0.923			120.869	0.126	120.869	0.08	120.869	0.128	120.869	0.099	0.0254765	0.01624	0.0258825	0.0199955			2.028	1.052	2.028	1.021	2.028	0.997	2.028	0.923	0.213962	0.207263	0.202391	0.186547
2.231	1.056	2.231	1.021	2.231	0.997	2.23	0.924			121.072	0.125	121.072	0.08	121.072	0.127	121.072	0.098	0.0252735	0.0161385	0.025578	0.019594			2.231	1.056	2.231	1.021	2.231	0.997	2.23	0.924	0.214774	0.207263	0.202391	0.187673
2.434	1.06	2.434	1.021	2.434	0.997	2.433	0.925			121.275	0.124	121.275	0.079	121.275	0.125	121.274	0.096	0.024947	0.016037	0.025149	0.019285			2.434	1.06	2.434	1.021	2.434	0.997	2.433	0.925	0.214221	0.207263	0.201394	0.187673
2.636	1.061	2.637	1.021	2.636	0.997	2.636	0.924			121.477	0.123	121.478	0.079	121.477	0.124	121.477	0.094	0.0248675	0.015857	0.0248675	0.0189805			2.636	1.061	2.637	1.021	2.636	0.997	2.636	0.924	0.215383	0.206242	0.202391	0.187572
2.839	1.061	2.839	1.021	2.839	0.997	2.839	0.924			121.68	0.122	121.68	0.078	121.68	0.121	121.68	0.093	0.0246645	0.015834	0.024157	0.0185745			2.839	1.061	2.839	1.021	2.839	0.997	2.839	0.924	0.215383	0.207263	0.202391	0.187572
3.042	1.061	3.042	1.021	3.042	0.997	3.042	0.924			121.883	0.121	121.883	0.078	121.883	0.117	121.883	0.09	0.024563	0.015834	0.023345	0.017877			3.042	1.061	3.042	1.021	3.042	0.997	3.042	0.924	0.215383	0.207263	0.202391	0.186648
3.245	1.061	3.245	1.021	3.245	0.997	3.244	0.924			122.086	0.121	122.086	0.078	122.086	0.113	122.085	0.087	0.0244615	0.0157325	0.022736	0.0171535			3.245	1.061	3.245	1.021	3.245	0.997	3.244	0.924	0.215383	0.207263	0.202391	0.187572
3.448	1.061	3.448	1.021	3.448	0.997	3.447	0.924			122.289	0.12	122.289	0.077	122.289	0.111	122.288	0.082	0.024139	0.015631	0.022321	0.01624			3.448	1.061	3.448	1.021	3.448	0.997	3.447	0.924	0.214322	0.207263	0.201394	0.187572
3.65	1.061	3.651	1.021	3.65	0.997	3.65	0.924			122.491	0.119	122.492	0.077	122.491	0.11	122.491	0.078	0.0240555	0.015554	0.0222285	0.0157325			3.65	1.061	3.651	1.021	3.65	0.997	3.65	0.924	0.215383	0.206242	0.202391	0.18747
3.853	1.061	3.853	1.021	3.853	0.997	3.853	0.923			122.694	0.118	122.694	0.077	122.694	0.109	122.694	0.077	0.023954	0.0155295	0.0220255	0.015428			3.853	1.061	3.853	1.021	3.853	0.997	3.853	0.923	0.215383	0.207263	0.202391	0.187369
4.056	1.061	4.056	1.021	4.056	0.997	4.056	0.923			122.897	0.118	122.897	0.076	122.897	0.108	122.897	0.075	0.0238525	0.015428	0.0218225	0.0151235			4.056	1.061	4.056	1.021	4.056	0.997	4.056	0.923	0.215383	0.207263	0.202391	0.186345
4.259	1.061	4.259	1.021	4.259	0.997	4.258	0.922			123.1	0.117	123.1	0.076	123.1	0.107	123.1	0.074	0.0236495	0.0153265	0.0216195	0.014847			4.259	1.061	4.259	1.021	4.259	0.997	4.258	0.922	0.215383	0.207263	0.202391	0.187166
4.462	1.061	4.462	1.021	4.462	0.997	4.461	0.922			123.303	0.116	123.303	0.075	123.303	0.106	123.302	0.073	0.023331	0.015225	0.021311	0.0147175			4.462	1.061	4.462	1.021	4.462	0.997	4.461	0.922	0.214322	0.207263	0.201394	0.187064
4.664	1.061	4.665	1.021	4.664	0.997	4.664	0.921			123.505	0.115	123.506	0.075	123.505	0.105	123.505	0.072	0.0232435	0.015049	0.0212135	0.0145145			4.664	1.061	4.665	1.021	4.664	0.997	4.664	0.921	0.215383	0.206242	0.202391	0.186861
4.867	1.061	4.867	1.021	4.867	0.997	4.867	0.92			123.708	0.114	123.708	0.074	123.708	0.104	123.708	0.071	0.023142	0.015022	0.021112	0.0143115			4.867	1.061	4.867	1.021	4.867	0.997	4.867	0.92	0.215383	0.207263	0.202391	0.186658
5.07	1.061	5.07	1.021	5.07	0.997	5.07	0.919			123.911	0.114	123.911	0.074	123.911	0.104	123.911	0.07	0.0230405	0.015022	0.020909	0.0141085			5.07	1.061	5.07	1.021	5.07	0.997	5.07	0.919	0.215383	0.207263	0.202289	0.185537
5.273	1.061	5.273	1.021	5.273	0.996	5.272	0.918			124.114	0.113	124.114	0.074	124.114	0.102	124.114	0.069	0.0228375	0.015022	0.020706	0.013837			5.273	1.061	5.273	1.021	5.273	0.996	5.272	0.918	0.215383	0.207263	0.202087	0.186252
5.476	1.061	5.476	1.021	5.476	0.995	5.475	0.917			124.317	0.112	124.317	0.074	124.317	0.102	124.316	0.068	0.022624	0.0149205	0.020503	0.0137025			5.476	1.061	5.476	1.021	5.476	0.995	5.475	0.917	0.214322	0.207263	0.200889	0.186049
5.678	1.061	5.679	1.021	5.678	0.994	5.678	0.916			124.519	0.112	124.52	0.073	124.519	0.101	124.519	0.067	0.0226345	0.014746	0.0204015	0.013398			5.678	1.061	5.679	1.021	5.678	0.994	5.678	0.916	0.215383	0.206242	0.201782	0.185745
5.881	1.061	5.881	1.021	5.881	0.994	5.881	0.914			124.722	0.111	124.722	0.073	124.722	0.1	124.722	0.065	0.0224315	0.0147175	0.0201985	0.0130935			5.881	1.061	5.881	1.021	5.881	0.994	5.881	0.914	0.215383	0.207263	0.20168	0.18544
6.084	1.061	6.084	1.021	6.084	0.993	6.084	0.913			124.925	0.11	124.925	0.072	124.925	0.099	124.925	0.064	0.0222285	0.014616	0.020097	0.0128905			6.084	1.061	6.084	1.021	6.084	0.993	6.084	0.913	0.215383	0.207263	0.201478	0.184325
6.287	1.061	6.287	1.021	6.287	0.992	6.286	0.912			125.128	0.109	125.128	0.072	125.128	0.099	125.128	0.063	0.022127	0.014616	0.0199955	0.012625			6.287	1.061	6.287	1.021	6.287	0.992	6.286	0.912	0.215383	0.207263	0.201275	0.184933
6.49	1.061	6.49	1.021	6.49	0.991	6.489	0.91			125.331	0.109	125.331	0.072	125.331	0.098	125.33	0.062	0.021917	0.0145145	0.019695	0.0124845			6.49	1.061	6.49	1.021	6.49	0.991	6.489	0.91	0.214322	0.207263	0.19998	0.184527
6.692	1.061	6.693	1.021	6.692	0.989	6.692	0.908			125.533	0.108	125.534	0.071	125.533	0.097	125.533	0.061	0.021924	0.014342	0.0195895	0.0122815			6.692	1.061	6.693	1.021	6.692	0.989	6.692	0.908	0.215383	0.206242	0.200665	0.184121
6.895	1.061	6.895	1.021	6.895	0.988	6.895	0.906			125.736	0.108	125.736	0.071	125.736	0.096	125.736	0.06	0.0218225	0.014413	0.019488	0.01218			6.895	1.061	6.895	1.021	6.895	0.988	6.895	0.906	0.214977	0.207263	0.20026	0.183715
7.098	1.057	7.098	1.021	7.098	0.985	7.098	0.904			125.939	0.107	125.939	0.071	125.939	0.096	125.939	0.06	0.0216195	0.014413	0.0193865	0.0120785			7.098	1.057	7.098	1.021	7.098	0.985	7.098	0.904	0.214165	0.207263	0.199752	0.182406
7.301	1.053	7.301	1.021	7.301	0.983	7.3	0.902			126.142	0.106	126.142	0.071	126.142	0.095	126.142	0.059	0.0214165	0.0143115	0.0191835	0.011817			7.301	1.053	7.301	1.021	7.301	0.983	7.3	0.902	0.213353	0.207263	0.199346	0.182801
7.504	1.049	7.504	1.021	7.504	0.981	7.503	0.899			126.345	0.105	126.345	0.07	126.345	0.094	126.344	0.058	0.02121	0.01421	0.018988	0.0116725			7.504	1.049	7.504	1.021	7.504	0.981	7.503	0.899	0.211393	0.207263	0.197859	0.182294
7.706	1.044	7.707	1.021	7.706	0.978	7.706	0.897			126.547	0.105	126.548	0.07	126.547	0.094	126.547	0.057	0.0212135	0.014039	0.0189805	0.011571			7.706	1.044	7.707	1.021	7.706	0.978	7.706	0.897	0.211424	0.206242	0.198229	0.181888
7.909	1.039	7.909	1.021	7.909	0.975	7.909	0.895			126.75	0.104	126.75	0.069	126.75	0.093	126.75	0.057	0.0210105	0.014007	0.018879	0.0114695			7.909	1.039	7.909	1.021	7.909	0.975	7.909	0.895	0.210105	0.207263	0.197621	0.18138
8.112	1.031	8.112	1.021	8.112	0.972	8.112	0.892			126.953	0.103	126.953	0.069	126.953	0.093	126.953	0.056	0.020909	0.014007	0.0187775	0.011368			8.112	1.031	8.112	1.021	8.112	0.972	8.112	0.892	0.208785	0.207263	0.19691	0.17978
8.315	1.026	8.315	1.021	8.315	0.968	8.314	0.888			127.156	0.103	127.156	0.069	127.156	0.092	127.156	0.056	0.020909	0.014007	0.018676	0.011312			8.315	1.026	8.315	1.021	8.315	0.968	8.314	0.888	0.207669	0.207263	0.1962	0.179959
8.518	1.02	8.518	1.021	8.518	0.965	8.517	0.885			127.359	0.103	127.359	0.069	127.359	0.092	127.358	0.056	0.020705	0.0139055	0.018483	0.0112665			8.518	1.02	8.518	1.021	8.518	0.965	8.517	0.885	0.205434	0.207263	0.194627	0.179249
8.72	1.014	8.721	1.021	8.72	0.962	8.72	0.881			127.561	0.102	127.562	0.068	127.561	0.091	127.561	0.055	0.020706	0.013736	0.0183715	0.0110635			8.72	1.014	8.721	1.021	8.72	0.962	8.72	0.881	0.205233	0.206242	0.19488	0.178538
8.923	1.008	8.923	1.021	8.923	0.958	8.923	0.878			127.764	0.102	127.764	0.068	127.764	0.09	127.764	0.054	0.0206045	0.013804	0.01827	0.010962			8.923	1.008	8.923	1.021	8.923	0.958	8.923	0.878	0.203913	0.206857	0.194068	0.177929
9.126	1.001	9.126	1.017	9.126	0.954	9.126	0.875			127.967	0.101	127.967	0.068	127.967	0.09	127.967	0.054	0.0204015	0.013804	0.01827	0.0108605			9.126	1.001	9.126	1.017	9.126	0.954	9.126	0.875	0.202493	0.205842	0.192952	0.176346
9.329	0.994	9.329	1.011	9.329	0.947	9.328	0.871			128.17	0.1	128.17	0.068	128.17	0.09	128.17	0.053	0.0203	0.013804	0.0181685	0.010706			9.329	0.994	9.329	1.011	9.329	0.947	9.328	0.871	0.201071	0.204624	0.191835	0.176407
9.532	0.987	9.532	1.005	9.532	0.943	9.531	0.867			128.373	0.1	128.373	0.068	128.373	0.089	128.372	0.053	0.020099	0.0137025	0.017978	0.0106575			9.532	0.987	9.532	1.005	9.532	0.943	9.531	0.867	0.198667	0.203203	0.189981	0.175696
9.734	0.98	9.735	0.997	9.734	0.938	9.734	0.864			128.575	0.099	128.576	0.067	128.575	0.089	128.575	0.052	0.020097	0.013534	0.0179655	0.010556			9.734	0.98	9.735	0.997	9.734	0.938	9.734	0.864	0.198229	0.200788	0.189906	0.174884
9.937	0.973	9.937	0.991	9.937	0.933	9.937	0.859			128.778	0.099	128.778	0.067	128.778	0.088	128.778	0.052	0.0199955	0.013601	0.017864	0.0104545			9.937	0.973	9.937	0.991	9.937	0.933	9.937	0.859	0.196707	0.200462	0.188892	0.173869
10.14	0.965	10.14	0.984	10.14	0.928	10.14	0.854			128.981	0.098	128.981	0.067	128.981	0.088	128.981	0.051	0.0197925	0.0134995	0.017864	0.010353			10.14	0.965	10.14	0.984	10.14	0.928	10.14	0.854	0.195083	0.199042	0.187876	0.172104
10.343	0.957	10.343	0.977	10.343	0.923	10.342	0.85			129.184	0.097	129.184	0.066	129.184	0.088	129.184	0.051	0.019691	0.013398	0.0177625	0.010201			10.343	0.957	10.343	0.977	10.343	0.923	10.342	0.85	0.193459	0.197519	0.18676	0.172042
10.546	0.949	10.546	0.969	10.546	0.917	10.545	0.845			129.387	0.097	129.387	0.066	129.387	0.087	129.386	0.05	0.019493	0.013398	0.017574	0.01015			10.546	0.949	10.546	0.969	10.546	0.917	10.545	0.845	0.190991	0.195996	0.184729	0.171028
10.748	0.942	10.749	0.962	10.748	0.912	10.748	0.84			129.589	0.096	129.59	0.066	129.589	0.087	129.589	0.05	0.019488	0.013332	0.0175595	0.01015			10.748	0.942	10.749	0.962	10.748	0.912	10.748	0.84	0.190313	0.193516	0.184527	0.170013
10.951	0.933	10.951	0.954	10.951	0.906	10.951	0.835			129.792	0.096	129.792	0.066	129.792	0.086	129.792	0.05	0.019488	0.013398	0.017458	0.0100485			10.951	0.933	10.951	0.954	10.951	0.906	10.951	0.835	0.188587	0.19285	0.183309	0.168997
11.154	0.925	11.154	0.946	11.154	0.9	11.154	0.83			129.995	0.096	129.995	0.066	129.995	0.086	129.995	0.049	0.0193865	0.0132965	0.017458	0.0098455			11.154	0.925	11.154	0.946	11.154	0.9	11.154	0.83	0.186861	0.191226	0.182091	0.167054
11.357	0.916	11.357	0.938	11.357	0.894	11.356	0.824			130.198	0.095	130.198	0.065	130.198	0.086	130.198	0.048	0.019285	0.013195	0.017458	0.009696			11.357	0.916	11.357	0.938	11.357	0.894	11.356	0.824	0.185136	0.1895	0.180873	0.166765
11.56	0.908	11.56	0.929	11.56	0.888	11.559	0.819			130.401	0.095	130.401	0.065	130.401	0.086	130.4	0.048	0.019089	0.0130935	0.017271	0.009744			11.56	0.908	11.56	0.929	11.56	0.888	11.559	0.819	0.182507	0.187775	0.17877	0.165648
11.762	0.899	11.763	0.921	11.762	0.882	11.762	0.813			130.603	0.094	130.604	0.064	130.603	0.085	130.603	0.048	0.019082	0.013029	0.017255	0.009744			11.762	0.899	11.763	0.921	11.762	0.882	11.762	0.813	0.181583	0.185234	0.178437	0.16443
11.965	0.89	11.965	0.913	11.965	0.876	11.965	0.807			130.806	0.094	130.806	0.065	130.806	0.085	130.806	0.048	0.0189805	0.013601	0.0171535	0.0096425			11.965	0.89	11.965	0.913	11.965	0.876	11.965	0.807	0.179655	0.184527	0.177117	0.163212
12.168	0.88	12.168	0.905	12.168	0.869	12.168	0.801			131.009	0.093	131.009	0.069	131.009	0.084	131.009	0.047	0.018879	0.0139055	0.017052	0.009541			12.168	0.88	12.168	0.905	12.168	0.869	12.168	0.801	0.177625	0.1827	0.175697	0.161196
12.371	0.87	12.371	0.895	12.371	0.862	12.37	0.795			131.212	0.093	131.212	0.068	131.212	0.084	131.212	0.047	0.018879	0.013804	0.017052	0.009393			12.371	0.87	12.371	0.895	12.371	0.862	12.37	0.795	0.175595	0.180873	0.174275	0.160776
12.574	0.86	12.574	0.887	12.574	0.855	12.573	0.789			131.415	0.093	131.415	0.068	131.415	0.084	131.414	0.046	0.018685	0.0137025	0.016867	0.0092365			12.574	0.86	12.574	0.887	12.574	0.855	12.573	0.789	0.17271	0.179147	0.172003	0.159456
12.776	0.85	12.777	0.878	12.776	0.848	12.776	0.782			131.617	0.092	131.618	0.067	131.617	0.083	131.617	0.045	0.018676	0.013433	0.016849	0.009135			12.776	0.85	12.777	0.878	12.776	0.848	12.776	0.782	0.171535	0.176548	0.171433	0.158137
12.979	0.84	12.979	0.87	12.979	0.841	12.979	0.776			131.82	0.092	131.82	0.066	131.82	0.083	131.82	0.045	0.0185745	0.0132965	0.016849	0.009135			12.979	0.84	12.979	0.87	12.979	0.841	12.979	0.776	0.169404	0.175697	0.170013	0.156817
13.182	0.829	13.182	0.861	13.182	0.834	13.182	0.769			132.023	0.091	132.023	0.065	132.023	0.083	132.023	0.045	0.018473	0.013195	0.0167475	0.0090335			13.182	0.829	13.182	0.861	13.182	0.834	13.182	0.769	0.167272	0.173869	0.16849	0.154631
13.385	0.819	13.385	0.852	13.385	0.826	13.384	0.762			132.226	0.091	132.226	0.065	132.226	0.082	132.226	0.044	0.018473	0.0130935	0.0165445	0.008888			13.385	0.819	13.385	0.852	13.385	0.826	13.384	0.762	0.165242	0.171535	0.166967	0.153975
13.588	0.809	13.588	0.838	13.588	0.819	13.587	0.755			132.429	0.091	132.429	0.064	132.429	0.081	132.428	0.044	0.018382	0.0128905	0.016362	0.008932			13.588	0.809	13.588	0.838	13.588	0.819	13.587	0.755	0.162307	0.1692	0.16463	0.152555
13.79	0.798	13.791	0.829	13.79	0.811	13.79	0.748			132.631	0.091	132.632	0.063	132.631	0.081	132.631	0.044	0.0183715	0.012726	0.016443	0.0088305			13.79	0.798	13.791	0.829	13.79	0.811	13.79	0.748	0.160878	0.166549	0.163821	0.151032
13.993	0.787	13.993	0.82	13.993	0.803	13.993	0.74			132.834	0.09	132.834	0.063	132.834	0.081	132.834	0.043	0.01827	0.012789	0.0163415	0.008729			13.993	0.787	13.993	0.82	13.993	0.803	13.993	0.74	0.158746	0.165445	0.162197	0.14951
14.196	0.777	14.196	0.81	14.196	0.795	14.196	0.733			133.037	0.09	133.037	0.063	133.037	0.08	133.037	0.043	0.0181685	0.012789	0.01624	0.0086275			14.196	0.777	14.196	0.81	14.196	0.795	14.196	0.733	0.156614	0.163516	0.160573	0.147258
14.399	0.766	14.399	0.801	14.399	0.787	14.398	0.725			133.24	0.089	133.24	0.063	133.24	0.08	133.24	0.042	0.0179655	0.012789	0.016037	0.008484			14.399	0.766	14.399	0.801	14.399	0.787	14.398	0.725	0.154382	0.161689	0.159051	0.145957
14.602	0.755	14.602	0.792	14.602	0.78	14.601	0.713			133.443	0.088	133.443	0.063	133.443	0.078	133.442	0.042	0.018079	0.012789	0.015756	0.008526			14.602	0.755	14.602	0.792	14.602	0.78	14.601	0.713	0.151399	0.159761	0.156752	0.143927
14.804	0.744	14.805	0.782	14.804	0.772	14.804	0.705			133.645	0.091	133.646	0.063	133.645	0.078	133.645	0.042	0.0185745	0.012726	0.0161385	0.0084245			14.804	0.744	14.805	0.782	14.804	0.772	14.804	0.705	0.149915	0.157055	0.156005	0.142303
15.007	0.733	15.007	0.773	15.007	0.765	15.007	0.697			133.848	0.092	133.848	0.063	133.848	0.081	133.848	0.041	0.018676	0.012789	0.016443	0.008323			15.007	0.733	15.007	0.773	15.007	0.765	15.007	0.697	0.147175	0.156005	0.154483	0.140679
15.21	0.717	15.21	0.764	15.21	0.757	15.21	0.689			134.051	0.092	134.051	0.063	134.051	0.081	134.051	0.041	0.018676	0.012789	0.016443	0.008323			15.21	0.717	15.21	0.764	15.21	0.757	15.21	0.689	0.144333	0.154178	0.152859	0.13837
15.413	0.705	15.413	0.755	15.413	0.749	15.412	0.681			134.254	0.092	134.254	0.063	134.254	0.081	134.254	0.041	0.0185745	0.012789	0.0163415	0.008181			15.413	0.705	15.413	0.755	15.413	0.749	15.412	0.681	0.141998	0.152351	0.151235	0.137431
15.616	0.694	15.616	0.746	15.616	0.741	15.615	0.673			134.457	0.091	134.457	0.063	134.457	0.08	134.456	0.04	0.018281	0.012789	0.016059	0.00812			15.616	0.694	15.616	0.746	15.616	0.741	15.615	0.673	0.139077	0.150423	0.148773	0.135706
15.818	0.683	15.819	0.736	15.818	0.732	15.818	0.664			134.659	0.09	134.66	0.063	134.659	0.079	134.659	0.04	0.0181685	0.012726	0.0159355	0.0080185			15.818	0.683	15.819	0.736	15.818	0.732	15.818	0.664	0.137533	0.147763	0.147886	0.13398
16.021	0.672	16.021	0.727	16.021	0.725	16.021	0.656			134.862	0.089	134.862	0.063	134.862	0.078	134.862	0.039	0.0179655	0.012789	0.0157325	0.007917			16.021	0.672	16.021	0.727	16.021	0.725	16.021	0.656	0.135299	0.146566	0.146261	0.132255
16.224	0.661	16.224	0.717	16.224	0.716	16.224	0.647			135.065	0.088	135.065	0.063	135.065	0.077	135.065	0.039	0.0177625	0.012789	0.015631	0.007917			16.224	0.661	16.224	0.717	16.224	0.716	16.224	0.647	0.132965	0.144637	0.144637	0.129886
16.427	0.649	16.427	0.708	16.427	0.709	16.426	0.639			135.268	0.087	135.268	0.063	135.268	0.077	135.268	0.039	0.017661	0.012789	0.0155295	0.007878			16.427	0.649	16.427	0.708	16.427	0.709	16.426	0.639	0.13063	0.142709	0.142709	0.128905
16.63	0.638	16.63	0.698	16.63	0.697	16.629	0.631			135.471	0.087	135.471	0.063	135.471	0.076	135.47	0.039	0.017574	0.012789	0.015251	0.0078155			16.63	0.638	16.63	0.698	16.63	0.697	16.629	0.631	0.127664	0.14078	0.139885	0.127179
16.832	0.626	16.833	0.689	16.832	0.688	16.832	0.622			135.673	0.087	135.674	0.063	135.673	0.075	135.673	0.038	0.017661	0.012827	0.015225	0.007714			16.832	0.626	16.833	0.689	16.832	0.688	16.832	0.622	0.12586	0.138269	0.138852	0.125454
17.035	0.614	17.035	0.68	17.035	0.68	17.035	0.614			135.876	0.087	135.876	0.064	135.876	0.075	135.876	0.038	0.0175595	0.012992	0.015225	0.007714			17.035	0.614	17.035	0.68	17.035	0.68	17.035	0.614	0.123525	0.137025	0.137228	0.123729
17.238	0.603	17.238	0.67	17.238	0.672	17.238	0.605			136.079	0.086	136.079	0.064	136.079	0.075	136.079	0.038	0.017458	0.012992	0.015225	0.007714			17.238	0.603	17.238	0.67	17.238	0.672	17.238	0.605	0.121191	0.135096	0.135604	0.121402
17.441	0.591	17.441	0.661	17.441	0.664	17.44	0.597			136.282	0.086	136.282	0.064	136.282	0.075	136.282	0.038	0.017458	0.012992	0.0151235	0.007676			17.441	0.591	17.441	0.661	17.441	0.664	17.44	0.597	0.118856	0.133269	0.133878	0.120379
17.644	0.58	17.644	0.652	17.644	0.655	17.643	0.589			136.485	0.086	136.485	0.064	136.485	0.074	136.484	0.038	0.017372	0.012992	0.014948	0.0076125			17.644	0.58	17.644	0.652	17.644	0.655	17.643	0.589	0.116049	0.131442	0.131502	0.118653
17.846	0.569	17.847	0.643	17.846	0.647	17.846	0.58			136.687	0.086	136.688	0.064	136.687	0.074	136.687	0.037	0.0173565	0.013029	0.015022	0.007511			17.846	0.569	17.847	0.643	17.846	0.647	17.846	0.58	0.11439	0.128876	0.130529	0.116928
18.049	0.558	18.049	0.633	18.049	0.639	18.049	0.572			136.89	0.085	136.89	0.065	136.89	0.074	136.89	0.037	0.017255	0.013195	0.015022	0.0074095			18.049	0.558	18.049	0.633	18.049	0.639	18.049	0.572	0.112259	0.127585	0.128803	0.115304
18.252	0.548	18.252	0.624	18.252	0.63	18.252	0.564			137.093	0.085	137.093	0.065	137.093	0.074	137.093	0.036	0.017255	0.013195	0.015022	0.007308			18.252	0.548	18.252	0.624	18.252	0.63	18.252	0.564	0.110127	0.125657	0.127078	0.11312
18.455	0.537	18.455	0.614	18.455	0.622	18.454	0.556			137.296	0.085	137.296	0.065	137.296	0.074	137.296	0.036	0.017255	0.013195	0.0149205	0.007272			18.455	0.537	18.455	0.614	18.455	0.622	18.454	0.556	0.107996	0.123728	0.125454	0.111954
18.658	0.527	18.658	0.605	18.658	0.614	18.657	0.547			137.499	0.085	137.499	0.065	137.499	0.073	137.498	0.036	0.01717	0.0132965	0.014746	0.007308			18.658	0.527	18.658	0.605	18.658	0.614	18.657	0.547	0.105444	0.1218	0.12322	0.110229
18.86	0.517	18.861	0.595	18.86	0.606	18.86	0.539			137.701	0.085	137.702	0.066	137.701	0.073	137.701	0.036	0.017255	0.013398	0.014819	0.007308			18.86	0.517	18.861	0.595	18.86	0.606	18.86	0.539	0.103936	0.119281	0.122206	0.108605
19.063	0.507	19.063	0.586	19.063	0.598	19.063	0.531			137.904	0.085	137.905	0.066	137.904	0.073	137.904	0.036	0.017255	0.013433	0.0147175	0.0072065			19.063	0.507	19.063	0.586	19.063	0.598	19.063	0.531	0.101906	0.118044	0.120582	0.106981
19.266	0.497	19.266	0.577	19.266	0.59	19.266	0.523			138.107	0.085	138.107	0.067	138.107	0.072	138.107	0.035	0.017255	0.013601	0.014616	0.007105			19.266	0.497	19.266	0.577	19.266	0.59	19.266	0.523	0.0999775	0.116116	0.118958	0.104838
19.469	0.488	19.469	0.567	19.469	0.582	19.468	0.515			138.31	0.085	138.31	0.067	138.31	0.072	138.31	0.035	0.017255	0.0137025	0.014616	0.00707			19.469	0.488	19.469	0.567	19.469	0.582	19.468	0.515	0.0981505	0.114187	0.117334	0.103733
19.672	0.479	19.672	0.558	19.672	0.574	19.671	0.507			138.513	0.085	138.513	0.068	138.513	0.072	138.512	0.035	0.017069	0.013804	0.014544	0.007105			19.672	0.479	19.672	0.558	19.672	0.574	19.671	0.507	0.095849	0.11236	0.11514	0.102109
19.874	0.47	19.875	0.549	19.874	0.566	19.874	0.499			138.715	0.084	138.716	0.068	138.715	0.072	138.715	0.035	0.017052	0.013837	0.014616	0.007105			19.874	0.47	19.875	0.549	19.874	0.566	19.874	0.499	0.0944965	0.109989	0.114188	0.100485
20.077	0.461	20.077	0.54	20.077	0.559	20.077	0.491			138.918	0.084	138.918	0.069	138.918	0.072	138.918	0.035	0.017052	0.014007	0.0145145	0.0070035			20.077	0.461	20.077	0.54	20.077	0.559	20.077	0.491	0.092771	0.108706	0.112665	0.0989625
20.28	0.453	20.28	0.531	20.28	0.551	20.28	0.484			139.121	0.084	139.121	0.069	139.121	0.071	139.121	0.034	0.017052	0.0141085	0.014413	0.006902			20.28	0.453	20.28	0.531	20.28	0.551	20.28	0.484	0.091147	0.106879	0.111041	0.097061
20.483	0.445	20.483	0.522	20.483	0.543	20.482	0.477			139.324	0.084	139.324	0.07	139.324	0.071	139.324	0.034	0.017052	0.0143115	0.014413	0.006767			20.483	0.445	20.483	0.522	20.483	0.543	20.482	0.477	0.0894215	0.104951	0.109417	0.096019
20.686	0.436	20.686	0.512	20.686	0.535	20.685	0.469			139.527	0.084	139.527	0.071	139.527	0.071	139.526	0.033	0.016968	0.014413	0.014241	0.006699			20.686	0.436	20.686	0.512	20.686	0.535	20.685	0.469	0.087264	0.102617	0.107363	0.094395
20.888	0.428	20.889	0.499	20.888	0.528	20.888	0.461			139.729	0.084	139.73	0.071	139.729	0.07	139.729	0.033	0.017052	0.0145145	0.01421	0.006699			20.888	0.428	20.889	0.499	20.888	0.528	20.888	0.461	0.0861735	0.099889	0.106372	0.0928725
21.091	0.421	21.091	0.49	21.091	0.52	21.091	0.454			139.932	0.084	139.933	0.072	139.932	0.07	139.932	0.033	0.017052	0.014544	0.01421	0.006699			21.091	0.421	21.091	0.49	21.091	0.52	21.091	0.454	0.084651	0.0985565	0.104748	0.0914515
21.294	0.413	21.294	0.481	21.294	0.512	21.294	0.447			140.135	0.084	140.135	0.072	140.135	0.07	140.135	0.033	0.017052	0.0147175	0.0141085	0.006699			21.294	0.413	21.294	0.481	21.294	0.512	21.294	0.447	0.0831285	0.096831	0.103225	0.089587
21.497	0.406	21.497	0.473	21.497	0.505	21.496	0.44			140.338	0.084	140.338	0.073	140.338	0.069	140.338	0.033	0.017052	0.014819	0.014007	0.006666			21.497	0.406	21.497	0.473	21.497	0.505	21.496	0.44	0.0817075	0.095207	0.101703	0.0886095
21.7	0.399	21.7	0.465	21.7	0.497	21.699	0.433			140.541	0.084	140.541	0.073	140.541	0.069	140.54	0.033	0.017052	0.0149205	0.014007	0.006699			21.7	0.399	21.7	0.465	21.7	0.497	21.699	0.433	0.079891	0.0934815	0.099687	0.086884
21.902	0.392	21.903	0.456	21.902	0.49	21.902	0.423			140.744	0.084	140.744	0.074	140.744	0.069	140.743	0.033	0.016968	0.014948	0.013938	0.006699			21.902	0.392	21.903	0.456	21.902	0.49	21.902	0.423	0.0788655	0.091203	0.098658	0.08526
22.105	0.385	22.105	0.447	22.105	0.482	22.105	0.417			140.946	0.084	140.946	0.074	140.946	0.069	140.946	0.033	0.017052	0.015022	0.014007	0.0065975			22.105	0.385	22.105	0.447	22.105	0.482	22.105	0.417	0.077546	0.089929	0.0971355	0.084042
22.308	0.379	22.308	0.439	22.308	0.475	22.308	0.411			141.149	0.084	141.149	0.074	141.149	0.069	141.149	0.032	0.017052	0.015022	0.0139055	0.006496			22.308	0.379	22.308	0.439	22.308	0.475	22.308	0.411	0.075922	0.0882035	0.0957145	0.082315
22.511	0.369	22.511	0.43	22.511	0.468	22.51	0.404			141.352	0.084	141.352	0.074	141.352	0.068	141.352	0.032	0.017052	0.015022	0.013804	0.006464			22.511	0.369	22.511	0.43	22.511	0.468	22.51	0.404	0.0741965	0.086478	0.0942935	0.081403
22.714	0.362	22.714	0.422	22.714	0.461	22.713	0.398			141.555	0.084	141.555	0.074	141.555	0.068	141.554	0.032	0.016968	0.015022	0.013736	0.006496			22.714	0.362	22.714	0.422	22.714	0.461	22.713	0.398	0.072518	0.084854	0.092415	0.080185
22.916	0.356	22.917	0.414	22.916	0.454	22.916	0.392			141.757	0.084	141.758	0.074	141.757	0.068	141.757	0.032	0.017052	0.015022	0.013804	0.006496			22.916	0.356	22.917	0.414	22.916	0.454	22.916	0.392	0.071659	0.08282	0.0914515	0.0790685
23.119	0.35	23.119	0.406	23.119	0.447	23.119	0.387			141.96	0.084	141.961	0.074	141.96	0.068	141.96	0.032	0.017052	0.014948	0.013804	0.0063945			23.119	0.35	23.119	0.406	23.119	0.447	23.119	0.387	0.070441	0.081606	0.0900305	0.077952
23.322	0.344	23.322	0.398	23.322	0.44	23.322	0.381			142.163	0.084	142.163	0.074	142.163	0.068	142.163	0.031	0.017052	0.015022	0.013804	0.006293			23.322	0.344	23.322	0.398	23.322	0.44	23.322	0.381	0.069223	0.079982	0.0886095	0.076356
23.525	0.338	23.525	0.39	23.525	0.433	23.524	0.375			142.366	0.084	142.366	0.074	142.366	0.068	142.366	0.031	0.017052	0.0151235	0.013804	0.006262			23.525	0.338	23.525	0.39	23.525	0.433	23.524	0.375	0.0681065	0.0784595	0.086884	0.0756175
23.728	0.333	23.728	0.383	23.728	0.423	23.727	0.37			142.569	0.084	142.569	0.075	142.569	0.068	142.568	0.031	0.017052	0.015225	0.013804	0.006293			23.728	0.333	23.728	0.383	23.728	0.423	23.727	0.37	0.066761	0.076937	0.084739	0.074501
23.93	0.328	23.931	0.375	23.93	0.416	23.93	0.364			142.772	0.084	142.772	0.075	142.772	0.068	142.771	0.031	0.016968	0.015225	0.013736	0.0061915			23.93	0.328	23.931	0.375	23.93	0.416	23.93	0.364	0.065975	0.075043	0.083839	0.0733845
24.133	0.322	24.133	0.368	24.133	0.41	24.133	0.359			142.974	0.084	142.975	0.075	142.974	0.068	142.974	0.03	0.017052	0.01515	0.013804	0.00609			24.133	0.322	24.133	0.368	24.133	0.41	24.133	0.359	0.064757	0.0739935	0.0825195	0.0723695
24.336	0.316	24.336	0.361	24.336	0.403	24.336	0.354			143.177	0.084	143.177	0.075	143.177	0.068	143.177	0.03	0.017052	0.015225	0.013804	0.00609			24.336	0.316	24.336	0.361	24.336	0.403	24.336	0.354	0.0636405	0.0725725	0.0810985	0.071003
24.539	0.311	24.539	0.354	24.539	0.396	24.538	0.349			143.38	0.084	143.38	0.075	143.38	0.068	143.38	0.03	0.017052	0.0151235	0.013804	0.00606			24.539	0.311	24.539	0.354	24.539	0.396	24.538	0.349	0.0626255	0.0711515	0.079779	0.0703395
24.742	0.306	24.742	0.347	24.742	0.39	24.741	0.344			143.583	0.084	143.583	0.074	143.583	0.068	143.582	0.03	0.016968	0.015022	0.013736	0.00609			24.742	0.306	24.742	0.347	24.742	0.39	24.741	0.344	0.061307	0.0697305	0.078174	0.069223
24.944	0.301	24.945	0.34	24.944	0.384	24.944	0.338			143.785	0.084	143.786	0.074	143.785	0.068	143.785	0.03	0.017052	0.015022	0.013804	0.00609			24.944	0.301	24.945	0.34	24.944	0.384	24.944	0.338	0.0605955	0.068074	0.0772415	0.0681065
25.147	0.296	25.147	0.334	25.147	0.377	25.147	0.333			143.988	0.084	143.989	0.074	143.988	0.068	143.988	0.03	0.0171535	0.014948	0.013804	0.0059885			25.147	0.296	25.147	0.334	25.147	0.377	25.147	0.333	0.0595805	0.0670915	0.0758205	0.0670915
25.35	0.291	25.35	0.327	25.35	0.37	25.35	0.328			144.191	0.085	144.191	0.074	144.191	0.068	144.191	0.029	0.017255	0.015022	0.0137025	0.005887			25.35	0.291	25.35	0.327	25.35	0.37	25.35	0.328	0.0585655	0.0656705	0.074501	0.06565
25.553	0.286	25.553	0.32	25.553	0.364	25.552	0.322			144.394	0.085	144.394	0.074	144.394	0.067	144.394	0.029	0.017255	0.015022	0.013601	0.005858			25.553	0.286	25.553	0.32	25.553	0.364	25.552	0.322	0.0575505	0.064351	0.073283	0.06496
25.756	0.281	25.756	0.314	25.756	0.358	25.755	0.318			144.597	0.085	144.597	0.074	144.597	0.067	144.596	0.029	0.017255	0.0149205	0.0137025	0.005684			25.756	0.281	25.756	0.314	25.756	0.358	25.755	0.318	0.056257	0.0630315	0.07171	0.063945
25.958	0.276	25.959	0.307	25.958	0.352	25.958	0.312			144.8	0.085	144.8	0.073	144.8	0.068	144.799	0.027	0.01717	0.014819	0.013736	0.005887			25.958	0.276	25.959	0.307	25.958	0.352	25.958	0.312	0.055622	0.061408	0.070847	0.0628285
26.161	0.272	26.161	0.301	26.161	0.346	26.161	0.307			145.002	0.085	145.003	0.073	145.002	0.068	145.002	0.031	0.017255	0.014746	0.013804	0.006293			26.161	0.272	26.161	0.301	26.161	0.346	26.161	0.307	0.0547085	0.0603925	0.069629	0.061915
26.364	0.267	26.364	0.294	26.364	0.34	26.364	0.303			145.205	0.085	145.205	0.073	145.205	0.068	145.205	0.031	0.017255	0.0147175	0.0137025	0.006293			26.364	0.267	26.364	0.294	26.364	0.34	26.364	0.303	0.0536935	0.059073	0.068411	0.060701
26.567	0.262	26.567	0.288	26.567	0.334	26.566	0.298			145.408	0.085	145.408	0.072	145.408	0.067	145.408	0.031	0.017255	0.014616	0.013601	0.006262			26.567	0.262	26.567	0.288	26.567	0.334	26.566	0.298	0.05278	0.057855	0.067193	0.0599865
26.77	0.258	26.77	0.282	26.77	0.328	26.769	0.293			145.611	0.085	145.611	0.072	145.611	0.067	145.61	0.031	0.017255	0.0145145	0.013601	0.0061915			26.77	0.258	26.77	0.282	26.77	0.328	26.769	0.293	0.051712	0.0567385	0.06565	0.0589715
26.972	0.254	26.973	0.277	26.972	0.322	26.972	0.288			145.814	0.085	145.814	0.071	145.814	0.067	145.813	0.03	0.017271	0.014413	0.013534	0.00609			26.972	0.254	26.973	0.277	26.972	0.322	26.972	0.288	0.0510545	0.055348	0.064757	0.0579565
27.175	0.249	27.175	0.271	27.175	0.316	27.175	0.283			146.016	0.086	146.017	0.071	146.016	0.067	146.016	0.03	0.017458	0.014342	0.013601	0.00609			27.175	0.249	27.175	0.271	27.175	0.316	27.175	0.283	0.050141	0.054404	0.063539	0.057043
27.378	0.245	27.378	0.265	27.378	0.31	27.378	0.279			146.219	0.086	146.219	0.071	146.219	0.067	146.219	0.03	0.017458	0.014413	0.013601	0.0059885			27.378	0.245	27.378	0.265	27.378	0.31	27.378	0.279	0.049329	0.0532875	0.0624225	0.055954
27.581	0.241	27.581	0.26	27.581	0.305	27.58	0.275			146.422	0.086	146.422	0.071	146.422	0.067	146.422	0.029	0.017458	0.0143115	0.013601	0.005858			27.581	0.241	27.581	0.26	27.581	0.305	27.58	0.275	0.048517	0.052171	0.061306	0.0553175
27.784	0.237	27.784	0.254	27.784	0.299	27.783	0.27			146.625	0.086	146.625	0.07	146.625	0.067	146.624	0.029	0.0175595	0.0141085	0.013601	0.0057855			27.784	0.237	27.784	0.254	27.784	0.299	27.783	0.27	0.04747	0.0508515	0.059893	0.054404
27.986	0.233	27.987	0.247	27.986	0.294	27.986	0.266			146.828	0.087	146.828	0.069	146.828	0.067	146.827	0.028	0.017574	0.014007	0.013635	0.005684			27.986	0.233	27.987	0.247	27.986	0.294	27.986	0.266	0.046893	0.049389	0.0591745	0.0534905
28.189	0.229	28.189	0.242	28.189	0.289	28.189	0.261			147.03	0.087	147.031	0.069	147.03	0.068	147.03	0.028	0.017661	0.013938	0.013804	0.0055825			28.189	0.229	28.189	0.242	28.189	0.289	28.189	0.261	0.046081	0.0486185	0.0581595	0.052577
28.392	0.225	28.392	0.237	28.392	0.284	28.392	0.257			147.233	0.087	147.233	0.069	147.233	0.068	147.233	0.027	0.017661	0.0139055	0.013804	0.005481			28.392	0.225	28.392	0.237	28.392	0.284	28.392	0.257	0.0453705	0.0476035	0.0571445	0.05151
28.595	0.222	28.595	0.232	28.595	0.279	28.594	0.253			147.436	0.087	147.436	0.068	147.436	0.068	147.436	0.027	0.0177625	0.0137025	0.013804	0.005454			28.595	0.222	28.595	0.232	28.595	0.279	28.594	0.253	0.04466	0.04669	0.0561295	0.050953
28.798	0.218	28.798	0.228	28.798	0.274	28.797	0.249			147.639	0.088	147.639	0.067	147.639	0.068	147.638	0.027	0.017864	0.013601	0.013804	0.005481			28.798	0.218	28.798	0.228	28.798	0.274	28.797	0.249	0.043632	0.0457765	0.054944	0.050141
29	0.214	29.001	0.223	29	0.27	29	0.245			147.842	0.088	147.842	0.067	147.842	0.068	147.841	0.027	0.017776	0.0134995	0.013736	0.005481			29	0.214	29.001	0.223	29	0.27	29	0.245	0.0431375	0.044642	0.0543025	0.049329
29.203	0.211	29.203	0.219	29.203	0.265	29.203	0.241			148.044	0.088	148.045	0.066	148.044	0.068	148.044	0.027	0.0179655	0.013231	0.013804	0.005481			29.203	0.211	29.203	0.219	29.203	0.265	29.203	0.241	0.042427	0.044051	0.0532875	0.048517
29.406	0.207	29.406	0.215	29.406	0.26	29.406	0.237			148.247	0.089	148.247	0.065	148.247	0.068	148.247	0.027	0.018067	0.0130935	0.013804	0.005481			29.406	0.207	29.406	0.215	29.406	0.26	29.406	0.237	0.0415135	0.0431375	0.0522725	0.04747
29.609	0.202	29.609	0.21	29.609	0.255	29.608	0.233			148.45	0.089	148.45	0.064	148.45	0.068	148.45	0.027	0.018067	0.0128905	0.0139055	0.005454			29.609	0.202	29.609	0.21	29.609	0.255	29.608	0.233	0.0407015	0.042224	0.0512575	0.04669
29.812	0.199	29.812	0.206	29.812	0.25	29.811	0.227			148.653	0.089	148.653	0.063	148.653	0.069	148.652	0.027	0.0181685	0.012789	0.014007	0.005481			29.812	0.199	29.812	0.206	29.812	0.25	29.811	0.227	0.039895	0.041412	0.049995	0.045675
30.014	0.196	30.015	0.202	30.014	0.245	30.014	0.223			148.856	0.09	148.856	0.063	148.856	0.069	148.855	0.027	0.01818	0.012789	0.013938	0.005481			30.014	0.196	30.015	0.202	30.014	0.245	30.014	0.223	0.0394835	0.0404	0.049329	0.044863
30.217	0.193	30.217	0.198	30.217	0.241	30.217	0.219			149.058	0.09	149.059	0.063	149.058	0.069	149.058	0.027	0.01827	0.012625	0.014007	0.005481			30.217	0.193	30.217	0.198	30.217	0.241	30.217	0.219	0.0388745	0.0398895	0.048517	0.0441525
30.42	0.19	30.42	0.195	30.42	0.237	30.42	0.216			149.261	0.09	149.261	0.062	149.261	0.069	149.261	0.027	0.01827	0.012586	0.014007	0.005481			30.42	0.19	30.42	0.195	30.42	0.237	30.42	0.216	0.0382655	0.039179	0.0476035	0.043228
30.623	0.187	30.623	0.191	30.623	0.232	30.622	0.212			149.464	0.09	149.464	0.062	149.464	0.069	149.464	0.027	0.0181685	0.012586	0.0141085	0.005454			30.623	0.187	30.623	0.191	30.623	0.232	30.622	0.212	0.037555	0.038367	0.04669	0.04263
30.826	0.183	30.826	0.187	30.826	0.228	30.825	0.208			149.667	0.089	149.667	0.062	149.667	0.07	149.666	0.027	0.018067	0.0124845	0.01421	0.005481			30.826	0.183	30.826	0.187	30.826	0.228	30.825	0.208	0.036663	0.0376565	0.04545	0.041818
31.028	0.18	31.029	0.184	31.028	0.222	31.028	0.204			149.87	0.089	149.87	0.061	149.87	0.07	149.869	0.027	0.017978	0.012383	0.014241	0.0053795			31.028	0.18	31.029	0.184	31.028	0.222	31.028	0.204	0.036337	0.036865	0.0445585	0.0411075
31.231	0.178	31.231	0.181	31.231	0.217	31.231	0.201			150.072	0.089	150.073	0.061	150.072	0.071	150.072	0.026	0.018067	0.012322	0.014413	0.005278			31.231	0.178	31.231	0.181	31.231	0.217	31.231	0.201	0.0358295	0.036337	0.043645	0.0404985
31.434	0.175	31.434	0.177	31.434	0.213	31.434	0.198			150.275	0.089	150.275	0.061	150.275	0.071	150.275	0.026	0.018067	0.0122815	0.014413	0.005278			31.434	0.175	31.434	0.177	31.434	0.213	31.434	0.198	0.0352205	0.035525	0.0429345	0.039693
31.637	0.172	31.637	0.173	31.637	0.21	31.636	0.195			150.478	0.089	150.478	0.06	150.478	0.071	150.478	0.026	0.018067	0.01218	0.014413	0.005252			31.637	0.172	31.637	0.173	31.637	0.21	31.636	0.195	0.0346115	0.034916	0.042224	0.039179
31.84	0.169	31.84	0.171	31.84	0.206	31.839	0.191			150.681	0.089	150.681	0.06	150.681	0.071	150.68	0.026	0.018067	0.01218	0.0145145	0.005278			31.84	0.169	31.84	0.171	31.84	0.206	31.839	0.191	0.033936	0.0344085	0.041309	0.038367
32.042	0.167	32.043	0.168	32.042	0.203	32.042	0.187			150.884	0.089	150.884	0.06	150.884	0.072	150.883	0.026	0.017877	0.01218	0.014544	0.005278			32.042	0.167	32.043	0.168	32.042	0.203	32.042	0.187	0.0335965	0.033633	0.0409045	0.0376565
32.245	0.164	32.245	0.165	32.245	0.2	32.245	0.184			151.086	0.088	151.087	0.06	151.086	0.072	151.086	0.026	0.017864	0.012019	0.014616	0.005278			32.245	0.164	32.245	0.165	32.245	0.2	32.245	0.184	0.032683	0.0331905	0.0402955	0.036946
32.448	0.158	32.448	0.162	32.448	0.197	32.448	0.18			151.289	0.088	151.289	0.059	151.289	0.072	151.289	0.026	0.017864	0.011977	0.014616	0.005278			32.448	0.158	32.448	0.162	32.448	0.197	32.448	0.18	0.0313635	0.0325815	0.0396865	0.036057
32.651	0.151	32.651	0.159	32.651	0.194	32.65	0.177			151.492	0.088	151.492	0.059	151.492	0.072	151.492	0.026	0.017864	0.011977	0.014616	0.005252			32.651	0.151	32.651	0.159	32.651	0.194	32.65	0.177	0.0303485	0.032074	0.038976	0.0356265
32.854	0.148	32.854	0.157	32.854	0.19	32.853	0.174			151.695	0.088	151.695	0.059	151.695	0.072	151.694	0.026	0.0177625	0.011977	0.014616	0.005278			32.854	0.148	32.854	0.157	32.854	0.19	32.853	0.174	0.029694	0.0315665	0.037976	0.0350175
33.056	0.146	33.057	0.154	33.056	0.186	33.056	0.171			151.898	0.087	151.898	0.059	151.898	0.072	151.897	0.026	0.017574	0.011977	0.014544	0.005278			33.056	0.146	33.057	0.154	33.056	0.186	33.056	0.171	0.029435	0.030906	0.0374535	0.0344085
33.259	0.144	33.259	0.152	33.259	0.183	33.259	0.168			152.1	0.087	152.101	0.059	152.1	0.072	152.1	0.026	0.017661	0.011817	0.014616	0.005278			33.259	0.144	33.259	0.152	33.259	0.183	33.259	0.168	0.029029	0.0305515	0.0368445	0.0337995
33.462	0.142	33.462	0.149	33.462	0.18	33.462	0.165			152.303	0.087	152.303	0.058	152.303	0.072	152.303	0.026	0.0175595	0.011774	0.014616	0.005278			33.462	0.142	33.462	0.149	33.462	0.18	33.462	0.165	0.0285215	0.030044	0.0362355	0.0331905
33.665	0.139	33.665	0.147	33.665	0.177	33.665	0.162			152.506	0.086	152.506	0.058	152.506	0.072	152.506	0.026	0.017458	0.0116725	0.014616	0.005252			33.665	0.139	33.665	0.147	33.665	0.177	33.665	0.162	0.028014	0.0295365	0.0356265	0.032421
33.868	0.137	33.868	0.144	33.868	0.174	33.867	0.159			152.709	0.086	152.709	0.057	152.709	0.072	152.708	0.026	0.0173565	0.011571	0.014616	0.005278			33.868	0.137	33.868	0.144	33.868	0.174	33.867	0.159	0.027472	0.029029	0.034845	0.0319725
34.07	0.135	34.071	0.142	34.07	0.171	34.07	0.156			152.912	0.085	152.912	0.057	152.912	0.072	152.911	0.026	0.01717	0.011571	0.014544	0.005278			34.07	0.135	34.071	0.142	34.07	0.171	34.07	0.156	0.027202	0.028482	0.0344085	0.031465
34.273	0.133	34.273	0.14	34.273	0.168	34.273	0.154			153.114	0.085	153.115	0.057	153.114	0.072	153.114	0.026	0.0171535	0.011514	0.014616	0.0051765			34.273	0.133	34.273	0.14	34.273	0.168	34.273	0.154	0.0266945	0.028217	0.033698	0.0309575
34.476	0.13	34.476	0.138	34.476	0.164	34.476	0.151			153.317	0.084	153.317	0.057	153.317	0.072	153.317	0.025	0.0169505	0.011571	0.014616	0.005075			34.476	0.13	34.476	0.138	34.476	0.164	34.476	0.151	0.026593	0.027811	0.0329875	0.03045
34.679	0.132	34.679	0.136	34.679	0.161	34.679	0.149			153.52	0.083	153.52	0.057	153.52	0.072	153.52	0.025	0.0167475	0.011571	0.014616	0.00505			34.679	0.132	34.679	0.136	34.679	0.161	34.679	0.149	0.026796	0.027405	0.03248	0.029795
34.882	0.132	34.882	0.134	34.882	0.159	34.881	0.146			153.723	0.082	153.723	0.057	153.723	0.072	153.722	0.025	0.016646	0.011571	0.014616	0.005075			34.882	0.132	34.882	0.134	34.882	0.159	34.881	0.146	0.026462	0.0268975	0.031815	0.029435
35.084	0.13	35.085	0.131	35.084	0.156	35.084	0.144			153.926	0.082	153.926	0.057	153.926	0.072	153.925	0.025	0.016463	0.0114695	0.014544	0.005075			35.084	0.13	35.085	0.131	35.084	0.156	35.084	0.144	0.0260855	0.025452	0.0313635	0.029029
35.287	0.127	35.287	0.121	35.287	0.153	35.287	0.142			154.128	0.081	154.129	0.056	154.128	0.072	154.128	0.025	0.0163415	0.011312	0.014616	0.005075			35.287	0.127	35.287	0.121	35.287	0.153	35.287	0.142	0.0254765	0.02436	0.030856	0.028623
35.49	0.124	35.49	0.119	35.49	0.151	35.49	0.14			154.331	0.08	154.331	0.056	154.331	0.072	154.331	0.025	0.0161385	0.011368	0.014616	0.005075			35.49	0.124	35.49	0.119	35.49	0.151	35.49	0.14	0.024969	0.023954	0.03045	0.028217
35.693	0.122	35.693	0.117	35.693	0.149	35.693	0.138			154.534	0.079	154.534	0.056	154.534	0.072	154.534	0.025	0.016037	0.011368	0.014616	0.00505			35.693	0.122	35.693	0.117	35.693	0.149	35.693	0.138	0.0246645	0.023548	0.0299425	0.027674
35.896	0.121	35.896	0.115	35.896	0.146	35.895	0.136			154.737	0.079	154.737	0.056	154.737	0.072	154.736	0.025	0.0159355	0.011368	0.0145145	0.005075			35.896	0.121	35.896	0.115	35.896	0.146	35.895	0.136	0.02424	0.0232435	0.02929	0.027405
36.098	0.119	36.099	0.114	36.098	0.144	36.098	0.134			154.94	0.078	154.94	0.056	154.94	0.071	154.939	0.025	0.015756	0.011368	0.014342	0.005075			36.098	0.119	36.099	0.114	36.098	0.144	36.098	0.134	0.0240555	0.022826	0.029029	0.0268975
36.301	0.118	36.301	0.112	36.301	0.142	36.301	0.131			155.142	0.078	155.143	0.056	155.142	0.071	155.142	0.025	0.0157325	0.011312	0.014413	0.005075			36.301	0.118	36.301	0.112	36.301	0.142	36.301	0.131	0.0238525	0.022533	0.028623	0.0262885
36.504	0.117	36.504	0.11	36.504	0.14	36.504	0.128			155.345	0.077	155.345	0.056	155.345	0.071	155.345	0.025	0.015631	0.0112665	0.014413	0.005075			36.504	0.117	36.504	0.11	36.504	0.14	36.504	0.128	0.0236495	0.022127	0.028217	0.0256795
36.707	0.116	36.707	0.108	36.707	0.138	36.707	0.125			155.548	0.077	155.548	0.055	155.548	0.071	155.548	0.025	0.0155295	0.011165	0.014413	0.00505			36.707	0.116	36.707	0.108	36.707	0.138	36.707	0.125	0.023345	0.0218225	0.0277095	0.024947
36.91	0.114	36.91	0.107	36.91	0.135	36.909	0.122			155.751	0.076	155.751	0.055	155.751	0.071	155.75	0.025	0.015428	0.011165	0.014413	0.005075			36.91	0.114	36.91	0.107	36.91	0.135	36.909	0.122	0.022927	0.0216195	0.027169	0.024563
37.112	0.113	37.113	0.106	37.112	0.134	37.112	0.12			155.954	0.076	155.954	0.055	155.954	0.071	155.953	0.025	0.015352	0.011165	0.014241	0.005075			37.112	0.113	37.113	0.106	37.112	0.134	37.112	0.12	0.0228375	0.02121	0.026999	0.024157
37.315	0.112	37.315	0.104	37.315	0.132	37.315	0.118			156.156	0.076	156.157	0.055	156.156	0.07	156.156	0.025	0.0153265	0.01111	0.01421	0.005075			37.315	0.112	37.315	0.104	37.315	0.132	37.315	0.118	0.022533	0.0210105	0.026593	0.023751
37.518	0.11	37.518	0.103	37.518	0.13	37.518	0.116			156.359	0.075	156.359	0.055	156.359	0.07	156.359	0.025	0.015225	0.011165	0.0141085	0.005075			37.518	0.11	37.518	0.103	37.518	0.13	37.518	0.116	0.0222285	0.020706	0.026187	0.0234465
37.721	0.109	37.721	0.101	37.721	0.128	37.721	0.115			156.562	0.075	156.562	0.055	156.562	0.069	156.562	0.025	0.015225	0.011165	0.014007	0.00505			37.721	0.109	37.721	0.101	37.721	0.128	37.721	0.115	0.022127	0.0204015	0.025781	0.023028
37.924	0.109	37.924	0.1	37.924	0.126	37.923	0.113			156.765	0.075	156.765	0.055	156.765	0.069	156.764	0.025	0.0151235	0.011165	0.014007	0.005075			37.924	0.109	37.924	0.1	37.924	0.126	37.923	0.113	0.021917	0.0201985	0.02525	0.022736
38.126	0.108	38.127	0.099	38.126	0.124	38.126	0.111			156.968	0.074	156.968	0.055	156.968	0.069	156.967	0.025	0.014948	0.0110635	0.013938	0.005075			38.126	0.108	38.127	0.099	38.126	0.124	38.126	0.111	0.0218225	0.019897	0.024969	0.0224315
38.329	0.107	38.329	0.098	38.329	0.122	38.329	0.11			157.17	0.074	157.171	0.054	157.17	0.069	157.17	0.025	0.0149205	0.010908	0.0139055	0.005075			38.329	0.107	38.329	0.098	38.329	0.122	38.329	0.11	0.0216195	0.019894	0.0246645	0.0222285
38.532	0.106	38.532	0.098	38.532	0.121	38.532	0.109			157.373	0.073	157.373	0.054	157.373	0.068	157.373	0.025	0.014819	0.010962	0.013804	0.005075			38.532	0.106	38.532	0.098	38.532	0.121	38.532	0.109	0.0214165	0.0197925	0.02436	0.021924
38.735	0.105	38.735	0.097	38.735	0.119	38.735	0.107			157.576	0.073	157.576	0.054	157.576	0.068	157.576	0.025	0.014819	0.010962	0.0137025	0.00505			38.735	0.105	38.735	0.097	38.735	0.119	38.735	0.107	0.0212135	0.0195895	0.0238525	0.021412
38.938	0.104	38.938	0.096	38.938	0.116	38.937	0.105			157.779	0.073	157.779	0.054	157.779	0.067	157.778	0.025	0.014819	0.010962	0.013601	0.005075			38.938	0.104	38.938	0.096	38.938	0.116	38.937	0.105	0.020907	0.019488	0.022927	0.0212135
39.14	0.103	39.141	0.096	39.14	0.111	39.14	0.104			157.982	0.073	157.982	0.054	157.982	0.067	157.981	0.025	0.014645	0.010962	0.013433	0.005075			39.14	0.103	39.141	0.096	39.14	0.111	39.14	0.104	0.020909	0.019291	0.022127	0.020909
39.343	0.103	39.343	0.095	39.343	0.107	39.343	0.102			158.184	0.072	158.185	0.054	158.184	0.066	158.184	0.025	0.014616	0.010908	0.013398	0.0049735			39.343	0.103	39.343	0.095	39.343	0.107	39.343	0.102	0.0208075	0.019285	0.021518	0.0206045
39.546	0.102	39.546	0.095	39.546	0.105	39.546	0.101			158.387	0.072	158.387	0.054	158.387	0.066	158.387	0.024	0.014616	0.0108605	0.013398	0.004872			39.546	0.102	39.546	0.095	39.546	0.105	39.546	0.101	0.0206045	0.0191835	0.0212135	0.0204015
39.749	0.101	39.749	0.094	39.749	0.104	39.749	0.1			158.59	0.072	158.59	0.053	158.59	0.066	158.59	0.024	0.014616	0.010759	0.013398	0.004848			39.749	0.101	39.749	0.094	39.749	0.104	39.749	0.1	0.0204015	0.0189805	0.021112	0.020099
39.952	0.1	39.952	0.093	39.952	0.104	39.951	0.099			158.793	0.072	158.793	0.053	158.793	0.066	158.792	0.024	0.014616	0.010759	0.0132965	0.004872			39.952	0.1	39.952	0.093	39.952	0.104	39.951	0.099	0.0202	0.018879	0.020907	0.019894
40.154	0.1	40.155	0.093	40.154	0.103	40.154	0.097			158.996	0.072	158.996	0.053	158.996	0.065	158.995	0.024	0.014443	0.010759	0.01313	0.004872			40.154	0.1	40.155	0.093	40.154	0.103	40.154	0.097	0.0201985	0.018685	0.0208075	0.019285
40.357	0.099	40.357	0.092	40.357	0.102	40.357	0.093			159.198	0.071	159.199	0.053	159.198	0.065	159.198	0.024	0.014413	0.010706	0.013195	0.004872			40.357	0.099	40.357	0.092	40.357	0.102	40.357	0.093	0.020097	0.018676	0.0206045	0.018473
40.56	0.099	40.56	0.092	40.56	0.101	40.56	0.089			159.401	0.071	159.401	0.053	159.401	0.065	159.401	0.024	0.0143115	0.010759	0.013195	0.004872			40.56	0.099	40.56	0.092	40.56	0.101	40.56	0.089	0.0199955	0.018676	0.0203	0.017661
40.763	0.098	40.763	0.092	40.763	0.099	40.763	0.085			159.604	0.07	159.604	0.053	159.604	0.065	159.604	0.024	0.01421	0.010759	0.0130935	0.004848			40.763	0.098	40.763	0.092	40.763	0.099	40.763	0.085	0.0197925	0.0185745	0.0199955	0.017069
40.966	0.097	40.966	0.091	40.966	0.098	40.965	0.084			159.807	0.07	159.807	0.053	159.807	0.064	159.806	0.024	0.01421	0.010759	0.012992	0.004872			40.966	0.097	40.966	0.091	40.966	0.098	40.965	0.084	0.019594	0.0183715	0.019695	0.017052
41.168	0.097	41.169	0.09	41.168	0.097	41.168	0.084			160.01	0.07	160.01	0.053	160.01	0.064	160.009	0.024	0.01414	0.010759	0.012928	0.004872			41.168	0.097	41.169	0.09	41.168	0.097	41.168	0.084	0.0195895	0.01818	0.0195895	0.0169505
41.371	0.096	41.371	0.09	41.371	0.096	41.371	0.083			160.212	0.07	160.213	0.053	160.212	0.064	160.212	0.024	0.01421	0.010706	0.0128905	0.004872			41.371	0.096	41.371	0.09	41.371	0.096	41.371	0.083	0.019488	0.0181685	0.0193865	0.016646
41.574	0.096	41.574	0.089	41.574	0.095	41.574	0.081			160.415	0.07	160.415	0.053	160.415	0.063	160.415	0.024	0.01421	0.0106575	0.012789	0.004872			41.574	0.096	41.574	0.089	41.574	0.095	41.574	0.081	0.0193865	0.018067	0.0191835	0.016443
41.777	0.095	41.777	0.089	41.777	0.094	41.777	0.081			160.618	0.07	160.618	0.052	160.618	0.063	160.618	0.024	0.0141085	0.010556	0.012789	0.004848			41.777	0.095	41.777	0.089	41.777	0.094	41.777	0.081	0.0191835	0.018067	0.0189805	0.016261
41.98	0.094	41.98	0.089	41.98	0.093	41.979	0.08			160.821	0.069	160.821	0.052	160.821	0.063	160.82	0.024	0.014007	0.010556	0.012789	0.004872			41.98	0.094	41.98	0.089	41.98	0.093	41.979	0.08	0.018988	0.0179655	0.018685	0.0161385
42.182	0.094	42.183	0.088	42.182	0.092	42.182	0.079			161.024	0.069	161.024	0.052	161.024	0.063	161.023	0.024	0.013938	0.010556	0.012625	0.004872			42.182	0.094	42.183	0.088	42.182	0.092	42.182	0.079	0.0189805	0.017675	0.0185745	0.0159355
42.385	0.093	42.385	0.087	42.385	0.091	42.385	0.078			161.226	0.069	161.227	0.052	161.226	0.062	161.226	0.024	0.014007	0.010403	0.012586	0.004872			42.385	0.093	42.385	0.087	42.385	0.091	42.385	0.078	0.018879	0.0175595	0.0183715	0.015834
42.588	0.093	42.588	0.086	42.588	0.09	42.588	0.078			161.429	0.069	161.429	0.051	161.429	0.062	161.429	0.024	0.014007	0.010353	0.012586	0.004872			42.588	0.093	42.588	0.086	42.588	0.09	42.588	0.078	0.0187775	0.017458	0.01827	0.0157325
42.791	0.092	42.791	0.086	42.791	0.09	42.791	0.077			161.632	0.069	161.632	0.051	161.632	0.062	161.632	0.024	0.0139055	0.010353	0.012586	0.004848			42.791	0.092	42.791	0.086	42.791	0.09	42.791	0.077	0.0185745	0.0173565	0.0181685	0.015554
42.994	0.091	42.994	0.085	42.994	0.089	42.993	0.077			161.835	0.068	161.835	0.051	161.835	0.062	161.834	0.024	0.013804	0.010353	0.0124845	0.0047705			42.994	0.091	42.994	0.085	42.994	0.089	42.993	0.077	0.018382	0.017255	0.017978	0.0155295
43.196	0.091	43.197	0.085	43.196	0.089	43.196	0.076			162.038	0.068	162.038	0.051	162.038	0.061	162.037	0.023	0.013736	0.010353	0.012322	0.004669			43.196	0.091	43.197	0.085	43.196	0.089	43.196	0.076	0.0183715	0.017069	0.0179655	0.015428
43.399	0.09	43.399	0.084	43.399	0.088	43.399	0.076			162.24	0.068	162.241	0.051	162.24	0.061	162.24	0.023	0.013804	0.010302	0.0122815	0.004669			43.399	0.09	43.399	0.084	43.399	0.088	43.399	0.076	0.0181685	0.017052	0.0177625	0.015428
43.602	0.089	43.602	0.084	43.602	0.087	43.602	0.076			162.443	0.068	162.443	0.051	162.443	0.06	162.443	0.023	0.0137025	0.010353	0.01218	0.004669			43.602	0.089	43.602	0.084	43.602	0.087	43.602	0.076	0.0179655	0.0169505	0.017661	0.015428
43.805	0.088	43.805	0.083	43.805	0.087	43.805	0.076			162.646	0.067	162.646	0.051	162.646	0.06	162.646	0.023	0.013601	0.010353	0.01218	0.004646			43.805	0.088	43.805	0.083	43.805	0.087	43.805	0.076	0.017864	0.016849	0.0175595	0.015352
44.008	0.088	44.008	0.083	44.008	0.086	44.007	0.076			162.849	0.067	162.849	0.051	162.849	0.06	162.848	0.023	0.013601	0.010353	0.01218	0.004669			44.008	0.088	44.008	0.083	44.008	0.086	44.007	0.076	0.017675	0.0167475	0.017372	0.0153265
44.21	0.087	44.211	0.082	44.21	0.086	44.21	0.075			163.052	0.067	163.052	0.051	163.052	0.06	163.051	0.023	0.013534	0.010353	0.01212	0.004669			44.21	0.087	44.211	0.082	44.21	0.086	44.21	0.075	0.017661	0.016463	0.0173565	0.015225
44.413	0.087	44.413	0.081	44.413	0.085	44.413	0.075			163.254	0.067	163.255	0.051	163.254	0.06	163.254	0.023	0.013601	0.010302	0.01218	0.004669			44.413	0.087	44.413	0.081	44.413	0.085	44.413	0.075	0.017458	0.0163415	0.017255	0.015225
44.616	0.085	44.616	0.08	44.616	0.085	44.616	0.075			163.457	0.067	163.457	0.051	163.457	0.06	163.457	0.023	0.013601	0.0102515	0.01218	0.004669			44.616	0.085	44.616	0.08	44.616	0.085	44.616	0.075	0.017255	0.01624	0.0171535	0.015225
44.819	0.085	44.819	0.08	44.819	0.084	44.819	0.075			163.66	0.067	163.66	0.05	163.66	0.06	163.66	0.023	0.013601	0.010353	0.0120785	0.004646			44.819	0.085	44.819	0.08	44.819	0.084	44.819	0.075	0.0171535	0.0161385	0.017052	0.01515
45.022	0.084	45.022	0.079	45.022	0.084	45.021	0.075			163.863	0.067	163.863	0.052	163.863	0.059	163.862	0.023	0.013601	0.010759	0.011977	0.004669			45.022	0.084	45.022	0.079	45.022	0.084	45.021	0.075	0.016968	0.016037	0.016867	0.0151235
45.224	0.084	45.225	0.079	45.224	0.083	45.224	0.074			164.066	0.067	164.066	0.054	164.066	0.059	164.065	0.023	0.013433	0.010962	0.011918	0.0045675			45.224	0.084	45.225	0.079	45.224	0.083	45.224	0.074	0.016849	0.015857	0.016849	0.015022
45.427	0.082	45.427	0.078	45.427	0.083	45.427	0.074			164.268	0.066	164.269	0.054	164.268	0.059	164.268	0.022	0.013398	0.010908	0.011977	0.004466			45.427	0.082	45.427	0.078	45.427	0.083	45.427	0.074	0.016646	0.015834	0.0167475	0.015022
45.63	0.082	45.63	0.078	45.63	0.082	45.63	0.074			164.471	0.066	164.471	0.054	164.471	0.059	164.471	0.022	0.013398	0.010962	0.011977	0.004466			45.63	0.082	45.63	0.078	45.63	0.082	45.63	0.074	0.0165445	0.015834	0.0165445	0.0151235
45.833	0.081	45.833	0.078	45.833	0.081	45.833	0.075			164.674	0.066	164.674	0.054	164.674	0.059	164.674	0.022	0.013398	0.0108605	0.011977	0.004444			45.833	0.081	45.833	0.078	45.833	0.081	45.833	0.075	0.016443	0.0157325	0.016443	0.015554
46.036	0.081	46.036	0.077	46.036	0.081	46.035	0.079			164.877	0.066	164.877	0.053	164.877	0.059	164.876	0.022	0.013398	0.010759	0.0118755	0.004466			46.036	0.081	46.036	0.077	46.036	0.081	46.035	0.079	0.016362	0.015631	0.016261	0.016037
46.238	0.081	46.239	0.077	46.238	0.08	46.238	0.079			165.08	0.066	165.08	0.053	165.08	0.058	165.079	0.022	0.013332	0.010759	0.011716	0.004466			46.238	0.081	46.239	0.077	46.238	0.08	46.238	0.079	0.0163415	0.015453	0.01624	0.016037
46.441	0.08	46.441	0.076	46.441	0.08	46.441	0.079			165.282	0.066	165.283	0.053	165.282	0.058	165.282	0.022	0.0132965	0.010605	0.0116725	0.004466			46.441	0.08	46.441	0.076	46.441	0.08	46.441	0.079	0.0161385	0.015428	0.01624	0.0161385
46.644	0.079	46.644	0.076	46.644	0.08	46.644	0.08			165.485	0.065	165.485	0.052	165.485	0.057	165.485	0.022	0.013195	0.010556	0.011571	0.004466			46.644	0.079	46.644	0.076	46.644	0.08	46.644	0.08	0.016037	0.0155295	0.01624	0.0161385
46.847	0.079	46.847	0.077	46.847	0.08	46.847	0.079			165.688	0.065	165.688	0.052	165.688	0.057	165.688	0.022	0.013195	0.0104545	0.011571	0.004343			46.847	0.079	46.847	0.077	46.847	0.08	46.847	0.079	0.016037	0.015631	0.0161385	0.015958
47.05	0.079	47.05	0.077	47.05	0.079	47.049	0.079			165.891	0.065	165.891	0.051	165.891	0.057	165.89	0.021	0.013195	0.010353	0.011571	0.004263			47.05	0.079	47.05	0.077	47.05	0.079	47.049	0.079	0.015958	0.015631	0.015958	0.016037
47.252	0.079	47.253	0.077	47.252	0.079	47.252	0.079			166.094	0.065	166.094	0.051	166.094	0.057	166.093	0.021	0.01313	0.010353	0.011413	0.004263			47.252	0.079	47.253	0.077	47.252	0.079	47.252	0.079	0.0159355	0.015655	0.0159355	0.0159355
47.455	0.078	47.455	0.078	47.455	0.078	47.455	0.078			166.296	0.065	166.297	0.051	166.296	0.056	166.296	0.021	0.012992	0.010201	0.011165	0.004263			47.455	0.078	47.455	0.078	47.455	0.078	47.455	0.078	0.015834	0.0159355	0.015834	0.015834
47.658	0.078	47.658	0.079	47.658	0.078	47.658	0.078			166.499	0.063	166.499	0.05	166.499	0.054	166.499	0.021	0.0130935	0.01015	0.011368	0.004263			47.658	0.078	47.658	0.079	47.658	0.078	47.658	0.078	0.015834	0.0161385	0.015834	0.015834
47.861	0.078	47.861	0.08	47.861	0.078	47.861	0.078			166.702	0.066	166.702	0.05	166.702	0.058	166.702	0.021	0.0134995	0.01015	0.0118755	0.004242			47.861	0.078	47.861	0.08	47.861	0.078	47.861	0.078	0.0159355	0.016443	0.015834	0.015756
48.064	0.079	48.064	0.082	48.064	0.078	48.063	0.078			166.905	0.067	166.905	0.05	166.905	0.059	166.904	0.021	0.0134995	0.01015	0.011977	0.004263			48.064	0.079	48.064	0.082	48.064	0.078	48.063	0.078	0.015958	0.016849	0.015756	0.0159355
48.266	0.079	48.267	0.084	48.266	0.078	48.266	0.079			167.108	0.066	167.108	0.05	167.108	0.059	167.107	0.021	0.013332	0.01015	0.011817	0.004263			48.266	0.079	48.267	0.084	48.266	0.078	48.266	0.079	0.016037	0.017271	0.015834	0.016037
48.469	0.079	48.469	0.087	48.469	0.078	48.469	0.079			167.31	0.066	167.311	0.05	167.31	0.058	167.31	0.021	0.013398	0.0101	0.011774	0.004263			48.469	0.079	48.469	0.087	48.469	0.078	48.469	0.079	0.0161385	0.0179655	0.0159355	0.0161385
48.672	0.08	48.672	0.09	48.672	0.079	48.672	0.08			167.513	0.066	167.513	0.05	167.513	0.058	167.513	0.021	0.013398	0.01015	0.0116725	0.004263			48.672	0.08	48.672	0.09	48.672	0.079	48.672	0.08	0.0163415	0.0185745	0.0161385	0.01624
48.875	0.081	48.875	0.093	48.875	0.08	48.875	0.08			167.716	0.066	167.716	0.05	167.716	0.057	167.716	0.021	0.0132965	0.01015	0.011571	0.004141			48.875	0.081	48.875	0.093	48.875	0.08	48.875	0.08	0.0165445	0.019285	0.01624	0.016261
49.078	0.082	49.078	0.097	49.078	0.08	49.077	0.081			167.919	0.065	167.919	0.05	167.919	0.057	167.918	0.02	0.013195	0.01015	0.011571	0.00406			49.078	0.082	49.078	0.097	49.078	0.08	49.077	0.081	0.016665	0.020097	0.016261	0.016443
49.28	0.083	49.281	0.101	49.28	0.081	49.28	0.081			168.122	0.065	168.122	0.05	168.122	0.057	168.121	0.02	0.013029	0.0100485	0.011413	0.00406			49.28	0.083	49.281	0.101	49.28	0.081	49.28	0.081	0.0169505	0.021008	0.0165445	0.0165445
49.483	0.084	49.483	0.107	49.483	0.082	49.483	0.082			168.324	0.064	168.325	0.049	168.324	0.056	168.324	0.02	0.012992	0.009898	0.0112665	0.00406			49.483	0.084	49.483	0.107	49.483	0.082	49.483	0.082	0.0171535	0.0222285	0.0167475	0.0167475
49.686	0.085	49.686	0.112	49.686	0.083	49.686	0.083			168.527	0.064	168.527	0.049	168.527	0.055	168.527	0.02	0.0128905	0.009947	0.011165	0.00406			49.686	0.085	49.686	0.112	49.686	0.083	49.686	0.083	0.017458	0.0232435	0.0169505	0.0169505
49.889	0.087	49.889	0.117	49.889	0.084	49.889	0.084			168.73	0.063	168.73	0.049	168.73	0.055	168.73	0.02	0.012789	0.009947	0.011165	0.00404			49.889	0.087	49.889	0.117	49.889	0.084	49.889	0.084	0.017864	0.02436	0.017255	0.017069
50.092	0.089	50.092	0.123	50.092	0.086	50.091	0.085			168.933	0.063	168.933	0.049	168.933	0.055	168.932	0.02	0.012789	0.009947	0.0110635	0.00406			50.092	0.089	50.092	0.123	50.092	0.086	50.091	0.085	0.01818	0.0258825	0.017574	0.0173565
50.294	0.091	50.295	0.132	50.294	0.088	50.294	0.086			169.136	0.063	169.136	0.049	169.136	0.054	169.135	0.02	0.012726	0.009947	0.010908	0.00406			50.294	0.091	50.295	0.132	50.294	0.088	50.294	0.086	0.018676	0.027169	0.018067	0.0175595
50.497	0.093	50.497	0.137	50.497	0.09	50.497	0.087			169.338	0.063	169.339	0.049	169.338	0.054	169.338	0.02	0.012789	0.009898	0.010962	0.00406			50.497	0.093	50.497	0.137	50.497	0.09	50.497	0.087	0.019082	0.02842	0.018473	0.017864
50.7	0.095	50.7	0.143	50.7	0.092	50.7	0.089			169.541	0.063	169.541	0.049	169.541	0.054	169.541	0.02	0.012789	0.009947	0.010962	0.00406			50.7	0.095	50.7	0.143	50.7	0.092	50.7	0.089	0.0195895	0.029638	0.0189805	0.0181685
50.903	0.098	50.903	0.149	50.903	0.095	50.903	0.09			169.744	0.063	169.744	0.049	169.744	0.054	169.744	0.02	0.012789	0.009947	0.010962	0.003939			50.903	0.098	50.903	0.149	50.903	0.095	50.903	0.09	0.020097	0.030856	0.0195895	0.018281
51.106	0.1	51.106	0.155	51.106	0.098	51.105	0.091			169.947	0.063	169.947	0.049	169.947	0.054	169.946	0.019	0.012789	0.009947	0.010962	0.003857			51.106	0.1	51.106	0.155	51.106	0.098	51.105	0.091	0.020503	0.032074	0.0202	0.0185745
51.308	0.103	51.309	0.161	51.308	0.102	51.308	0.092			170.15	0.063	170.15	0.049	170.15	0.054	170.149	0.019	0.012726	0.009947	0.010807	0.003857			51.308	0.103	51.309	0.161	51.308	0.102	51.308	0.092	0.0212135	0.033128	0.021112	0.0187775
51.511	0.106	51.511	0.167	51.511	0.106	51.511	0.093			170.352	0.063	170.353	0.049	170.352	0.053	170.352	0.019	0.0126875	0.009898	0.010759	0.003857			51.511	0.106	51.511	0.167	51.511	0.106	51.511	0.093	0.0218225	0.0344085	0.021924	0.0189805
51.714	0.109	51.714	0.172	51.714	0.11	51.714	0.094			170.555	0.062	170.555	0.049	170.555	0.053	170.555	0.019	0.012586	0.009947	0.010759	0.003857			51.714	0.109	51.714	0.172	51.714	0.11	51.714	0.094	0.022533	0.035525	0.0226345	0.0191835
51.917	0.113	51.917	0.178	51.917	0.113	51.917	0.095			170.758	0.062	170.758	0.049	170.758	0.053	170.758	0.019	0.012586	0.009947	0.010759	0.003737			51.917	0.113	51.917	0.178	51.917	0.113	51.917	0.095	0.0232435	0.0366415	0.023345	0.019291
52.12	0.116	52.12	0.183	52.12	0.117	52.119	0.096			170.961	0.062	170.961	0.049	170.961	0.053	170.96	0.018	0.012586	0.009947	0.010759	0.003654			52.12	0.116	52.12	0.183	52.12	0.117	52.119	0.096	0.023735	0.0376565	0.024038	0.0195895
52.322	0.119	52.323	0.188	52.322	0.121	52.322	0.097			171.164	0.062	171.164	0.049	171.164	0.053	171.163	0.018	0.012524	0.009947	0.010706	0.003654			52.322	0.119	52.323	0.188	52.322	0.121	52.322	0.097	0.02436	0.03857	0.0250705	0.0197925
52.525	0.121	52.526	0.192	52.525	0.126	52.525	0.098			171.366	0.062	171.367	0.049	171.366	0.053	171.366	0.018	0.012586	0.009898	0.010759	0.003654			52.525	0.121	52.526	0.192	52.525	0.126	52.525	0.098	0.0248675	0.039289	0.025984	0.0199955
52.728	0.124	52.728	0.197	52.728	0.13	52.728	0.099			171.569	0.062	171.569	0.049	171.569	0.053	171.569	0.018	0.012586	0.009947	0.010759	0.003654			52.728	0.124	52.728	0.197	52.728	0.13	52.728	0.099	0.0254765	0.040397	0.0268975	0.0203
52.931	0.127	52.931	0.201	52.931	0.135	52.931	0.101			171.772	0.062	171.772	0.049	171.772	0.053	171.772	0.018	0.012586	0.009947	0.0106575	0.003636			52.931	0.127	52.931	0.201	52.931	0.135	52.931	0.101	0.0260855	0.0411075	0.027811	0.020503
53.134	0.13	53.134	0.204	53.134	0.139	53.133	0.102			171.975	0.062	171.975	0.049	171.975	0.052	171.974	0.018	0.012586	0.009947	0.010556	0.003654			53.134	0.13	53.134	0.204	53.134	0.139	53.133	0.102	0.026462	0.0417165	0.028785	0.0208075
53.336	0.132	53.337	0.207	53.336	0.146	53.336	0.103			172.178	0.062	172.178	0.049	172.178	0.052	172.177	0.018	0.012524	0.009947	0.010504	0.003654			53.336	0.132	53.337	0.207	53.336	0.146	53.336	0.103	0.0271005	0.0421225	0.030044	0.021112
53.539	0.135	53.54	0.208	53.539	0.15	53.539	0.105			172.38	0.062	172.381	0.049	172.38	0.052	172.38	0.018	0.0124845	0.009898	0.010556	0.003654			53.539	0.135	53.54	0.208	53.539	0.15	53.539	0.105	0.0277095	0.042218	0.030856	0.0214165
53.742	0.138	53.742	0.21	53.742	0.154	53.742	0.106			172.583	0.061	172.583	0.049	172.583	0.052	172.583	0.018	0.012383	0.009947	0.010556	0.003654			53.742	0.138	53.742	0.21	53.742	0.154	53.742	0.106	0.0283185	0.042833	0.031668	0.0216195
53.945	0.141	53.945	0.212	53.945	0.158	53.945	0.107			172.786	0.061	172.786	0.049	172.786	0.052	172.786	0.018	0.012383	0.0100485	0.010556	0.003535			53.945	0.141	53.945	0.212	53.945	0.158	53.945	0.107	0.028826	0.0431375	0.03248	0.021816
54.148	0.143	54.148	0.213	54.148	0.162	54.147	0.109			172.989	0.061	172.989	0.05	172.989	0.052	172.988	0.017	0.012383	0.01015	0.0104545	0.003451			54.148	0.143	54.148	0.213	54.148	0.162	54.147	0.109	0.029189	0.0433405	0.033027	0.02233
54.35	0.146	54.351	0.214	54.35	0.165	54.35	0.111			173.192	0.061	173.192	0.05	173.192	0.051	173.191	0.017	0.012322	0.01015	0.010302	0.003451			54.35	0.146	54.351	0.214	54.35	0.165	54.35	0.111	0.029841	0.0435435	0.0340025	0.0226345
54.553	0.148	54.554	0.215	54.553	0.17	54.553	0.112			173.394	0.061	173.395	0.05	173.394	0.051	173.394	0.017	0.012383	0.0101	0.010353	0.003451			54.553	0.148	54.554	0.215	54.553	0.17	54.553	0.112	0.0303485	0.04343	0.0348145	0.022939
54.756	0.151	54.756	0.215	54.756	0.173	54.756	0.114			173.597	0.061	173.597	0.05	173.597	0.051	173.597	0.017	0.012383	0.0102515	0.010353	0.003451			54.756	0.151	54.756	0.215	54.756	0.173	54.756	0.114	0.030856	0.043645	0.035525	0.023345
54.959	0.153	54.959	0.215	54.959	0.177	54.959	0.116			173.8	0.061	173.8	0.051	173.8	0.051	173.8	0.017	0.012383	0.010353	0.010353	0.003434			54.959	0.153	54.959	0.215	54.959	0.177	54.959	0.116	0.0313635	0.0435435	0.036337	0.023533
55.162	0.156	55.162	0.214	55.162	0.181	55.161	0.117			174.003	0.061	174.003	0.051	174.003	0.051	174.002	0.017	0.012383	0.010353	0.010353	0.003451			55.162	0.156	55.162	0.214	55.162	0.181	55.161	0.117	0.031871	0.0435435	0.0370475	0.023954
55.365	0.158	55.365	0.215	55.365	0.184	55.364	0.119			174.206	0.061	174.206	0.051	174.206	0.051	174.205	0.017	0.012322	0.010353	0.010302	0.003451			55.365	0.158	55.365	0.215	55.365	0.184	55.364	0.119	0.032219	0.043848	0.037572	0.0242585
55.567	0.161	55.568	0.217	55.567	0.188	55.567	0.12			174.408	0.061	174.409	0.051	174.408	0.051	174.408	0.017	0.012383	0.010403	0.0102515	0.003451			55.567	0.161	55.568	0.217	55.567	0.188	55.567	0.12	0.032886	0.043733	0.0384685	0.024563
55.77	0.163	55.77	0.216	55.77	0.191	55.77	0.122			174.611	0.061	174.611	0.052	174.611	0.05	174.611	0.017	0.012383	0.0106575	0.01015	0.003451			55.77	0.163	55.77	0.216	55.77	0.191	55.77	0.122	0.0333935	0.043645	0.039179	0.024969
55.973	0.166	55.973	0.214	55.973	0.195	55.973	0.124			174.814	0.061	174.814	0.053	174.814	0.05	174.814	0.017	0.012383	0.0108605	0.01015	0.003333			55.973	0.166	55.973	0.214	55.973	0.195	55.973	0.124	0.033901	0.043239	0.0398895	0.02525
56.176	0.168	56.176	0.212	56.176	0.198	56.175	0.126			175.017	0.061	175.017	0.054	175.017	0.05	175.016	0.016	0.012383	0.010962	0.01015	0.003248			56.176	0.168	56.176	0.212	56.176	0.198	56.175	0.126	0.034307	0.0427315	0.0404985	0.025781
56.379	0.17	56.379	0.209	56.379	0.201	56.378	0.128			175.22	0.061	175.22	0.054	175.22	0.05	175.219	0.016	0.012322	0.0110635	0.0101	0.003248			56.379	0.17	56.379	0.209	56.379	0.201	56.378	0.128	0.034542	0.0421225	0.040905	0.026187
56.581	0.172	56.582	0.206	56.581	0.204	56.581	0.13			175.422	0.061	175.423	0.055	175.422	0.05	175.422	0.016	0.0122815	0.011211	0.01015	0.003248			56.581	0.172	56.582	0.206	56.581	0.204	56.581	0.13	0.035119	0.041208	0.041818	0.026593
56.784	0.174	56.784	0.202	56.784	0.208	56.784	0.132			175.625	0.06	175.625	0.056	175.625	0.05	175.625	0.016	0.01218	0.0114695	0.01015	0.003248			56.784	0.174	56.784	0.202	56.784	0.208	56.784	0.132	0.0354235	0.0407015	0.042833	0.026999
56.987	0.175	56.987	0.199	56.987	0.214	56.987	0.134			175.828	0.06	175.828	0.057	175.828	0.05	175.828	0.016	0.01218	0.011571	0.01015	0.003232			56.987	0.175	56.987	0.199	56.987	0.214	56.987	0.134	0.035728	0.039991	0.043848	0.027169
57.19	0.177	57.19	0.195	57.19	0.218	57.189	0.135			176.031	0.06	176.031	0.057	176.031	0.05	176.03	0.016	0.01218	0.0116725	0.01015	0.003248			57.19	0.177	57.19	0.195	57.19	0.218	57.189	0.135	0.0360325	0.039179	0.0445585	0.027608
57.393	0.178	57.393	0.191	57.393	0.221	57.392	0.137			176.234	0.06	176.234	0.058	176.234	0.05	176.233	0.016	0.01212	0.0118755	0.0101	0.003248			57.393	0.178	57.393	0.191	57.393	0.221	57.392	0.137	0.036158	0.038164	0.044844	0.0281155
57.595	0.18	57.596	0.185	57.595	0.223	57.595	0.14			176.436	0.06	176.437	0.059	176.436	0.05	176.436	0.016	0.01218	0.011918	0.01015	0.003248			57.595	0.18	57.596	0.185	57.595	0.223	57.595	0.14	0.03654	0.036966	0.045472	0.028623
57.798	0.18	57.798	0.181	57.798	0.225	57.798	0.142			176.639	0.06	176.639	0.059	176.639	0.05	176.639	0.016	0.01218	0.0120785	0.01015	0.003248			57.798	0.18	57.798	0.181	57.798	0.225	57.798	0.142	0.0366415	0.036337	0.045878	0.029029
58.001	0.181	58.001	0.177	58.001	0.227	58.001	0.144			176.842	0.06	176.842	0.06	176.842	0.05	176.842	0.016	0.01218	0.0122815	0.0100485	0.003131			58.001	0.181	58.001	0.177	58.001	0.227	58.001	0.144	0.0368445	0.0356265	0.046284	0.02929
58.204	0.182	58.204	0.174	58.204	0.229	58.203	0.146			177.045	0.06	177.045	0.061	177.045	0.049	177.044	0.015	0.01218	0.0124845	0.009947	0.003045			58.204	0.182	58.204	0.174	58.204	0.229	58.203	0.146	0.036946	0.0348145	0.04669	0.0297395
58.407	0.182	58.407	0.169	58.407	0.231	58.406	0.147			177.248	0.06	177.248	0.062	177.248	0.049	177.247	0.015	0.01212	0.012586	0.009898	0.003045			58.407	0.182	58.407	0.169	58.407	0.231	58.406	0.147	0.036764	0.033901	0.046763	0.0303485
58.609	0.182	58.61	0.165	58.609	0.232	58.609	0.152			177.45	0.06	177.451	0.062	177.45	0.049	177.45	0.015	0.01218	0.012524	0.009947	0.003045			58.609	0.182	58.61	0.165	58.609	0.232	58.609	0.152	0.0368445	0.032926	0.047299	0.0311605
58.812	0.181	58.812	0.161	58.812	0.234	58.812	0.155			177.653	0.06	177.653	0.062	177.653	0.049	177.653	0.015	0.01218	0.0126875	0.009947	0.003045			58.812	0.181	58.812	0.161	58.812	0.234	58.812	0.155	0.036743	0.0321755	0.0476035	0.031871
59.015	0.181	59.015	0.156	59.015	0.235	59.015	0.159			177.856	0.06	177.856	0.063	177.856	0.049	177.856	0.015	0.01218	0.012789	0.009947	0.003535			59.015	0.181	59.015	0.156	59.015	0.235	59.015	0.159	0.03654	0.0313635	0.047705	0.032421
59.218	0.179	59.218	0.153	59.218	0.235	59.217	0.162			178.059	0.06	178.059	0.063	178.059	0.049	178.058	0.02	0.01218	0.0128905	0.0098455	0.0039585			59.218	0.179	59.218	0.153	59.218	0.235	59.217	0.162	0.0362355	0.030653	0.0478065	0.033089
59.421	0.178	59.421	0.149	59.421	0.236	59.42	0.164			178.262	0.06	178.262	0.064	178.262	0.048	178.261	0.019	0.01212	0.0130935	0.009696	0.003857			59.421	0.178	59.421	0.149	59.421	0.236	59.42	0.164	0.035754	0.029841	0.047773	0.0333935
59.623	0.176	59.624	0.145	59.623	0.237	59.623	0.165			178.464	0.06	178.465	0.065	178.464	0.048	178.464	0.019	0.01218	0.01313	0.009744	0.003857			59.623	0.176	59.624	0.145	59.623	0.237	59.623	0.165	0.035525	0.028987	0.048111	0.033698
59.826	0.174	59.826	0.142	59.826	0.237	59.826	0.167			178.667	0.06	178.667	0.065	178.667	0.048	178.667	0.019	0.01218	0.0132965	0.009744	0.0037555			59.826	0.174	59.826	0.142	59.826	0.237	59.826	0.167	0.035119	0.02842	0.048111	0.0340025
60.029	0.172	60.029	0.138	60.029	0.237	60.029	0.168			178.87	0.06	178.87	0.066	178.87	0.048	178.87	0.018	0.01218	0.013398	0.009744	0.003636			60.029	0.172	60.029	0.138	60.029	0.237	60.029	0.168	0.034713	0.0277095	0.0482125	0.034037
60.232	0.17	60.232	0.135	60.232	0.238	60.231	0.169			179.073	0.06	179.073	0.066	179.073	0.048	179.072	0.018	0.01218	0.0134995	0.009744	0.003654			60.232	0.17	60.232	0.135	60.232	0.238	60.231	0.169	0.0342055	0.0271005	0.0482125	0.03451
60.435	0.167	60.435	0.132	60.435	0.237	60.434	0.171			179.276	0.06	179.276	0.067	179.276	0.048	179.275	0.018	0.01212	0.013601	0.009696	0.0035525			60.435	0.167	60.435	0.132	60.435	0.237	60.434	0.171	0.033431	0.0264915	0.047874	0.0348145
60.637	0.164	60.638	0.129	60.637	0.237	60.637	0.172			179.478	0.06	179.479	0.067	179.478	0.048	179.478	0.017	0.01218	0.013635	0.009744	0.003451			60.637	0.164	60.638	0.129	60.637	0.237	60.637	0.172	0.0329875	0.025755	0.0480095	0.0350175
60.84	0.161	60.84	0.126	60.84	0.236	60.84	0.173			179.681	0.06	179.681	0.068	179.681	0.048	179.681	0.017	0.0122815	0.013804	0.009744	0.003451			60.84	0.161	60.84	0.126	60.84	0.236	60.84	0.173	0.03248	0.0252735	0.0478065	0.0352205
61.043	0.159	61.043	0.123	61.043	0.235	61.043	0.174			179.884	0.061	179.884	0.068	179.884	0.048	179.884	0.017	0.012383	0.013804	0.009744	0.003333			61.043	0.159	61.043	0.123	61.043	0.235	61.043	0.174	0.0319725	0.0244615	0.0476035	0.03535
61.246	0.156	61.246	0.118	61.246	0.234	61.245	0.176			180.087	0.061	180.087	0.068	180.087	0.048	180.086	0.016	0.012383	0.013804	0.009744	0.003248			61.246	0.156	61.246	0.118	61.246	0.234	61.245	0.176	0.0313635	0.0232435	0.047502	0.0358295
61.449	0.153	61.449	0.111	61.449	0.234	61.448	0.177			180.29	0.061	180.29	0.068	180.29	0.048	180.289	0.016	0.012322	0.0139055	0.009696	0.003248			61.449	0.153	61.449	0.111	61.449	0.234	61.448	0.177	0.030603	0.022127	0.047066	0.0360325
61.651	0.15	61.652	0.107	61.651	0.232	61.651	0.178			180.492	0.061	180.493	0.069	180.492	0.048	180.492	0.016	0.012383	0.013938	0.009744	0.0031465			61.651	0.15	61.652	0.107	61.651	0.232	61.651	0.178	0.030044	0.021412	0.0469945	0.0362355
61.854	0.146	61.854	0.105	61.854	0.231	61.854	0.179			180.695	0.061	180.695	0.069	180.695	0.048	180.695	0.015	0.012383	0.014007	0.009744	0.003045			61.854	0.146	61.854	0.105	61.854	0.231	61.854	0.179	0.0293335	0.021112	0.04669	0.0364385
62.057	0.143	62.057	0.103	62.057	0.229	62.057	0.18			180.898	0.061	180.898	0.069	180.898	0.048	180.898	0.015	0.012383	0.014007	0.009744	0.00303			62.057	0.143	62.057	0.103	62.057	0.229	62.057	0.18	0.028623	0.020706	0.0463855	0.036461
62.26	0.139	62.26	0.101	62.26	0.228	62.259	0.181			181.101	0.061	181.101	0.069	181.101	0.048	181.1	0.015	0.0124845	0.014007	0.009744	0.003045			62.26	0.139	62.26	0.101	62.26	0.228	62.259	0.181	0.027811	0.0203	0.046081	0.0368445
62.463	0.135	62.463	0.099	62.463	0.226	62.462	0.182			181.304	0.062	181.304	0.069	181.304	0.048	181.303	0.015	0.012524	0.014007	0.009696	0.003045			62.463	0.135	62.463	0.099	62.463	0.226	62.462	0.182	0.026967	0.019894	0.045349	0.036946
62.665	0.132	62.666	0.097	62.665	0.223	62.665	0.182			181.506	0.062	181.507	0.069	181.506	0.048	181.506	0.015	0.0126875	0.013938	0.009744	0.003045			62.665	0.132	62.666	0.097	62.665	0.223	62.665	0.182	0.0264915	0.019392	0.045066	0.0370475
62.868	0.129	62.868	0.095	62.868	0.221	62.868	0.183			181.709	0.063	181.709	0.069	181.709	0.048	181.709	0.015	0.012789	0.014007	0.009744	0.003045			62.868	0.129	62.868	0.095	62.868	0.221	62.868	0.183	0.025984	0.019082	0.04466	0.0372505
63.071	0.127	63.071	0.093	63.071	0.219	63.071	0.184			181.912	0.063	181.912	0.069	181.912	0.048	181.912	0.015	0.0128905	0.014007	0.009744	0.00303			63.071	0.127	63.071	0.093	63.071	0.219	63.071	0.184	0.025578	0.0187775	0.0441525	0.037269
63.274	0.125	63.274	0.092	63.274	0.216	63.273	0.185			182.115	0.064	182.115	0.069	182.115	0.048	182.114	0.015	0.012992	0.014007	0.009744	0.003045			63.274	0.125	63.274	0.092	63.274	0.216	63.273	0.185	0.025172	0.0185745	0.0435435	0.037555
63.477	0.123	63.477	0.091	63.477	0.213	63.476	0.185			182.318	0.064	182.318	0.069	182.318	0.048	182.317	0.015	0.013029	0.014007	0.009696	0.003045			63.477	0.123	63.477	0.091	63.477	0.213	63.476	0.185	0.024644	0.01827	0.042824	0.0376565
63.679	0.121	63.68	0.089	63.679	0.211	63.679	0.186			182.52	0.065	182.521	0.069	182.52	0.048	182.52	0.015	0.0132965	0.013938	0.009744	0.003045			63.679	0.121	63.68	0.089	63.679	0.211	63.679	0.186	0.02436	0.017877	0.0425285	0.0378595
63.882	0.119	63.882	0.088	63.882	0.208	63.882	0.187			182.723	0.066	182.723	0.069	182.723	0.048	182.723	0.015	0.013398	0.014007	0.009744	0.003045			63.882	0.119	63.882	0.088	63.882	0.208	63.882	0.187	0.023954	0.017864	0.0419195	0.037961
64.085	0.117	64.085	0.088	64.085	0.205	64.085	0.187			182.926	0.066	182.926	0.069	182.926	0.048	182.926	0.015	0.0134995	0.014007	0.009744	0.00303			64.085	0.117	64.085	0.088	64.085	0.205	64.085	0.187	0.023548	0.0177625	0.041209	0.037875
64.288	0.115	64.288	0.087	64.288	0.201	64.287	0.188			183.129	0.067	183.129	0.069	183.129	0.048	183.128	0.015	0.0137025	0.014007	0.009744	0.003045			64.288	0.115	64.288	0.087	64.288	0.201	64.287	0.188	0.0232435	0.0175595	0.0404985	0.0382655
64.491	0.114	64.491	0.086	64.491	0.198	64.49	0.189			183.332	0.068	183.332	0.069	183.332	0.048	183.331	0.015	0.013837	0.0139055	0.009696	0.003045			64.491	0.114	64.491	0.086	64.491	0.198	64.49	0.189	0.022826	0.017458	0.039693	0.038367
64.693	0.112	64.694	0.086	64.693	0.195	64.693	0.189			183.534	0.069	183.535	0.068	183.534	0.048	183.534	0.015	0.014007	0.013736	0.009744	0.003045			64.693	0.112	64.694	0.086	64.693	0.195	64.693	0.189	0.0226345	0.017675	0.0392805	0.0384685
64.896	0.111	64.896	0.089	64.896	0.192	64.896	0.19			183.737	0.069	183.737	0.068	183.737	0.048	183.737	0.015	0.0141085	0.013804	0.009744	0.0029435			64.896	0.111	64.896	0.089	64.896	0.192	64.896	0.19	0.0224315	0.018067	0.0386715	0.03857
65.099	0.11	65.099	0.089	65.099	0.189	65.099	0.19			183.94	0.07	183.94	0.068	183.94	0.048	183.94	0.014	0.0143115	0.013804	0.009744	0.002828			65.099	0.11	65.099	0.089	65.099	0.189	65.099	0.19	0.022127	0.0179655	0.037961	0.038481
65.302	0.108	65.302	0.088	65.302	0.185	65.301	0.191			184.143	0.071	184.143	0.068	184.143	0.048	184.142	0.014	0.0145145	0.0137025	0.009744	0.002842			65.302	0.108	65.302	0.088	65.302	0.185	65.301	0.191	0.021924	0.017661	0.037352	0.0388745
65.505	0.108	65.505	0.086	65.505	0.183	65.504	0.192			184.346	0.072	184.346	0.067	184.346	0.048	184.345	0.014	0.014645	0.013601	0.009696	0.002842			65.505	0.108	65.505	0.086	65.505	0.183	65.504	0.192	0.021614	0.017458	0.036663	0.038976
65.707	0.106	65.708	0.086	65.707	0.18	65.707	0.192			184.548	0.073	184.549	0.067	184.548	0.048	184.548	0.014	0.014819	0.013433	0.0098455	0.002842			65.707	0.106	65.708	0.086	65.707	0.18	65.707	0.192	0.0214165	0.017372	0.0362355	0.038976
65.91	0.105	65.91	0.086	65.91	0.177	65.91	0.192			184.751	0.073	184.751	0.066	184.751	0.049	184.751	0.014	0.0149205	0.013398	0.009947	0.002842			65.91	0.105	65.91	0.086	65.91	0.177	65.91	0.192	0.0212135	0.017458	0.035525	0.0390775
66.113	0.104	66.113	0.086	66.113	0.173	66.113	0.193			184.954	0.074	184.954	0.066	184.954	0.049	184.954	0.014	0.0151235	0.013398	0.009947	0.002828			66.113	0.104	66.113	0.086	66.113	0.173	66.113	0.193	0.0210105	0.017458	0.034713	0.038986
66.316	0.103	66.316	0.086	66.316	0.169	66.315	0.193			185.157	0.075	185.157	0.066	185.157	0.049	185.156	0.014	0.015225	0.013398	0.009947	0.002842			66.316	0.103	66.316	0.086	66.316	0.169	66.315	0.193	0.0208075	0.0175595	0.033901	0.0392805
66.519	0.102	66.519	0.087	66.519	0.165	66.518	0.194			185.36	0.075	185.36	0.066	185.36	0.049	185.359	0.014	0.015251	0.0132965	0.009999	0.002842			66.519	0.102	66.519	0.087	66.519	0.165	66.518	0.194	0.020503	0.017661	0.032926	0.039382
66.721	0.101	66.722	0.087	66.721	0.161	66.721	0.194			185.562	0.076	185.563	0.065	185.562	0.05	185.562	0.014	0.0155295	0.01313	0.01015	0.002842			66.721	0.101	66.722	0.087	66.721	0.161	66.721	0.194	0.0204015	0.017574	0.0323785	0.0394835
66.924	0.1	66.924	0.087	66.924	0.158	66.924	0.195			185.765	0.077	185.765	0.065	185.765	0.05	185.765	0.014	0.0157325	0.013195	0.01015	0.002842			66.924	0.1	66.924	0.087	66.924	0.158	66.924	0.195	0.0203	0.0177625	0.0317695	0.039585
67.127	0.1	67.127	0.088	67.127	0.155	67.127	0.195			185.968	0.078	185.968	0.065	185.968	0.05	185.968	0.014	0.015834	0.0130935	0.0102515	0.002828			67.127	0.1	67.127	0.088	67.127	0.155	67.127	0.195	0.0199955	0.0179655	0.0311605	0.03939
67.33	0.097	67.33	0.089	67.33	0.152	67.329	0.195			186.171	0.078	186.171	0.064	186.171	0.051	186.17	0.014	0.0159355	0.0128905	0.010353	0.002842			67.33	0.097	67.33	0.089	67.33	0.152	67.329	0.195	0.019894	0.0181685	0.03045	0.039585
67.533	0.099	67.533	0.09	67.533	0.148	67.532	0.195			186.374	0.079	186.374	0.063	186.374	0.051	186.373	0.014	0.016059	0.012789	0.010403	0.002842			67.533	0.099	67.533	0.09	67.533	0.148	67.532	0.195	0.020301	0.0183715	0.029694	0.0396865
67.735	0.102	67.736	0.091	67.735	0.146	67.735	0.196			186.576	0.08	186.577	0.063	186.576	0.052	186.576	0.014	0.01624	0.012625	0.010556	0.002842			67.735	0.102	67.736	0.091	67.735	0.146	67.735	0.196	0.020706	0.018483	0.029435	0.039788
67.938	0.102	67.938	0.092	67.938	0.144	67.938	0.196			186.779	0.08	186.779	0.062	186.779	0.052	186.779	0.014	0.0163415	0.012586	0.0106575	0.002842			67.938	0.102	67.938	0.092	67.938	0.144	67.938	0.196	0.0206045	0.018879	0.0289275	0.039788
68.141	0.101	68.141	0.094	68.141	0.141	68.141	0.196			186.982	0.081	186.982	0.062	186.982	0.053	186.982	0.014	0.016443	0.0124845	0.010759	0.002828			68.141	0.101	68.141	0.094	68.141	0.141	68.141	0.196	0.0203	0.019285	0.02842	0.039592
68.344	0.099	68.344	0.096	68.344	0.139	68.343	0.196			187.185	0.081	187.185	0.061	187.185	0.053	187.184	0.014	0.0165445	0.0122815	0.010759	0.002842			68.344	0.099	68.344	0.096	68.344	0.139	68.343	0.196	0.020097	0.019691	0.0281155	0.039788
68.547	0.099	68.547	0.098	68.547	0.138	68.546	0.196			187.388	0.082	187.388	0.06	187.388	0.053	187.387	0.014	0.016564	0.0120785	0.010807	0.002842			68.547	0.099	68.547	0.098	68.547	0.138	68.546	0.196	0.019897	0.0201985	0.027573	0.039788
68.749	0.098	68.75	0.101	68.749	0.135	68.749	0.196			187.59	0.082	187.591	0.059	187.59	0.054	187.59	0.014	0.0167475	0.011817	0.0110635	0.002842			68.749	0.098	68.75	0.101	68.749	0.135	68.749	0.196	0.019894	0.020705	0.0273035	0.039788
68.952	0.098	68.952	0.104	68.952	0.134	68.952	0.196			187.793	0.083	187.793	0.058	187.793	0.055	187.793	0.014	0.016849	0.0116725	0.011165	0.002842			68.952	0.098	68.952	0.104	68.952	0.134	68.952	0.196	0.019894	0.021518	0.026999	0.0396865
69.155	0.098	69.155	0.108	69.155	0.132	69.155	0.195			187.996	0.083	187.996	0.057	187.996	0.055	187.996	0.014	0.0169505	0.011571	0.0112665	0.002828			69.155	0.098	69.155	0.108	69.155	0.132	69.155	0.195	0.019894	0.0224315	0.0266945	0.03939
69.358	0.098	69.358	0.113	69.358	0.131	69.357	0.195			188.199	0.084	188.199	0.057	188.199	0.056	188.198	0.014	0.017052	0.0114695	0.011368	0.002842			69.358	0.098	69.358	0.113	69.358	0.131	69.357	0.195	0.019894	0.0234465	0.02639	0.039585
69.561	0.098	69.561	0.118	69.561	0.129	69.56	0.195			188.402	0.084	188.402	0.056	188.402	0.056	188.401	0.014	0.016968	0.011368	0.011312	0.002842			69.561	0.098	69.561	0.118	69.561	0.129	69.56	0.195	0.019796	0.0246645	0.025957	0.039585
69.763	0.098	69.764	0.125	69.763	0.128	69.763	0.195			188.604	0.084	188.605	0.056	188.604	0.056	188.604	0.014	0.017052	0.011312	0.011368	0.0029435			69.763	0.098	69.764	0.125	69.763	0.128	69.763	0.195	0.0199955	0.025957	0.0258825	0.039585
69.966	0.099	69.966	0.132	69.966	0.127	69.966	0.195			188.807	0.084	188.807	0.056	188.807	0.056	188.807	0.015	0.017052	0.0112665	0.0114695	0.003045			69.966	0.099	69.966	0.132	69.966	0.127	69.966	0.195	0.0201985	0.027608	0.0256795	0.039585
70.169	0.1	70.169	0.14	70.169	0.126	70.169	0.195			189.01	0.084	189.01	0.055	189.01	0.057	189.01	0.015	0.0171535	0.011165	0.011571	0.00303			70.169	0.1	70.169	0.14	70.169	0.126	70.169	0.195	0.0203	0.029232	0.0254765	0.03939
70.372	0.1	70.372	0.148	70.372	0.125	70.371	0.195			189.213	0.085	189.213	0.055	189.213	0.057	189.212	0.015	0.017255	0.011165	0.011571	0.003045			70.372	0.1	70.372	0.148	70.372	0.125	70.371	0.195	0.0204015	0.030856	0.025375	0.0394835
70.575	0.101	70.575	0.156	70.575	0.125	70.574	0.194			189.416	0.085	189.416	0.055	189.416	0.057	189.415	0.015	0.017069	0.0110635	0.011514	0.003045			70.575	0.101	70.575	0.156	70.575	0.125	70.574	0.194	0.020402	0.032683	0.025149	0.039382
70.777	0.101	70.778	0.166	70.777	0.124	70.777	0.194			189.618	0.084	189.619	0.054	189.618	0.057	189.618	0.015	0.017052	0.010908	0.0116725	0.003045			70.777	0.101	70.778	0.166	70.777	0.124	70.777	0.194	0.0206045	0.034542	0.0250705	0.039382
70.98	0.102	70.98	0.176	70.98	0.123	70.98	0.194			189.821	0.084	189.821	0.054	189.821	0.058	189.821	0.015	0.017052	0.010962	0.011774	0.003045			70.98	0.102	70.98	0.176	70.98	0.123	70.98	0.194	0.0208075	0.036743	0.0246645	0.039382
71.183	0.103	71.183	0.186	71.183	0.12	71.183	0.194			190.024	0.084	190.024	0.054	190.024	0.058	190.024	0.015	0.017052	0.010962	0.0118755	0.00303			71.183	0.103	71.183	0.186	71.183	0.12	71.183	0.194	0.0210105	0.0388745	0.0240555	0.039188
71.386	0.104	71.386	0.197	71.386	0.117	71.385	0.194			190.227	0.084	190.227	0.054	190.227	0.059	190.226	0.015	0.017052	0.0108605	0.011977	0.003045			71.386	0.104	71.386	0.197	71.386	0.117	71.385	0.194	0.021315	0.041006	0.0236495	0.039382
71.589	0.106	71.589	0.207	71.589	0.116	71.588	0.194			190.43	0.084	190.43	0.053	190.43	0.059	190.429	0.015	0.016968	0.010759	0.011918	0.003045			71.589	0.106	71.589	0.207	71.589	0.116	71.588	0.194	0.021614	0.0431375	0.023432	0.039382
71.791	0.108	71.792	0.218	71.791	0.116	71.791	0.194			190.632	0.084	190.633	0.053	190.632	0.059	190.632	0.015	0.017052	0.010706	0.011977	0.003045			71.791	0.108	71.792	0.218	71.791	0.116	71.791	0.194	0.022127	0.045652	0.023751	0.039382
71.994	0.11	71.994	0.234	71.994	0.118	71.994	0.194			190.835	0.084	190.835	0.053	190.835	0.059	190.835	0.015	0.0169505	0.010759	0.011977	0.003045			71.994	0.11	71.994	0.234	71.994	0.118	71.994	0.194	0.022533	0.0484155	0.0240555	0.039382
72.197	0.112	72.197	0.243	72.197	0.119	72.197	0.194			191.038	0.083	191.038	0.053	191.038	0.059	191.038	0.015	0.016849	0.010759	0.011977	0.00303			72.197	0.112	72.197	0.243	72.197	0.119	72.197	0.194	0.0230405	0.0502425	0.0242585	0.039289
72.4	0.115	72.4	0.252	72.4	0.12	72.399	0.195			191.241	0.083	191.241	0.053	191.241	0.059	191.24	0.015	0.0167475	0.010759	0.0120785	0.003045			72.4	0.115	72.4	0.252	72.4	0.12	72.399	0.195	0.0236495	0.0520695	0.024563	0.039585
72.603	0.118	72.603	0.261	72.603	0.122	72.602	0.195			191.444	0.082	191.444	0.053	191.444	0.06	191.443	0.015	0.016564	0.0106575	0.01212	0.003045			72.603	0.118	72.603	0.261	72.603	0.122	72.602	0.195	0.024341	0.053795	0.024947	0.039585
72.805	0.123	72.806	0.269	72.805	0.125	72.805	0.195			191.646	0.082	191.647	0.052	191.646	0.06	191.646	0.015	0.0165445	0.010504	0.01218	0.003045			72.805	0.123	72.806	0.269	72.805	0.125	72.805	0.195	0.025375	0.055146	0.0256795	0.0396865
73.008	0.127	73.008	0.277	73.008	0.128	73.008	0.196			191.849	0.081	191.849	0.052	191.849	0.06	191.849	0.015	0.016443	0.010556	0.01218	0.003045			73.008	0.127	73.008	0.277	73.008	0.128	73.008	0.196	0.02639	0.0569415	0.02639	0.039788
73.211	0.133	73.211	0.284	73.211	0.132	73.211	0.196			192.052	0.081	192.052	0.052	192.052	0.06	192.052	0.015	0.016443	0.0104545	0.01218	0.00303			73.211	0.133	73.211	0.284	73.211	0.132	73.211	0.196	0.0275065	0.058261	0.0273035	0.039693
73.414	0.138	73.414	0.29	73.414	0.137	73.413	0.197			192.255	0.081	192.255	0.051	192.255	0.06	192.254	0.015	0.0163415	0.010353	0.01218	0.0031465			73.414	0.138	73.414	0.29	73.414	0.137	73.413	0.197	0.0289275	0.0595805	0.02842	0.0400925
73.617	0.147	73.617	0.297	73.617	0.143	73.616	0.198			192.458	0.08	192.458	0.051	192.458	0.06	192.457	0.016	0.016059	0.010353	0.01212	0.003248			73.617	0.147	73.617	0.297	73.617	0.143	73.616	0.198	0.0303	0.0612045	0.029492	0.0402955
73.819	0.153	73.82	0.306	73.819	0.149	73.819	0.199			192.66	0.079	192.661	0.051	192.66	0.06	192.66	0.016	0.016037	0.010302	0.0122815	0.003248			73.819	0.153	73.82	0.306	73.819	0.149	73.819	0.199	0.0317695	0.062418	0.0309575	0.0406
74.022	0.16	74.022	0.312	74.022	0.156	74.022	0.201			192.863	0.079	192.863	0.051	192.863	0.061	192.863	0.016	0.0159355	0.010353	0.012383	0.003248			74.022	0.16	74.022	0.312	74.022	0.156	74.022	0.201	0.033292	0.063742	0.0325815	0.0409045
74.225	0.168	74.225	0.316	74.225	0.165	74.225	0.202			193.066	0.078	193.066	0.051	193.066	0.061	193.066	0.016	0.015834	0.010353	0.012383	0.003232			74.225	0.168	74.225	0.316	74.225	0.165	74.225	0.202	0.034916	0.0644525	0.0344085	0.040905
74.428	0.176	74.428	0.319	74.428	0.174	74.427	0.203			193.269	0.078	193.269	0.051	193.269	0.061	193.268	0.016	0.0157325	0.010353	0.012383	0.003248			74.428	0.176	74.428	0.319	74.428	0.174	74.427	0.203	0.03654	0.0650615	0.036337	0.0413105
74.631	0.184	74.631	0.322	74.631	0.184	74.63	0.204			193.472	0.077	193.472	0.051	193.472	0.061	193.471	0.016	0.015453	0.0102515	0.012322	0.0033495			74.631	0.184	74.631	0.322	74.631	0.184	74.63	0.204	0.038077	0.0654675	0.038784	0.041615
74.833	0.193	74.834	0.323	74.833	0.2	74.833	0.206			193.674	0.076	193.675	0.05	193.674	0.061	193.674	0.017	0.0153265	0.0101	0.012383	0.003451			74.833	0.193	74.834	0.323	74.833	0.2	74.833	0.206	0.0400925	0.065347	0.0417165	0.0419195
75.036	0.202	75.036	0.324	75.036	0.211	75.036	0.207			193.877	0.075	193.877	0.05	193.877	0.061	193.877	0.017	0.0151235	0.01015	0.012383	0.003451			75.036	0.202	75.036	0.324	75.036	0.211	75.036	0.207	0.0419195	0.065772	0.0439495	0.042224
75.239	0.211	75.239	0.324	75.239	0.222	75.239	0.209			194.08	0.074	194.08	0.05	194.08	0.061	194.08	0.017	0.0149205	0.01015	0.012383	0.003434			75.239	0.211	75.239	0.324	75.239	0.222	75.239	0.209	0.0437465	0.065772	0.046284	0.04242
75.442	0.22	75.442	0.324	75.442	0.234	75.441	0.211			194.283	0.073	194.283	0.05	194.283	0.061	194.282	0.017	0.0147175	0.01015	0.012383	0.003451			75.442	0.22	75.442	0.324	75.442	0.234	75.441	0.211	0.0455735	0.0656705	0.04872	0.043036
75.645	0.229	75.645	0.323	75.645	0.246	75.644	0.213			194.486	0.072	194.486	0.05	194.486	0.061	194.485	0.017	0.014544	0.01015	0.012322	0.003451			75.645	0.229	75.645	0.323	75.645	0.246	75.644	0.213	0.047167	0.0654675	0.050904	0.043442
75.847	0.238	75.848	0.322	75.847	0.258	75.847	0.215			194.688	0.072	194.689	0.05	194.688	0.061	194.688	0.017	0.0145145	0.0101	0.012383	0.0035525			75.847	0.238	75.848	0.322	75.847	0.258	75.847	0.215	0.0492275	0.064842	0.053998	0.043848
76.05	0.247	76.05	0.32	76.05	0.274	76.05	0.217			194.891	0.071	194.891	0.05	194.891	0.061	194.891	0.018	0.0143115	0.0100485	0.012383	0.003654			76.05	0.247	76.05	0.32	76.05	0.274	76.05	0.217	0.050953	0.0646555	0.0573475	0.044254
76.253	0.255	76.253	0.317	76.253	0.291	76.253	0.219			195.094	0.07	195.094	0.049	195.094	0.061	195.094	0.018	0.01421	0.009947	0.012383	0.003636			76.253	0.255	76.253	0.317	76.253	0.291	76.253	0.219	0.0526785	0.0640465	0.0603925	0.044541
76.456	0.264	76.456	0.314	76.456	0.304	76.455	0.222			195.297	0.07	195.297	0.049	195.297	0.061	195.296	0.018	0.01421	0.009947	0.012383	0.003654			76.456	0.264	76.456	0.314	76.456	0.304	76.455	0.222	0.0543025	0.063336	0.063133	0.0453705
76.659	0.271	76.659	0.31	76.659	0.318	76.658	0.225			195.5	0.07	195.5	0.049	195.5	0.061	195.499	0.018	0.014039	0.009947	0.012322	0.003654			76.659	0.271	76.659	0.31	76.659	0.318	76.658	0.225	0.05555	0.0626255	0.065448	0.045878
76.861	0.279	76.862	0.307	76.861	0.33	76.861	0.227			195.702	0.069	195.703	0.049	195.702	0.061	195.702	0.018	0.014007	0.009898	0.012383	0.003654			76.861	0.279	76.862	0.307	76.861	0.33	76.861	0.227	0.0573475	0.06161	0.068208	0.0463855
77.064	0.286	77.064	0.303	77.064	0.342	77.064	0.23			195.905	0.069	195.905	0.049	195.905	0.061	195.905	0.018	0.014007	0.009947	0.012383	0.0037555			77.064	0.286	77.064	0.303	77.064	0.342	77.064	0.23	0.0585655	0.0610015	0.0705425	0.0469945
77.267	0.291	77.267	0.298	77.267	0.353	77.267	0.233			196.108	0.069	196.108	0.049	196.108	0.061	196.108	0.019	0.0139055	0.0098455	0.012383	0.003838			77.267	0.291	77.267	0.298	77.267	0.353	77.267	0.233	0.059479	0.060088	0.072674	0.047369
77.47	0.295	77.47	0.294	77.47	0.363	77.469	0.236			196.311	0.068	196.311	0.048	196.311	0.061	196.31	0.019	0.0137025	0.0096425	0.012383	0.003857			77.47	0.295	77.47	0.294	77.47	0.363	77.469	0.236	0.0603925	0.059073	0.074704	0.0482125
77.673	0.3	77.673	0.288	77.673	0.373	77.672	0.239			196.514	0.067	196.514	0.047	196.514	0.061	196.513	0.019	0.013534	0.009541	0.012322	0.0039585			77.673	0.3	77.673	0.288	77.673	0.373	77.672	0.239	0.060903	0.0579565	0.076154	0.0488215
77.875	0.303	77.876	0.283	77.875	0.381	77.875	0.242			196.716	0.067	196.717	0.047	196.716	0.061	196.716	0.02	0.013601	0.009797	0.0122815	0.00406			77.875	0.303	77.876	0.283	77.875	0.381	77.875	0.242	0.0618135	0.056661	0.0782565	0.049532
78.078	0.306	78.078	0.278	78.078	0.39	78.078	0.246			196.919	0.067	196.919	0.05	196.919	0.06	196.919	0.02	0.013601	0.0102515	0.01218	0.00406			78.078	0.306	78.078	0.278	78.078	0.39	78.078	0.246	0.0624225	0.055825	0.0798805	0.0502425
78.281	0.309	78.281	0.272	78.281	0.397	78.281	0.249			197.122	0.067	197.122	0.051	197.122	0.06	197.122	0.02	0.0134995	0.010353	0.01218	0.00404			78.281	0.309	78.281	0.272	78.281	0.397	78.281	0.249	0.06293	0.0547085	0.081403	0.050702
78.484	0.311	78.484	0.267	78.484	0.405	78.483	0.253			197.325	0.066	197.325	0.051	197.325	0.06	197.324	0.02	0.013398	0.010353	0.01218	0.00406			78.484	0.311	78.484	0.267	78.484	0.405	78.483	0.253	0.0636405	0.053592	0.0829255	0.051562
78.687	0.316	78.687	0.261	78.687	0.412	78.686	0.255			197.528	0.066	197.528	0.051	197.528	0.06	197.527	0.02	0.013332	0.0102515	0.01212	0.00406			78.687	0.316	78.687	0.261	78.687	0.412	78.686	0.255	0.063933	0.052374	0.083931	0.052171
78.889	0.317	78.89	0.255	78.889	0.419	78.889	0.259			197.73	0.066	197.731	0.05	197.73	0.06	197.73	0.02	0.0132965	0.0101	0.01218	0.00406			78.889	0.317	78.89	0.255	78.889	0.419	78.889	0.259	0.0642495	0.050601	0.085666	0.0530845
79.092	0.316	79.092	0.246	79.092	0.425	79.092	0.264			197.933	0.065	197.933	0.05	197.933	0.06	197.933	0.02	0.013195	0.01015	0.01218	0.00406			79.092	0.316	79.092	0.246	79.092	0.425	79.092	0.264	0.064148	0.049329	0.0867825	0.053998
79.295	0.316	79.295	0.24	79.295	0.43	79.295	0.268			198.136	0.065	198.136	0.05	198.136	0.06	198.136	0.02	0.013195	0.0100485	0.0120785	0.00404			79.295	0.316	79.295	0.24	79.295	0.43	79.295	0.268	0.063945	0.048111	0.0877975	0.054439
79.498	0.314	79.498	0.234	79.498	0.435	79.497	0.271			198.339	0.065	198.339	0.049	198.339	0.059	198.338	0.02	0.0130935	0.0098455	0.011977	0.00406			79.498	0.314	79.498	0.234	79.498	0.435	79.497	0.271	0.0634375	0.046893	0.088711	0.0555205
79.701	0.311	79.701	0.228	79.701	0.439	79.7	0.276			198.542	0.064	198.542	0.048	198.542	0.059	198.541	0.02	0.012928	0.009744	0.011918	0.0041615			79.701	0.311	79.701	0.228	79.701	0.439	79.7	0.276	0.062519	0.045675	0.089183	0.0563325
79.903	0.308	79.904	0.222	79.903	0.444	79.903	0.279			198.744	0.064	198.745	0.048	198.744	0.059	198.744	0.021	0.012992	0.009696	0.011977	0.0041615			79.903	0.308	79.904	0.222	79.903	0.444	79.903	0.279	0.0622195	0.044339	0.0906395	0.057043
80.106	0.305	80.106	0.217	80.106	0.449	80.106	0.283			198.947	0.064	198.947	0.048	198.947	0.059	198.947	0.02	0.012992	0.0096425	0.011977	0.00406			80.106	0.305	80.106	0.217	80.106	0.449	80.106	0.283	0.061509	0.043442	0.091553	0.057855
80.309	0.301	80.309	0.211	80.309	0.453	80.309	0.287			199.15	0.064	199.15	0.047	199.15	0.059	199.15	0.02	0.012789	0.009541	0.011774	0.004141			80.309	0.301	80.309	0.211	80.309	0.453	80.309	0.287	0.060697	0.0423255	0.0922635	0.058378
80.512	0.297	80.512	0.206	80.512	0.456	80.511	0.291			199.353	0.062	199.353	0.047	199.353	0.057	199.352	0.021	0.0124845	0.009541	0.0112665	0.004263			80.512	0.297	80.512	0.206	80.512	0.456	80.511	0.291	0.0595805	0.0413105	0.0928725	0.059479
80.715	0.29	80.715	0.201	80.715	0.459	80.714	0.295			199.556	0.061	199.556	0.047	199.556	0.054	199.555	0.021	0.012625	0.009541	0.011312	0.004263			80.715	0.29	80.715	0.201	80.715	0.459	80.714	0.295	0.057974	0.040397	0.093021	0.060494
80.917	0.284	80.918	0.197	80.917	0.462	80.917	0.301			199.758	0.064	199.759	0.047	199.758	0.058	199.758	0.021	0.0130935	0.009494	0.0118755	0.004263			80.917	0.284	80.918	0.197	80.917	0.462	80.917	0.301	0.0571445	0.039289	0.093989	0.061509
81.12	0.279	81.12	0.192	81.12	0.464	81.12	0.305			199.961	0.065	199.961	0.047	199.961	0.059	199.961	0.021	0.0130935	0.009541	0.0118755	0.004263			81.12	0.279	81.12	0.192	81.12	0.464	81.12	0.305	0.0561295	0.03857	0.0942935	0.062321
81.323	0.274	81.323	0.188	81.323	0.465	81.323	0.309			200.164	0.064	200.164	0.047	200.164	0.058	200.164	0.021	0.012992	0.0094395	0.0116725	0.004242			81.323	0.274	81.323	0.188	81.323	0.465	81.323	0.309	0.0549115	0.037758	0.0944965	0.062721
81.526	0.267	81.526	0.184	81.526	0.466	81.525	0.312			200.367	0.064	200.367	0.046	200.367	0.057	200.366	0.021	0.012992	0.009338	0.011571	0.004263			81.526	0.267	81.526	0.184	81.526	0.466	81.525	0.312	0.053592	0.036946	0.0946995	0.063742
81.729	0.261	81.729	0.18	81.729	0.467	81.728	0.316			200.57	0.064	200.57	0.046	200.57	0.057	200.569	0.021	0.012827	0.009338	0.011514	0.004263			81.729	0.261	81.729	0.18	81.729	0.467	81.728	0.316	0.052116	0.036134	0.094334	0.0644525
81.931	0.255	81.932	0.176	81.931	0.467	81.931	0.319			200.772	0.063	200.773	0.046	200.772	0.057	200.772	0.021	0.0126875	0.009292	0.0114695	0.004263			81.931	0.255	81.932	0.176	81.931	0.467	81.931	0.319	0.051156	0.035249	0.0946995	0.0650615
82.134	0.249	82.134	0.173	82.134	0.466	82.134	0.322			200.975	0.062	200.975	0.046	200.975	0.056	200.975	0.021	0.012586	0.009338	0.011368	0.0041615			82.134	0.249	82.134	0.173	82.134	0.466	82.134	0.322	0.049938	0.0348145	0.094598	0.0656705
82.337	0.243	82.337	0.17	82.337	0.466	82.337	0.325			201.178	0.062	201.178	0.046	201.178	0.056	201.178	0.02	0.0124845	0.009338	0.0112665	0.004141			82.337	0.243	82.337	0.17	82.337	0.466	82.337	0.325	0.0486185	0.034104	0.0944965	0.065953
82.54	0.236	82.54	0.166	82.54	0.465	82.539	0.328			201.381	0.061	201.381	0.046	201.381	0.055	201.38	0.021	0.012383	0.0092365	0.0110635	0.004263			82.54	0.236	82.54	0.166	82.54	0.465	82.539	0.328	0.047299	0.033495	0.0942935	0.0668885
82.743	0.23	82.743	0.164	82.743	0.464	82.742	0.331			201.584	0.061	201.584	0.045	201.584	0.054	201.583	0.021	0.012322	0.009135	0.010908	0.004263			82.743	0.23	82.743	0.164	82.743	0.464	82.742	0.331	0.045854	0.0329875	0.093627	0.067396
82.945	0.224	82.946	0.161	82.945	0.463	82.945	0.333			201.786	0.061	201.787	0.045	201.786	0.054	201.786	0.021	0.012383	0.00909	0.010962	0.004263			82.945	0.224	82.946	0.161	82.945	0.463	82.945	0.333	0.044863	0.032219	0.093786	0.0679035
83.148	0.218	83.148	0.158	83.148	0.461	83.148	0.336			201.989	0.061	201.989	0.045	201.989	0.054	201.989	0.021	0.012383	0.009135	0.010962	0.0041615			83.148	0.218	83.148	0.158	83.148	0.461	83.148	0.336	0.043645	0.0317695	0.09338	0.068411
83.351	0.212	83.351	0.155	83.351	0.459	83.351	0.338			202.192	0.061	202.192	0.045	202.192	0.054	202.192	0.02	0.0122815	0.009135	0.0108605	0.00404			83.351	0.212	83.351	0.155	83.351	0.459	83.351	0.338	0.042427	0.0311605	0.092974	0.068478
83.554	0.206	83.554	0.152	83.554	0.457	83.553	0.34			202.395	0.06	202.395	0.045	202.395	0.053	202.394	0.02	0.01218	0.009135	0.010759	0.00406			83.554	0.206	83.554	0.152	83.554	0.457	83.553	0.34	0.0413105	0.030653	0.0924665	0.0691215
83.757	0.201	83.757	0.15	83.757	0.454	83.756	0.341			202.598	0.06	202.598	0.045	202.598	0.053	202.597	0.02	0.01212	0.009135	0.010706	0.0041615			83.757	0.201	83.757	0.15	83.757	0.454	83.756	0.341	0.039996	0.030247	0.091405	0.0693245
83.959	0.195	83.96	0.148	83.959	0.451	83.959	0.342			202.8	0.06	202.801	0.045	202.8	0.053	202.8	0.021	0.01218	0.00909	0.010759	0.0045675			83.959	0.195	83.96	0.148	83.959	0.451	83.959	0.342	0.0390775	0.029694	0.091147	0.0695275
84.162	0.19	84.162	0.146	84.162	0.447	84.162	0.343			203.003	0.06	203.003	0.045	203.003	0.053	203.003	0.024	0.01218	0.009135	0.010759	0.005278			84.162	0.19	84.162	0.146	84.162	0.447	84.162	0.343	0.038164	0.0293335	0.090335	0.069832
84.365	0.186	84.365	0.143	84.365	0.443	84.365	0.345			203.206	0.06	203.206	0.045	203.206	0.053	203.206	0.028	0.01218	0.009135	0.010759	0.005757			84.365	0.186	84.365	0.143	84.365	0.443	84.365	0.345	0.0372505	0.028826	0.0894215	0.06969
84.568	0.181	84.568	0.141	84.568	0.438	84.567	0.345			203.409	0.06	203.409	0.045	203.409	0.053	203.408	0.029	0.0120785	0.009135	0.0106575	0.0055825			84.568	0.181	84.568	0.141	84.568	0.438	84.567	0.345	0.036337	0.02842	0.0884065	0.070035
84.771	0.177	84.771	0.139	84.771	0.433	84.77	0.345			203.612	0.059	203.612	0.045	203.612	0.052	203.611	0.026	0.011918	0.009135	0.010504	0.0049735			84.771	0.177	84.771	0.139	84.771	0.433	84.77	0.345	0.03535	0.028014	0.086961	0.0701365
84.973	0.173	84.974	0.137	84.973	0.428	84.973	0.346			203.814	0.059	203.815	0.045	203.814	0.052	203.814	0.023	0.011977	0.00909	0.010556	0.004466			84.973	0.173	84.974	0.137	84.973	0.428	84.973	0.346	0.034713	0.027472	0.086275	0.070238
85.176	0.169	85.176	0.135	85.176	0.422	85.176	0.346			204.017	0.059	204.017	0.045	204.017	0.052	204.017	0.021	0.011977	0.009135	0.010556	0.004263			85.176	0.169	85.176	0.135	85.176	0.422	85.176	0.346	0.0340025	0.0273035	0.085057	0.0701365
85.379	0.166	85.379	0.134	85.379	0.416	85.379	0.345			204.22	0.059	204.22	0.045	204.22	0.052	204.22	0.021	0.011977	0.009135	0.0104545	0.004141			85.379	0.166	85.379	0.134	85.379	0.416	85.379	0.345	0.033292	0.026999	0.083839	0.06969
85.582	0.162	85.582	0.132	85.582	0.41	85.581	0.345			204.423	0.059	204.423	0.045	204.423	0.051	204.422	0.02	0.0118755	0.009135	0.010353	0.00406			85.582	0.162	85.582	0.132	85.582	0.41	85.581	0.345	0.0325815	0.0264915	0.082621	0.0699335
85.785	0.159	85.785	0.129	85.785	0.404	85.784	0.344			204.626	0.058	204.626	0.045	204.626	0.051	204.625	0.02	0.011716	0.009135	0.010302	0.00406			85.785	0.159	85.785	0.129	85.785	0.404	85.784	0.344	0.031815	0.025578	0.081002	0.0697305
85.987	0.156	85.988	0.123	85.987	0.398	85.987	0.343			204.828	0.058	204.829	0.045	204.828	0.051	204.828	0.02	0.011774	0.00909	0.010353	0.00406			85.987	0.156	85.988	0.123	85.987	0.398	85.987	0.343	0.0313635	0.024442	0.080185	0.0695275
86.19	0.153	86.19	0.119	86.19	0.392	86.19	0.342			205.031	0.058	205.031	0.045	205.031	0.051	205.031	0.02	0.011774	0.009135	0.010353	0.00406			86.19	0.153	86.19	0.119	86.19	0.392	86.19	0.342	0.0307545	0.023954	0.0788655	0.0693245
86.393	0.15	86.393	0.117	86.393	0.385	86.393	0.341			205.234	0.058	205.234	0.045	205.234	0.051	205.234	0.02	0.011774	0.009135	0.010353	0.00404			86.393	0.15	86.393	0.117	86.393	0.385	86.393	0.341	0.0301455	0.0236495	0.0774445	0.068781
86.596	0.147	86.596	0.116	86.596	0.378	86.595	0.34			205.437	0.058	205.437	0.045	205.437	0.051	205.436	0.02	0.011774	0.009135	0.010353	0.00406			86.596	0.147	86.596	0.116	86.596	0.378	86.595	0.34	0.029232	0.023345	0.0760235	0.0689185
86.799	0.141	86.799	0.114	86.799	0.371	86.798	0.339			205.64	0.058	205.64	0.045	205.64	0.051	205.639	0.02	0.011716	0.009135	0.010201	0.00406			86.799	0.141	86.799	0.114	86.799	0.371	86.798	0.339	0.027775	0.0230405	0.074235	0.068614
87.001	0.134	87.002	0.113	87.001	0.364	87.001	0.337			205.842	0.058	205.843	0.045	205.842	0.05	205.842	0.02	0.011774	0.00909	0.01015	0.00406			87.001	0.134	87.002	0.113	87.001	0.364	87.001	0.337	0.0268975	0.022624	0.0731815	0.0683095
87.204	0.131	87.204	0.111	87.204	0.357	87.204	0.336			206.045	0.058	206.045	0.045	206.045	0.05	206.045	0.02	0.011774	0.0092365	0.01015	0.0039585			87.204	0.131	87.204	0.111	87.204	0.357	87.204	0.336	0.02639	0.022533	0.0715575	0.068005
87.407	0.129	87.407	0.111	87.407	0.348	87.407	0.334			206.248	0.058	206.248	0.046	206.248	0.05	206.248	0.019	0.0116725	0.009338	0.01015	0.003838			87.407	0.129	87.407	0.111	87.407	0.348	87.407	0.334	0.025984	0.02233	0.0697305	0.067367
87.61	0.127	87.61	0.109	87.61	0.339	87.609	0.333			206.451	0.057	206.451	0.046	206.451	0.05	206.45	0.019	0.011571	0.009338	0.01015	0.003857			87.61	0.127	87.61	0.109	87.61	0.339	87.609	0.333	0.0254765	0.0220255	0.0679035	0.067396
87.813	0.124	87.813	0.108	87.813	0.33	87.812	0.331			206.654	0.057	206.654	0.046	206.654	0.05	206.653	0.019	0.011514	0.009338	0.0101	0.003857			87.813	0.124	87.813	0.108	87.813	0.33	87.812	0.331	0.024947	0.021924	0.065751	0.06699
88.015	0.123	88.016	0.108	88.015	0.321	88.015	0.329			206.856	0.057	206.857	0.046	206.856	0.05	206.856	0.019	0.011571	0.009393	0.01015	0.0037555			88.015	0.123	88.016	0.108	88.015	0.321	88.015	0.329	0.024766	0.021715	0.064148	0.066584
88.218	0.121	88.218	0.107	88.218	0.311	88.218	0.327			207.059	0.057	207.059	0.047	207.059	0.05	207.059	0.018	0.011571	0.009541	0.0100485	0.003654			88.218	0.121	88.218	0.107	88.218	0.311	88.218	0.327	0.0242585	0.021721	0.0622195	0.066178
88.421	0.118	88.421	0.107	88.421	0.302	88.421	0.325			207.262	0.057	207.262	0.047	207.262	0.049	207.262	0.018	0.011571	0.009541	0.009947	0.003636			88.421	0.118	88.421	0.107	88.421	0.302	88.421	0.325	0.023751	0.021721	0.0603925	0.065549
88.624	0.116	88.624	0.107	88.624	0.293	88.623	0.324			207.465	0.057	207.465	0.047	207.465	0.049	207.464	0.018	0.011571	0.009541	0.009947	0.0035525			88.624	0.116	88.624	0.107	88.624	0.293	88.623	0.324	0.0234465	0.0218225	0.058667	0.065569
88.827	0.115	88.827	0.108	88.827	0.285	88.826	0.322			207.668	0.057	207.668	0.047	207.668	0.049	207.667	0.017	0.011514	0.0096425	0.009898	0.003451			88.827	0.115	88.827	0.108	88.827	0.285	88.826	0.322	0.023129	0.021924	0.056863	0.0652645
89.029	0.114	89.03	0.108	89.029	0.278	89.029	0.321			207.87	0.057	207.871	0.048	207.87	0.049	207.87	0.017	0.011571	0.009696	0.0098455	0.0033495			89.029	0.114	89.03	0.108	89.029	0.278	89.029	0.321	0.022939	0.022018	0.055622	0.06496
89.232	0.112	89.232	0.11	89.232	0.27	89.232	0.319			208.073	0.057	208.073	0.048	208.073	0.048	208.073	0.016	0.011571	0.009744	0.009744	0.003248			89.232	0.112	89.232	0.11	89.232	0.27	89.232	0.319	0.0226345	0.0224315	0.0540995	0.0646555
89.435	0.111	89.435	0.111	89.435	0.263	89.435	0.318			208.276	0.057	208.276	0.048	208.276	0.048	208.276	0.016	0.0114695	0.0098455	0.009744	0.003131			89.435	0.111	89.435	0.111	89.435	0.263	89.435	0.318	0.0224315	0.0228375	0.0526785	0.064034
89.638	0.11	89.638	0.114	89.638	0.256	89.637	0.316			208.479	0.056	208.479	0.049	208.479	0.048	208.478	0.015	0.011368	0.0100485	0.009744	0.003045			89.638	0.11	89.638	0.114	89.638	0.256	89.637	0.316	0.0222285	0.023345	0.051359	0.0640465
89.841	0.109	89.841	0.116	89.841	0.25	89.84	0.315			208.682	0.056	208.682	0.05	208.682	0.048	208.681	0.015	0.011312	0.01015	0.009696	0.003045			89.841	0.109	89.841	0.116	89.841	0.25	89.84	0.315	0.021917	0.023954	0.049591	0.063742
90.043	0.108	90.044	0.12	90.043	0.241	90.043	0.313			208.884	0.056	208.885	0.05	208.884	0.048	208.884	0.015	0.011368	0.010201	0.009744	0.003045			90.043	0.108	90.044	0.12	90.043	0.241	90.043	0.313	0.021924	0.024745	0.048314	0.0634375
90.246	0.108	90.246	0.125	90.246	0.235	90.246	0.312			209.087	0.056	209.087	0.051	209.087	0.048	209.087	0.015	0.011368	0.0104545	0.0096425	0.0029435			90.246	0.108	90.246	0.125	90.246	0.235	90.246	0.312	0.0218225	0.025781	0.0471975	0.063133
90.449	0.107	90.449	0.129	90.449	0.23	90.449	0.31			209.29	0.056	209.29	0.052	209.29	0.047	209.29	0.014	0.011368	0.0106575	0.009541	0.002828			90.449	0.107	90.449	0.129	90.449	0.23	90.449	0.31	0.0216195	0.026796	0.0461825	0.062519
90.652	0.106	90.652	0.135	90.652	0.225	90.651	0.309			209.493	0.056	209.493	0.053	209.493	0.047	209.492	0.014	0.011368	0.0108605	0.009541	0.002842			90.652	0.106	90.652	0.135	90.652	0.225	90.651	0.309	0.0214165	0.0281155	0.045269	0.062524
90.855	0.105	90.855	0.142	90.855	0.221	90.854	0.307			209.696	0.056	209.696	0.054	209.696	0.047	209.695	0.014	0.011312	0.010962	0.009494	0.002842			90.855	0.105	90.855	0.142	90.855	0.221	90.854	0.307	0.02121	0.029638	0.044137	0.0620165
91.057	0.105	91.058	0.15	91.057	0.216	91.057	0.304			209.898	0.056	209.899	0.054	209.898	0.047	209.898	0.014	0.011368	0.011009	0.009541	0.002842			91.057	0.105	91.058	0.15	91.057	0.216	91.057	0.304	0.0212135	0.031209	0.043239	0.061509
91.26	0.104	91.26	0.159	91.26	0.21	91.26	0.302			210.101	0.056	210.101	0.055	210.101	0.047	210.101	0.014	0.011368	0.0112665	0.009541	0.002842			91.26	0.104	91.26	0.159	91.26	0.21	91.26	0.302	0.0210105	0.033292	0.0421225	0.061103
91.463	0.103	91.463	0.169	91.463	0.205	91.463	0.3			210.304	0.056	210.304	0.056	210.304	0.047	210.304	0.014	0.011368	0.0114695	0.0094395	0.002828			91.463	0.103	91.463	0.169	91.463	0.205	91.463	0.3	0.020909	0.0354235	0.0411075	0.060297
91.666	0.103	91.666	0.18	91.666	0.2	91.665	0.297			210.507	0.056	210.507	0.057	210.507	0.046	210.506	0.014	0.011368	0.011571	0.009338	0.0027405			91.666	0.103	91.666	0.18	91.666	0.2	91.665	0.297	0.0208075	0.037758	0.040194	0.060088
91.869	0.102	91.869	0.192	91.869	0.196	91.868	0.295			210.71	0.056	210.71	0.057	210.71	0.046	210.709	0.013	0.011312	0.0116725	0.009292	0.002639			91.869	0.102	91.869	0.192	91.869	0.196	91.868	0.295	0.020503	0.0400925	0.039188	0.059479
92.071	0.101	92.072	0.203	92.071	0.192	92.071	0.291			210.912	0.056	210.913	0.058	210.912	0.046	210.912	0.013	0.011368	0.011817	0.009338	0.003045			92.071	0.101	92.072	0.203	92.071	0.192	92.071	0.291	0.020503	0.042218	0.0386715	0.0587685
92.274	0.101	92.274	0.215	92.274	0.189	92.274	0.288			211.115	0.056	211.115	0.059	211.115	0.046	211.115	0.017	0.011368	0.0120785	0.009338	0.003451			92.274	0.101	92.274	0.215	92.274	0.189	92.274	0.288	0.020503	0.0447615	0.0380625	0.0581595
92.477	0.101	92.477	0.226	92.477	0.186	92.477	0.285			211.318	0.056	211.318	0.06	211.318	0.046	211.318	0.017	0.011368	0.01218	0.009338	0.003434			92.477	0.101	92.477	0.226	92.477	0.186	92.477	0.285	0.0204015	0.0469945	0.037555	0.057166
92.68	0.1	92.68	0.237	92.68	0.184	92.679	0.281			211.521	0.056	211.521	0.06	211.521	0.046	211.52	0.017	0.011368	0.0122815	0.009338	0.003451			92.68	0.1	92.68	0.237	92.68	0.184	92.679	0.281	0.0203	0.049329	0.037149	0.056637
92.883	0.1	92.883	0.249	92.883	0.182	92.882	0.277			211.724	0.056	211.724	0.061	211.724	0.046	211.723	0.017	0.011312	0.0124845	0.009191	0.0033495			92.883	0.1	92.883	0.249	92.883	0.182	92.882	0.277	0.020301	0.0516635	0.036562	0.0557235
93.085	0.101	93.086	0.26	93.085	0.18	93.085	0.272			211.926	0.056	211.927	0.062	211.926	0.045	211.926	0.016	0.011368	0.012524	0.009135	0.0031465			93.085	0.101	93.086	0.26	93.085	0.18	93.085	0.272	0.0206045	0.053631	0.0362355	0.05481
93.288	0.102	93.288	0.271	93.288	0.177	93.288	0.268			212.129	0.056	212.129	0.062	212.129	0.045	212.129	0.015	0.0114695	0.0126875	0.009135	0.003045			93.288	0.102	93.288	0.271	93.288	0.177	93.288	0.268	0.020706	0.0561295	0.035728	0.0538965
93.491	0.102	93.491	0.282	93.491	0.175	93.491	0.263			212.332	0.057	212.332	0.063	212.332	0.045	212.332	0.015	0.011571	0.0128905	0.009135	0.00303			93.491	0.102	93.491	0.282	93.491	0.175	93.491	0.263	0.020706	0.058261	0.035322	0.052621
93.694	0.102	93.694	0.292	93.694	0.173	93.693	0.258			212.535	0.057	212.535	0.064	212.535	0.045	212.534	0.015	0.011571	0.012992	0.009135	0.0029435			93.694	0.102	93.694	0.292	93.694	0.173	93.693	0.258	0.0208075	0.0601895	0.034916	0.0518665
93.897	0.103	93.897	0.301	93.897	0.171	93.896	0.253			212.738	0.057	212.738	0.064	212.738	0.045	212.737	0.014	0.011514	0.0130935	0.00909	0.002842			93.897	0.103	93.897	0.301	93.897	0.171	93.896	0.253	0.021008	0.062118	0.03434	0.0508515
94.099	0.105	94.1	0.311	94.099	0.169	94.099	0.248			212.94	0.057	212.941	0.065	212.94	0.045	212.94	0.014	0.011571	0.01313	0.009135	0.0027405			94.099	0.105	94.1	0.311	94.099	0.169	94.099	0.248	0.0214165	0.06464	0.0342055	0.0498365
94.302	0.106	94.302	0.329	94.302	0.168	94.302	0.243			213.143	0.057	213.143	0.065	213.143	0.045	213.143	0.013	0.011571	0.013195	0.0090335	0.0025375			94.302	0.106	94.302	0.329	94.302	0.168	94.302	0.243	0.021721	0.067599	0.0340025	0.0488215
94.505	0.108	94.505	0.337	94.505	0.167	94.505	0.238			213.346	0.057	213.346	0.065	213.346	0.044	213.346	0.012	0.011571	0.0132965	0.008932	0.002424			94.505	0.108	94.505	0.337	94.505	0.167	94.505	0.238	0.0222285	0.06902	0.033698	0.04747
94.708	0.111	94.708	0.343	94.708	0.165	94.707	0.232			213.549	0.057	213.549	0.066	213.549	0.044	213.548	0.012	0.011571	0.013398	0.008932	0.002436			94.708	0.111	94.708	0.343	94.708	0.165	94.707	0.232	0.0228375	0.070238	0.0333935	0.0465885
94.911	0.114	94.911	0.349	94.911	0.164	94.91	0.227			213.752	0.057	213.752	0.066	213.752	0.044	213.751	0.012	0.011514	0.0134995	0.008888	0.002436			94.911	0.114	94.911	0.349	94.911	0.164	94.91	0.227	0.023432	0.071456	0.033027	0.0455735
95.113	0.118	95.114	0.355	95.113	0.163	95.113	0.222			213.954	0.057	213.955	0.067	213.954	0.044	213.954	0.012	0.0116725	0.013635	0.008932	0.002436			95.113	0.118	95.114	0.355	95.113	0.163	95.113	0.222	0.0244615	0.072215	0.0329875	0.0445585
95.316	0.123	95.316	0.36	95.316	0.162	95.316	0.217			214.157	0.058	214.157	0.068	214.157	0.044	214.157	0.012	0.011774	0.013804	0.008932	0.002436			95.316	0.123	95.316	0.36	95.316	0.162	95.316	0.217	0.0254765	0.073486	0.032886	0.043645
95.519	0.128	95.519	0.364	95.519	0.162	95.519	0.213			214.36	0.058	214.36	0.068	214.36	0.044	214.36	0.012	0.011774	0.013804	0.008932	0.002424			95.519	0.128	95.519	0.364	95.519	0.162	95.519	0.213	0.0266945	0.0741965	0.032886	0.042521
95.722	0.135	95.722	0.367	95.722	0.162	95.721	0.208			214.563	0.058	214.563	0.068	214.563	0.044	214.562	0.012	0.011774	0.013804	0.0088305	0.002436			95.722	0.135	95.722	0.367	95.722	0.162	95.721	0.208	0.0287245	0.0748055	0.0329875	0.041818
95.925	0.148	95.925	0.37	95.925	0.163	95.924	0.204			214.766	0.058	214.766	0.068	214.766	0.043	214.765	0.012	0.011817	0.013804	0.008686	0.002436			95.925	0.148	95.925	0.37	95.925	0.163	95.924	0.204	0.031007	0.075313	0.033027	0.0407015
96.127	0.159	96.128	0.372	96.127	0.164	96.127	0.197			214.968	0.059	214.969	0.068	214.968	0.043	214.968	0.012	0.0120785	0.013736	0.008729	0.0023345			96.127	0.159	96.128	0.372	96.127	0.164	96.127	0.197	0.033495	0.075245	0.0333935	0.039585
96.33	0.171	96.33	0.373	96.33	0.165	96.33	0.193			215.171	0.06	215.171	0.068	215.171	0.043	215.171	0.011	0.01218	0.0139055	0.008729	0.002233			96.33	0.171	96.33	0.373	96.33	0.165	96.33	0.193	0.035931	0.0758205	0.033698	0.0388745
96.533	0.183	96.533	0.374	96.533	0.167	96.533	0.19			215.374	0.06	215.374	0.069	215.374	0.043	215.374	0.011	0.0122815	0.014007	0.008729	0.002222			96.533	0.183	96.533	0.374	96.533	0.167	96.533	0.19	0.0384685	0.0760235	0.0342055	0.037976
96.736	0.196	96.736	0.375	96.736	0.17	96.735	0.186			215.577	0.061	215.577	0.069	215.577	0.043	215.576	0.011	0.012383	0.014007	0.008729	0.002233			96.736	0.196	96.736	0.375	96.736	0.17	96.735	0.186	0.041209	0.076125	0.0348145	0.0374535
96.939	0.21	96.939	0.375	96.939	0.173	96.938	0.183			215.78	0.061	215.78	0.069	215.78	0.043	215.779	0.011	0.012423	0.014007	0.008686	0.002233			96.939	0.21	96.939	0.375	96.939	0.173	96.938	0.183	0.043935	0.076125	0.035451	0.0368445
97.141	0.225	97.142	0.375	97.141	0.178	97.141	0.18			215.982	0.062	215.983	0.069	215.982	0.043	215.982	0.011	0.0126875	0.013938	0.008729	0.002233			97.141	0.225	97.142	0.375	97.141	0.178	97.141	0.18	0.047299	0.075649	0.03654	0.0362355
97.344	0.241	97.344	0.374	97.344	0.182	97.344	0.177			216.185	0.063	216.185	0.069	216.185	0.043	216.185	0.011	0.0128905	0.014007	0.008729	0.002233			97.344	0.241	97.344	0.374	97.344	0.182	97.344	0.177	0.0506485	0.0756175	0.0374535	0.035728
97.547	0.258	97.547	0.371	97.547	0.187	97.547	0.175			216.388	0.064	216.388	0.069	216.388	0.043	216.388	0.011	0.0130935	0.014007	0.008729	0.002222			97.547	0.258	97.547	0.371	97.547	0.187	97.547	0.175	0.054201	0.0752115	0.0384685	0.035148
97.75	0.276	97.75	0.37	97.75	0.192	97.749	0.173			216.591	0.065	216.591	0.069	216.591	0.043	216.59	0.011	0.0132965	0.0139055	0.008729	0.002233			97.75	0.276	97.75	0.37	97.75	0.192	97.749	0.173	0.057855	0.0750085	0.0394835	0.0348145
97.953	0.294	97.953	0.369	97.953	0.197	97.952	0.17			216.794	0.066	216.794	0.068	216.794	0.043	216.793	0.011	0.013433	0.013804	0.008686	0.002233			97.953	0.294	97.953	0.369	97.953	0.197	97.952	0.17	0.061307	0.0746025	0.0404	0.034307
98.155	0.313	98.156	0.366	98.155	0.203	98.155	0.168			216.996	0.067	216.997	0.068	216.996	0.043	216.996	0.011	0.0137025	0.013736	0.008729	0.002233			98.155	0.313	98.156	0.366	98.155	0.203	98.155	0.168	0.0654675	0.07373	0.041818	0.033901
98.358	0.332	98.358	0.364	98.358	0.209	98.358	0.166			217.199	0.068	217.199	0.068	217.199	0.043	217.199	0.011	0.0139055	0.013804	0.008729	0.002233			98.358	0.332	98.358	0.364	98.358	0.209	98.358	0.166	0.069223	0.073486	0.0431375	0.0335965
98.561	0.35	98.561	0.36	98.561	0.216	98.561	0.165			217.402	0.069	217.402	0.068	217.402	0.043	217.402	0.011	0.014007	0.013804	0.008729	0.002222			98.561	0.35	98.561	0.36	98.561	0.216	98.561	0.165	0.072877	0.0727755	0.0445585	0.033229
98.764	0.368	98.764	0.357	98.764	0.223	98.763	0.164			217.605	0.069	217.605	0.068	217.605	0.043	217.604	0.011	0.0141085	0.013804	0.008729	0.002233			98.764	0.368	98.764	0.357	98.764	0.223	98.763	0.164	0.076328	0.072065	0.0459795	0.0331905
98.967	0.384	98.967	0.353	98.967	0.23	98.966	0.163			217.808	0.07	217.808	0.068	217.808	0.043	217.807	0.011	0.014241	0.0137025	0.008686	0.002233			98.967	0.384	98.967	0.353	98.967	0.23	98.966	0.163	0.079184	0.071253	0.047167	0.032886
99.169	0.4	99.17	0.349	99.169	0.237	99.169	0.161			218.01	0.071	218.011	0.067	218.01	0.043	218.01	0.011	0.0145145	0.013534	0.008729	0.002233			99.169	0.4	99.17	0.349	99.169	0.237	99.169	0.161	0.082824	0.070094	0.0488215	0.03248
99.372	0.416	99.372	0.345	99.372	0.244	99.372	0.159			218.213	0.072	218.213	0.067	218.213	0.043	218.213	0.011	0.0147175	0.013601	0.0086275	0.002233			99.372	0.416	99.372	0.345	99.372	0.244	99.372	0.159	0.085869	0.0695275	0.050344	0.032277
99.575	0.43	99.575	0.34	99.575	0.252	99.575	0.159			218.416	0.073	218.416	0.067	218.416	0.042	218.416	0.011	0.0149205	0.0134995	0.0086275	0.002222			99.575	0.43	99.575	0.34	99.575	0.252	99.575	0.159	0.088914	0.068614	0.051968	0.032017
99.778	0.446	99.778	0.336	99.778	0.26	99.777	0.158			218.619	0.074	218.619	0.066	218.619	0.043	218.618	0.011	0.0151235	0.013398	0.008729	0.002233			99.778	0.446	99.778	0.336	99.778	0.26	99.777	0.158	0.0920605	0.0677005	0.0534905	0.0319725
99.981	0.461	99.981	0.331	99.981	0.267	99.98	0.157			218.822	0.075	218.822	0.066	218.822	0.043	218.821	0.011	0.015251	0.013398	0.008686	0.002233			99.981	0.461	99.981	0.331	99.981	0.267	99.98	0.157	0.094334	0.0666855	0.054641	0.0317695
100.183	0.473	100.184	0.326	100.183	0.274	100.183	0.156			219.024	0.076	219.025	0.066	219.024	0.043	219.024	0.011	0.0155295	0.013231	0.008729	0.0021315			100.183	0.473	100.184	0.326	100.183	0.274	100.183	0.156	0.0969325	0.065246	0.056231	0.0315665
100.386	0.482	100.386	0.32	100.386	0.28	100.386	0.155			219.227	0.077	219.227	0.065	219.227	0.043	219.227	0.01	0.0157325	0.013195	0.008729	0.00203			100.386	0.482	100.386	0.32	100.386	0.28	100.386	0.155	0.0987595	0.0644525	0.057652	0.031465
100.589	0.491	100.589	0.315	100.589	0.288	100.589	0.155			219.43	0.078	219.43	0.065	219.43	0.043	219.43	0.01	0.015834	0.0130935	0.008729	0.002121			100.589	0.491	100.589	0.315	100.589	0.288	100.589	0.155	0.100587	0.063336	0.059276	0.03131
100.792	0.5	100.792	0.309	100.792	0.296	100.791	0.155			219.633	0.078	219.633	0.064	219.633	0.043	219.632	0.011	0.0159355	0.012992	0.0088305	0.002233			100.792	0.5	100.792	0.309	100.792	0.296	100.791	0.155	0.102312	0.062118	0.0607985	0.0313635
100.995	0.508	100.995	0.303	100.995	0.303	100.994	0.154			219.836	0.079	219.836	0.064	219.836	0.044	219.835	0.011	0.016059	0.0128905	0.008888	0.0021315			100.995	0.508	100.995	0.303	100.995	0.303	100.994	0.154	0.103323	0.0609	0.061913	0.031262
101.197	0.515	101.198	0.297	101.197	0.31	101.197	0.154			220.038	0.08	220.039	0.063	220.038	0.044	220.038	0.01	0.0163415	0.012726	0.008932	0.00203			101.197	0.515	101.198	0.297	101.197	0.31	101.197	0.154	0.105154	0.059085	0.063539	0.031262
101.4	0.521	101.4	0.288	101.4	0.316	101.4	0.154			220.241	0.081	220.241	0.063	220.241	0.044	220.241	0.01	0.016443	0.0126875	0.008932	0.00203			101.4	0.521	101.4	0.288	101.4	0.316	101.4	0.154	0.10627	0.057855	0.064757	0.031262
101.603	0.526	101.603	0.282	101.603	0.322	101.603	0.154			220.444	0.081	220.444	0.062	220.444	0.044	220.444	0.01	0.0165445	0.012586	0.008932	0.00202			101.603	0.526	101.603	0.282	101.603	0.322	101.603	0.154	0.107184	0.056637	0.065975	0.031108
101.806	0.53	101.806	0.276	101.806	0.328	101.805	0.154			220.647	0.082	220.647	0.062	220.647	0.044	220.646	0.01	0.016646	0.0124845	0.008932	0.00203			101.806	0.53	101.806	0.276	101.806	0.328	101.805	0.154	0.107895	0.055419	0.0670915	0.031262
102.009	0.533	102.009	0.27	102.009	0.333	102.008	0.154			220.85	0.082	220.85	0.061	220.85	0.044	220.849	0.01	0.016665	0.0122815	0.008888	0.00203			102.009	0.533	102.009	0.27	102.009	0.333	102.008	0.154	0.107969	0.054201	0.06767	0.031262
102.211	0.536	102.212	0.264	102.211	0.337	102.211	0.154			221.052	0.083	221.053	0.06	221.052	0.044	221.052	0.01	0.0169505	0.012019	0.0090335	0.00203			102.211	0.536	102.212	0.264	102.211	0.337	102.211	0.154	0.109113	0.052722	0.0687155	0.0313635
102.414	0.539	102.414	0.258	102.414	0.34	102.414	0.155			221.255	0.084	221.255	0.059	221.255	0.045	221.255	0.01	0.017052	0.011977	0.009135	0.0021315			102.414	0.539	102.414	0.258	102.414	0.34	102.414	0.155	0.109519	0.051765	0.069426	0.031465
102.617	0.54	102.617	0.252	102.617	0.344	102.617	0.155			221.458	0.084	221.458	0.059	221.458	0.045	221.458	0.011	0.0171535	0.011774	0.009135	0.002222			102.617	0.54	102.617	0.252	102.617	0.344	102.617	0.155	0.10962	0.050547	0.070238	0.03131
102.82	0.54	102.82	0.246	102.82	0.348	102.819	0.155			221.661	0.085	221.661	0.057	221.661	0.045	221.66	0.011	0.017255	0.011571	0.0092365	0.002233			102.82	0.54	102.82	0.246	102.82	0.348	102.819	0.155	0.10962	0.049329	0.0711515	0.0315665
103.023	0.54	103.023	0.24	103.023	0.353	103.022	0.156			221.864	0.085	221.864	0.057	221.864	0.046	221.863	0.011	0.01717	0.0114695	0.009292	0.002233			103.023	0.54	103.023	0.24	103.023	0.353	103.022	0.156	0.10908	0.0482125	0.071912	0.031668
103.225	0.54	103.226	0.235	103.225	0.359	103.225	0.156			222.066	0.085	222.067	0.056	222.066	0.046	222.066	0.011	0.017255	0.011312	0.0094395	0.002233			103.225	0.54	103.226	0.235	103.225	0.359	103.225	0.156	0.109519	0.046864	0.0733845	0.0317695
103.428	0.539	103.428	0.229	103.428	0.364	103.428	0.157			222.269	0.085	222.269	0.056	222.269	0.047	222.269	0.011	0.017255	0.0112665	0.009541	0.002233			103.428	0.539	103.428	0.229	103.428	0.364	103.428	0.157	0.109214	0.0459795	0.0743995	0.031871
103.631	0.537	103.631	0.224	103.631	0.369	103.631	0.157			222.472	0.085	222.472	0.055	222.472	0.047	222.472	0.011	0.017255	0.0110635	0.009541	0.002222			103.631	0.537	103.631	0.224	103.631	0.369	103.631	0.157	0.108707	0.0449645	0.075313	0.031815
103.834	0.534	103.834	0.219	103.834	0.373	103.833	0.158			222.675	0.085	222.675	0.054	222.675	0.047	222.674	0.011	0.017255	0.010962	0.0096425	0.002233			103.834	0.534	103.834	0.219	103.834	0.373	103.833	0.158	0.108199	0.0439495	0.0760235	0.0321755
104.037	0.532	104.037	0.214	104.037	0.376	104.036	0.159			222.878	0.085	222.878	0.054	222.878	0.048	222.877	0.011	0.01717	0.010962	0.009797	0.0021315			104.037	0.532	104.037	0.214	104.037	0.376	104.036	0.159	0.107161	0.0429345	0.076255	0.032277
104.239	0.529	104.24	0.209	104.239	0.379	104.239	0.159			223.08	0.085	223.081	0.054	223.08	0.049	223.08	0.01	0.017255	0.010908	0.0100485	0.00203			104.239	0.529	104.24	0.209	104.239	0.379	104.239	0.159	0.106981	0.041814	0.077343	0.0323785
104.442	0.525	104.442	0.205	104.442	0.383	104.442	0.16			223.283	0.085	223.283	0.054	223.283	0.05	223.283	0.01	0.017255	0.0108605	0.01015	0.0021315			104.442	0.525	104.442	0.205	104.442	0.383	104.442	0.16	0.106169	0.041209	0.077952	0.0325815
104.645	0.521	104.645	0.201	104.645	0.385	104.645	0.161			223.486	0.085	223.486	0.053	223.486	0.05	223.486	0.011	0.017255	0.010759	0.0102515	0.002121			104.645	0.521	104.645	0.201	104.645	0.385	104.645	0.161	0.105357	0.040397	0.078358	0.032522
104.848	0.517	104.848	0.197	104.848	0.387	104.847	0.161			223.689	0.085	223.689	0.053	223.689	0.051	223.688	0.01	0.017255	0.010759	0.0104545	0.0021315			104.848	0.517	104.848	0.197	104.848	0.387	104.847	0.161	0.104444	0.039585	0.078764	0.0327845
105.051	0.512	105.051	0.193	105.051	0.389	105.05	0.162			223.892	0.085	223.892	0.053	223.892	0.052	223.891	0.011	0.017069	0.010759	0.010504	0.002233			105.051	0.512	105.051	0.193	105.051	0.389	105.05	0.162	0.102818	0.038773	0.07878	0.0329875
105.253	0.506	105.254	0.189	105.253	0.391	105.253	0.163			224.094	0.084	224.095	0.053	224.094	0.052	224.094	0.011	0.017052	0.010706	0.0106575	0.002233			105.253	0.506	105.254	0.189	105.253	0.391	105.253	0.163	0.102109	0.037774	0.0794745	0.0331905
105.456	0.5	105.456	0.185	105.456	0.392	105.456	0.164			224.297	0.084	224.297	0.053	224.297	0.053	224.297	0.011	0.017052	0.0106575	0.010759	0.002233			105.456	0.5	105.456	0.185	105.456	0.392	105.456	0.164	0.100891	0.0372505	0.0796775	0.033292
105.659	0.494	105.659	0.182	105.659	0.393	105.659	0.164			224.5	0.084	224.5	0.052	224.5	0.053	224.5	0.011	0.0169505	0.010556	0.010759	0.002222			105.659	0.494	105.659	0.182	105.659	0.393	105.659	0.164	0.0995715	0.03654	0.0798805	0.033229
105.862	0.487	105.862	0.178	105.862	0.394	105.861	0.165			224.703	0.083	224.703	0.052	224.703	0.053	224.702	0.011	0.0167475	0.0104545	0.010759	0.002233			105.862	0.487	105.862	0.178	105.862	0.394	105.861	0.165	0.0981505	0.0358295	0.0800835	0.0335965
106.065	0.48	106.065	0.175	106.065	0.395	106.064	0.166			224.906	0.082	224.906	0.051	224.906	0.053	224.905	0.011	0.016564	0.010353	0.010807	0.002233			106.065	0.48	106.065	0.175	106.065	0.395	106.064	0.166	0.096253	0.0352205	0.079891	0.033698
106.267	0.473	106.268	0.172	106.267	0.396	106.267	0.166			225.108	0.082	225.109	0.051	225.108	0.054	225.108	0.011	0.016646	0.010302	0.010962	0.002233			106.267	0.473	106.268	0.172	106.267	0.396	106.267	0.166	0.0953085	0.034441	0.080388	0.0337995
106.47	0.466	106.47	0.169	106.47	0.396	106.47	0.167			225.311	0.082	225.311	0.051	225.311	0.054	225.311	0.011	0.0165445	0.0102515	0.010962	0.0023345			106.47	0.466	106.47	0.169	106.47	0.396	106.47	0.167	0.093786	0.0340025	0.080388	0.0340025
106.673	0.458	106.673	0.166	106.673	0.396	106.673	0.168			225.514	0.081	225.514	0.05	225.514	0.054	225.514	0.012	0.016443	0.01015	0.010962	0.002424			106.673	0.458	106.673	0.166	106.673	0.396	106.673	0.168	0.092162	0.0333935	0.080388	0.033936
106.876	0.45	106.876	0.163	106.876	0.396	106.875	0.168			225.717	0.081	225.717	0.05	225.717	0.054	225.716	0.012	0.0163415	0.01015	0.0110635	0.002436			106.876	0.45	106.876	0.163	106.876	0.396	106.875	0.168	0.090538	0.032886	0.080185	0.034104
107.079	0.442	107.079	0.161	107.079	0.394	107.078	0.168			225.92	0.08	225.92	0.05	225.92	0.055	225.919	0.012	0.016059	0.01015	0.01111	0.002436			107.079	0.442	107.079	0.161	107.079	0.394	107.078	0.168	0.088476	0.0323785	0.079487	0.0342055
107.281	0.434	107.282	0.158	107.281	0.393	107.281	0.169			226.122	0.079	226.123	0.05	226.122	0.055	226.122	0.012	0.0159355	0.0101	0.011165	0.002436			107.281	0.434	107.282	0.158	107.281	0.393	107.281	0.169	0.0871885	0.031613	0.079576	0.034307
107.484	0.425	107.484	0.155	107.484	0.391	107.484	0.169			226.325	0.078	226.325	0.05	226.325	0.055	226.325	0.012	0.015834	0.0100485	0.0112665	0.002436			107.484	0.425	107.484	0.155	107.484	0.391	107.484	0.169	0.085463	0.031262	0.07917	0.0344085
107.687	0.417	107.687	0.153	107.687	0.389	107.687	0.17			226.528	0.078	226.528	0.049	226.528	0.056	226.528	0.012	0.0157325	0.009947	0.011368	0.002424			107.687	0.417	107.687	0.153	107.687	0.389	107.687	0.17	0.0837375	0.0307545	0.078764	0.03434
107.89	0.408	107.89	0.15	107.89	0.387	107.889	0.17			226.731	0.077	226.731	0.049	226.731	0.056	226.73	0.012	0.0155295	0.0098455	0.011368	0.002436			107.89	0.408	107.89	0.15	107.89	0.387	107.889	0.17	0.0819105	0.030247	0.078358	0.03451
108.093	0.399	108.093	0.148	108.093	0.385	108.092	0.17			226.934	0.076	226.934	0.048	226.934	0.056	226.933	0.012	0.015251	0.009744	0.011312	0.002436			108.093	0.399	108.093	0.148	108.093	0.385	108.092	0.17	0.079689	0.029841	0.077467	0.03451
108.295	0.39	108.296	0.146	108.295	0.382	108.295	0.17			227.136	0.075	227.137	0.048	227.136	0.056	227.136	0.012	0.0151235	0.009696	0.011368	0.002436			108.295	0.39	108.296	0.146	108.295	0.382	108.295	0.17	0.078155	0.02929	0.0772415	0.03451
108.498	0.38	108.498	0.144	108.498	0.379	108.498	0.17			227.339	0.074	227.339	0.048	227.339	0.056	227.339	0.012	0.0149205	0.009744	0.011368	0.0025375			108.498	0.38	108.498	0.144	108.498	0.379	108.498	0.17	0.0762265	0.028826	0.076531	0.03451
108.701	0.371	108.701	0.14	108.701	0.375	108.701	0.17			227.542	0.073	227.542	0.048	227.542	0.056	227.542	0.013	0.0147175	0.009744	0.011368	0.002626			108.701	0.371	108.701	0.14	108.701	0.375	108.701	0.17	0.0743995	0.028217	0.0758205	0.03434
108.904	0.362	108.904	0.138	108.904	0.372	108.903	0.17			227.745	0.072	227.745	0.048	227.745	0.056	227.744	0.013	0.0145145	0.009744	0.011368	0.002639			108.904	0.362	108.904	0.138	108.904	0.372	108.903	0.17	0.072471	0.0279125	0.0750085	0.03451
109.107	0.352	109.107	0.137	109.107	0.367	109.106	0.17			227.948	0.071	227.948	0.048	227.948	0.056	227.947	0.013	0.014241	0.009744	0.011312	0.002639			109.107	0.352	109.107	0.137	109.107	0.367	109.106	0.17	0.070195	0.027608	0.073629	0.03451
109.309	0.343	109.31	0.135	109.309	0.362	109.309	0.17			228.15	0.07	228.151	0.048	228.15	0.056	228.15	0.013	0.01421	0.009696	0.0114695	0.0027405			109.309	0.343	109.31	0.135	109.309	0.362	109.309	0.17	0.0687155	0.027068	0.0729785	0.03451
109.512	0.334	109.512	0.133	109.512	0.357	109.512	0.17			228.353	0.07	228.353	0.048	228.353	0.057	228.353	0.014	0.0141085	0.0096425	0.011571	0.002842			109.512	0.334	109.512	0.133	109.512	0.357	109.512	0.17	0.0668885	0.0264915	0.0719635	0.0344085
109.715	0.325	109.715	0.128	109.715	0.352	109.715	0.169			228.556	0.069	228.556	0.047	228.556	0.057	228.556	0.014	0.014007	0.009541	0.011571	0.002828			109.715	0.325	109.715	0.128	109.715	0.352	109.715	0.169	0.0650615	0.025375	0.070847	0.034037
109.918	0.316	109.918	0.122	109.918	0.346	109.917	0.168			228.759	0.069	228.759	0.047	228.759	0.057	228.758	0.014	0.0139055	0.009541	0.011571	0.002842			109.918	0.316	109.918	0.122	109.918	0.346	109.917	0.168	0.0632345	0.0244615	0.069629	0.034104
110.121	0.307	110.121	0.119	110.121	0.34	110.12	0.168			228.962	0.068	228.962	0.047	228.962	0.057	228.961	0.014	0.013736	0.009541	0.011514	0.002842			110.121	0.307	110.121	0.119	110.121	0.34	110.12	0.168	0.060802	0.023954	0.068074	0.034104
110.323	0.295	110.324	0.117	110.323	0.334	110.323	0.168			229.164	0.068	229.165	0.047	229.164	0.057	229.164	0.014	0.0137025	0.009494	0.011571	0.0029435			110.323	0.295	110.324	0.117	110.323	0.334	110.323	0.168	0.059073	0.023533	0.067193	0.0340025
110.526	0.287	110.526	0.116	110.526	0.328	110.526	0.167			229.367	0.067	229.367	0.047	229.367	0.057	229.367	0.015	0.013601	0.009338	0.011571	0.003045			110.526	0.287	110.526	0.116	110.526	0.328	110.526	0.167	0.057449	0.023345	0.065975	0.0337995
110.729	0.279	110.729	0.114	110.729	0.322	110.729	0.166			229.57	0.067	229.57	0.045	229.57	0.057	229.57	0.015	0.0134995	0.0092365	0.011571	0.00303			110.729	0.279	110.729	0.114	110.729	0.322	110.729	0.166	0.055825	0.0230405	0.0646555	0.033431
110.932	0.271	110.932	0.113	110.932	0.315	110.931	0.165			229.773	0.066	229.773	0.046	229.773	0.057	229.772	0.015	0.013398	0.009541	0.011571	0.003045			110.932	0.271	110.932	0.113	110.932	0.315	110.931	0.165	0.0543025	0.022736	0.063336	0.033495
111.135	0.264	111.135	0.111	111.135	0.309	111.134	0.165			229.976	0.066	229.976	0.048	229.976	0.057	229.975	0.015	0.013231	0.0098455	0.011514	0.003045			111.135	0.264	111.135	0.111	111.135	0.309	111.134	0.165	0.052621	0.0224315	0.061812	0.0333935
111.337	0.257	111.338	0.11	111.337	0.303	111.337	0.164			230.178	0.065	230.179	0.049	230.178	0.057	230.178	0.015	0.013195	0.009898	0.011571	0.0031465			111.337	0.257	111.338	0.11	111.337	0.303	111.337	0.164	0.0514605	0.022018	0.060697	0.033292
111.54	0.25	111.54	0.108	111.54	0.295	111.54	0.164			230.381	0.065	230.381	0.049	230.381	0.057	230.381	0.016	0.0130935	0.0098455	0.011571	0.003248			111.54	0.25	111.54	0.108	111.54	0.295	111.54	0.164	0.050141	0.0218225	0.059276	0.033089
111.743	0.244	111.743	0.107	111.743	0.289	111.743	0.162			230.584	0.064	230.584	0.048	230.584	0.057	230.584	0.016	0.012992	0.009744	0.011571	0.003248			111.743	0.244	111.743	0.107	111.743	0.289	111.743	0.162	0.048923	0.0216195	0.058058	0.032724
111.946	0.238	111.946	0.106	111.946	0.283	111.945	0.162			230.787	0.064	230.787	0.048	230.787	0.057	230.787	0.016	0.012992	0.009744	0.011571	0.003333			111.946	0.238	111.946	0.106	111.946	0.283	111.945	0.162	0.0478065	0.0214165	0.0567385	0.032886
112.149	0.233	112.149	0.105	112.149	0.276	112.148	0.162			230.99	0.064	230.99	0.048	230.99	0.057	230.989	0.017	0.012827	0.0096425	0.011514	0.003451			112.149	0.233	112.149	0.105	112.149	0.276	112.148	0.162	0.046561	0.021112	0.054944	0.032886
112.351	0.228	112.352	0.103	112.351	0.268	112.351	0.162			231.192	0.063	231.193	0.047	231.192	0.057	231.192	0.017	0.012789	0.009494	0.011571	0.003451			112.351	0.228	112.352	0.103	112.351	0.268	112.351	0.162	0.0457765	0.020705	0.053592	0.032886
112.554	0.223	112.554	0.102	112.554	0.26	112.554	0.162			231.395	0.063	231.395	0.047	231.395	0.057	231.395	0.017	0.012789	0.0094395	0.0114695	0.003451			112.554	0.223	112.554	0.102	112.554	0.26	112.554	0.162	0.044863	0.0206045	0.051968	0.032886
112.757	0.219	112.757	0.101	112.757	0.252	112.757	0.162			231.598	0.063	231.598	0.046	231.598	0.056	231.598	0.017	0.012789	0.009338	0.011368	0.003434			112.757	0.219	112.757	0.101	112.757	0.252	112.757	0.162	0.044051	0.0204015	0.050344	0.032623
112.96	0.215	112.96	0.1	112.96	0.244	112.959	0.161			231.801	0.063	231.801	0.046	231.801	0.056	231.8	0.017	0.0126875	0.0092365	0.011368	0.003451			112.96	0.215	112.96	0.1	112.96	0.244	112.959	0.161	0.043239	0.0201985	0.04872	0.032683
113.163	0.211	113.163	0.099	113.163	0.236	113.162	0.161			232.004	0.062	232.004	0.045	232.004	0.056	232.003	0.017	0.012524	0.009135	0.011312	0.003451			113.163	0.211	113.163	0.099	113.163	0.236	113.162	0.161	0.042218	0.020097	0.047066	0.032683
113.365	0.207	113.366	0.099	113.365	0.23	113.365	0.161			232.206	0.062	232.207	0.045	232.206	0.056	232.206	0.017	0.012383	0.008989	0.010962	0.003451			113.365	0.207	113.366	0.099	113.365	0.23	113.365	0.161	0.0417165	0.019897	0.046081	0.032683
113.568	0.204	113.568	0.098	113.568	0.224	113.568	0.161			232.409	0.06	232.409	0.044	232.409	0.052	232.409	0.017	0.01218	0.008932	0.010556	0.003451			113.568	0.204	113.568	0.098	113.568	0.224	113.568	0.161	0.041006	0.0197925	0.0449645	0.032683
113.771	0.2	113.771	0.097	113.771	0.219	113.771	0.161			232.612	0.06	232.612	0.044	232.612	0.052	232.612	0.017	0.0124845	0.008932	0.010962	0.003451			113.771	0.2	113.771	0.097	113.771	0.219	113.771	0.161	0.0402955	0.0195895	0.043848	0.032522
113.974	0.197	113.974	0.096	113.974	0.213	113.973	0.161			232.815	0.063	232.815	0.044	232.815	0.056	232.815	0.017	0.012789	0.008932	0.0112665	0.003434			113.974	0.197	113.974	0.096	113.974	0.213	113.973	0.161	0.0396865	0.019488	0.042833	0.032683
114.177	0.194	114.177	0.096	114.177	0.209	114.176	0.161			233.018	0.063	233.018	0.044	233.018	0.055	233.017	0.017	0.012625	0.008932	0.01111	0.003451			114.177	0.194	114.177	0.096	114.177	0.209	114.176	0.161	0.038885	0.0193865	0.041713	0.032683
114.379	0.191	114.38	0.095	114.379	0.204	114.379	0.161			233.22	0.062	233.221	0.044	233.22	0.055	233.22	0.017	0.012586	0.008888	0.011165	0.003451			114.379	0.191	114.38	0.095	114.379	0.204	114.379	0.161	0.0384685	0.01919	0.041006	0.032683
114.582	0.188	114.582	0.095	114.582	0.2	114.582	0.161			233.423	0.062	233.423	0.044	233.423	0.055	233.423	0.017	0.0124845	0.008932	0.0110635	0.003451			114.582	0.188	114.582	0.095	114.582	0.2	114.582	0.161	0.0378595	0.0191835	0.040194	0.032683
114.785	0.185	114.785	0.094	114.785	0.196	114.785	0.161			233.626	0.061	233.626	0.044	233.626	0.054	233.626	0.017	0.0122815	0.008932	0.010962	0.003434			114.785	0.185	114.785	0.094	114.785	0.196	114.785	0.161	0.0372505	0.0189805	0.039382	0.032421
114.988	0.182	114.988	0.093	114.988	0.192	114.987	0.16			233.829	0.06	233.829	0.044	233.829	0.054	233.828	0.017	0.0120785	0.008932	0.010962	0.003451			114.988	0.182	114.988	0.093	114.988	0.192	114.987	0.16	0.036743	0.018879	0.0386715	0.03248
115.191	0.18	115.191	0.093	115.191	0.189	115.19	0.16			234.032	0.059	234.032	0.044	234.032	0.054	234.031	0.017	0.011918	0.008932	0.010807	0.003451			115.191	0.18	115.191	0.093	115.191	0.189	115.19	0.16	0.036057	0.0187775	0.037774	0.0323785
115.393	0.177	115.394	0.092	115.393	0.185	115.393	0.159			234.234	0.059	234.235	0.044	234.234	0.053	234.234	0.017	0.011977	0.008888	0.010759	0.003451			115.393	0.177	115.394	0.092	115.393	0.185	115.393	0.159	0.035728	0.018584	0.0372505	0.032277
115.596	0.175	115.596	0.092	115.596	0.182	115.596	0.159			234.437	0.059	234.437	0.044	234.437	0.053	234.437	0.017	0.0118755	0.008932	0.010759	0.0035525			115.596	0.175	115.596	0.092	115.596	0.182	115.596	0.159	0.0352205	0.0185745	0.0366415	0.0321755
115.799	0.172	115.799	0.091	115.799	0.179	115.799	0.158			234.64	0.058	234.64	0.044	234.64	0.053	234.64	0.018	0.011774	0.008932	0.0106575	0.003636			115.799	0.172	115.799	0.091	115.799	0.179	115.799	0.158	0.0348145	0.0183715	0.036134	0.031815
116.002	0.171	116.002	0.09	116.002	0.177	116.001	0.157			234.843	0.058	234.843	0.044	234.843	0.052	234.842	0.018	0.011774	0.008932	0.010556	0.003654			116.002	0.171	116.002	0.09	116.002	0.177	116.001	0.157	0.0344085	0.01827	0.035728	0.0317695
116.205	0.168	116.205	0.09	116.205	0.175	116.204	0.156			235.046	0.058	235.046	0.044	235.046	0.052	235.045	0.018	0.011716	0.008932	0.010403	0.003654			116.205	0.168	116.205	0.09	116.205	0.175	116.204	0.156	0.033734	0.0181685	0.035148	0.0315665
116.407	0.166	116.408	0.089	116.407	0.173	116.407	0.155			235.248	0.058	235.249	0.044	235.248	0.051	235.248	0.018	0.0116725	0.008888	0.0102515	0.003654			116.407	0.166	116.408	0.089	116.407	0.173	116.407	0.155	0.033495	0.017978	0.034916	0.031262
116.61	0.164	116.61	0.089	116.61	0.171	116.61	0.153			235.451	0.057	235.451	0.044	235.451	0.05	235.451	0.018	0.011571	0.008932	0.01015	0.003654			116.61	0.164	116.61	0.089	116.61	0.171	116.61	0.153	0.0329875	0.018067	0.03451	0.030856
116.813	0.161	116.813	0.089	116.813	0.169	116.813	0.151			235.654	0.057	235.654	0.044	235.654	0.05	235.654	0.018	0.011571	0.008932	0.01015	0.003654			116.813	0.161	116.813	0.089	116.813	0.169	116.813	0.151	0.0319725	0.0179655	0.0340025	0.0303
117.016	0.154	117.016	0.088	117.016	0.166	117.015	0.149			235.857	0.057	235.857	0.044	235.857	0.05	235.857	0.018	0.011571	0.008932	0.0100485	0.003636			117.016	0.154	117.016	0.088	117.016	0.166	117.015	0.149	0.030856	0.0177625	0.033495	0.030044
117.219	0.15	117.219	0.087	117.219	0.164	117.218	0.147			236.06	0.057	236.06	0.044	236.06	0.049	236.059	0.018	0.011514	0.008932	0.009898	0.003654			117.219	0.15	117.219	0.087	117.219	0.164	117.218	0.147	0.030098	0.017661	0.032825	0.0295365
117.421	0.148	117.422	0.087	117.421	0.161	117.421	0.144			236.262	0.057	236.263	0.044	236.262	0.049	236.262	0.018	0.0114695	0.008888	0.0098455	0.003654			117.421	0.148	117.422	0.087	117.421	0.161	117.421	0.144	0.029841	0.017473	0.0323785	0.0289275
117.624	0.146	117.624	0.086	117.624	0.158	117.624	0.141			236.465	0.056	236.465	0.044	236.465	0.048	236.465	0.018	0.011368	0.008932	0.009744	0.003654			117.624	0.146	117.624	0.086	117.624	0.158	117.624	0.141	0.0295365	0.017458	0.0317695	0.0283185
117.827	0.145	117.827	0.086	117.827	0.155	117.827	0.138			236.668	0.056	236.668	0.044	236.668	0.048	236.668	0.018	0.011368	0.0090335	0.009744	0.003654			117.827	0.145	117.827	0.086	117.827	0.155	117.827	0.138	0.029232	0.017458	0.031262	0.027573
118.03	0.143	118.03	0.086	118.03	0.153	118.029	0.135			236.871	0.056	236.871	0.045	236.871	0.048	236.871	0.018	0.011368	0.009135	0.0096425	0.003636			118.03	0.143	118.03	0.086	118.03	0.153	118.029	0.135	0.0287245	0.0173565	0.0307545	0.0271005
118.233	0.14	118.233	0.085	118.233	0.15	118.232	0.132			237.074	0.056	237.074	0.045	237.074	0.047	237.073	0.018	0.011211	0.009135	0.009494	0.003654			118.233	0.14	118.233	0.085	118.233	0.15	118.232	0.132	0.028179	0.017255	0.030098	0.0264915
118.435	0.139	118.436	0.085	118.435	0.148	118.435	0.129			237.276	0.055	237.277	0.045	237.276	0.047	237.276	0.018	0.011165	0.00909	0.009541	0.003654			118.435	0.139	118.436	0.085	118.435	0.148	118.435	0.129	0.028014	0.017069	0.029841	0.025984
118.638	0.137	118.638	0.084	118.638	0.146	118.638	0.127			237.479	0.055	237.479	0.045	237.479	0.047	237.479	0.018	0.011165	0.009135	0.0094395	0.003654			118.638	0.137	118.638	0.084	118.638	0.146	118.638	0.127	0.027608	0.017052	0.029435	0.0254765
118.841	0.135	118.841	0.084	118.841	0.144	118.841	0.124			237.682	0.055	237.682	0.045	237.682	0.046	237.682	0.018	0.011165	0.009135	0.009338	0.003636			118.841	0.135	118.841	0.084	118.841	0.144	118.841	0.124	0.0273035	0.0169505	0.029029	0.0248675
119.044	0.134	119.044	0.083	119.044	0.142	119.044	0.121			237.885	0.055	237.885	0.045	237.885	0.046	237.884	0.018	0.011165	0.0092365	0.009338	0.003654			119.044	0.134	119.044	0.083	119.044	0.142	119.044	0.121	0.0271005	0.016849	0.0287245	0.02424
119.247	0.133	119.247	0.083	119.247	0.141	119.246	0.119			238.088	0.055	238.088	0.046	238.088	0.046	238.087	0.018	0.01111	0.009338	0.009191	0.0035525			119.247	0.133	119.247	0.083	119.247	0.141	119.246	0.119	0.026765	0.016849	0.028179	0.0238525
119.449	0.132	119.45	0.083	119.449	0.138	119.449	0.116			238.29	0.055	238.291	0.046	238.29	0.045	238.29	0.017	0.011165	0.009393	0.009135	0.0035525			119.449	0.132	119.45	0.083	119.449	0.138	119.449	0.116	0.0266945	0.016665	0.0279125	0.0232435
119.652	0.131	119.652	0.082	119.652	0.137	119.652	0.113			238.493	0.055	238.493	0.047	238.493	0.045	238.493	0.018	0.011165	0.009541	0.009135	0.003654			119.652	0.131	119.652	0.082	119.652	0.137	119.652	0.113	0.0264915	0.016646	0.027608	0.022736
119.855	0.13	119.855	0.082	119.855	0.135	119.855	0.111			238.696	0.055	238.696	0.047	238.696	0.045	238.696	0.018	0.011165	0.009541	0.009135	0.003636			119.855	0.13	119.855	0.082	119.855	0.135	119.855	0.111
120.058	0.129	120.058	0.081	120.058	0.134	120.057	0.108			238.899	0.055	238.899	0.047	238.899	0.045	238.898	0.018	0.011165	0.0096425	0.0090335	0.0035525											36.7913	35.2739	40.2659	34.5523
120.261	0.129	120.261	0.081	120.261	0.132	120.26	0.106			239.102	0.055	239.102	0.048	239.102	0.044	239.101	0.017	0.01111	0.009744	0.008888	0.003451
120.463	0.127	120.464	0.081	120.463	0.131	120.463	0.104			239.304	0.055	239.305	0.048	239.304	0.044	239.304	0.017	0.011165	0.009797	0.008932	0.003451
120.666	0.126	120.666	0.08	120.666	0.129	120.666	0.102			239.507	0.055	239.507	0.049	239.507	0.044	239.507	0.017	0.0110635	0.009947	0.008932	0.003451
120.869	0.126	120.869	0.08	120.869	0.128	120.869	0.099			239.71	0.054	239.71	0.049	239.71	0.044	239.71	0.017	0.010962	0.0100485	0.008932	0.003451
121.072	0.125	121.072	0.08	121.072	0.127	121.072	0.098			239.913	0.054	239.913	0.05	239.913	0.044	239.913	0.017	0.010962	0.0102515	0.008932	0.003434
121.275	0.124	121.275	0.079	121.275	0.125	121.274	0.096			240.116	0.054	240.116	0.051	240.116	0.044	240.115	0.017	0.010908	0.010353	0.008787	0.003451
121.477	0.123	121.478	0.079	121.477	0.124	121.477	0.094			240.318	0.054	240.319	0.051	240.318	0.043	240.318	0.017	0.010962	0.010403	0.008729	0.003451
121.68	0.122	121.68	0.078	121.68	0.121	121.68	0.093			240.521	0.054	240.521	0.052	240.521	0.043	240.521	0.017	0.010962	0.010556	0.008729	0.003451
121.883	0.121	121.883	0.078	121.883	0.117	121.883	0.09			240.724	0.054	240.724	0.052	240.724	0.043	240.724	0.017	0.010962	0.0106575	0.008729	0.003451
122.086	0.121	122.086	0.078	122.086	0.113	122.085	0.087			240.927	0.054	240.927	0.053	240.927	0.043	240.927	0.017	0.010962	0.0108605	0.0086275	0.003434
122.289	0.12	122.289	0.077	122.289	0.111	122.288	0.082			241.13	0.054	241.13	0.054	241.13	0.042	241.129	0.017	0.010908	0.010962	0.008484	0.003451
122.491	0.119	122.492	0.077	122.491	0.11	122.491	0.078			241.332	0.054	241.333	0.054	241.332	0.042	241.332	0.017	0.0110635	0.010908	0.008526	0.0033495
122.694	0.118	122.694	0.077	122.694	0.109	122.694	0.077			241.535	0.055	241.535	0.054	241.535	0.042	241.535	0.016	0.011165	0.0110635	0.008526	0.003248
122.897	0.118	122.897	0.076	122.897	0.108	122.897	0.075			241.738	0.055	241.738	0.055	241.738	0.042	241.738	0.016	0.011165	0.0112665	0.008526	0.003248
123.1	0.117	123.1	0.076	123.1	0.107	123.1	0.074			241.941	0.055	241.941	0.056	241.941	0.042	241.941	0.016	0.011165	0.011368	0.0084245	0.003131
123.303	0.116	123.303	0.075	123.303	0.106	123.302	0.073			242.144	0.055	242.144	0.056	242.144	0.041	242.143	0.015	0.01111	0.0114695	0.008282	0.003045
123.505	0.115	123.506	0.075	123.505	0.105	123.505	0.072			242.346	0.055	242.347	0.057	242.346	0.041	242.346	0.015	0.011165	0.011514	0.008323	0.003045
123.708	0.114	123.708	0.074	123.708	0.104	123.708	0.071			242.549	0.055	242.549	0.057	242.549	0.041	242.549	0.015	0.011165	0.0116725	0.008323	0.003045
123.911	0.114	123.911	0.074	123.911	0.104	123.911	0.07			242.752	0.055	242.752	0.058	242.752	0.041	242.752	0.015	0.011165	0.0118755	0.008323	0.003045
124.114	0.113	124.114	0.074	124.114	0.102	124.114	0.069			242.955	0.055	242.955	0.059	242.955	0.041	242.955	0.015	0.0112665	0.011977	0.008323	0.002929
124.317	0.112	124.317	0.074	124.317	0.102	124.316	0.068			243.158	0.056	243.158	0.059	243.158	0.041	243.157	0.014	0.011312	0.011977	0.008181	0.002842
124.519	0.112	124.52	0.073	124.519	0.101	124.519	0.067			243.36	0.056	243.361	0.059	243.36	0.04	243.36	0.014	0.011368	0.012019	0.00812	0.002639
124.722	0.111	124.722	0.073	124.722	0.1	124.722	0.065			243.563	0.056	243.563	0.06	243.563	0.04	243.563	0.012	0.0114695	0.01218	0.00812	0.0023345
124.925	0.11	124.925	0.072	124.925	0.099	124.925	0.064			243.766	0.057	243.766	0.06	243.766	0.04	243.766	0.011	0.011571	0.01218	0.00812	0.0025375
125.128	0.109	125.128	0.072	125.128	0.099	125.128	0.063			243.969	0.057	243.969	0.06	243.969	0.04	243.969	0.014	0.011571	0.0122815	0.00812	0.002929
125.331	0.109	125.331	0.072	125.331	0.098	125.33	0.062			244.172	0.057	244.172	0.061	244.172	0.04	244.171	0.015	0.011615	0.0124845	0.007979	0.003045
125.533	0.108	125.534	0.071	125.533	0.097	125.533	0.061			244.374	0.058	244.375	0.062	244.374	0.039	244.374	0.015	0.011774	0.012524	0.007917	0.003045
125.736	0.108	125.736	0.071	125.736	0.096	125.736	0.06			244.577	0.058	244.577	0.062	244.577	0.039	244.577	0.015	0.0118755	0.012586	0.007917	0.003045
125.939	0.107	125.939	0.071	125.939	0.096	125.939	0.06			244.78	0.059	244.78	0.062	244.78	0.039	244.78	0.015	0.0120785	0.012586	0.007917	0.0029435
126.142	0.106	126.142	0.071	126.142	0.095	126.142	0.059			244.983	0.06	244.983	0.062	244.983	0.039	244.983	0.014	0.0122815	0.0126875	0.007917	0.002828
126.345	0.105	126.345	0.07	126.345	0.094	126.344	0.058			245.186	0.061	245.186	0.063	245.186	0.039	245.185	0.014	0.012322	0.012789	0.007878	0.002842
126.547	0.105	126.548	0.07	126.547	0.094	126.547	0.057			245.388	0.061	245.389	0.063	245.388	0.039	245.388	0.014	0.0124845	0.012726	0.007917	0.002842
126.75	0.104	126.75	0.069	126.75	0.093	126.75	0.057			245.591	0.062	245.591	0.063	245.591	0.039	245.591	0.014	0.0126875	0.012789	0.007917	0.0027405
126.953	0.103	126.953	0.069	126.953	0.093	126.953	0.056			245.794	0.063	245.794	0.063	245.794	0.039	245.794	0.013	0.0128905	0.012789	0.007917	0.0025375
127.156	0.103	127.156	0.069	127.156	0.092	127.156	0.056			245.997	0.064	245.997	0.063	245.997	0.039	245.997	0.012	0.0130935	0.0128905	0.007917	0.002424
127.359	0.103	127.359	0.069	127.359	0.092	127.358	0.056			246.2	0.065	246.2	0.064	246.2	0.039	246.199	0.012	0.013231	0.012992	0.007878	0.002436
127.561	0.102	127.562	0.068	127.561	0.091	127.561	0.055			246.402	0.066	246.403	0.064	246.402	0.039	246.402	0.012	0.013398	0.012928	0.007917	0.002436
127.764	0.102	127.764	0.068	127.764	0.09	127.764	0.054			246.605	0.066	246.605	0.064	246.605	0.039	246.605	0.012	0.0134995	0.012992	0.007917	0.0023345
127.967	0.101	127.967	0.068	127.967	0.09	127.967	0.054			246.808	0.067	246.808	0.064	246.808	0.039	246.808	0.011	0.013601	0.012992	0.007917	0.002233
128.17	0.1	128.17	0.068	128.17	0.09	128.17	0.053			247.011	0.067	247.011	0.064	247.011	0.039	247.011	0.011	0.0137025	0.012992	0.007917	0.002121
128.373	0.1	128.373	0.068	128.373	0.089	128.372	0.053			247.214	0.068	247.214	0.064	247.214	0.039	247.213	0.01	0.013837	0.012992	0.007878	0.00203
128.575	0.099	128.576	0.067	128.575	0.089	128.575	0.052			247.416	0.069	247.417	0.064	247.416	0.039	247.416	0.01	0.014007	0.012928	0.007917	0.0019285
128.778	0.099	128.778	0.067	128.778	0.088	128.778	0.052			247.619	0.069	247.619	0.064	247.619	0.039	247.619	0.009	0.0141085	0.012992	0.007917	0.001827
128.981	0.098	128.981	0.067	128.981	0.088	128.981	0.051			247.822	0.07	247.822	0.064	247.822	0.039	247.822	0.009	0.0143115	0.0128905	0.007917	0.001827
129.184	0.097	129.184	0.066	129.184	0.088	129.184	0.051			248.025	0.071	248.025	0.063	248.025	0.039	248.025	0.009	0.0145145	0.012789	0.007917	0.001818
129.387	0.097	129.387	0.066	129.387	0.087	129.386	0.05			248.228	0.072	248.228	0.063	248.228	0.039	248.227	0.009	0.014544	0.012789	0.007878	0.001827
129.589	0.096	129.59	0.066	129.589	0.087	129.589	0.05			248.43	0.072	248.431	0.063	248.43	0.039	248.43	0.009	0.0147175	0.012726	0.007917	0.001827
129.792	0.096	129.792	0.066	129.792	0.086	129.792	0.05			248.633	0.073	248.633	0.063	248.633	0.039	248.633	0.009	0.014819	0.012789	0.007917	0.001827
129.995	0.096	129.995	0.066	129.995	0.086	129.995	0.049			248.836	0.073	248.836	0.063	248.836	0.039	248.836	0.009	0.014819	0.012789	0.007917	0.001827
130.198	0.095	130.198	0.065	130.198	0.086	130.198	0.048			249.039	0.073	249.039	0.063	249.039	0.039	249.039	0.009	0.0149205	0.0126875	0.007917	0.001818
130.401	0.095	130.401	0.065	130.401	0.086	130.4	0.048			249.242	0.074	249.242	0.062	249.242	0.039	249.241	0.009	0.015049	0.012586	0.007878	0.001827
130.603	0.094	130.604	0.064	130.603	0.085	130.603	0.048			249.444	0.075	249.445	0.062	249.444	0.039	249.444	0.009	0.015225	0.012586	0.007917	0.0017255
130.806	0.094	130.806	0.065	130.806	0.085	130.806	0.048			249.647	0.075	249.648	0.062	249.647	0.039	249.647	0.008	0.0153265	0.012524	0.007917	0.001624
131.009	0.093	131.009	0.069	131.009	0.084	131.009	0.047			249.85	0.076	249.85	0.062	249.85	0.039	249.85	0.008	0.015428	0.012586	0.007917	0.001624
131.212	0.093	131.212	0.068	131.212	0.084	131.212	0.047			250.053	0.076	250.053	0.062	250.053	0.039	250.053	0.008	0.015428	0.0124845	0.007917	0.001616
131.415	0.093	131.415	0.068	131.415	0.084	131.414	0.046			250.256	0.076	250.256	0.061	250.256	0.039	250.255	0.008	0.015453	0.0122815	0.007979	0.001624
131.617	0.092	131.618	0.067	131.617	0.083	131.617	0.045			250.458	0.077	250.459	0.06	250.458	0.04	250.458	0.008	0.0157325	0.01212	0.00812	0.001624
131.82	0.092	131.82	0.066	131.82	0.083	131.82	0.045			250.661	0.078	250.661	0.06	250.661	0.04	250.661	0.008	0.015834	0.01218	0.00812	0.001624
132.023	0.091	132.023	0.065	132.023	0.083	132.023	0.045			250.864	0.078	250.864	0.06	250.864	0.04	250.864	0.008	0.015834	0.01218	0.00812	0.001624
132.226	0.091	132.226	0.065	132.226	0.082	132.226	0.044			251.067	0.078	251.067	0.06	251.067	0.04	251.067	0.008	0.015834	0.0120785	0.0082215	0.001616
132.429	0.091	132.429	0.064	132.429	0.081	132.428	0.044			251.27	0.078	251.27	0.059	251.27	0.041	251.269	0.008	0.015756	0.0118755	0.008282	0.001624
132.631	0.091	132.632	0.063	132.631	0.081	132.631	0.044			251.472	0.078	251.473	0.058	251.472	0.041	251.472	0.008	0.0159355	0.0116725	0.008323	0.001624
132.834	0.09	132.834	0.063	132.834	0.081	132.834	0.043			251.675	0.079	251.676	0.057	251.675	0.041	251.675	0.008	0.016037	0.011514	0.008323	0.001624
133.037	0.09	133.037	0.063	133.037	0.08	133.037	0.043			251.878	0.079	251.878	0.057	251.878	0.041	251.878	0.008	0.016037	0.0114695	0.008323	0.001624
133.24	0.089	133.24	0.063	133.24	0.08	133.24	0.042			252.081	0.079	252.081	0.056	252.081	0.041	252.081	0.008	0.016037	0.011368	0.0084245	0.001616
133.443	0.088	133.443	0.063	133.443	0.078	133.442	0.042			252.284	0.079	252.284	0.056	252.284	0.042	252.283	0.008	0.016037	0.0112665	0.008526	0.001624
133.645	0.091	133.646	0.063	133.645	0.078	133.645	0.042			252.487	0.079	252.487	0.055	252.487	0.042	252.486	0.008	0.015958	0.011009	0.008484	0.001624
133.848	0.092	133.848	0.063	133.848	0.081	133.848	0.041			252.689	0.079	252.689	0.054	252.689	0.042	252.689	0.008	0.016037	0.0108605	0.0086275	0.001624
134.051	0.092	134.051	0.063	134.051	0.081	134.051	0.041			252.892	0.079	252.892	0.053	252.892	0.043	252.892	0.008	0.016037	0.010759	0.0088305	0.001624
134.254	0.092	134.254	0.063	134.254	0.081	134.254	0.041			253.095	0.079	253.095	0.053	253.095	0.044	253.095	0.008	0.016037	0.0106575	0.008932	0.001616
134.457	0.091	134.457	0.063	134.457	0.08	134.456	0.04			253.298	0.079	253.298	0.052	253.298	0.044	253.297	0.008	0.015857	0.010556	0.008888	0.001624
134.659	0.09	134.66	0.063	134.659	0.079	134.659	0.04			253.5	0.078	253.501	0.052	253.5	0.044	253.5	0.008	0.015834	0.010403	0.0090335	0.001624
134.862	0.089	134.862	0.063	134.862	0.078	134.862	0.039			253.703	0.078	253.703	0.051	253.703	0.045	253.703	0.008	0.015834	0.010353	0.009135	0.001624
135.065	0.088	135.065	0.063	135.065	0.077	135.065	0.039			253.906	0.078	253.906	0.051	253.906	0.045	253.906	0.008	0.015834	0.010353	0.0092365	0.001624
135.268	0.087	135.268	0.063	135.268	0.077	135.268	0.039			254.109	0.078	254.109	0.051	254.109	0.046	254.109	0.008	0.015834	0.0102515	0.0094395	0.001616
135.471	0.087	135.471	0.063	135.471	0.076	135.47	0.039			254.312	0.078	254.312	0.05	254.312	0.047	254.311	0.008	0.0157325	0.01015	0.009541	0.001624
135.673	0.087	135.674	0.063	135.673	0.075	135.673	0.038			254.515	0.077	254.515	0.05	254.515	0.047	254.514	0.008	0.015554	0.01015	0.009595	0.001624
135.876	0.087	135.876	0.064	135.876	0.075	135.876	0.038			254.717	0.077	254.718	0.05	254.717	0.048	254.717	0.008	0.0155295	0.0101	0.009744	0.001624
136.079	0.086	136.079	0.064	136.079	0.075	136.079	0.038			254.92	0.076	254.92	0.05	254.92	0.048	254.92	0.008	0.015428	0.0100485	0.009744	0.001624
136.282	0.086	136.282	0.064	136.282	0.075	136.282	0.038			255.123	0.076	255.123	0.049	255.123	0.048	255.123	0.008	0.0153265	0.009947	0.0098455	0.001616
136.485	0.086	136.485	0.064	136.485	0.074	136.484	0.038			255.326	0.075	255.326	0.049	255.326	0.049	255.325	0.008	0.01515	0.0098455	0.009898	0.001624
136.687	0.086	136.688	0.064	136.687	0.074	136.687	0.037			255.528	0.075	255.529	0.048	255.528	0.049	255.528	0.008	0.015225	0.009744	0.009947	0.001624
136.89	0.085	136.89	0.065	136.89	0.074	136.89	0.037			255.731	0.075	255.732	0.048	255.731	0.049	255.731	0.008	0.0151235	0.009696	0.0100485	0.001624
137.093	0.085	137.093	0.065	137.093	0.074	137.093	0.036			255.934	0.074	255.934	0.048	255.934	0.05	255.934	0.008	0.0149205	0.009744	0.01015	0.001624
137.296	0.085	137.296	0.065	137.296	0.074	137.296	0.036			256.137	0.073	256.137	0.048	256.137	0.05	256.137	0.008	0.014819	0.0096425	0.01015	0.001616
137.499	0.085	137.499	0.065	137.499	0.073	137.498	0.036			256.34	0.073	256.34	0.047	256.34	0.05	256.339	0.008	0.014645	0.009541	0.0101	0.001624
137.701	0.085	137.702	0.066	137.701	0.073	137.701	0.036			256.542	0.072	256.543	0.047	256.542	0.05	256.542	0.008	0.0145145	0.009494	0.01015	0.001624
137.904	0.085	137.905	0.066	137.904	0.073	137.904	0.036			256.745	0.071	256.745	0.047	256.745	0.05	256.745	0.008	0.0143115	0.009541	0.01015	0.001624
138.107	0.085	138.107	0.067	138.107	0.072	138.107	0.035			256.948	0.07	256.948	0.047	256.948	0.05	256.948	0.008	0.01421	0.009541	0.01015	0.001624
138.31	0.085	138.31	0.067	138.31	0.072	138.31	0.035			257.151	0.07	257.151	0.047	257.151	0.05	257.151	0.008	0.0141085	0.009541	0.0102515	0.001616
138.513	0.085	138.513	0.068	138.513	0.072	138.512	0.035			257.354	0.069	257.354	0.047	257.354	0.051	257.353	0.008	0.0139055	0.0094395	0.010353	0.001624
138.715	0.084	138.716	0.068	138.715	0.072	138.715	0.035			257.557	0.068	257.557	0.046	257.557	0.051	257.556	0.008	0.013635	0.009292	0.010302	0.001624
138.918	0.084	138.918	0.069	138.918	0.072	138.918	0.035			257.759	0.067	257.759	0.046	257.759	0.051	257.759	0.008	0.0134995	0.009338	0.010353	0.001624
139.121	0.084	139.121	0.069	139.121	0.071	139.121	0.034			257.962	0.066	257.962	0.046	257.962	0.051	257.962	0.008	0.013398	0.0092365	0.010353	0.001624
139.324	0.084	139.324	0.07	139.324	0.071	139.324	0.034			258.165	0.066	258.165	0.045	258.165	0.051	258.165	0.008	0.013398	0.009135	0.010353	0.001616
139.527	0.084	139.527	0.071	139.527	0.071	139.526	0.033			258.368	0.066	258.368	0.045	258.368	0.051	258.367	0.008	0.0132965	0.009135	0.0104545	0.001624
139.729	0.084	139.73	0.071	139.729	0.07	139.729	0.033			258.571	0.065	258.571	0.045	258.571	0.052	258.57	0.008	0.013029	0.009135	0.010504	0.0017255
139.932	0.084	139.933	0.072	139.932	0.07	139.932	0.033			258.773	0.064	258.774	0.045	258.773	0.052	258.773	0.009	0.012992	0.00909	0.010556	0.001827
140.135	0.084	140.135	0.072	140.135	0.07	140.135	0.033			258.976	0.064	258.976	0.045	258.976	0.052	258.976	0.009	0.012992	0.009135	0.010556	0.001827
140.338	0.084	140.338	0.073	140.338	0.069	140.338	0.033			259.179	0.064	259.179	0.045	259.179	0.052	259.179	0.009	0.0128905	0.0090335	0.010556	0.001818
140.541	0.084	140.541	0.073	140.541	0.069	140.54	0.033			259.382	0.063	259.382	0.044	259.382	0.052	259.381	0.009	0.012726	0.008932	0.010504	0.001827
140.744	0.084	140.744	0.074	140.744	0.069	140.743	0.033			259.584	0.063	259.585	0.044	259.584	0.052	259.584	0.009	0.0126875	0.008932	0.010556	0.001827
140.946	0.084	140.946	0.074	140.946	0.069	140.946	0.033			259.787	0.062	259.788	0.044	259.787	0.052	259.787	0.009	0.012586	0.008888	0.010556	0.001827
141.149	0.084	141.149	0.074	141.149	0.069	141.149	0.032			259.99	0.062	259.99	0.044	259.99	0.052	259.99	0.009	0.0124845	0.008932	0.010556	0.001827
141.352	0.084	141.352	0.074	141.352	0.068	141.352	0.032			260.193	0.061	260.193	0.044	260.193	0.052	260.193	0.009	0.012383	0.008932	0.010556	0.001818
141.555	0.084	141.555	0.074	141.555	0.068	141.554	0.032			260.396	0.061	260.396	0.044	260.396	0.052	260.395	0.009	0.012221	0.008932	0.010504	0.001827
141.757	0.084	141.758	0.074	141.757	0.068	141.757	0.032			260.598	0.06	260.599	0.044	260.598	0.052	260.598	0.009	0.01218	0.008932	0.010556	0.0019285
141.96	0.084	141.961	0.074	141.96	0.068	141.96	0.032			260.801	0.06	260.802	0.044	260.801	0.052	260.801	0.01	0.01218	0.008888	0.010556	0.00203
142.163	0.084	142.163	0.074	142.163	0.068	142.163	0.031			261.004	0.06	261.004	0.044	261.004	0.052	261.004	0.01	0.01218	0.008932	0.010556	0.00203
142.366	0.084	142.366	0.074	142.366	0.068	142.366	0.031			261.207	0.06	261.207	0.044	261.207	0.052	261.207	0.01	0.0120785	0.008932	0.010556	0.00202
142.569	0.084	142.569	0.075	142.569	0.068	142.568	0.031			261.41	0.059	261.41	0.044	261.41	0.052	261.409	0.01	0.0118755	0.0088305	0.010556	0.0021315
142.772	0.084	142.772	0.075	142.772	0.068	142.771	0.031			261.613	0.058	261.613	0.043	261.613	0.052	261.612	0.011	0.011716	0.008729	0.010504	0.002233
142.974	0.084	142.975	0.075	142.974	0.068	142.974	0.03			261.815	0.058	261.816	0.043	261.815	0.052	261.815	0.011	0.011774	0.008686	0.010556	0.002233
143.177	0.084	143.177	0.075	143.177	0.068	143.177	0.03			262.018	0.058	262.018	0.043	262.018	0.052	262.018	0.011	0.011774	0.008729	0.010556	0.002233
143.38	0.084	143.38	0.075	143.38	0.068	143.38	0.03			262.221	0.058	262.221	0.043	262.221	0.052	262.221	0.011	0.011774	0.0088305	0.010556	0.002222
143.583	0.084	143.583	0.074	143.583	0.068	143.582	0.03			262.424	0.058	262.424	0.044	262.424	0.052	262.423	0.011	0.0116725	0.008729	0.0104545	0.0023345
143.785	0.084	143.786	0.074	143.785	0.068	143.785	0.03			262.627	0.057	262.627	0.042	262.627	0.051	262.626	0.012	0.011514	0.008526	0.010302	0.002436
143.988	0.084	143.989	0.074	143.988	0.068	143.988	0.03			262.829	0.057	262.83	0.042	262.829	0.051	262.829	0.012	0.011571	0.008787	0.010353	0.002436
144.191	0.085	144.191	0.074	144.191	0.068	144.191	0.029			263.032	0.057	263.032	0.045	263.032	0.051	263.032	0.012	0.011571	0.0092365	0.010353	0.002436
144.394	0.085	144.394	0.074	144.394	0.067	144.394	0.029			263.235	0.057	263.235	0.046	263.235	0.051	263.235	0.012	0.0114695	0.009338	0.010353	0.002424
144.597	0.085	144.597	0.074	144.597	0.067	144.596	0.029			263.438	0.056	263.438	0.046	263.438	0.051	263.437	0.012	0.011368	0.009338	0.010353	0.0025375
144.8	0.085	144.8	0.073	144.8	0.068	144.799	0.027			263.641	0.056	263.641	0.046	263.641	0.051	263.64	0.013	0.011312	0.009338	0.010302	0.002639
145.002	0.085	145.003	0.073	145.002	0.068	145.002	0.031			263.843	0.056	263.844	0.046	263.843	0.051	263.843	0.013	0.0112665	0.009292	0.0102515	0.002639
145.205	0.085	145.205	0.073	145.205	0.068	145.205	0.031			264.046	0.055	264.046	0.046	264.046	0.05	264.046	0.013	0.0112665	0.009338	0.01015	0.0027405
145.408	0.085	145.408	0.072	145.408	0.067	145.408	0.031			264.249	0.056	264.249	0.046	264.249	0.05	264.249	0.014	0.0112665	0.0092365	0.01015	0.002828
145.611	0.085	145.611	0.072	145.611	0.067	145.61	0.031			264.452	0.055	264.452	0.045	264.452	0.05	264.451	0.014	0.011165	0.009135	0.01015	0.002842
145.814	0.085	145.814	0.071	145.814	0.067	145.813	0.03			264.655	0.055	264.655	0.045	264.655	0.05	264.654	0.014	0.01111	0.009135	0.0101	0.002842
146.016	0.086	146.017	0.071	146.016	0.067	146.016	0.03			264.857	0.055	264.858	0.045	264.857	0.05	264.857	0.014	0.011165	0.00909	0.0100485	0.002842
146.219	0.086	146.219	0.071	146.219	0.067	146.219	0.03			265.06	0.055	265.06	0.045	265.06	0.049	265.06	0.014	0.0110635	0.009135	0.009947	0.002842
146.422	0.086	146.422	0.071	146.422	0.067	146.422	0.029			265.263	0.054	265.263	0.045	265.263	0.049	265.263	0.014	0.0108605	0.009135	0.009541	0.002828
146.625	0.086	146.625	0.07	146.625	0.067	146.624	0.029			265.466	0.053	265.466	0.045	265.466	0.045	265.465	0.014	0.011165	0.009135	0.009135	0.002842
146.828	0.087	146.828	0.069	146.828	0.067	146.827	0.028			265.669	0.057	265.669	0.045	265.669	0.045	265.668	0.014	0.011514	0.0092365	0.009494	0.002842
147.03	0.087	147.031	0.069	147.03	0.068	147.03	0.028			265.871	0.057	265.872	0.046	265.871	0.049	265.871	0.014	0.011571	0.009292	0.0098455	0.002842
147.233	0.087	147.233	0.069	147.233	0.068	147.233	0.027			266.074	0.057	266.074	0.046	266.074	0.048	266.074	0.014	0.011571	0.009338	0.009744	0.002842
147.436	0.087	147.436	0.068	147.436	0.068	147.436	0.027			266.277	0.057	266.277	0.046	266.277	0.048	266.277	0.014	0.011571	0.009338	0.0096425	0.002828
147.639	0.088	147.639	0.067	147.639	0.068	147.638	0.027			266.48	0.057	266.48	0.046	266.48	0.047	266.479	0.014	0.0114695	0.009338	0.009541	0.0029435
147.842	0.088	147.842	0.067	147.842	0.068	147.841	0.027			266.683	0.056	266.683	0.046	266.683	0.047	266.682	0.015	0.011312	0.0094395	0.009494	0.0029435
148.044	0.088	148.045	0.066	148.044	0.068	148.044	0.027			266.885	0.056	266.886	0.047	266.885	0.047	266.885	0.014	0.0112665	0.009494	0.0094395	0.002842
148.247	0.089	148.247	0.065	148.247	0.068	148.247	0.027			267.088	0.055	267.088	0.047	267.088	0.046	267.088	0.014	0.011165	0.0096425	0.0092365	0.002842
148.45	0.089	148.45	0.064	148.45	0.068	148.45	0.027			267.291	0.055	267.291	0.048	267.291	0.045	267.291	0.014	0.011165	0.009744	0.009135	0.002929
148.653	0.089	148.653	0.063	148.653	0.069	148.652	0.027			267.494	0.055	267.494	0.048	267.494	0.045	267.493	0.015	0.011165	0.009744	0.0090335	0.003045
148.856	0.09	148.856	0.063	148.856	0.069	148.855	0.027			267.697	0.055	267.697	0.048	267.697	0.044	267.696	0.015	0.01111	0.0098455	0.008888	0.003045
149.058	0.09	149.059	0.063	149.058	0.069	149.058	0.027			267.899	0.055	267.9	0.049	267.899	0.044	267.899	0.015	0.011165	0.009999	0.008729	0.003045
149.261	0.09	149.261	0.062	149.261	0.069	149.261	0.027			268.102	0.055	268.102	0.05	268.102	0.042	268.102	0.015	0.011165	0.01015	0.008526	0.003045
149.464	0.09	149.464	0.062	149.464	0.069	149.464	0.027			268.305	0.055	268.305	0.05	268.305	0.042	268.305	0.015	0.011165	0.0102515	0.008526	0.00303
149.667	0.089	149.667	0.062	149.667	0.07	149.666	0.027			268.508	0.055	268.508	0.051	268.508	0.042	268.507	0.015	0.011165	0.010353	0.0084245	0.003045
149.87	0.089	149.87	0.061	149.87	0.07	149.869	0.027			268.711	0.055	268.711	0.051	268.711	0.041	268.71	0.015	0.01111	0.010353	0.008282	0.003045
150.072	0.089	150.073	0.061	150.072	0.071	150.072	0.026			268.913	0.055	268.914	0.051	268.913	0.041	268.913	0.015	0.011165	0.010403	0.008323	0.003045
150.275	0.089	150.275	0.061	150.275	0.071	150.275	0.026			269.116	0.055	269.116	0.052	269.116	0.041	269.116	0.015	0.0112665	0.010556	0.008323	0.003045
150.478	0.089	150.478	0.06	150.478	0.071	150.478	0.026			269.319	0.056	269.319	0.052	269.319	0.041	269.319	0.015	0.011368	0.010556	0.0082215	0.00303
150.681	0.089	150.681	0.06	150.681	0.071	150.68	0.026			269.522	0.056	269.522	0.052	269.522	0.04	269.521	0.015	0.011368	0.0106575	0.00812	0.003045
150.884	0.089	150.884	0.06	150.884	0.072	150.883	0.026			269.725	0.056	269.725	0.053	269.725	0.04	269.724	0.015	0.011312	0.010759	0.00808	0.003045
151.086	0.088	151.087	0.06	151.086	0.072	151.086	0.026			269.927	0.056	269.928	0.053	269.927	0.04	269.927	0.015	0.0114695	0.010706	0.00812	0.003045
151.289	0.088	151.289	0.059	151.289	0.072	151.289	0.026			270.13	0.057	270.13	0.053	270.13	0.04	270.13	0.015	0.011571	0.010759	0.0080185	0.003045
151.492	0.088	151.492	0.059	151.492	0.072	151.492	0.026			270.333	0.057	270.333	0.053	270.333	0.039	270.333	0.015	0.011571	0.0108605	0.007917	0.00303
151.695	0.088	151.695	0.059	151.695	0.072	151.694	0.026			270.536	0.057	270.536	0.054	270.536	0.039	270.535	0.015	0.0116725	0.010962	0.007917	0.003045
151.898	0.087	151.898	0.059	151.898	0.072	151.897	0.026			270.739	0.058	270.739	0.054	270.739	0.039	270.738	0.015	0.011716	0.010962	0.007878	0.0029435
152.1	0.087	152.101	0.059	152.1	0.072	152.1	0.026			270.941	0.058	270.942	0.054	270.941	0.039	270.941	0.014	0.0118755	0.011009	0.007917	0.002842
152.303	0.087	152.303	0.058	152.303	0.072	152.303	0.026			271.144	0.059	271.144	0.055	271.144	0.039	271.144	0.014	0.011977	0.011165	0.0078155	0.002842
152.506	0.086	152.506	0.058	152.506	0.072	152.506	0.026			271.347	0.059	271.347	0.055	271.347	0.038	271.347	0.014	0.0120785	0.011165	0.007714	0.002828
152.709	0.086	152.709	0.057	152.709	0.072	152.708	0.026			271.55	0.06	271.55	0.055	271.55	0.038	271.549	0.014	0.01218	0.0112665	0.007714	0.002842
152.912	0.085	152.912	0.057	152.912	0.072	152.911	0.026			271.753	0.06	271.753	0.056	271.753	0.038	271.752	0.014	0.012221	0.011368	0.007676	0.002842
153.114	0.085	153.115	0.057	153.114	0.072	153.114	0.026			271.955	0.061	271.956	0.056	271.955	0.038	271.955	0.014	0.012586	0.011312	0.007714	0.002842
153.317	0.084	153.317	0.057	153.317	0.072	153.317	0.025			272.158	0.063	272.158	0.056	272.158	0.038	272.158	0.014	0.012789	0.011368	0.007714	0.002842
153.52	0.083	153.52	0.057	153.52	0.072	153.52	0.025			272.361	0.063	272.361	0.056	272.361	0.038	272.361	0.014	0.0128905	0.011368	0.007714	0.002828
153.723	0.082	153.723	0.057	153.723	0.072	153.722	0.025			272.564	0.064	272.564	0.056	272.564	0.038	272.563	0.014	0.012992	0.011368	0.007714	0.002842
153.926	0.082	153.926	0.057	153.926	0.072	153.925	0.025			272.767	0.064	272.767	0.056	272.767	0.038	272.766	0.014	0.012928	0.011368	0.007676	0.002842
154.128	0.081	154.129	0.056	154.128	0.072	154.128	0.025			272.969	0.064	272.97	0.056	272.969	0.038	272.969	0.014	0.0130935	0.011312	0.007714	0.0027405
154.331	0.08	154.331	0.056	154.331	0.072	154.331	0.025			273.172	0.065	273.172	0.056	273.172	0.038	273.172	0.013	0.013195	0.011368	0.007714	0.002639
154.534	0.079	154.534	0.056	154.534	0.072	154.534	0.025			273.375	0.065	273.375	0.056	273.375	0.038	273.375	0.013	0.0132965	0.011368	0.007714	0.002626
154.737	0.079	154.737	0.056	154.737	0.072	154.736	0.025			273.578	0.066	273.578	0.056	273.578	0.038	273.577	0.013	0.013398	0.0114695	0.007714	0.002639
154.94	0.078	154.94	0.056	154.94	0.071	154.939	0.025			273.781	0.066	273.781	0.057	273.781	0.038	273.78	0.013	0.013332	0.011571	0.007676	0.0025375
155.142	0.078	155.143	0.056	155.142	0.071	155.142	0.025			273.983	0.066	273.984	0.057	273.983	0.038	273.983	0.012	0.0134995	0.011514	0.007714	0.002436
155.345	0.077	155.345	0.056	155.345	0.071	155.345	0.025			274.186	0.067	274.186	0.057	274.186	0.038	274.186	0.012	0.013601	0.011571	0.0076125	0.002436
155.548	0.077	155.548	0.055	155.548	0.071	155.548	0.025			274.389	0.067	274.389	0.057	274.389	0.037	274.389	0.012	0.013601	0.011571	0.007511	0.002424
155.751	0.076	155.751	0.055	155.751	0.071	155.75	0.025			274.592	0.067	274.592	0.057	274.592	0.037	274.591	0.012	0.0137025	0.011571	0.007511	0.0023345
155.954	0.076	155.954	0.055	155.954	0.071	155.953	0.025			274.795	0.068	274.795	0.057	274.795	0.037	274.794	0.011	0.013736	0.011571	0.007474	0.002233
156.156	0.076	156.157	0.055	156.156	0.07	156.156	0.025			274.997	0.068	274.998	0.057	274.997	0.037	274.997	0.011	0.0139055	0.011514	0.007511	0.002233
156.359	0.075	156.359	0.055	156.359	0.07	156.359	0.025			275.2	0.069	275.2	0.057	275.2	0.037	275.2	0.011	0.014007	0.011571	0.007511	0.002233
156.562	0.075	156.562	0.055	156.562	0.069	156.562	0.025			275.403	0.069	275.403	0.057	275.403	0.037	275.403	0.011	0.014007	0.011571	0.007511	0.002121
156.765	0.075	156.765	0.055	156.765	0.069	156.764	0.025			275.606	0.069	275.606	0.057	275.606	0.037	275.605	0.01	0.014007	0.011571	0.007511	0.00203
156.968	0.074	156.968	0.055	156.968	0.069	156.967	0.025			275.809	0.069	275.809	0.057	275.809	0.037	275.808	0.01	0.013938	0.011571	0.007474	0.00203
157.17	0.074	157.171	0.054	157.17	0.069	157.17	0.025			276.011	0.069	276.012	0.057	276.011	0.037	276.011	0.01	0.0141085	0.011514	0.007511	0.0019285
157.373	0.073	157.373	0.054	157.373	0.068	157.373	0.025			276.214	0.07	276.214	0.057	276.214	0.037	276.214	0.009	0.01421	0.0114695	0.007511	0.001827
157.576	0.073	157.576	0.054	157.576	0.068	157.576	0.025			276.417	0.07	276.417	0.056	276.417	0.037	276.417	0.009	0.01421	0.011368	0.0076125	0.001717
157.779	0.073	157.779	0.054	157.779	0.067	157.778	0.025			276.62	0.07	276.62	0.056	276.62	0.038	276.619	0.008	0.01421	0.011368	0.007714	0.0015225
157.982	0.073	157.982	0.054	157.982	0.067	157.981	0.025			276.823	0.07	276.823	0.056	276.823	0.038	276.822	0.007	0.01414	0.011368	0.007676	0.001827
158.184	0.072	158.185	0.054	158.184	0.066	158.184	0.025			277.025	0.07	277.026	0.056	277.025	0.038	277.025	0.011	0.01421	0.011312	0.007714	0.0023345
158.387	0.072	158.387	0.054	158.387	0.066	158.387	0.024			277.228	0.07	277.228	0.056	277.228	0.038	277.228	0.012	0.01421	0.011368	0.007714	0.002436
158.59	0.072	158.59	0.053	158.59	0.066	158.59	0.024			277.431	0.07	277.431	0.056	277.431	0.038	277.431	0.012	0.01421	0.0112665	0.007714	0.002323
158.793	0.072	158.793	0.053	158.793	0.066	158.792	0.024			277.634	0.07	277.634	0.055	277.634	0.038	277.633	0.011	0.01421	0.011165	0.007714	0.002233
158.996	0.072	158.996	0.053	158.996	0.065	158.995	0.024			277.837	0.07	277.837	0.055	277.837	0.038	277.836	0.011	0.01414	0.011165	0.007676	0.002233
159.198	0.071	159.199	0.053	159.198	0.065	159.198	0.024			278.039	0.07	278.04	0.055	278.039	0.038	278.039	0.011	0.01421	0.01111	0.007714	0.002233
159.401	0.071	159.401	0.053	159.401	0.065	159.401	0.024			278.242	0.07	278.242	0.055	278.242	0.038	278.242	0.011	0.01421	0.0110635	0.007714	0.0021315
159.604	0.07	159.604	0.053	159.604	0.065	159.604	0.024			278.445	0.07	278.445	0.054	278.445	0.038	278.445	0.01	0.01421	0.010962	0.007714	0.00202
159.807	0.07	159.807	0.053	159.807	0.064	159.806	0.024			278.648	0.07	278.648	0.054	278.648	0.038	278.647	0.01	0.01421	0.010962	0.0078155	0.00203
160.01	0.07	160.01	0.053	160.01	0.064	160.009	0.024			278.851	0.07	278.851	0.054	278.851	0.039	278.85	0.01	0.01414	0.010962	0.007878	0.0019285
160.212	0.07	160.213	0.053	160.212	0.064	160.212	0.024			279.053	0.07	279.054	0.054	279.053	0.039	279.053	0.009	0.01421	0.010807	0.007917	0.001827
160.415	0.07	160.415	0.053	160.415	0.063	160.415	0.024			279.256	0.07	279.256	0.053	279.256	0.039	279.256	0.009	0.01421	0.0106575	0.007917	0.0017255
160.618	0.07	160.618	0.052	160.618	0.063	160.618	0.024			279.459	0.07	279.459	0.052	279.459	0.039	279.459	0.008	0.01421	0.010556	0.007917	0.001616
160.821	0.069	160.821	0.052	160.821	0.063	160.82	0.024			279.662	0.07	279.662	0.052	279.662	0.039	279.661	0.008	0.01421	0.0104545	0.007917	0.001624
161.024	0.069	161.024	0.052	161.024	0.063	161.023	0.024			279.865	0.07	279.865	0.051	279.865	0.039	279.864	0.008	0.01414	0.010353	0.007979	0.001624
161.226	0.069	161.227	0.052	161.226	0.062	161.226	0.024			280.067	0.07	280.068	0.051	280.067	0.04	280.067	0.008	0.0141085	0.010201	0.00812	0.0015225
161.429	0.069	161.429	0.051	161.429	0.062	161.429	0.024			280.27	0.069	280.27	0.05	280.27	0.04	280.27	0.007	0.014007	0.01015	0.00812	0.001421
161.632	0.069	161.632	0.051	161.632	0.062	161.632	0.024			280.473	0.069	280.473	0.05	280.473	0.04	280.473	0.007	0.014007	0.0100485	0.0082215	0.001414
161.835	0.068	161.835	0.051	161.835	0.062	161.834	0.024			280.676	0.069	280.676	0.049	280.676	0.041	280.675	0.007	0.014007	0.0098455	0.008323	0.001421
162.038	0.068	162.038	0.051	162.038	0.061	162.037	0.023			280.879	0.069	280.879	0.048	280.879	0.041	280.878	0.007	0.013837	0.009744	0.008383	0.001421
162.24	0.068	162.241	0.051	162.24	0.061	162.24	0.023			281.081	0.068	281.082	0.048	281.081	0.042	281.081	0.007	0.013804	0.009696	0.008526	0.0013195
162.443	0.068	162.443	0.051	162.443	0.06	162.443	0.023			281.284	0.068	281.284	0.048	281.284	0.042	281.284	0.006	0.013804	0.009744	0.008526	0.0013195
162.646	0.067	162.646	0.051	162.646	0.06	162.646	0.023			281.487	0.068	281.487	0.048	281.487	0.042	281.487	0.007	0.0137025	0.0096425	0.0086275	0.001414
162.849	0.067	162.849	0.051	162.849	0.06	162.848	0.023			281.69	0.067	281.69	0.047	281.69	0.043	281.689	0.007	0.013601	0.009541	0.008729	0.001421
163.052	0.067	163.052	0.051	163.052	0.06	163.051	0.023			281.893	0.067	281.893	0.047	281.893	0.043	281.892	0.007	0.013534	0.009541	0.008787	0.0013195
163.254	0.067	163.255	0.051	163.254	0.06	163.254	0.023			282.095	0.067	282.096	0.047	282.095	0.044	282.095	0.006	0.0134995	0.009494	0.008932	0.001218
163.457	0.067	163.457	0.051	163.457	0.06	163.457	0.023			282.298	0.066	282.298	0.047	282.298	0.044	282.298	0.006	0.013398	0.0094395	0.008932	0.001218
163.66	0.067	163.66	0.05	163.66	0.06	163.66	0.023			282.501	0.066	282.501	0.046	282.501	0.044	282.501	0.006	0.0132965	0.009338	0.0090335	0.001212
163.863	0.067	163.863	0.052	163.863	0.059	163.862	0.023			282.704	0.065	282.704	0.046	282.704	0.045	282.703	0.006	0.0130935	0.0092365	0.009135	0.001218
164.066	0.067	164.066	0.054	164.066	0.059	164.065	0.023			282.907	0.064	282.907	0.045	282.907	0.045	282.906	0.006	0.012928	0.009135	0.00909	0.001218
164.268	0.066	164.269	0.054	164.268	0.059	164.268	0.022			283.109	0.064	283.11	0.045	283.109	0.045	283.109	0.006	0.0128905	0.00909	0.009135	0.001218
164.471	0.066	164.471	0.054	164.471	0.059	164.471	0.022			283.312	0.063	283.312	0.045	283.312	0.045	283.312	0.006	0.0126875	0.009135	0.009135	0.001218
164.674	0.066	164.674	0.054	164.674	0.059	164.674	0.022			283.515	0.062	283.515	0.045	283.515	0.045	283.515	0.006	0.012586	0.009135	0.0092365	0.001313
164.877	0.066	164.877	0.053	164.877	0.059	164.876	0.022			283.718	0.062	283.718	0.045	283.718	0.046	283.717	0.007	0.0124845	0.0090335	0.009338	0.0013195
165.08	0.066	165.08	0.053	165.08	0.058	165.079	0.022			283.921	0.061	283.921	0.044	283.921	0.046	283.92	0.006	0.012322	0.008932	0.009292	0.001218
165.282	0.066	165.283	0.053	165.282	0.058	165.282	0.022			284.123	0.061	284.124	0.044	284.123	0.046	284.123	0.006	0.012383	0.008888	0.009338	0.001218
165.485	0.065	165.485	0.052	165.485	0.057	165.485	0.022			284.326	0.061	284.326	0.044	284.326	0.046	284.326	0.006	0.0122815	0.008932	0.009338	0.001218
165.688	0.065	165.688	0.052	165.688	0.057	165.688	0.022			284.529	0.06	284.529	0.044	284.529	0.046	284.529	0.006	0.01218	0.008932	0.0094395	0.001212
165.891	0.065	165.891	0.051	165.891	0.057	165.89	0.021			284.732	0.06	284.732	0.044	284.732	0.047	284.731	0.006	0.0120785	0.008932	0.009541	0.001218
166.094	0.065	166.094	0.051	166.094	0.057	166.093	0.021			284.935	0.059	284.935	0.044	284.935	0.047	284.934	0.006	0.011918	0.0088305	0.009494	0.001218
166.296	0.065	166.297	0.051	166.296	0.056	166.296	0.021			285.137	0.059	285.138	0.043	285.137	0.047	285.137	0.006	0.011977	0.008686	0.009541	0.001218
166.499	0.063	166.499	0.05	166.499	0.054	166.499	0.021			285.34	0.059	285.34	0.043	285.34	0.047	285.34	0.006	0.0118755	0.008729	0.009541	0.0013195
166.702	0.066	166.702	0.05	166.702	0.058	166.702	0.021			285.543	0.058	285.543	0.043	285.543	0.047	285.543	0.007	0.011774	0.008729	0.009541	0.001414
166.905	0.067	166.905	0.05	166.905	0.059	166.904	0.021			285.746	0.058	285.746	0.043	285.746	0.047	285.745	0.007	0.011774	0.008729	0.009541	0.001421
167.108	0.066	167.108	0.05	167.108	0.059	167.107	0.021			285.949	0.058	285.949	0.043	285.949	0.047	285.948	0.007	0.011716	0.008729	0.009494	0.001421
167.31	0.066	167.311	0.05	167.31	0.058	167.31	0.021			286.151	0.058	286.152	0.043	286.151	0.047	286.151	0.007	0.011774	0.008686	0.009541	0.001421
167.513	0.066	167.513	0.05	167.513	0.058	167.513	0.021			286.354	0.058	286.354	0.043	286.354	0.047	286.354	0.007	0.0116725	0.008729	0.009541	0.001421
167.716	0.066	167.716	0.05	167.716	0.057	167.716	0.021			286.557	0.057	286.557	0.043	286.557	0.047	286.557	0.007	0.011571	0.008729	0.009541	0.001414
167.919	0.065	167.919	0.05	167.919	0.057	167.918	0.02			286.76	0.057	286.76	0.043	286.76	0.047	286.759	0.007	0.011571	0.008729	0.009541	0.001421
168.122	0.065	168.122	0.05	168.122	0.057	168.121	0.02			286.963	0.057	286.963	0.043	286.963	0.047	286.962	0.007	0.011413	0.008729	0.009494	0.001421
168.324	0.064	168.325	0.049	168.324	0.056	168.324	0.02			287.165	0.056	287.166	0.043	287.165	0.047	287.165	0.007	0.011368	0.008686	0.009541	0.001421
168.527	0.064	168.527	0.049	168.527	0.055	168.527	0.02			287.368	0.056	287.368	0.043	287.368	0.047	287.368	0.007	0.011368	0.008729	0.009541	0.001421
168.73	0.063	168.73	0.049	168.73	0.055	168.73	0.02			287.571	0.056	287.571	0.043	287.571	0.047	287.571	0.007	0.011368	0.008729	0.009541	0.001414
168.933	0.063	168.933	0.049	168.933	0.055	168.932	0.02			287.774	0.056	287.774	0.043	287.774	0.047	287.773	0.007	0.0112665	0.008729	0.009541	0.001421
169.136	0.063	169.136	0.049	169.136	0.054	169.135	0.02			287.977	0.055	287.977	0.043	287.977	0.047	287.976	0.007	0.01111	0.0088305	0.009494	0.001421
169.338	0.063	169.339	0.049	169.338	0.054	169.338	0.02			288.179	0.055	288.18	0.044	288.179	0.047	288.179	0.007	0.011165	0.008888	0.009541	0.001421
169.541	0.063	169.541	0.049	169.541	0.054	169.541	0.02			288.382	0.055	288.382	0.044	288.382	0.047	288.382	0.007	0.011165	0.008932	0.009541	0.001421
169.744	0.063	169.744	0.049	169.744	0.054	169.744	0.02			288.585	0.055	288.585	0.044	288.585	0.047	288.585	0.007	0.011165	0.008932	0.009541	0.001515
169.947	0.063	169.947	0.049	169.947	0.054	169.946	0.019			288.788	0.055	288.788	0.044	288.788	0.047	288.787	0.008	0.011165	0.008932	0.009541	0.001624
170.15	0.063	170.15	0.049	170.15	0.054	170.149	0.019			288.991	0.055	288.991	0.044	288.991	0.047	288.99	0.008	0.01111	0.008932	0.009494	0.001624
170.352	0.063	170.353	0.049	170.352	0.053	170.352	0.019			289.193	0.055	289.194	0.044	289.193	0.047	289.193	0.008	0.011165	0.008888	0.0094395	0.001624
170.555	0.062	170.555	0.049	170.555	0.053	170.555	0.019			289.396	0.055	289.396	0.044	289.396	0.046	289.396	0.008	0.011165	0.008932	0.009338	0.001624
170.758	0.062	170.758	0.049	170.758	0.053	170.758	0.019			289.599	0.055	289.599	0.044	289.599	0.046	289.599	0.008	0.0110635	0.008932	0.009338	0.001616
170.961	0.062	170.961	0.049	170.961	0.053	170.96	0.018			289.802	0.054	289.802	0.044	289.802	0.046	289.801	0.008	0.0110635	0.008932	0.009338	0.001624
171.164	0.062	171.164	0.049	171.164	0.053	171.163	0.018			290.005	0.055	290.005	0.044	290.005	0.046	290.004	0.008	0.01111	0.008932	0.009292	0.001624
171.366	0.062	171.367	0.049	171.366	0.053	171.366	0.018			290.207	0.055	290.208	0.044	290.207	0.046	290.207	0.008	0.011165	0.008989	0.009338	0.001624
171.569	0.062	171.569	0.049	171.569	0.053	171.569	0.018			290.41	0.055	290.41	0.045	290.41	0.046	290.41	0.008	0.011165	0.009135	0.009338	0.001624
171.772	0.062	171.772	0.049	171.772	0.053	171.772	0.018			290.613	0.055	290.613	0.045	290.613	0.046	290.613	0.008	0.011165	0.009135	0.0092365	0.001717
171.975	0.062	171.975	0.049	171.975	0.052	171.974	0.018			290.816	0.055	290.816	0.045	290.816	0.045	290.815	0.009	0.011165	0.009135	0.009135	0.001827
172.178	0.062	172.178	0.049	172.178	0.052	172.177	0.018			291.019	0.055	291.019	0.045	291.019	0.045	291.018	0.009	0.01111	0.009135	0.00909	0.001827
172.38	0.062	172.381	0.049	172.38	0.052	172.38	0.018			291.221	0.055	291.222	0.045	291.221	0.045	291.221	0.009	0.011165	0.009191	0.009135	0.001827
172.583	0.061	172.583	0.049	172.583	0.052	172.583	0.018			291.424	0.055	291.424	0.046	291.424	0.045	291.424	0.009	0.011165	0.009338	0.009135	0.001827
172.786	0.061	172.786	0.049	172.786	0.052	172.786	0.018			291.627	0.055	291.627	0.046	291.627	0.045	291.627	0.009	0.011165	0.009338	0.0090335	0.001818
172.989	0.061	172.989	0.05	172.989	0.052	172.988	0.017			291.83	0.055	291.83	0.046	291.83	0.044	291.829	0.009	0.0112665	0.0094395	0.008932	0.001827
173.192	0.061	173.192	0.05	173.192	0.051	173.191	0.017			292.033	0.056	292.033	0.047	292.033	0.044	292.032	0.009	0.011312	0.009541	0.008888	0.0019285
173.394	0.061	173.395	0.05	173.394	0.051	173.394	0.017			292.235	0.056	292.236	0.047	292.235	0.044	292.235	0.01	0.011368	0.009494	0.0088305	0.00203
173.597	0.061	173.597	0.05	173.597	0.051	173.597	0.017			292.438	0.056	292.438	0.047	292.438	0.043	292.438	0.01	0.011368	0.0096425	0.008729	0.00203
173.8	0.061	173.8	0.051	173.8	0.051	173.8	0.017			292.641	0.056	292.641	0.048	292.641	0.043	292.641	0.01	0.011368	0.009744	0.008729	0.002121
174.003	0.061	174.003	0.051	174.003	0.051	174.002	0.017			292.844	0.056	292.844	0.048	292.844	0.043	292.843	0.011	0.0114695	0.0098455	0.0086275	0.002233
174.206	0.061	174.206	0.051	174.206	0.051	174.205	0.017			293.047	0.057	293.047	0.049	293.047	0.042	293.046	0.011	0.011514	0.009947	0.008484	0.002233
174.408	0.061	174.409	0.051	174.408	0.051	174.408	0.017			293.249	0.057	293.25	0.049	293.249	0.042	293.249	0.011	0.011571	0.009999	0.0084245	0.002233
174.611	0.061	174.611	0.052	174.611	0.05	174.611	0.017			293.452	0.057	293.452	0.05	293.452	0.041	293.452	0.011	0.011571	0.01015	0.008323	0.002233
174.814	0.061	174.814	0.053	174.814	0.05	174.814	0.017			293.655	0.057	293.655	0.05	293.655	0.041	293.655	0.011	0.0116725	0.01015	0.008323	0.002222
175.017	0.061	175.017	0.054	175.017	0.05	175.016	0.016			293.858	0.058	293.858	0.05	293.858	0.041	293.857	0.011	0.011774	0.01015	0.0082215	0.002233
175.22	0.061	175.22	0.054	175.22	0.05	175.219	0.016			294.061	0.058	294.061	0.05	294.061	0.04	294.06	0.011	0.011716	0.01015	0.007979	0.002233
175.422	0.061	175.423	0.055	175.422	0.05	175.422	0.016			294.263	0.058	294.264	0.05	294.263	0.039	294.263	0.011	0.0118755	0.0101	0.007917	0.0023345
175.625	0.06	175.625	0.056	175.625	0.05	175.625	0.016			294.466	0.059	294.466	0.05	294.466	0.039	294.466	0.012	0.011977	0.01015	0.007917	0.002436
175.828	0.06	175.828	0.057	175.828	0.05	175.828	0.016			294.669	0.059	294.669	0.05	294.669	0.039	294.669	0.012	0.0120785	0.01015	0.007917	0.002424
176.031	0.06	176.031	0.057	176.031	0.05	176.03	0.016			294.872	0.06	294.872	0.05	294.872	0.039	294.871	0.012	0.01218	0.0102515	0.007917	0.002436
176.234	0.06	176.234	0.058	176.234	0.05	176.233	0.016			295.075	0.06	295.075	0.051	295.075	0.039	295.074	0.012	0.012221	0.010353	0.007777	0.002436
176.436	0.06	176.437	0.059	176.436	0.05	176.436	0.016			295.277	0.061	295.278	0.051	295.277	0.038	295.277	0.012	0.012383	0.010302	0.007714	0.002436
176.639	0.06	176.639	0.059	176.639	0.05	176.639	0.016			295.48	0.061	295.48	0.051	295.48	0.038	295.48	0.012	0.0124845	0.009947	0.007714	0.002436
176.842	0.06	176.842	0.06	176.842	0.05	176.842	0.016			295.683	0.062	295.683	0.047	295.683	0.038	295.683	0.012	0.0126875	0.0098455	0.007714	0.002424
177.045	0.06	177.045	0.061	177.045	0.049	177.044	0.015			295.886	0.063	295.886	0.05	295.886	0.038	295.885	0.012	0.012789	0.0102515	0.007714	0.002436
177.248	0.06	177.248	0.062	177.248	0.049	177.247	0.015			296.089	0.063	296.089	0.051	296.089	0.038	296.088	0.012	0.012726	0.010353	0.007676	0.002436
177.45	0.06	177.451	0.062	177.45	0.049	177.45	0.015			296.291	0.063	296.292	0.051	296.291	0.038	296.291	0.012	0.012789	0.010302	0.0076125	0.002436
177.653	0.06	177.653	0.062	177.653	0.049	177.653	0.015			296.494	0.063	296.494	0.051	296.494	0.037	296.494	0.012	0.012789	0.010353	0.0076125	0.002436
177.856	0.06	177.856	0.063	177.856	0.049	177.856	0.015			296.697	0.063	296.697	0.051	296.697	0.038	296.697	0.012	0.012789	0.010353	0.0076125	0.002424
178.059	0.06	178.059	0.063	178.059	0.049	178.058	0.02			296.9	0.063	296.9	0.051	296.9	0.037	296.899	0.012	0.0128905	0.010353	0.007511	0.002436
178.262	0.06	178.262	0.064	178.262	0.048	178.261	0.019			297.103	0.064	297.103	0.051	297.103	0.037	297.102	0.012	0.012928	0.010353	0.007474	0.002436
178.464	0.06	178.465	0.065	178.464	0.048	178.464	0.019			297.305	0.064	297.306	0.051	297.305	0.037	297.305	0.012	0.012992	0.010302	0.007511	0.002436
178.667	0.06	178.667	0.065	178.667	0.048	178.667	0.019			297.508	0.064	297.508	0.051	297.508	0.037	297.508	0.012	0.012992	0.010353	0.0074095	0.002436
178.87	0.06	178.87	0.066	178.87	0.048	178.87	0.018			297.711	0.064	297.711	0.051	297.711	0.036	297.711	0.012	0.012992	0.010353	0.007308	0.002424
179.073	0.06	179.073	0.066	179.073	0.048	179.072	0.018			297.914	0.064	297.914	0.051	297.914	0.036	297.913	0.012	0.012992	0.010353	0.007308	0.002436
179.276	0.06	179.276	0.067	179.276	0.048	179.275	0.018			298.117	0.064	298.117	0.051	298.117	0.036	298.116	0.012	0.012928	0.010353	0.007272	0.002436
179.478	0.06	179.479	0.067	179.478	0.048	179.478	0.017			298.319	0.064	298.32	0.051	298.319	0.036	298.319	0.012	0.012586	0.010302	0.007308	0.002436
179.681	0.06	179.681	0.068	179.681	0.048	179.681	0.017			298.522	0.06	298.522	0.051	298.522	0.036	298.522	0.012	0.012586	0.010353	0.0076125	0.002436
179.884	0.061	179.884	0.068	179.884	0.048	179.884	0.017			298.725	0.064	298.725	0.051	298.725	0.039	298.725	0.012	0.0130935	0.010353	0.0080185	0.002424
180.087	0.061	180.087	0.068	180.087	0.048	180.086	0.016			298.928	0.065	298.928	0.051	298.928	0.04	298.927	0.012	0.013195	0.010353	0.0082215	0.0023345
180.29	0.061	180.29	0.068	180.29	0.048	180.289	0.016			299.131	0.065	299.131	0.051	299.131	0.041	299.13	0.011	0.01313	0.010353	0.008181	0.002233
180.492	0.061	180.493	0.069	180.492	0.048	180.492	0.016			299.333	0.065	299.334	0.051	299.333	0.04	299.333	0.011	0.013195	0.010302	0.00812	0.002233
180.695	0.061	180.695	0.069	180.695	0.048	180.695	0.015			299.536	0.065	299.536	0.051	299.536	0.04	299.536	0.011	0.013195	0.010353	0.00812	0.002233
180.898	0.061	180.898	0.069	180.898	0.048	180.898	0.015			299.739	0.065	299.739	0.051	299.739	0.04	299.739	0.011	0.013195	0.010353	0.00812	0.002222
181.101	0.061	181.101	0.069	181.101	0.048	181.1	0.015			299.942	0.065	299.942	0.051	299.942	0.04	299.941	0.011	0.013195	0.010353	0.00812	0.002233
181.304	0.062	181.304	0.069	181.304	0.048	181.303	0.015			300.145	0.065	300.145	0.051	300.145	0.04	300.144	0.011	0.01313	0.010353	0.00808	0.002233
181.506	0.062	181.507	0.069	181.506	0.048	181.506	0.015			300.347	0.065	300.348	0.051	300.347	0.04	300.347	0.011	0.013195	0.010302	0.0080185	0.002233
181.709	0.063	181.709	0.069	181.709	0.048	181.709	0.015			300.55	0.065	300.55	0.051	300.55	0.039	300.55	0.011	0.0130935	0.010353	0.007917	0.002233
181.912	0.063	181.912	0.069	181.912	0.048	181.912	0.015			300.753	0.064	300.753	0.051	300.753	0.039	300.753	0.011	0.012992	0.010353	0.007917	0.002222
182.115	0.064	182.115	0.069	182.115	0.048	182.114	0.015			300.956	0.064	300.956	0.051	300.956	0.039	300.955	0.011	0.012992	0.0102515	0.0078155	0.002233
182.318	0.064	182.318	0.069	182.318	0.048	182.317	0.015			301.159	0.064	301.159	0.05	301.159	0.038	301.158	0.011	0.012928	0.01015	0.007676	0.002233
182.52	0.065	182.521	0.069	182.52	0.048	182.52	0.015			301.361	0.064	301.362	0.05	301.361	0.038	301.361	0.011	0.012992	0.0101	0.007714	0.002233
182.723	0.066	182.723	0.069	182.723	0.048	182.723	0.015			301.564	0.064	301.564	0.05	301.564	0.038	301.564	0.011	0.012992	0.01015	0.0076125	0.0021315
182.926	0.066	182.926	0.069	182.926	0.048	182.926	0.015			301.767	0.064	301.767	0.05	301.767	0.037	301.767	0.01	0.012992	0.01015	0.007511	0.00202
183.129	0.067	183.129	0.069	183.129	0.048	183.128	0.015			301.97	0.064	301.97	0.05	301.97	0.037	301.969	0.01	0.012992	0.01015	0.007511	0.00203
183.332	0.068	183.332	0.069	183.332	0.048	183.331	0.015			302.173	0.064	302.173	0.05	302.173	0.037	302.172	0.01	0.012928	0.0100485	0.007474	0.0019285
183.534	0.069	183.535	0.068	183.534	0.048	183.534	0.015			302.375	0.064	302.376	0.049	302.375	0.037	302.375	0.009	0.012992	0.009898	0.007511	0.001827
183.737	0.069	183.737	0.068	183.737	0.048	183.737	0.015			302.578	0.064	302.578	0.049	302.578	0.037	302.578	0.009	0.012992	0.0098455	0.007511	0.001827
183.94	0.07	183.94	0.068	183.94	0.048	183.94	0.014			302.781	0.064	302.781	0.048	302.781	0.037	302.781	0.009	0.012992	0.009744	0.007511	0.001818
184.143	0.071	184.143	0.068	184.143	0.048	184.142	0.014			302.984	0.064	302.984	0.048	302.984	0.037	302.983	0.009	0.0128905	0.009744	0.007511	0.001827
184.346	0.072	184.346	0.067	184.346	0.048	184.345	0.014			303.187	0.063	303.187	0.048	303.187	0.037	303.186	0.009	0.012726	0.0096425	0.007575	0.001827
184.548	0.073	184.549	0.067	184.548	0.048	184.548	0.014			303.389	0.063	303.39	0.047	303.389	0.038	303.389	0.009	0.012789	0.009494	0.007714	0.0017255
184.751	0.073	184.751	0.066	184.751	0.049	184.751	0.014			303.592	0.063	303.592	0.047	303.592	0.038	303.592	0.008	0.012789	0.0094395	0.007714	0.001624
184.954	0.074	184.954	0.066	184.954	0.049	184.954	0.014			303.795	0.063	303.795	0.046	303.795	0.038	303.795	0.008	0.012789	0.009338	0.007714	0.001616
185.157	0.075	185.157	0.066	185.157	0.049	185.156	0.014			303.998	0.063	303.998	0.046	303.998	0.038	303.997	0.008	0.0126875	0.0092365	0.007714	0.001624
185.36	0.075	185.36	0.066	185.36	0.049	185.359	0.014			304.201	0.062	304.201	0.045	304.201	0.038	304.2	0.008	0.012524	0.009135	0.007676	0.001624
185.562	0.076	185.563	0.065	185.562	0.05	185.562	0.014			304.403	0.062	304.404	0.045	304.403	0.038	304.403	0.008	0.0124845	0.00909	0.007714	0.001624
185.765	0.077	185.765	0.065	185.765	0.05	185.765	0.014			304.606	0.061	304.606	0.045	304.606	0.038	304.606	0.008	0.012383	0.009135	0.007714	0.001624
185.968	0.078	185.968	0.065	185.968	0.05	185.968	0.014			304.809	0.061	304.809	0.045	304.809	0.038	304.809	0.008	0.012383	0.0090335	0.007714	0.001515
186.171	0.078	186.171	0.064	186.171	0.051	186.17	0.014			305.012	0.061	305.012	0.044	305.012	0.038	305.011	0.007	0.0122815	0.008932	0.007714	0.001421
186.374	0.079	186.374	0.063	186.374	0.051	186.373	0.014			305.215	0.06	305.215	0.044	305.215	0.038	305.214	0.007	0.01212	0.008932	0.007676	0.001421
186.576	0.08	186.577	0.063	186.576	0.052	186.576	0.014			305.417	0.06	305.418	0.044	305.417	0.038	305.417	0.007	0.0120785	0.008888	0.0078155	0.001421
186.779	0.08	186.779	0.062	186.779	0.052	186.779	0.014			305.62	0.059	305.62	0.044	305.62	0.039	305.62	0.007	0.011977	0.008932	0.007917	0.0013195
186.982	0.081	186.982	0.062	186.982	0.053	186.982	0.014			305.823	0.059	305.823	0.044	305.823	0.039	305.823	0.006	0.0118755	0.008932	0.007917	0.001212
187.185	0.081	187.185	0.061	187.185	0.053	187.184	0.014			306.026	0.058	306.026	0.044	306.026	0.039	306.025	0.006	0.011774	0.008932	0.007917	0.001218
187.388	0.082	187.388	0.06	187.388	0.053	187.387	0.014			306.229	0.058	306.229	0.044	306.229	0.039	306.228	0.006	0.011716	0.008932	0.007878	0.001218
187.59	0.082	187.591	0.059	187.59	0.054	187.59	0.014			306.431	0.058	306.432	0.044	306.431	0.039	306.431	0.006	0.011774	0.008888	0.0080185	0.001218
187.793	0.083	187.793	0.058	187.793	0.055	187.793	0.014			306.634	0.058	306.634	0.044	306.634	0.04	306.634	0.006	0.0116725	0.008932	0.00812	0.001218
187.996	0.083	187.996	0.057	187.996	0.055	187.996	0.014			306.837	0.057	306.837	0.044	306.837	0.04	306.837	0.006	0.011571	0.0088305	0.0082215	0.001212
188.199	0.084	188.199	0.057	188.199	0.056	188.198	0.014			307.04	0.057	307.04	0.043	307.04	0.041	307.039	0.006	0.011571	0.008729	0.008323	0.001218
188.402	0.084	188.402	0.056	188.402	0.056	188.401	0.014			307.243	0.057	307.243	0.043	307.243	0.041	307.242	0.006	0.011514	0.008729	0.008282	0.001218
188.604	0.084	188.605	0.056	188.604	0.056	188.604	0.014			307.445	0.057	307.446	0.043	307.445	0.041	307.445	0.006	0.011571	0.008686	0.008323	0.001218
188.807	0.084	188.807	0.056	188.807	0.056	188.807	0.015			307.648	0.057	307.648	0.043	307.648	0.041	307.648	0.006	0.0114695	0.008729	0.0084245	0.001218
189.01	0.084	189.01	0.055	189.01	0.057	189.01	0.015			307.851	0.056	307.851	0.043	307.851	0.042	307.851	0.006	0.011368	0.008729	0.008526	0.001212
189.213	0.085	189.213	0.055	189.213	0.057	189.212	0.015			308.054	0.056	308.054	0.043	308.054	0.042	308.053	0.006	0.011368	0.008729	0.008526	0.001218
189.416	0.085	189.416	0.055	189.416	0.057	189.415	0.015			308.257	0.056	308.257	0.043	308.257	0.042	308.256	0.006	0.011312	0.008729	0.008484	0.001218
189.618	0.084	189.619	0.054	189.618	0.057	189.618	0.015			308.459	0.056	308.46	0.043	308.459	0.042	308.459	0.006	0.011368	0.008686	0.0086275	0.001218
189.821	0.084	189.821	0.054	189.821	0.058	189.821	0.015			308.662	0.056	308.662	0.043	308.662	0.043	308.662	0.006	0.0112665	0.008729	0.008729	0.001218
190.024	0.084	190.024	0.054	190.024	0.058	190.024	0.015			308.865	0.055	308.865	0.043	308.865	0.043	308.865	0.006	0.011165	0.008729	0.008729	0.001212
190.227	0.084	190.227	0.054	190.227	0.059	190.226	0.015			309.068	0.055	309.068	0.043	309.068	0.043	309.067	0.006	0.011165	0.008729	0.008729	0.0011165
190.43	0.084	190.43	0.053	190.43	0.059	190.429	0.015			309.271	0.055	309.271	0.043	309.271	0.043	309.27	0.005	0.01111	0.008729	0.008686	0.001015
190.632	0.084	190.633	0.053	190.632	0.059	190.632	0.015			309.473	0.055	309.474	0.043	309.473	0.043	309.473	0.005	0.011165	0.008686	0.008729	0.001015
190.835	0.084	190.835	0.053	190.835	0.059	190.835	0.015			309.676	0.055	309.676	0.043	309.676	0.043	309.676	0.005	0.011165	0.008729	0.008729	0.001015
191.038	0.083	191.038	0.053	191.038	0.059	191.038	0.015			309.879	0.055	309.879	0.043	309.879	0.043	309.879	0.005	0.011165	0.008729	0.008729	0.001313
191.241	0.083	191.241	0.053	191.241	0.059	191.24	0.015			310.082	0.055	310.082	0.043	310.082	0.043	310.081	0.008	0.011165	0.008729	0.008729	0.0017255
191.444	0.082	191.444	0.053	191.444	0.06	191.443	0.015			310.285	0.055	310.285	0.043	310.285	0.043	310.284	0.009	0.01111	0.008729	0.008585	0.001827
191.646	0.082	191.647	0.052	191.646	0.06	191.646	0.015			310.487	0.055	310.488	0.043	310.487	0.042	310.487	0.009	0.011165	0.008686	0.008526	0.001827
191.849	0.081	191.849	0.052	191.849	0.06	191.849	0.015			310.69	0.055	310.69	0.043	310.69	0.042	310.69	0.009	0.011165	0.008729	0.0086275	0.001827
192.052	0.081	192.052	0.052	192.052	0.06	192.052	0.015			310.893	0.055	310.893	0.043	310.893	0.043	310.893	0.009	0.011165	0.0088305	0.008729	0.001818
192.255	0.081	192.255	0.051	192.255	0.06	192.254	0.015			311.096	0.055	311.096	0.044	311.096	0.043	311.095	0.009	0.011165	0.008932	0.0086275	0.001827
192.458	0.08	192.458	0.051	192.458	0.06	192.457	0.016			311.299	0.055	311.299	0.044	311.299	0.042	311.298	0.009	0.01111	0.008932	0.008484	0.001827
192.66	0.079	192.661	0.051	192.66	0.06	192.66	0.016			311.501	0.055	311.502	0.044	311.501	0.042	311.501	0.009	0.011165	0.008888	0.008526	0.001827
192.863	0.079	192.863	0.051	192.863	0.061	192.863	0.016			311.704	0.055	311.704	0.044	311.704	0.042	311.704	0.009	0.011165	0.008932	0.008526	0.001827
193.066	0.078	193.066	0.051	193.066	0.061	193.066	0.016			311.907	0.055	311.907	0.044	311.907	0.042	311.907	0.009	0.011165	0.008932	0.008526	0.001717
193.269	0.078	193.269	0.051	193.269	0.061	193.268	0.016			312.11	0.055	312.11	0.044	312.11	0.042	312.109	0.008	0.011165	0.008932	0.008526	0.001624
193.472	0.077	193.472	0.051	193.472	0.061	193.471	0.016			312.313	0.055	312.313	0.044	312.313	0.042	312.312	0.008	0.01111	0.008932	0.008484	0.001624
193.674	0.076	193.675	0.05	193.674	0.061	193.674	0.017			312.515	0.055	312.516	0.044	312.515	0.042	312.515	0.008	0.011165	0.008888	0.008526	0.001624
193.877	0.075	193.877	0.05	193.877	0.061	193.877	0.017			312.718	0.055	312.718	0.044	312.718	0.042	312.718	0.008	0.011165	0.008932	0.008526	0.001624
194.08	0.074	194.08	0.05	194.08	0.061	194.08	0.017			312.921	0.055	312.921	0.044	312.921	0.042	312.921	0.008	0.0112665	0.008932	0.008526	0.001616
194.283	0.073	194.283	0.05	194.283	0.061	194.282	0.017			313.124	0.056	313.124	0.044	313.124	0.042	313.123	0.008	0.011368	0.008932	0.008526	0.001624
194.486	0.072	194.486	0.05	194.486	0.061	194.485	0.017			313.327	0.056	313.327	0.044	313.327	0.042	313.326	0.008	0.011312	0.008932	0.008383	0.001624
194.688	0.072	194.689	0.05	194.688	0.061	194.688	0.017			313.529	0.056	313.53	0.044	313.529	0.041	313.529	0.008	0.011368	0.008989	0.008323	0.001624
194.891	0.071	194.891	0.05	194.891	0.061	194.891	0.018			313.732	0.056	313.732	0.045	313.732	0.041	313.732	0.008	0.0114695	0.009135	0.008323	0.001624
195.094	0.07	195.094	0.049	195.094	0.061	195.094	0.018			313.935	0.057	313.935	0.045	313.935	0.041	313.935	0.008	0.011571	0.009135	0.008323	0.001616
195.297	0.07	195.297	0.049	195.297	0.061	195.296	0.018			314.138	0.057	314.138	0.045	314.138	0.041	314.137	0.008	0.011571	0.009135	0.008323	0.001624
195.5	0.07	195.5	0.049	195.5	0.061	195.499	0.018			314.341	0.057	314.341	0.045	314.341	0.041	314.34	0.008	0.011514	0.009135	0.008282	0.001624
195.702	0.069	195.703	0.049	195.702	0.061	195.702	0.018			314.543	0.057	314.544	0.045	314.543	0.041	314.543	0.008	0.011571	0.009191	0.0082215	0.001624
195.905	0.069	195.905	0.049	195.905	0.061	195.905	0.018			314.746	0.057	314.746	0.046	314.746	0.04	314.746	0.008	0.011571	0.009338	0.00812	0.001624
196.108	0.069	196.108	0.049	196.108	0.061	196.108	0.019			314.949	0.057	314.949	0.046	314.949	0.04	314.949	0.008	0.0116725	0.009338	0.00812	0.001616
196.311	0.068	196.311	0.048	196.311	0.061	196.31	0.019			315.152	0.058	315.152	0.046	315.152	0.04	315.151	0.008	0.011774	0.0094395	0.0080185	0.001624
196.514	0.067	196.514	0.047	196.514	0.061	196.513	0.019			315.355	0.058	315.355	0.047	315.355	0.039	315.354	0.008	0.011716	0.009541	0.007878	0.001624
196.716	0.067	196.717	0.047	196.716	0.061	196.716	0.02			315.557	0.058	315.558	0.047	315.557	0.039	315.557	0.008	0.011774	0.009494	0.007917	0.001624
196.919	0.067	196.919	0.05	196.919	0.06	196.919	0.02			315.76	0.058	315.76	0.047	315.76	0.039	315.76	0.008	0.011774	0.0096425	0.007917	0.001624
197.122	0.067	197.122	0.051	197.122	0.06	197.122	0.02			315.963	0.058	315.963	0.048	315.963	0.039	315.963	0.008	0.0118755	0.009744	0.0078155	0.001616
197.325	0.066	197.325	0.051	197.325	0.06	197.324	0.02			316.166	0.059	316.166	0.048	316.166	0.038	316.165	0.008	0.011977	0.009744	0.007714	0.001624
197.528	0.066	197.528	0.051	197.528	0.06	197.527	0.02			316.369	0.059	316.369	0.048	316.369	0.038	316.368	0.008	0.012019	0.009744	0.007676	0.001624
197.73	0.066	197.731	0.05	197.73	0.06	197.73	0.02			316.571	0.06	316.572	0.048	316.571	0.038	316.571	0.008	0.01218	0.009696	0.0076125	0.001624
197.933	0.065	197.933	0.05	197.933	0.06	197.933	0.02			316.774	0.06	316.774	0.048	316.774	0.037	316.774	0.008	0.01218	0.009744	0.007511	0.001624
198.136	0.065	198.136	0.05	198.136	0.06	198.136	0.02			316.977	0.06	316.977	0.048	316.977	0.037	316.977	0.008	0.0122815	0.009744	0.0074095	0.001616
198.339	0.065	198.339	0.049	198.339	0.059	198.338	0.02			317.18	0.061	317.18	0.048	317.18	0.036	317.179	0.008	0.012383	0.009744	0.007308	0.001624
198.542	0.064	198.542	0.048	198.542	0.059	198.541	0.02			317.383	0.061	317.383	0.048	317.383	0.036	317.382	0.008	0.012322	0.009744	0.007272	0.001624
198.744	0.064	198.745	0.048	198.744	0.059	198.744	0.021			317.585	0.061	317.586	0.048	317.585	0.036	317.585	0.008	0.012383	0.009696	0.007308	0.001624
198.947	0.064	198.947	0.048	198.947	0.059	198.947	0.02			317.788	0.061	317.788	0.048	317.788	0.036	317.788	0.008	0.012383	0.009744	0.007308	0.001624
199.15	0.064	199.15	0.047	199.15	0.059	199.15	0.02			317.991	0.061	317.991	0.048	317.991	0.036	317.991	0.008	0.012383	0.009744	0.007308	0.001616
199.353	0.062	199.353	0.047	199.353	0.057	199.352	0.021			318.194	0.061	318.194	0.048	318.194	0.036	318.193	0.008	0.012383	0.009744	0.007308	0.001624
199.556	0.061	199.556	0.047	199.556	0.054	199.555	0.021			318.397	0.061	318.397	0.048	318.397	0.036	318.396	0.008	0.012322	0.009744	0.007272	0.0017255
199.758	0.064	199.759	0.047	199.758	0.058	199.758	0.021			318.599	0.061	318.6	0.048	318.599	0.036	318.599	0.009	0.012383	0.009696	0.007308	0.001827
199.961	0.065	199.961	0.047	199.961	0.059	199.961	0.021			318.802	0.061	318.802	0.048	318.802	0.036	318.802	0.009	0.012383	0.009744	0.0072065	0.001827
200.164	0.064	200.164	0.047	200.164	0.058	200.164	0.021			319.005	0.061	319.005	0.048	319.005	0.035	319.005	0.009	0.012383	0.009744	0.007105	0.001818
200.367	0.064	200.367	0.046	200.367	0.057	200.366	0.021			319.208	0.061	319.208	0.048	319.208	0.035	319.207	0.009	0.012383	0.009744	0.007105	0.001827
200.57	0.064	200.57	0.046	200.57	0.057	200.569	0.021			319.411	0.061	319.411	0.048	319.411	0.035	319.41	0.009	0.012322	0.009744	0.00707	0.001827
200.772	0.063	200.773	0.046	200.772	0.057	200.772	0.021			319.613	0.061	319.614	0.048	319.613	0.035	319.613	0.009	0.012383	0.009696	0.007105	0.001827
200.975	0.062	200.975	0.046	200.975	0.056	200.975	0.021			319.816	0.061	319.816	0.048	319.816	0.035	319.816	0.009	0.012383	0.009744	0.007105	0.001827
201.178	0.062	201.178	0.046	201.178	0.056	201.178	0.02			320.019	0.061	320.019	0.048	320.019	0.035	320.019	0.009	0.012383	0.009744	0.007105	0.001818
201.381	0.061	201.381	0.046	201.381	0.055	201.38	0.021			320.222	0.061	320.222	0.048	320.222	0.035	320.221	0.009	0.012383	0.009744	0.007105	0.001827
201.584	0.061	201.584	0.045	201.584	0.054	201.583	0.021			320.425	0.061	320.425	0.048	320.425	0.035	320.424	0.009	0.012221	0.009744	0.00707	0.001827
201.786	0.061	201.787	0.045	201.786	0.054	201.786	0.021			320.627	0.06	320.628	0.048	320.627	0.035	320.627	0.009	0.01218	0.009696	0.007105	0.001827
201.989	0.061	201.989	0.045	201.989	0.054	201.989	0.021			320.83	0.06	320.83	0.048	320.83	0.035	320.83	0.009	0.01218	0.009744	0.007105	0.001827
202.192	0.061	202.192	0.045	202.192	0.054	202.192	0.02			321.033	0.06	321.033	0.048	321.033	0.035	321.033	0.009	0.01218	0.0096425	0.007105	0.001818
202.395	0.06	202.395	0.045	202.395	0.053	202.394	0.02			321.236	0.06	321.236	0.047	321.236	0.035	321.235	0.009	0.01218	0.009541	0.007105	0.001827
202.598	0.06	202.598	0.045	202.598	0.053	202.597	0.02			321.439	0.06	321.439	0.047	321.439	0.035	321.438	0.009	0.01212	0.009541	0.00707	0.001827
202.8	0.06	202.801	0.045	202.8	0.053	202.8	0.021			321.641	0.06	321.642	0.047	321.641	0.035	321.641	0.009	0.01218	0.009494	0.007105	0.001827
203.003	0.06	203.003	0.045	203.003	0.053	203.003	0.024			321.844	0.06	321.844	0.047	321.844	0.035	321.844	0.009	0.01218	0.009541	0.007105	0.001827
203.206	0.06	203.206	0.045	203.206	0.053	203.206	0.028			322.047	0.06	322.047	0.047	322.047	0.035	322.047	0.009	0.01218	0.009541	0.007105	0.001818
203.409	0.06	203.409	0.045	203.409	0.053	203.408	0.029			322.25	0.06	322.25	0.047	322.25	0.035	322.249	0.009	0.01218	0.009541	0.007105	0.001827
203.612	0.059	203.612	0.045	203.612	0.052	203.611	0.026			322.453	0.06	322.453	0.047	322.453	0.035	322.452	0.009	0.012019	0.0094395	0.00707	0.001827
203.814	0.059	203.815	0.045	203.814	0.052	203.814	0.023			322.655	0.059	322.656	0.046	322.655	0.035	322.655	0.009	0.011977	0.009292	0.007105	0.001827
204.017	0.059	204.017	0.045	204.017	0.052	204.017	0.021			322.858	0.059	322.858	0.046	322.858	0.035	322.858	0.009	0.011977	0.009338	0.007105	0.001827
204.22	0.059	204.22	0.045	204.22	0.052	204.22	0.021			323.061	0.059	323.061	0.046	323.061	0.035	323.061	0.009	0.011977	0.0092365	0.007105	0.001818
204.423	0.059	204.423	0.045	204.423	0.051	204.422	0.02			323.264	0.059	323.264	0.045	323.264	0.035	323.263	0.009	0.0118755	0.009135	0.007105	0.001827
204.626	0.058	204.626	0.045	204.626	0.051	204.625	0.02			323.467	0.058	323.467	0.045	323.467	0.035	323.466	0.009	0.011716	0.009135	0.00707	0.001827
204.828	0.058	204.829	0.045	204.828	0.051	204.828	0.02			323.669	0.058	323.67	0.045	323.669	0.035	323.669	0.009	0.011774	0.00909	0.007105	0.001827
205.031	0.058	205.031	0.045	205.031	0.051	205.031	0.02			323.872	0.058	323.872	0.045	323.872	0.035	323.872	0.009	0.011774	0.0090335	0.007105	0.001827
205.234	0.058	205.234	0.045	205.234	0.051	205.234	0.02			324.075	0.058	324.075	0.044	324.075	0.035	324.075	0.009	0.0116725	0.008932	0.007105	0.001818
205.437	0.058	205.437	0.045	205.437	0.051	205.436	0.02			324.278	0.057	324.278	0.044	324.278	0.035	324.277	0.009	0.011571	0.008932	0.007105	0.001827
205.64	0.058	205.64	0.045	205.64	0.051	205.639	0.02			324.481	0.057	324.481	0.044	324.481	0.035	324.48	0.009	0.011514	0.008932	0.00707	0.001827
205.842	0.058	205.843	0.045	205.842	0.05	205.842	0.02			324.683	0.057	324.684	0.044	324.683	0.035	324.683	0.009	0.011571	0.008787	0.0072065	0.001827
206.045	0.058	206.045	0.045	206.045	0.05	206.045	0.02			324.886	0.057	324.886	0.043	324.886	0.036	324.886	0.009	0.0114695	0.008729	0.007308	0.001827
206.248	0.058	206.248	0.046	206.248	0.05	206.248	0.019			325.089	0.056	325.089	0.043	325.089	0.036	325.089	0.009	0.011368	0.008729	0.007308	0.001818
206.451	0.057	206.451	0.046	206.451	0.05	206.45	0.019			325.292	0.056	325.292	0.043	325.292	0.036	325.291	0.009	0.0112665	0.008729	0.007308	0.001827
206.654	0.057	206.654	0.046	206.654	0.05	206.653	0.019			325.495	0.055	325.495	0.043	325.495	0.036	325.494	0.009	0.01111	0.008729	0.007272	0.001827
206.856	0.057	206.857	0.046	206.856	0.05	206.856	0.019			325.697	0.055	325.698	0.043	325.697	0.036	325.697	0.009	0.011165	0.008686	0.007308	0.0017255
207.059	0.057	207.059	0.047	207.059	0.05	207.059	0.018			325.9	0.055	325.9	0.043	325.9	0.036	325.9	0.008	0.011165	0.008729	0.007308	0.001624
207.262	0.057	207.262	0.047	207.262	0.049	207.262	0.018			326.103	0.055	326.103	0.043	326.103	0.036	326.103	0.008	0.011165	0.0086275	0.007308	0.001616
207.465	0.057	207.465	0.047	207.465	0.049	207.464	0.018			326.306	0.055	326.306	0.042	326.306	0.036	326.305	0.008	0.011165	0.008526	0.007308	0.001624
207.668	0.057	207.668	0.047	207.668	0.049	207.667	0.017			326.509	0.055	326.509	0.042	326.509	0.036	326.508	0.008	0.01111	0.008526	0.007272	0.001624
207.87	0.057	207.871	0.048	207.87	0.049	207.87	0.017			326.711	0.055	326.712	0.042	326.711	0.036	326.711	0.008	0.011165	0.008484	0.007308	0.001624
208.073	0.057	208.073	0.048	208.073	0.048	208.073	0.016			326.914	0.055	326.914	0.042	326.914	0.036	326.914	0.008	0.011165	0.008526	0.007308	0.001624
208.276	0.057	208.276	0.048	208.276	0.048	208.276	0.016			327.117	0.055	327.117	0.042	327.117	0.036	327.117	0.008	0.011165	0.008526	0.007308	0.001616
208.479	0.056	208.479	0.049	208.479	0.048	208.478	0.015			327.32	0.055	327.32	0.042	327.32	0.036	327.319	0.008	0.011165	0.008526	0.007308	0.001624
208.682	0.056	208.682	0.05	208.682	0.048	208.681	0.015			327.523	0.055	327.523	0.042	327.523	0.036	327.522	0.008	0.01111	0.008526	0.007272	0.0015225
208.884	0.056	208.885	0.05	208.884	0.048	208.884	0.015			327.725	0.055	327.726	0.042	327.725	0.036	327.725	0.007	0.011165	0.008484	0.007308	0.001421
209.087	0.056	209.087	0.051	209.087	0.048	209.087	0.015			327.928	0.055	327.928	0.042	327.928	0.036	327.928	0.007	0.011165	0.008526	0.007308	0.001421
209.29	0.056	209.29	0.052	209.29	0.047	209.29	0.014			328.131	0.055	328.131	0.042	328.131	0.036	328.131	0.007	0.011165	0.008526	0.007308	0.001414
209.493	0.056	209.493	0.053	209.493	0.047	209.492	0.014			328.334	0.055	328.334	0.042	328.334	0.036	328.333	0.007	0.011165	0.008526	0.007308	0.001421
209.696	0.056	209.696	0.054	209.696	0.047	209.695	0.014			328.537	0.055	328.537	0.042	328.537	0.036	328.536	0.007	0.01111	0.0084245	0.007272	0.001421
209.898	0.056	209.899	0.054	209.898	0.047	209.898	0.014			328.739	0.055	328.74	0.041	328.739	0.036	328.739	0.007	0.011165	0.008484	0.007308	0.0013195
210.101	0.056	210.101	0.055	210.101	0.047	210.101	0.014			328.942	0.055	328.942	0.043	328.942	0.036	328.942	0.006	0.011165	0.0088305	0.007308	0.001218
210.304	0.056	210.304	0.056	210.304	0.047	210.304	0.014			329.145	0.055	329.145	0.044	329.145	0.036	329.145	0.006	0.011165	0.0090335	0.007308	0.001212
210.507	0.056	210.507	0.057	210.507	0.046	210.506	0.014			329.348	0.055	329.348	0.045	329.348	0.036	329.347	0.006	0.011165	0.009135	0.007308	0.001218
210.71	0.056	210.71	0.057	210.71	0.046	210.709	0.013			329.551	0.055	329.551	0.045	329.551	0.036	329.55	0.006	0.01111	0.009135	0.007272	0.001218
210.912	0.056	210.913	0.058	210.912	0.046	210.912	0.013			329.753	0.055	329.754	0.045	329.753	0.036	329.753	0.006	0.011165	0.00909	0.0074095	0.001218
211.115	0.056	211.115	0.059	211.115	0.046	211.115	0.017			329.956	0.055	329.956	0.045	329.956	0.037	329.956	0.006	0.011165	0.009135	0.0074095	0.001218
211.318	0.056	211.318	0.06	211.318	0.046	211.318	0.017			330.159	0.055	330.159	0.045	330.159	0.036	330.159	0.006	0.011165	0.0090335	0.007308	0.001212
211.521	0.056	211.521	0.06	211.521	0.046	211.52	0.017			330.362	0.055	330.362	0.044	330.362	0.036	330.361	0.006	0.011165	0.008932	0.007308	0.001218
211.724	0.056	211.724	0.061	211.724	0.046	211.723	0.017			330.565	0.055	330.565	0.044	330.565	0.036	330.564	0.006	0.01111	0.008932	0.007373	0.0011165
211.926	0.056	211.927	0.062	211.926	0.045	211.926	0.016			330.767	0.055	330.768	0.044	330.767	0.037	330.767	0.005	0.011165	0.008888	0.007511	0.001015
212.129	0.056	212.129	0.062	212.129	0.045	212.129	0.015			330.97	0.055	330.97	0.044	330.97	0.037	330.97	0.005	0.011165	0.008932	0.0074095	0.001015
212.332	0.057	212.332	0.063	212.332	0.045	212.332	0.015			331.173	0.055	331.173	0.044	331.173	0.036	331.173	0.005	0.010962	0.008932	0.0072065	0.00101
212.535	0.057	212.535	0.064	212.535	0.045	212.534	0.015			331.376	0.053	331.376	0.044	331.376	0.035	331.375	0.005	0.0108605	0.008932	0.007105	0.001015
212.738	0.057	212.738	0.064	212.738	0.045	212.737	0.014			331.579	0.054	331.579	0.044	331.579	0.035	331.578	0.005	0.011312	0.008932	0.007373	0.001015
212.94	0.057	212.941	0.065	212.94	0.045	212.94	0.014			331.781	0.058	331.782	0.044	331.781	0.038	331.781	0.005	0.011774	0.008888	0.0078155	0.001015
213.143	0.057	213.143	0.065	213.143	0.045	213.143	0.013			331.984	0.058	331.984	0.044	331.984	0.039	331.984	0.005	0.011774	0.008932	0.007917	0.001015
213.346	0.057	213.346	0.065	213.346	0.044	213.346	0.012			332.187	0.058	332.187	0.044	332.187	0.039	332.187	0.005	0.011774	0.008932	0.007917	0.00101
213.549	0.057	213.549	0.066	213.549	0.044	213.548	0.012			332.39	0.058	332.39	0.044	332.39	0.039	332.389	0.005	0.011774	0.008932	0.007917	0.001015
213.752	0.057	213.752	0.066	213.752	0.044	213.751	0.012			332.593	0.058	332.593	0.044	332.593	0.039	332.592	0.005	0.011716	0.008932	0.007777	0.001015
213.954	0.057	213.955	0.067	213.954	0.044	213.954	0.012			332.795	0.058	332.796	0.044	332.795	0.038	332.795	0.005	0.011774	0.008888	0.007714	0.001015
214.157	0.058	214.157	0.068	214.157	0.044	214.157	0.012			332.998	0.058	332.998	0.044	332.998	0.038	332.998	0.005	0.011774	0.0090335	0.007714	0.001015
214.36	0.058	214.36	0.068	214.36	0.044	214.36	0.012			333.201	0.058	333.201	0.045	333.201	0.038	333.201	0.005	0.011774	0.009135	0.007714	0.00101
214.563	0.058	214.563	0.068	214.563	0.044	214.562	0.012			333.404	0.058	333.404	0.045	333.404	0.038	333.403	0.005	0.011774	0.009135	0.007714	0.001015
214.766	0.058	214.766	0.068	214.766	0.043	214.765	0.012			333.607	0.058	333.607	0.045	333.607	0.038	333.606	0.005	0.011716	0.009135	0.007676	0.001015
214.968	0.059	214.969	0.068	214.968	0.043	214.968	0.012			333.809	0.058	333.81	0.045	333.809	0.038	333.809	0.005	0.011774	0.00909	0.0076125	0.001015
215.171	0.06	215.171	0.068	215.171	0.043	215.171	0.011			334.012	0.058	334.012	0.045	334.012	0.037	334.012	0.005	0.0118755	0.009135	0.007511	0.001015
215.374	0.06	215.374	0.069	215.374	0.043	215.374	0.011			334.215	0.059	334.215	0.045	334.215	0.037	334.215	0.005	0.0118755	0.009135	0.007511	0.00101
215.577	0.061	215.577	0.069	215.577	0.043	215.576	0.011			334.418	0.058	334.418	0.045	334.418	0.037	334.417	0.005	0.011774	0.009135	0.007511	0.001015
215.78	0.061	215.78	0.069	215.78	0.043	215.779	0.011			334.621	0.058	334.621	0.045	334.621	0.037	334.62	0.005	0.011817	0.009135	0.007373	0.001015
215.982	0.062	215.983	0.069	215.982	0.043	215.982	0.011			334.823	0.059	334.824	0.045	334.823	0.036	334.823	0.005	0.011977	0.00909	0.007308	0.001015
216.185	0.063	216.185	0.069	216.185	0.043	216.185	0.011			335.026	0.059	335.026	0.045	335.026	0.036	335.026	0.005	0.011977	0.0092365	0.007308	0.001015
216.388	0.064	216.388	0.069	216.388	0.043	216.388	0.011			335.229	0.059	335.229	0.046	335.229	0.036	335.229	0.005	0.011977	0.009338	0.007308	0.00101
216.591	0.065	216.591	0.069	216.591	0.043	216.59	0.011			335.432	0.059	335.432	0.046	335.432	0.036	335.431	0.005	0.011977	0.009338	0.007308	0.001015
216.794	0.066	216.794	0.068	216.794	0.043	216.793	0.011			335.635	0.059	335.635	0.046	335.635	0.036	335.634	0.005	0.011918	0.009338	0.007272	0.001015
216.996	0.067	216.997	0.068	216.996	0.043	216.996	0.011			335.837	0.059	335.838	0.046	335.837	0.036	335.837	0.005	0.011977	0.009292	0.0072065	0.001015
217.199	0.068	217.199	0.068	217.199	0.043	217.199	0.011			336.04	0.059	336.04	0.046	336.04	0.035	336.04	0.005	0.011977	0.009338	0.007105	0.001015
217.402	0.069	217.402	0.068	217.402	0.043	217.402	0.011			336.243	0.059	336.243	0.046	336.243	0.035	336.243	0.005	0.011977	0.009338	0.007105	0.00101
217.605	0.069	217.605	0.068	217.605	0.043	217.604	0.011			336.446	0.059	336.446	0.046	336.446	0.035	336.445	0.005	0.011977	0.0092365	0.007105	0.001015
217.808	0.07	217.808	0.068	217.808	0.043	217.807	0.011			336.649	0.059	336.649	0.045	336.649	0.035	336.648	0.005	0.011918	0.0092365	0.00707	0.001015
218.01	0.071	218.011	0.067	218.01	0.043	218.01	0.011			336.851	0.059	336.852	0.046	336.851	0.035	336.851	0.005	0.011977	0.009292	0.007105	0.001015
218.213	0.072	218.213	0.067	218.213	0.043	218.213	0.011			337.054	0.059	337.054	0.046	337.054	0.035	337.054	0.005	0.011977	0.009338	0.007105	0.001015
218.416	0.073	218.416	0.067	218.416	0.042	218.416	0.011			337.257	0.059	337.257	0.046	337.257	0.035	337.257	0.005	0.0118755	0.009338	0.0070035	0.00101
218.619	0.074	218.619	0.066	218.619	0.043	218.618	0.011			337.46	0.058	337.46	0.046	337.46	0.034	337.459	0.005	0.011774	0.009338	0.006902	0.001015
218.822	0.075	218.822	0.066	218.822	0.043	218.821	0.011			337.663	0.058	337.663	0.046	337.663	0.034	337.662	0.005	0.011716	0.009338	0.006868	0.001015
219.024	0.076	219.025	0.066	219.024	0.043	219.024	0.011			337.865	0.058	337.866	0.046	337.865	0.034	337.865	0.005	0.011774	0.009292	0.006902	0.001015
219.227	0.077	219.227	0.065	219.227	0.043	219.227	0.01			338.068	0.058	338.068	0.046	338.068	0.034	338.068	0.005	0.011774	0.0092365	0.006902	0.001015
219.43	0.078	219.43	0.065	219.43	0.043	219.43	0.01			338.271	0.058	338.271	0.045	338.271	0.034	338.271	0.005	0.011774	0.009135	0.006902	0.00101
219.633	0.078	219.633	0.064	219.633	0.043	219.632	0.011			338.474	0.058	338.474	0.045	338.474	0.034	338.473	0.005	0.011774	0.009135	0.006902	0.001015
219.836	0.079	219.836	0.064	219.836	0.044	219.835	0.011			338.677	0.058	338.677	0.045	338.677	0.034	338.676	0.005	0.011716	0.009135	0.006868	0.001015
220.038	0.08	220.039	0.063	220.038	0.044	220.038	0.01			338.879	0.058	338.88	0.045	338.879	0.034	338.879	0.005	0.011774	0.00909	0.006902	0.001015
220.241	0.081	220.241	0.063	220.241	0.044	220.241	0.01			339.082	0.058	339.082	0.045	339.082	0.034	339.082	0.005	0.011774	0.009135	0.006902	0.001015
220.444	0.081	220.444	0.062	220.444	0.044	220.444	0.01			339.285	0.058	339.285	0.045	339.285	0.034	339.285	0.005	0.011774	0.009135	0.006902	0.00101
220.647	0.082	220.647	0.062	220.647	0.044	220.646	0.01			339.488	0.058	339.488	0.045	339.488	0.034	339.487	0.005	0.011774	0.009135	0.006902	0.001015
220.85	0.082	220.85	0.061	220.85	0.044	220.849	0.01			339.691	0.058	339.691	0.045	339.691	0.034	339.69	0.005	0.011716	0.009135	0.006868	0.001015
221.052	0.083	221.053	0.06	221.052	0.044	221.052	0.01			339.893	0.058	339.894	0.045	339.893	0.034	339.893	0.005	0.0116725	0.00909	0.006902	0.001015
221.255	0.084	221.255	0.059	221.255	0.045	221.255	0.01			340.096	0.057	340.096	0.045	340.096	0.034	340.096	0.005	0.011571	0.009135	0.006902	0.001015
221.458	0.084	221.458	0.059	221.458	0.045	221.458	0.011			340.299	0.057	340.299	0.045	340.299	0.034	340.299	0.005	0.011571	0.0090335	0.006902	0.00101
221.661	0.085	221.661	0.057	221.661	0.045	221.66	0.011			340.502	0.057	340.502	0.044	340.502	0.034	340.501	0.005	0.011571	0.008932	0.006902	0.001015
221.864	0.085	221.864	0.057	221.864	0.046	221.863	0.011			340.705	0.057	340.705	0.044	340.705	0.034	340.704	0.005	0.011514	0.008932	0.006868	0.001015
222.066	0.085	222.067	0.056	222.066	0.046	222.066	0.011			340.907	0.057	340.908	0.044	340.907	0.034	340.907	0.005	0.011571	0.008888	0.006902	0.001015
222.269	0.085	222.269	0.056	222.269	0.047	222.269	0.011			341.11	0.057	341.11	0.044	341.11	0.034	341.11	0.005	0.0114695	0.008932	0.006902	0.001015
222.472	0.085	222.472	0.055	222.472	0.047	222.472	0.011			341.313	0.056	341.313	0.044	341.313	0.034	341.313	0.005	0.011368	0.008932	0.006902	0.00101
222.675	0.085	222.675	0.054	222.675	0.047	222.674	0.011			341.516	0.056	341.516	0.044	341.516	0.034	341.515	0.005	0.011368	0.008932	0.006902	0.001015
222.878	0.085	222.878	0.054	222.878	0.048	222.877	0.011			341.719	0.056	341.719	0.044	341.719	0.034	341.718	0.005	0.011211	0.008932	0.006868	0.001015
223.08	0.085	223.081	0.054	223.08	0.049	223.08	0.01			341.921	0.055	341.922	0.044	341.921	0.034	341.921	0.005	0.011165	0.008787	0.006902	0.0009135
223.283	0.085	223.283	0.054	223.283	0.05	223.283	0.01			342.124	0.055	342.124	0.043	342.124	0.034	342.124	0.004	0.011165	0.008729	0.006902	0.000812
223.486	0.085	223.486	0.053	223.486	0.05	223.486	0.011			342.327	0.055	342.327	0.043	342.327	0.034	342.327	0.004	0.011165	0.008729	0.006902	0.000808
223.689	0.085	223.689	0.053	223.689	0.051	223.688	0.01			342.53	0.055	342.53	0.043	342.53	0.034	342.529	0.004	0.0110635	0.0086275	0.006902	0.0007105
223.892	0.085	223.892	0.053	223.892	0.052	223.891	0.011			342.733	0.054	342.733	0.042	342.733	0.034	342.732	0.003	0.010908	0.008526	0.006868	0.000609
224.094	0.084	224.095	0.053	224.094	0.052	224.094	0.011			342.935	0.054	342.936	0.042	342.935	0.034	342.935	0.003	0.010962	0.008484	0.006902	0.001015
224.297	0.084	224.297	0.053	224.297	0.053	224.297	0.011			343.138	0.054	343.138	0.042	343.138	0.034	343.138	0.007	0.010962	0.008526	0.006902	0.0015225
224.5	0.084	224.5	0.052	224.5	0.053	224.5	0.011			343.341	0.054	343.341	0.042	343.341	0.034	343.341	0.008	0.010962	0.008526	0.006902	0.001616
224.703	0.083	224.703	0.052	224.703	0.053	224.702	0.011			343.544	0.054	343.544	0.042	343.544	0.034	343.543	0.008	0.010962	0.008526	0.006902	0.001624
224.906	0.082	224.906	0.051	224.906	0.053	224.905	0.011			343.747	0.054	343.747	0.042	343.747	0.034	343.746	0.008	0.010908	0.008526	0.006868	0.001624
225.108	0.082	225.109	0.051	225.108	0.054	225.108	0.011			343.949	0.054	343.95	0.042	343.949	0.034	343.949	0.008	0.010962	0.008484	0.006902	0.001624
225.311	0.082	225.311	0.051	225.311	0.054	225.311	0.011			344.152	0.054	344.152	0.042	344.152	0.034	344.152	0.008	0.010962	0.0084245	0.006902	0.001624
225.514	0.081	225.514	0.05	225.514	0.054	225.514	0.012			344.355	0.054	344.355	0.041	344.355	0.034	344.355	0.008	0.010962	0.008323	0.006902	0.001616
225.717	0.081	225.717	0.05	225.717	0.054	225.716	0.012			344.558	0.054	344.558	0.041	344.558	0.034	344.557	0.008	0.0108605	0.008323	0.006902	0.001624
225.92	0.08	225.92	0.05	225.92	0.055	225.919	0.012			344.761	0.053	344.761	0.041	344.761	0.034	344.76	0.008	0.010807	0.008323	0.006868	0.001624
226.122	0.079	226.123	0.05	226.122	0.055	226.122	0.012			344.963	0.054	344.964	0.041	344.963	0.034	344.963	0.008	0.0108605	0.008282	0.006902	0.001624
226.325	0.078	226.325	0.05	226.325	0.055	226.325	0.012			345.166	0.053	345.166	0.041	345.166	0.034	345.166	0.008	0.0108605	0.008323	0.006902	0.001624
226.528	0.078	226.528	0.049	226.528	0.056	226.528	0.012			345.369	0.054	345.369	0.041	345.369	0.034	345.369	0.008	0.0108605	0.008323	0.006902	0.001624
226.731	0.077	226.731	0.049	226.731	0.056	226.73	0.012			345.572	0.053	345.572	0.041	345.572	0.034	345.572	0.008	0.010759	0.008323	0.006902	0.001616
226.934	0.076	226.934	0.048	226.934	0.056	226.933	0.012			345.775	0.053	345.775	0.041	345.775	0.034	345.774	0.008	0.010706	0.008323	0.006868	0.0015225
227.136	0.075	227.137	0.048	227.136	0.056	227.136	0.012			345.977	0.053	345.978	0.041	345.977	0.034	345.977	0.007	0.010759	0.008282	0.006902	0.001421
227.339	0.074	227.339	0.048	227.339	0.056	227.339	0.012			346.18	0.053	346.18	0.041	346.18	0.034	346.18	0.007	0.010759	0.008323	0.006902	0.001421
227.542	0.073	227.542	0.048	227.542	0.056	227.542	0.013			346.383	0.053	346.383	0.041	346.383	0.034	346.383	0.007	0.010759	0.008323	0.006902	0.001421
227.745	0.072	227.745	0.048	227.745	0.056	227.744	0.013			346.586	0.053	346.586	0.041	346.586	0.034	346.586	0.007	0.010759	0.0084245	0.006902	0.001414
227.948	0.071	227.948	0.048	227.948	0.056	227.947	0.013			346.789	0.053	346.789	0.042	346.789	0.034	346.788	0.007	0.010706	0.008526	0.006868	0.001421
228.15	0.07	228.151	0.048	228.15	0.056	228.15	0.013			346.991	0.053	346.992	0.042	346.991	0.034	346.991	0.007	0.0108605	0.008383	0.006902	0.001421
228.353	0.07	228.353	0.048	228.353	0.057	228.353	0.014			347.194	0.054	347.194	0.041	347.194	0.034	347.194	0.007	0.010962	0.0084245	0.006902	0.001421
228.556	0.069	228.556	0.047	228.556	0.057	228.556	0.014			347.397	0.054	347.397	0.042	347.397	0.034	347.397	0.007	0.010962	0.008526	0.006902	0.001414
228.759	0.069	228.759	0.047	228.759	0.057	228.758	0.014			347.6	0.054	347.6	0.042	347.6	0.034	347.599	0.007	0.010962	0.008526	0.006902	0.001421
228.962	0.068	228.962	0.047	228.962	0.057	228.961	0.014			347.803	0.054	347.803	0.042	347.803	0.034	347.802	0.007	0.010908	0.008526	0.006767	0.001421
229.164	0.068	229.165	0.047	229.164	0.057	229.164	0.014			348.005	0.054	348.006	0.042	348.005	0.033	348.005	0.007	0.010962	0.008484	0.006699	0.001421
229.367	0.067	229.367	0.047	229.367	0.057	229.367	0.015			348.208	0.054	348.208	0.042	348.208	0.033	348.208	0.007	0.010962	0.008526	0.006699	0.001421
229.57	0.067	229.57	0.045	229.57	0.057	229.57	0.015			348.411	0.054	348.411	0.042	348.411	0.033	348.411	0.007	0.010962	0.008526	0.006699	0.001313
229.773	0.066	229.773	0.046	229.773	0.057	229.772	0.015			348.614	0.054	348.614	0.042	348.614	0.033	348.613	0.006	0.010962	0.008526	0.006699	0.001218
229.976	0.066	229.976	0.048	229.976	0.057	229.975	0.015			348.817	0.054	348.817	0.042	348.817	0.033	348.816	0.006	0.010908	0.008526	0.006666	0.001218
230.178	0.065	230.179	0.049	230.178	0.057	230.178	0.015			349.019	0.054	349.02	0.042	349.019	0.033	349.019	0.006	0.010962	0.008484	0.006699	0.001218
230.381	0.065	230.381	0.049	230.381	0.057	230.381	0.016			349.222	0.054	349.222	0.042	349.222	0.033	349.222	0.006	0.010962	0.008526	0.006699	0.001218
230.584	0.064	230.584	0.048	230.584	0.057	230.584	0.016			349.425	0.054	349.425	0.042	349.425	0.033	349.425	0.006	0.010962	0.008526	0.006699	0.001218
230.787	0.064	230.787	0.048	230.787	0.057	230.787	0.016			349.628	0.054	349.628	0.042	349.628	0.033	349.628	0.006	0.010962	0.008526	0.006699	0.001212
230.99	0.064	230.99	0.048	230.99	0.057	230.989	0.017			349.831	0.054	349.831	0.042	349.831	0.033	349.83	0.006	0.010908	0.008526	0.006666	0.001218
231.192	0.063	231.193	0.047	231.192	0.057	231.192	0.017			350.033	0.054	350.034	0.042	350.033	0.033	350.033	0.006	0.010962	0.008484	0.006699	0.001218
231.395	0.063	231.395	0.047	231.395	0.057	231.395	0.017			350.236	0.054	350.236	0.042	350.236	0.033	350.236	0.006	0.010962	0.008526	0.006699	0.001218
231.598	0.063	231.598	0.046	231.598	0.056	231.598	0.017			350.439	0.054	350.439	0.042	350.439	0.033	350.439	0.006	0.010962	0.008526	0.006699	0.0011165
231.801	0.063	231.801	0.046	231.801	0.056	231.8	0.017			350.642	0.054	350.642	0.042	350.642	0.033	350.642	0.005	0.010962	0.008526	0.006699	0.001111
232.004	0.062	232.004	0.045	232.004	0.056	232.003	0.017			350.845	0.054	350.845	0.042	350.845	0.033	350.844	0.006	0.010908	0.008526	0.006666	0.0011165
232.206	0.062	232.207	0.045	232.206	0.056	232.206	0.017			351.047	0.054	351.048	0.042	351.047	0.033	351.047	0.005	0.010962	0.008484	0.006699	0.001015
232.409	0.06	232.409	0.044	232.409	0.052	232.409	0.017			351.25	0.054	351.25	0.042	351.25	0.033	351.25	0.005	0.010962	0.008526	0.006699	0.001015
232.612	0.06	232.612	0.044	232.612	0.052	232.612	0.017			351.453	0.054	351.453	0.042	351.453	0.033	351.453	0.005	0.010962	0.008526	0.006699	0.001015
232.815	0.063	232.815	0.044	232.815	0.056	232.815	0.017			351.656	0.054	351.656	0.042	351.656	0.033	351.656	0.005	0.010962	0.008526	0.006699	0.00101
233.018	0.063	233.018	0.044	233.018	0.055	233.017	0.017			351.859	0.054	351.859	0.042	351.859	0.033	351.858	0.005	0.010908	0.008526	0.006666	0.001015
233.22	0.062	233.221	0.044	233.22	0.055	233.22	0.017			352.061	0.054	352.062	0.042	352.061	0.033	352.061	0.005	0.010962	0.008484	0.006699	0.001015
233.423	0.062	233.423	0.044	233.423	0.055	233.423	0.017			352.264	0.054	352.264	0.042	352.264	0.033	352.264	0.005	0.010962	0.0086275	0.006699	0.001015
233.626	0.061	233.626	0.044	233.626	0.054	233.626	0.017			352.467	0.054	352.467	0.043	352.467	0.033	352.467	0.005	0.010962	0.008729	0.006699	0.00101
233.829	0.06	233.829	0.044	233.829	0.054	233.828	0.017			352.67	0.054	352.67	0.043	352.67	0.033	352.669	0.005	0.010962	0.008729	0.006699	0.0009135
234.032	0.059	234.032	0.044	234.032	0.054	234.031	0.017			352.873	0.054	352.873	0.043	352.873	0.033	352.872	0.004	0.010908	0.008729	0.006666	0.000812
234.234	0.059	234.235	0.044	234.234	0.053	234.234	0.017			353.075	0.054	353.076	0.043	353.075	0.033	353.075	0.004	0.010962	0.008686	0.006699	0.000812
234.437	0.059	234.437	0.044	234.437	0.053	234.437	0.017			353.278	0.054	353.278	0.043	353.278	0.033	353.278	0.004	0.010962	0.008729	0.006699	0.000812
234.64	0.058	234.64	0.044	234.64	0.053	234.64	0.018			353.481	0.054	353.481	0.043	353.481	0.033	353.481	0.004	0.010962	0.008729	0.006699	0.000812
234.843	0.058	234.843	0.044	234.843	0.052	234.842	0.018			353.684	0.054	353.684	0.043	353.684	0.033	353.684	0.004	0.010962	0.008729	0.006699	0.000808
235.046	0.058	235.046	0.044	235.046	0.052	235.045	0.018			353.887	0.054	353.887	0.043	353.887	0.033	353.886	0.004	0.010908	0.008729	0.006565	0.000812
235.248	0.058	235.249	0.044	235.248	0.051	235.248	0.018			354.089	0.054	354.09	0.043	354.089	0.032	354.089	0.004	0.010962	0.008686	0.006496	0.000812
235.451	0.057	235.451	0.044	235.451	0.05	235.451	0.018			354.292	0.054	354.292	0.043	354.292	0.032	354.292	0.004	0.010962	0.008729	0.006496	0.000812
235.654	0.057	235.654	0.044	235.654	0.05	235.654	0.018			354.495	0.054	354.495	0.043	354.495	0.032	354.495	0.004	0.010962	0.008729	0.006496	0.000812
235.857	0.057	235.857	0.044	235.857	0.05	235.857	0.018			354.698	0.054	354.698	0.043	354.698	0.032	354.698	0.004	0.010962	0.008729	0.006496	0.000707
236.06	0.057	236.06	0.044	236.06	0.049	236.059	0.018			354.901	0.054	354.901	0.043	354.901	0.032	354.9	0.003	0.010908	0.008729	0.006464	0.000609
236.262	0.057	236.263	0.044	236.262	0.049	236.262	0.018			355.103	0.054	355.104	0.043	355.103	0.032	355.103	0.003	0.010962	0.008686	0.006496	0.000609
236.465	0.056	236.465	0.044	236.465	0.048	236.465	0.018			355.306	0.054	355.306	0.043	355.306	0.032	355.306	0.003	0.0108605	0.008729	0.006496	0.000609
236.668	0.056	236.668	0.044	236.668	0.048	236.668	0.018			355.509	0.053	355.509	0.043	355.509	0.032	355.509	0.003	0.010759	0.008729	0.006496	0.000609
236.871	0.056	236.871	0.045	236.871	0.048	236.871	0.018			355.712	0.053	355.712	0.043	355.712	0.032	355.712	0.003	0.010759	0.008729	0.006496	0.000606
237.074	0.056	237.074	0.045	237.074	0.047	237.073	0.018			355.915	0.053	355.915	0.043	355.915	0.032	355.914	0.003	0.010706	0.008729	0.006464	0.000609
237.276	0.055	237.277	0.045	237.276	0.047	237.276	0.018			356.117	0.053	356.118	0.043	356.117	0.032	356.117	0.003	0.0106575	0.008585	0.006496	0.000609
237.479	0.055	237.479	0.045	237.479	0.047	237.479	0.018			356.32	0.052	356.32	0.042	356.32	0.032	356.32	0.003	0.010556	0.008526	0.006496	0.000609
237.682	0.055	237.682	0.045	237.682	0.046	237.682	0.018			356.523	0.052	356.523	0.042	356.523	0.032	356.523	0.003	0.010556	0.008526	0.006496	0.000609
237.885	0.055	237.885	0.045	237.885	0.046	237.884	0.018			356.726	0.052	356.726	0.042	356.726	0.032	356.726	0.003	0.010556	0.008526	0.006496	0.000606
238.088	0.055	238.088	0.046	238.088	0.046	238.087	0.018			356.929	0.052	356.929	0.042	356.929	0.032	356.928	0.003	0.010504	0.008526	0.006464	0.000609
238.29	0.055	238.291	0.046	238.29	0.045	238.29	0.017			357.131	0.052	357.132	0.042	357.131	0.032	357.131	0.003	0.010556	0.008484	0.006496	0.000609
238.493	0.055	238.493	0.047	238.493	0.045	238.493	0.018			357.334	0.052	357.334	0.042	357.334	0.032	357.334	0.003	0.010556	0.008526	0.006496	0.000609
238.696	0.055	238.696	0.047	238.696	0.045	238.696	0.018			357.537	0.052	357.537	0.042	357.537	0.032	357.537	0.003	0.010556	0.008526	0.006496	0.000609
238.899	0.055	238.899	0.047	238.899	0.045	238.898	0.018			357.74	0.052	357.74	0.042	357.74	0.032	357.74	0.003	0.010556	0.008526	0.006496	0.000606
239.102	0.055	239.102	0.048	239.102	0.044	239.101	0.017			357.943	0.052	357.943	0.042	357.943	0.032	357.942	0.003	0.010504	0.0084245	0.006464	0.000609
239.304	0.055	239.305	0.048	239.304	0.044	239.304	0.017			358.145	0.052	358.146	0.041	358.145	0.032	358.145	0.003	0.010556	0.008282	0.006496	0.000609
239.507	0.055	239.507	0.049	239.507	0.044	239.507	0.017			358.348	0.052	358.348	0.041	358.348	0.032	358.348	0.003	0.010556	0.008323	0.006496	0.000609
239.71	0.054	239.71	0.049	239.71	0.044	239.71	0.017			358.551	0.052	358.551	0.041	358.551	0.032	358.551	0.003	0.010556	0.008323	0.006496	0.000609
239.913	0.054	239.913	0.05	239.913	0.044	239.913	0.017			358.754	0.052	358.754	0.041	358.754	0.032	358.754	0.003	0.010556	0.008323	0.006496	0.000606
240.116	0.054	240.116	0.051	240.116	0.044	240.115	0.017			358.957	0.052	358.957	0.041	358.957	0.032	358.956	0.003	0.010504	0.008323	0.006464	0.000609
240.318	0.054	240.319	0.051	240.318	0.043	240.318	0.017			359.159	0.052	359.16	0.041	359.159	0.032	359.159	0.003	0.0104545	0.008282	0.006496	0.000609
240.521	0.054	240.521	0.052	240.521	0.043	240.521	0.017			359.362	0.051	359.362	0.041	359.362	0.032	359.362	0.003	0.010353	0.0082215	0.006496	0.000609
240.724	0.054	240.724	0.052	240.724	0.043	240.724	0.017			359.565	0.051	359.565	0.04	359.565	0.032	359.565	0.003	0.010353	0.00812	0.006496	0.000609
240.927	0.054	240.927	0.053	240.927	0.043	240.927	0.017			359.768	0.051	359.768	0.04	359.768	0.032	359.768	0.003	0.010353	0.00812	0.006496	0.000606
241.13	0.054	241.13	0.054	241.13	0.042	241.129	0.017			359.971	0.051	359.971	0.04	359.971	0.032	359.97	0.003	0.010403	0.00812	0.006464	0.000609
241.332	0.054	241.333	0.054	241.332	0.042	241.332	0.017			360.173	0.052	360.174	0.04	360.173	0.032	360.173	0.003	0.010556	0.00808	0.006496	0.000609
241.535	0.055	241.535	0.054	241.535	0.042	241.535	0.016			360.376	0.052	360.376	0.04	360.376	0.032	360.376	0.003	0.0104545	0.00812	0.006496	0.000609
241.738	0.055	241.738	0.055	241.738	0.042	241.738	0.016			360.579	0.051	360.579	0.04	360.579	0.032	360.579	0.003	0.010353	0.00812	0.006496	0.000609
241.941	0.055	241.941	0.056	241.941	0.042	241.941	0.016			360.782	0.051	360.782	0.04	360.782	0.032	360.782	0.003	0.010353	0.00812	0.006496	0.000606
242.144	0.055	242.144	0.056	242.144	0.041	242.143	0.015			360.985	0.051	360.985	0.04	360.985	0.032	360.984	0.003	0.010302	0.00812	0.006464	0.000609
242.346	0.055	242.347	0.057	242.346	0.041	242.346	0.015			361.187	0.051	361.188	0.04	361.187	0.032	361.187	0.003	0.010353	0.00808	0.006496	0.000609
242.549	0.055	242.549	0.057	242.549	0.041	242.549	0.015			361.39	0.051	361.39	0.04	361.39	0.032	361.39	0.003	0.010353	0.0080185	0.006496	0.000609
242.752	0.055	242.752	0.058	242.752	0.041	242.752	0.015			361.593	0.051	361.593	0.039	361.593	0.032	361.593	0.003	0.010353	0.007917	0.006496	0.000609
242.955	0.055	242.955	0.059	242.955	0.041	242.955	0.015			361.796	0.051	361.796	0.039	361.796	0.032	361.796	0.003	0.010353	0.0082215	0.006496	0.000606
243.158	0.056	243.158	0.059	243.158	0.041	243.157	0.014			361.999	0.051	361.999	0.042	361.999	0.032	361.998	0.003	0.010302	0.008526	0.006464	0.000609
243.36	0.056	243.361	0.059	243.36	0.04	243.36	0.014			362.201	0.051	362.202	0.042	362.201	0.032	362.201	0.003	0.010353	0.008484	0.006496	0.000609
243.563	0.056	243.563	0.06	243.563	0.04	243.563	0.012			362.404	0.051	362.404	0.042	362.404	0.032	362.404	0.003	0.010353	0.008526	0.006496	0.000609
243.766	0.057	243.766	0.06	243.766	0.04	243.766	0.011			362.607	0.051	362.607	0.042	362.607	0.032	362.607	0.003	0.010353	0.008526	0.006496	0.000609
243.969	0.057	243.969	0.06	243.969	0.04	243.969	0.014			362.81	0.051	362.81	0.042	362.81	0.032	362.81	0.003	0.010353	0.008526	0.006496	0.000606
244.172	0.057	244.172	0.061	244.172	0.04	244.171	0.015			363.013	0.051	363.013	0.042	363.013	0.032	363.012	0.003	0.010403	0.008526	0.006464	0.000609
244.374	0.058	244.375	0.062	244.374	0.039	244.374	0.015			363.215	0.052	363.216	0.042	363.215	0.032	363.215	0.003	0.0104545	0.008484	0.006496	0.000609
244.577	0.058	244.577	0.062	244.577	0.039	244.577	0.015			363.418	0.051	363.418	0.042	363.418	0.032	363.418	0.003	0.010353	0.008526	0.006496	0.000609
244.78	0.059	244.78	0.062	244.78	0.039	244.78	0.015			363.621	0.051	363.621	0.042	363.621	0.032	363.621	0.003	0.010353	0.008526	0.006496	0.000609
244.983	0.06	244.983	0.062	244.983	0.039	244.983	0.014			363.824	0.051	363.824	0.042	363.824	0.032	363.824	0.003	0.010353	0.0084245	0.006496	0.000606
245.186	0.061	245.186	0.063	245.186	0.039	245.185	0.014			364.027	0.051	364.027	0.041	364.027	0.032	364.026	0.003	0.010302	0.008323	0.006464	0.000609
245.388	0.061	245.389	0.063	245.388	0.039	245.388	0.014			364.229	0.051	364.23	0.041	364.229	0.032	364.229	0.003	0.0102515	0.008323	0.0063945	0.000609
245.591	0.062	245.591	0.063	245.591	0.039	245.591	0.014			364.432	0.05	364.433	0.041	364.432	0.031	364.432	0.003	0.0102515	0.008282	0.0063945	0.000609
245.794	0.063	245.794	0.063	245.794	0.039	245.794	0.013			364.635	0.051	364.635	0.041	364.635	0.032	364.635	0.003	0.010759	0.008323	0.0068005	0.000609
245.997	0.064	245.997	0.063	245.997	0.039	245.997	0.012			364.838	0.055	364.838	0.041	364.838	0.035	364.838	0.003	0.011165	0.008323	0.007105	0.000606
246.2	0.065	246.2	0.064	246.2	0.039	246.199	0.012			365.041	0.055	365.041	0.041	365.041	0.035	365.04	0.003	0.01111	0.008323	0.00707	0.000609
246.402	0.066	246.403	0.064	246.402	0.039	246.402	0.012			365.243	0.055	365.244	0.041	365.243	0.035	365.243	0.003	0.011165	0.008323	0.007105	0.000609
246.605	0.066	246.605	0.064	246.605	0.039	246.605	0.012			365.446	0.055	365.447	0.041	365.446	0.035	365.446	0.003	0.011165	0.008282	0.007105	0.000609
246.808	0.067	246.808	0.064	246.808	0.039	246.808	0.011			365.649	0.055	365.649	0.041	365.649	0.035	365.649	0.003	0.0110635	0.008323	0.007105	0.000609
247.011	0.067	247.011	0.064	247.011	0.039	247.011	0.011			365.852	0.054	365.852	0.041	365.852	0.035	365.852	0.003	0.010962	0.008323	0.007105	0.000606
247.214	0.068	247.214	0.064	247.214	0.039	247.213	0.01			366.055	0.054	366.055	0.041	366.055	0.035	366.054	0.003	0.010908	0.008323	0.00707	0.000609
247.416	0.069	247.417	0.064	247.416	0.039	247.416	0.01			366.257	0.054	366.258	0.041	366.257	0.035	366.257	0.003	0.010962	0.008282	0.007105	0.000609
247.619	0.069	247.619	0.064	247.619	0.039	247.619	0.009			366.46	0.054	366.46	0.041	366.46	0.035	366.46	0.003	0.010962	0.008323	0.007105	0.000609
247.822	0.07	247.822	0.064	247.822	0.039	247.822	0.009			366.663	0.054	366.663	0.041	366.663	0.035	366.663	0.003	0.010962	0.008323	0.0070035	0.000609
248.025	0.071	248.025	0.063	248.025	0.039	248.025	0.009			366.866	0.054	366.866	0.041	366.866	0.034	366.866	0.003	0.010962	0.008323	0.006902	0.000606
248.228	0.072	248.228	0.063	248.228	0.039	248.227	0.009			367.069	0.054	367.069	0.041	367.069	0.034	367.068	0.003	0.010962	0.0082215	0.006902	0.000609
248.43	0.072	248.431	0.063	248.43	0.039	248.43	0.009			367.272	0.054	367.272	0.04	367.272	0.034	367.271	0.003	0.010908	0.00808	0.006868	0.000609
248.633	0.073	248.633	0.063	248.633	0.039	248.633	0.009			367.474	0.054	367.474	0.04	367.474	0.034	367.474	0.003	0.0108605	0.00812	0.006902	0.000609
248.836	0.073	248.836	0.063	248.836	0.039	248.836	0.009			367.677	0.053	367.677	0.04	367.677	0.034	367.677	0.003	0.010759	0.00812	0.0068005	0.000609
249.039	0.073	249.039	0.063	249.039	0.039	249.039	0.009			367.88	0.053	367.88	0.04	367.88	0.033	367.88	0.003	0.010759	0.00812	0.006699	0.000505
249.242	0.074	249.242	0.062	249.242	0.039	249.241	0.009			368.083	0.053	368.083	0.04	368.083	0.033	368.082	0.002	0.010759	0.00812	0.006699	0.0005075
249.444	0.075	249.445	0.062	249.444	0.039	249.444	0.009			368.286	0.053	368.286	0.04	368.286	0.033	368.285	0.003	0.010706	0.00812	0.006666	0.0005075
249.647	0.075	249.648	0.062	249.647	0.039	249.647	0.008			368.488	0.053	368.489	0.04	368.488	0.033	368.488	0.002	0.010759	0.00808	0.006699	0.0005075
249.85	0.076	249.85	0.062	249.85	0.039	249.85	0.008			368.691	0.053	368.691	0.04	368.691	0.033	368.691	0.003	0.010759	0.00812	0.006699	0.0005075
250.053	0.076	250.053	0.062	250.053	0.039	250.053	0.008			368.894	0.053	368.894	0.04	368.894	0.033	368.894	0.002	0.0106575	0.00812	0.006699	0.000404
250.256	0.076	250.256	0.061	250.256	0.039	250.255	0.008			369.097	0.052	369.097	0.04	369.097	0.033	369.096	0.002	0.010504	0.00812	0.006666	0.000406
250.458	0.077	250.459	0.06	250.458	0.04	250.458	0.008			369.299	0.052	369.3	0.04	369.299	0.033	369.299	0.002	0.010556	0.00812	0.0065975	0.000406
250.661	0.078	250.661	0.06	250.661	0.04	250.661	0.008			369.502	0.052	369.503	0.04	369.502	0.032	369.502	0.002	0.010556	0.00808	0.006496	0.0005075
250.864	0.078	250.864	0.06	250.864	0.04	250.864	0.008			369.705	0.052	369.705	0.04	369.705	0.032	369.705	0.003	0.010556	0.00812	0.006496	0.0005075
251.067	0.078	251.067	0.06	251.067	0.04	251.067	0.008			369.908	0.052	369.908	0.04	369.908	0.032	369.908	0.002	0.010556	0.00812	0.006496	0.000404
251.27	0.078	251.27	0.059	251.27	0.041	251.269	0.008			370.111	0.052	370.111	0.04	370.111	0.032	370.11	0.002	0.010504	0.00812	0.006464	0.000406
251.472	0.078	251.473	0.058	251.472	0.041	251.472	0.008			370.313	0.052	370.314	0.04	370.313	0.032	370.313	0.002	0.010556	0.0080185	0.006496	0.000406
251.675	0.079	251.676	0.057	251.675	0.041	251.675	0.008			370.516	0.052	370.517	0.039	370.516	0.032	370.516	0.002	0.0104545	0.007878	0.006496	0.0005075
251.878	0.079	251.878	0.057	251.878	0.041	251.878	0.008			370.719	0.051	370.719	0.039	370.719	0.032	370.719	0.003	0.010353	0.007917	0.006496	0.0005075
252.081	0.079	252.081	0.056	252.081	0.041	252.081	0.008			370.922	0.051	370.922	0.039	370.922	0.032	370.922	0.002	0.010353	0.007917	0.006496	0.000404
252.284	0.079	252.284	0.056	252.284	0.042	252.283	0.008			371.125	0.051	371.125	0.039	371.125	0.032	371.124	0.002	0.010353	0.007917	0.006496	0.000406
252.487	0.079	252.487	0.055	252.487	0.042	252.486	0.008			371.328	0.051	371.328	0.039	371.328	0.032	371.327	0.002	0.010302	0.007878	0.006363	0.000406
252.689	0.079	252.689	0.054	252.689	0.042	252.689	0.008			371.53	0.051	371.53	0.039	371.53	0.031	371.53	0.002	0.010353	0.007917	0.006293	0.0005075
252.892	0.079	252.892	0.053	252.892	0.043	252.892	0.008			371.733	0.051	371.733	0.039	371.733	0.031	371.733	0.003	0.010353	0.007917	0.006293	0.0005075
253.095	0.079	253.095	0.053	253.095	0.044	253.095	0.008			371.936	0.051	371.936	0.039	371.936	0.031	371.936	0.002	0.0102515	0.007917	0.006293	0.000404
253.298	0.079	253.298	0.052	253.298	0.044	253.297	0.008			372.139	0.05	372.139	0.039	372.139	0.031	372.138	0.002	0.01015	0.007917	0.006293	0.000406
253.5	0.078	253.501	0.052	253.5	0.044	253.5	0.008			372.342	0.05	372.342	0.039	372.342	0.031	372.341	0.002	0.0101	0.007917	0.006262	0.000406
253.703	0.078	253.703	0.051	253.703	0.045	253.703	0.008			372.544	0.05	372.545	0.039	372.544	0.031	372.544	0.002	0.01015	0.007878	0.006293	0.000406
253.906	0.078	253.906	0.051	253.906	0.045	253.906	0.008			372.747	0.05	372.747	0.039	372.747	0.031	372.747	0.002	0.01015	0.007917	0.006293	0.000406
254.109	0.078	254.109	0.051	254.109	0.046	254.109	0.008			372.95	0.05	372.95	0.039	372.95	0.031	372.95	0.002	0.01015	0.007917	0.006293	0.000404
254.312	0.078	254.312	0.05	254.312	0.047	254.311	0.008			373.153	0.05	373.153	0.039	373.153	0.031	373.152	0.002	0.01015	0.007917	0.006293	0.000406
254.515	0.077	254.515	0.05	254.515	0.047	254.514	0.008			373.356	0.05	373.356	0.039	373.356	0.031	373.355	0.002	0.0101	0.007917	0.006262	0.000406
254.717	0.077	254.718	0.05	254.717	0.048	254.717	0.008			373.558	0.05	373.559	0.039	373.558	0.031	373.558	0.002	0.01015	0.007878	0.006293	0.000406
254.92	0.076	254.92	0.05	254.92	0.048	254.92	0.008			373.761	0.05	373.761	0.039	373.761	0.031	373.761	0.002	0.01015	0.007917	0.006293	0.000406
255.123	0.076	255.123	0.049	255.123	0.048	255.123	0.008			373.964	0.05	373.964	0.039	373.964	0.031	373.964	0.002	0.01015	0.007917	0.006293	0.000404
255.326	0.075	255.326	0.049	255.326	0.049	255.325	0.008			374.167	0.05	374.167	0.039	374.167	0.031	374.166	0.002	0.0101	0.007917	0.006262	0.000406
255.528	0.075	255.529	0.048	255.528	0.049	255.528	0.008			374.369	0.05	374.37	0.039	374.369	0.031	374.369	0.002	0.01015	0.007917	0.006293	0.000406
255.731	0.075	255.732	0.048	255.731	0.049	255.731	0.008			374.572	0.05	374.573	0.039	374.572	0.031	374.572	0.002	0.0100485	0.007878	0.006293	0.000406
255.934	0.074	255.934	0.048	255.934	0.05	255.934	0.008			374.775	0.049	374.775	0.039	374.775	0.031	374.775	0.002	0.009947	0.007917	0.006293	0.000406
256.137	0.073	256.137	0.048	256.137	0.05	256.137	0.008			374.978	0.049	374.978	0.039	374.978	0.031	374.978	0.002	0.0100485	0.007917	0.006293	0.000404
256.34	0.073	256.34	0.047	256.34	0.05	256.339	0.008			375.181	0.05	375.181	0.039	375.181	0.031	375.18	0.002	0.01015	0.007917	0.006293	0.000406
256.542	0.072	256.543	0.047	256.542	0.05	256.542	0.008			375.384	0.05	375.384	0.039	375.384	0.031	375.383	0.002	0.009999	0.007917	0.006262	0.000406
256.745	0.071	256.745	0.047	256.745	0.05	256.745	0.008			375.586	0.049	375.587	0.039	375.586	0.031	375.586	0.002	0.009947	0.007878	0.006293	0.000406
256.948	0.07	256.948	0.047	256.948	0.05	256.948	0.008			375.789	0.049	375.789	0.039	375.789	0.031	375.789	0.002	0.009947	0.007917	0.006293	0.000609
257.151	0.07	257.151	0.047	257.151	0.05	257.151	0.008			375.992	0.049	375.992	0.039	375.992	0.031	375.992	0.004	0.009947	0.007917	0.006293	0.000909
257.354	0.069	257.354	0.047	257.354	0.051	257.353	0.008			376.195	0.049	376.195	0.039	376.195	0.031	376.194	0.005	0.009947	0.007917	0.006293	0.001015
257.557	0.068	257.557	0.046	257.557	0.051	257.556	0.008			376.398	0.049	376.398	0.039	376.398	0.031	376.397	0.005	0.009898	0.007917	0.006262	0.001015
257.759	0.067	257.759	0.046	257.759	0.051	257.759	0.008			376.6	0.049	376.601	0.039	376.6	0.031	376.6	0.005	0.009947	0.007878	0.006293	0.001015
257.962	0.066	257.962	0.046	257.962	0.051	257.962	0.008			376.803	0.049	376.803	0.039	376.803	0.031	376.803	0.005	0.009947	0.007917	0.006293	0.001015
258.165	0.066	258.165	0.045	258.165	0.051	258.165	0.008			377.006	0.049	377.006	0.039	377.006	0.031	377.006	0.005	0.009947	0.007917	0.0061915	0.00101
258.368	0.066	258.368	0.045	258.368	0.051	258.367	0.008			377.209	0.049	377.209	0.039	377.209	0.03	377.208	0.005	0.009947	0.007917	0.00609	0.001015
258.571	0.065	258.571	0.045	258.571	0.052	258.57	0.008			377.412	0.049	377.412	0.039	377.412	0.03	377.411	0.005	0.009898	0.007917	0.00606	0.001015
258.773	0.064	258.774	0.045	258.773	0.052	258.773	0.009			377.614	0.049	377.615	0.039	377.614	0.03	377.614	0.005	0.009947	0.007878	0.00609	0.001015
258.976	0.064	258.976	0.045	258.976	0.052	258.976	0.009			377.817	0.049	377.817	0.039	377.817	0.03	377.817	0.005	0.009947	0.007917	0.00609	0.001015
259.179	0.064	259.179	0.045	259.179	0.052	259.179	0.009			378.02	0.049	378.02	0.039	378.02	0.03	378.02	0.005	0.009947	0.007917	0.00609	0.00101
259.382	0.063	259.382	0.044	259.382	0.052	259.381	0.009			378.223	0.049	378.223	0.039	378.223	0.03	378.222	0.005	0.009947	0.007917	0.00609	0.001015
259.584	0.063	259.585	0.044	259.584	0.052	259.584	0.009			378.426	0.049	378.426	0.039	378.426	0.03	378.425	0.005	0.009898	0.007917	0.00606	0.001015
259.787	0.062	259.788	0.044	259.787	0.052	259.787	0.009			378.628	0.049	378.629	0.039	378.628	0.03	378.628	0.005	0.009947	0.007878	0.00609	0.001015
259.99	0.062	259.99	0.044	259.99	0.052	259.99	0.009			378.831	0.049	378.831	0.039	378.831	0.03	378.831	0.005	0.009947	0.007917	0.00609	0.001015
260.193	0.061	260.193	0.044	260.193	0.052	260.193	0.009			379.034	0.049	379.034	0.039	379.034	0.03	379.034	0.005	0.009947	0.007917	0.00609	0.00101
260.396	0.061	260.396	0.044	260.396	0.052	260.395	0.009			379.237	0.049	379.237	0.039	379.237	0.03	379.236	0.005	0.009947	0.007917	0.00609	0.001015
260.598	0.06	260.599	0.044	260.598	0.052	260.598	0.009			379.44	0.049	379.44	0.039	379.44	0.03	379.439	0.005	0.009898	0.007917	0.00606	0.001015
260.801	0.06	260.802	0.044	260.801	0.052	260.801	0.01			379.642	0.049	379.643	0.039	379.642	0.03	379.642	0.005	0.009947	0.007878	0.00609	0.001015
261.004	0.06	261.004	0.044	261.004	0.052	261.004	0.01			379.845	0.049	379.845	0.039	379.845	0.03	379.845	0.005	0.009947	0.007917	0.00609	0.0009135
261.207	0.06	261.207	0.044	261.207	0.052	261.207	0.01			380.048	0.049	380.048	0.039	380.048	0.03	380.048	0.004	0.009947	0.007917	0.00609	0.000808
261.41	0.059	261.41	0.044	261.41	0.052	261.409	0.01			380.251	0.049	380.251	0.039	380.251	0.03	380.25	0.004	0.009947	0.007917	0.00609	0.000812
261.613	0.058	261.613	0.043	261.613	0.052	261.612	0.011			380.454	0.049	380.454	0.039	380.454	0.03	380.453	0.004	0.009898	0.007917	0.00606	0.000812
261.815	0.058	261.816	0.043	261.815	0.052	261.815	0.011			380.656	0.049	380.657	0.039	380.656	0.03	380.656	0.004	0.009947	0.007878	0.00609	0.000812
262.018	0.058	262.018	0.043	262.018	0.052	262.018	0.011			380.859	0.049	380.859	0.039	380.859	0.03	380.859	0.004	0.009947	0.007917	0.00609	0.000812
262.221	0.058	262.221	0.043	262.221	0.052	262.221	0.011			381.062	0.049	381.062	0.039	381.062	0.03	381.062	0.004	0.009947	0.007917	0.00609	0.000808
262.424	0.058	262.424	0.044	262.424	0.052	262.423	0.011			381.265	0.049	381.265	0.039	381.265	0.03	381.264	0.004	0.009947	0.007917	0.00609	0.0007105
262.627	0.057	262.627	0.042	262.627	0.051	262.626	0.012			381.468	0.049	381.468	0.039	381.468	0.03	381.467	0.003	0.009898	0.007917	0.00606	0.000609
262.829	0.057	262.83	0.042	262.829	0.051	262.829	0.012			381.67	0.049	381.671	0.039	381.67	0.03	381.67	0.003	0.009947	0.007878	0.00609	0.000609
263.032	0.057	263.032	0.045	263.032	0.051	263.032	0.012			381.873	0.049	381.873	0.039	381.873	0.03	381.873	0.003	0.009947	0.007917	0.00609	0.000609
263.235	0.057	263.235	0.046	263.235	0.051	263.235	0.012			382.076	0.049	382.076	0.039	382.076	0.03	382.076	0.003	0.009947	0.007917	0.00609	0.000606
263.438	0.056	263.438	0.046	263.438	0.051	263.437	0.012			382.279	0.049	382.279	0.039	382.279	0.03	382.278	0.003	0.009947	0.007917	0.00609	0.000609
263.641	0.056	263.641	0.046	263.641	0.051	263.64	0.013			382.482	0.049	382.482	0.039	382.482	0.03	382.481	0.003	0.009898	0.007917	0.00606	0.000609
263.843	0.056	263.844	0.046	263.843	0.051	263.843	0.013			382.684	0.049	382.685	0.039	382.684	0.03	382.684	0.003	0.009947	0.007878	0.00609	0.000609
264.046	0.055	264.046	0.046	264.046	0.05	264.046	0.013			382.887	0.049	382.887	0.039	382.887	0.03	382.887	0.003	0.009947	0.007917	0.00609	0.000609
264.249	0.056	264.249	0.046	264.249	0.05	264.249	0.014			383.09	0.049	383.09	0.039	383.09	0.03	383.09	0.003	0.009947	0.007917	0.00609	0.000606
264.452	0.055	264.452	0.045	264.452	0.05	264.451	0.014			383.293	0.049	383.293	0.039	383.293	0.03	383.292	0.003	0.009947	0.007917	0.00609	0.000609
264.655	0.055	264.655	0.045	264.655	0.05	264.654	0.014			383.496	0.049	383.496	0.039	383.496	0.03	383.495	0.003	0.009898	0.0080185	0.00606	0.000609
264.857	0.055	264.858	0.045	264.857	0.05	264.857	0.014			383.698	0.049	383.699	0.04	383.698	0.03	383.698	0.003	0.009947	0.00808	0.00609	0.000609
265.06	0.055	265.06	0.045	265.06	0.049	265.06	0.014			383.901	0.049	383.901	0.04	383.901	0.03	383.901	0.003	0.009947	0.00812	0.00609	0.000609
265.263	0.054	265.263	0.045	265.263	0.049	265.263	0.014			384.104	0.049	384.104	0.04	384.104	0.03	384.104	0.003	0.009947	0.00812	0.0059885	0.000606
265.466	0.053	265.466	0.045	265.466	0.045	265.465	0.014			384.307	0.049	384.307	0.04	384.307	0.029	384.306	0.003	0.0098455	0.00812	0.005887	0.000609
265.669	0.057	265.669	0.045	265.669	0.045	265.668	0.014			384.51	0.048	384.51	0.04	384.51	0.029	384.509	0.003	0.009696	0.00812	0.005858	0.000609
265.871	0.057	265.872	0.046	265.871	0.049	265.871	0.014			384.712	0.048	384.713	0.04	384.712	0.029	384.712	0.003	0.009744	0.00808	0.005887	0.0005075
266.074	0.057	266.074	0.046	266.074	0.048	266.074	0.014			384.915	0.048	384.915	0.04	384.915	0.029	384.915	0.002	0.009744	0.00812	0.005887	0.000406
266.277	0.057	266.277	0.046	266.277	0.048	266.277	0.014			385.118	0.048	385.118	0.04	385.118	0.029	385.118	0.002	0.009744	0.00812	0.005887	0.000404
266.48	0.057	266.48	0.046	266.48	0.047	266.479	0.014			385.321	0.048	385.321	0.04	385.321	0.029	385.32	0.002	0.009744	0.00812	0.005887	0.000406
266.683	0.056	266.683	0.046	266.683	0.047	266.682	0.015			385.524	0.048	385.524	0.04	385.524	0.029	385.523	0.002	0.009696	0.00812	0.005858	0.000406
266.885	0.056	266.886	0.047	266.885	0.047	266.885	0.014			385.726	0.048	385.727	0.04	385.726	0.029	385.726	0.002	0.009744	0.00808	0.005887	0.000406
267.088	0.055	267.088	0.047	267.088	0.046	267.088	0.014			385.929	0.048	385.929	0.04	385.929	0.029	385.929	0.002	0.009744	0.00812	0.005887	0.000406
267.291	0.055	267.291	0.048	267.291	0.045	267.291	0.014			386.132	0.048	386.132	0.04	386.132	0.029	386.132	0.002	0.009744	0.00812	0.005887	0.000404
267.494	0.055	267.494	0.048	267.494	0.045	267.493	0.015			386.335	0.048	386.335	0.04	386.335	0.029	386.334	0.002	0.009744	0.00812	0.005887	0.000406
267.697	0.055	267.697	0.048	267.697	0.044	267.696	0.015			386.538	0.048	386.538	0.04	386.538	0.029	386.537	0.002	0.009696	0.00812	0.005858	0.000406
267.899	0.055	267.9	0.049	267.899	0.044	267.899	0.015			386.74	0.048	386.741	0.04	386.74	0.029	386.74	0.002	0.009744	0.00808	0.005887	0.000406
268.102	0.055	268.102	0.05	268.102	0.042	268.102	0.015			386.943	0.048	386.943	0.04	386.943	0.029	386.943	0.002	0.009744	0.00812	0.005887	0.000406
268.305	0.055	268.305	0.05	268.305	0.042	268.305	0.015			387.146	0.048	387.146	0.04	387.146	0.029	387.146	0.002	0.009744	0.00812	0.005887	0.000404
268.508	0.055	268.508	0.051	268.508	0.042	268.507	0.015			387.349	0.048	387.349	0.04	387.349	0.029	387.348	0.002	0.009744	0.00812	0.005887	0.000406
268.711	0.055	268.711	0.051	268.711	0.041	268.71	0.015			387.552	0.048	387.552	0.04	387.552	0.029	387.551	0.002	0.009696	0.00812	0.005858	0.000406
268.913	0.055	268.914	0.051	268.913	0.041	268.913	0.015			387.754	0.048	387.755	0.04	387.754	0.029	387.754	0.002	0.009744	0.00808	0.005887	0.000406
269.116	0.055	269.116	0.052	269.116	0.041	269.116	0.015			387.957	0.048	387.957	0.04	387.957	0.029	387.957	0.002	0.009744	0.00812	0.005887	0.000406
269.319	0.056	269.319	0.052	269.319	0.041	269.319	0.015			388.16	0.048	388.16	0.04	388.16	0.029	388.16	0.002	0.009744	0.00812	0.005887	0.000404
269.522	0.056	269.522	0.052	269.522	0.04	269.521	0.015			388.363	0.048	388.363	0.04	388.363	0.029	388.362	0.002	0.009744	0.00812	0.005887	0.000406
269.725	0.056	269.725	0.053	269.725	0.04	269.724	0.015			388.566	0.048	388.566	0.04	388.566	0.029	388.565	0.002	0.009696	0.00812	0.005858	0.000406
269.927	0.056	269.928	0.053	269.927	0.04	269.927	0.015			388.768	0.048	388.769	0.04	388.768	0.029	388.768	0.002	0.009744	0.00808	0.005887	0.000406
270.13	0.057	270.13	0.053	270.13	0.04	270.13	0.015			388.971	0.048	388.971	0.04	388.971	0.029	388.971	0.002	0.009744	0.00812	0.005887	0.000406
270.333	0.057	270.333	0.053	270.333	0.039	270.333	0.015			389.174	0.048	389.174	0.04	389.174	0.029	389.174	0.002	0.009744	0.00812	0.005887	0.000404
270.536	0.057	270.536	0.054	270.536	0.039	270.535	0.015			389.377	0.048	389.377	0.04	389.377	0.029	389.376	0.002	0.009744	0.00812	0.005887	0.000406
270.739	0.058	270.739	0.054	270.739	0.039	270.738	0.015			389.58	0.048	389.58	0.04	389.58	0.029	389.579	0.002	0.009696	0.00812	0.005858	0.000406
270.941	0.058	270.942	0.054	270.941	0.039	270.941	0.014			389.782	0.048	389.783	0.04	389.782	0.029	389.782	0.002	0.009744	0.00808	0.005887	0.000406
271.144	0.059	271.144	0.055	271.144	0.039	271.144	0.014			389.985	0.048	389.985	0.04	389.985	0.029	389.985	0.002	0.0098455	0.00812	0.005887	0.000406
271.347	0.059	271.347	0.055	271.347	0.038	271.347	0.014			390.188	0.049	390.188	0.04	390.188	0.029	390.188	0.002	0.0098455	0.00812	0.005887	0.000404
271.55	0.06	271.55	0.055	271.55	0.038	271.549	0.014			390.391	0.048	390.391	0.04	390.391	0.029	390.39	0.002	0.009744	0.00812	0.005887	0.000406
271.753	0.06	271.753	0.056	271.753	0.038	271.752	0.014			390.594	0.048	390.594	0.04	390.594	0.029	390.593	0.002	0.009696	0.00812	0.005858	0.000406
271.955	0.061	271.956	0.056	271.955	0.038	271.955	0.014			390.796	0.048	390.797	0.04	390.796	0.029	390.796	0.002	0.0098455	0.00808	0.005887	0.000406
272.158	0.063	272.158	0.056	272.158	0.038	272.158	0.014			390.999	0.049	390.999	0.04	390.999	0.029	390.999	0.002	0.009947	0.00812	0.005887	0.000406
272.361	0.063	272.361	0.056	272.361	0.038	272.361	0.014			391.202	0.049	391.202	0.04	391.202	0.029	391.202	0.002	0.0098455	0.00812	0.005887	0.000404
272.564	0.064	272.564	0.056	272.564	0.038	272.563	0.014			391.405	0.048	391.405	0.04	391.405	0.029	391.404	0.002	0.009744	0.00812	0.005887	0.000406
272.767	0.064	272.767	0.056	272.767	0.038	272.766	0.014			391.608	0.048	391.608	0.04	391.608	0.029	391.607	0.002	0.009696	0.00812	0.005858	0.000406
272.969	0.064	272.97	0.056	272.969	0.038	272.969	0.014			391.81	0.048	391.811	0.04	391.81	0.029	391.81	0.002	0.0098455	0.00808	0.005887	0.000406
273.172	0.065	273.172	0.056	273.172	0.038	273.172	0.013			392.013	0.049	392.013	0.04	392.013	0.029	392.013	0.002	0.009947	0.00812	0.005887	0.000406
273.375	0.065	273.375	0.056	273.375	0.038	273.375	0.013			392.216	0.049	392.216	0.04	392.216	0.029	392.216	0.002	0.0098455	0.00812	0.005887	0.000404
273.578	0.066	273.578	0.056	273.578	0.038	273.577	0.013			392.419	0.048	392.419	0.04	392.419	0.029	392.418	0.002	0.009744	0.00812	0.005887	0.000406
273.781	0.066	273.781	0.057	273.781	0.038	273.78	0.013			392.622	0.048	392.622	0.04	392.622	0.029	392.621	0.002	0.009696	0.00812	0.005858	0.000406
273.983	0.066	273.984	0.057	273.983	0.038	273.983	0.012			392.824	0.048	392.825	0.04	392.824	0.029	392.824	0.002	0.0098455	0.00808	0.005887	0.000406
274.186	0.067	274.186	0.057	274.186	0.038	274.186	0.012			393.027	0.049	393.027	0.04	393.027	0.029	393.027	0.002	0.009947	0.00812	0.005887	0.000406
274.389	0.067	274.389	0.057	274.389	0.037	274.389	0.012			393.23	0.049	393.23	0.04	393.23	0.029	393.23	0.002	0.009947	0.00812	0.005887	0.000404
274.592	0.067	274.592	0.057	274.592	0.037	274.591	0.012			393.433	0.049	393.433	0.04	393.433	0.029	393.432	0.002	0.0098455	0.00812	0.005887	0.000406
274.795	0.068	274.795	0.057	274.795	0.037	274.794	0.011			393.636	0.048	393.636	0.04	393.636	0.029	393.635	0.002	0.009797	0.00812	0.005858	0.000406
274.997	0.068	274.998	0.057	274.997	0.037	274.997	0.011			393.838	0.049	393.839	0.04	393.838	0.029	393.838	0.002	0.009947	0.00808	0.005887	0.000406
275.2	0.069	275.2	0.057	275.2	0.037	275.2	0.011			394.041	0.049	394.041	0.04	394.041	0.029	394.041	0.002	0.009947	0.00812	0.005887	0.0003045
275.403	0.069	275.403	0.057	275.403	0.037	275.403	0.011			394.244	0.049	394.244	0.04	394.244	0.029	394.244	0.001	0.009947	0.00812	0.005887	0.000202
275.606	0.069	275.606	0.057	275.606	0.037	275.605	0.01			394.447	0.049	394.447	0.04	394.447	0.029	394.446	0.001	0.009947	0.007917	0.005887	0.0003045
275.809	0.069	275.809	0.057	275.809	0.037	275.808	0.01			394.65	0.049	394.65	0.038	394.65	0.029	394.649	0.002	0.009898	0.007714	0.005858	0.000406
276.011	0.069	276.012	0.057	276.011	0.037	276.011	0.01			394.852	0.049	394.853	0.038	394.852	0.029	394.852	0.002	0.009947	0.007979	0.005887	0.0003045
276.214	0.07	276.214	0.057	276.214	0.037	276.214	0.009			395.055	0.049	395.055	0.041	395.055	0.029	395.055	0.001	0.009947	0.008323	0.005887	0.0003045
276.417	0.07	276.417	0.056	276.417	0.037	276.417	0.009			395.258	0.049	395.258	0.041	395.258	0.029	395.258	0.002	0.009947	0.008323	0.005887	0.000404
276.62	0.07	276.62	0.056	276.62	0.038	276.619	0.008			395.461	0.049	395.461	0.041	395.461	0.029	395.46	0.002	0.009947	0.008323	0.005887	0.000406
276.823	0.07	276.823	0.056	276.823	0.038	276.822	0.007			395.664	0.049	395.664	0.041	395.664	0.029	395.663	0.002	0.009898	0.008323	0.005858	0.000406
277.025	0.07	277.026	0.056	277.025	0.038	277.025	0.011			395.866	0.049	395.867	0.041	395.866	0.029	395.866	0.002	0.009947	0.008282	0.005887	0.000406
277.228	0.07	277.228	0.056	277.228	0.038	277.228	0.012			396.069	0.049	396.069	0.041	396.069	0.029	396.069	0.002	0.009947	0.008323	0.005887	0.0003045
277.431	0.07	277.431	0.056	277.431	0.038	277.431	0.012			396.272	0.049	396.272	0.041	396.272	0.029	396.272	0.001	0.009947	0.008323	0.005887	0.000303
277.634	0.07	277.634	0.055	277.634	0.038	277.633	0.011			396.475	0.049	396.475	0.041	396.475	0.029	396.474	0.002	0.009947	0.008323	0.005887	0.000406
277.837	0.07	277.837	0.055	277.837	0.038	277.836	0.011			396.678	0.049	396.678	0.041	396.678	0.029	396.677	0.002	0.009898	0.008323	0.005858	0.000406
278.039	0.07	278.04	0.055	278.039	0.038	278.039	0.011			396.88	0.049	396.881	0.041	396.88	0.029	396.88	0.002	0.009947	0.008282	0.005887	0.000406
278.242	0.07	278.242	0.055	278.242	0.038	278.242	0.011			397.083	0.049	397.083	0.041	397.083	0.029	397.083	0.002	0.009947	0.008323	0.005887	0.000406
278.445	0.07	278.445	0.054	278.445	0.038	278.445	0.01			397.286	0.049	397.286	0.041	397.286	0.029	397.286	0.002	0.0098455	0.0082215	0.0057855	0.000404
278.648	0.07	278.648	0.054	278.648	0.038	278.647	0.01			397.489	0.048	397.489	0.04	397.489	0.028	397.488	0.002	0.01015	0.00812	0.005684	0.000406
278.851	0.07	278.851	0.054	278.851	0.039	278.85	0.01			397.692	0.052	397.692	0.04	397.692	0.028	397.691	0.002	0.010504	0.00812	0.005959	0.000406
279.053	0.07	279.054	0.054	279.053	0.039	279.053	0.009			397.894	0.052	397.895	0.04	397.894	0.031	397.894	0.002	0.010556	0.008181	0.0063945	0.000406
279.256	0.07	279.256	0.053	279.256	0.039	279.256	0.009			398.097	0.052	398.097	0.041	398.097	0.032	398.097	0.002	0.010556	0.0082215	0.006496	0.000406
279.459	0.07	279.459	0.052	279.459	0.039	279.459	0.008			398.3	0.052	398.3	0.04	398.3	0.032	398.3	0.002	0.010556	0.00812	0.006496	0.000404
279.662	0.07	279.662	0.052	279.662	0.039	279.661	0.008			398.503	0.052	398.503	0.04	398.503	0.032	398.502	0.002	0.010556	0.00812	0.006496	0.000406
279.865	0.07	279.865	0.051	279.865	0.039	279.864	0.008			398.706	0.052	398.706	0.04	398.706	0.032	398.705	0.002	0.010504	0.00812	0.006464	0.000406
280.067	0.07	280.068	0.051	280.067	0.04	280.067	0.008			398.908	0.052	398.909	0.04	398.908	0.032	398.908	0.002	0.010556	0.00808	0.006496	0.000406
280.27	0.069	280.27	0.05	280.27	0.04	280.27	0.007			399.111	0.052	399.111	0.04	399.111	0.032	399.111	0.002	0.010556	0.00812	0.0063945	0.000406
280.473	0.069	280.473	0.05	280.473	0.04	280.473	0.007			399.314	0.052	399.314	0.04	399.314	0.031	399.314	0.002	0.010556	0.00812	0.006293	0.000404
280.676	0.069	280.676	0.049	280.676	0.041	280.675	0.007			399.517	0.052	399.517	0.04	399.517	0.031	399.516	0.002	0.010556	0.00812	0.006293	0.000406
280.879	0.069	280.879	0.048	280.879	0.041	280.878	0.007			399.72	0.052	399.72	0.04	399.72	0.031	399.719	0.002	0.010504	0.00812	0.006262	0.000406
281.081	0.068	281.082	0.048	281.081	0.042	281.081	0.007			399.922	0.052	399.923	0.04	399.922	0.031	399.922	0.002	0.010556	0.00808	0.006293	0.000406
281.284	0.068	281.284	0.048	281.284	0.042	281.284	0.006			400.125	0.052	400.125	0.04	400.125	0.031	400.125	0.002	0.010556	0.00812	0.006293	0.000406
281.487	0.068	281.487	0.048	281.487	0.042	281.487	0.007			400.328	0.052	400.328	0.04	400.328	0.031	400.328	0.002	0.010556	0.00812	0.006293	0.000404
281.69	0.067	281.69	0.047	281.69	0.043	281.689	0.007			400.531	0.052	400.531	0.04	400.531	0.031	400.53	0.002	0.010556	0.00812	0.006293	0.000406
281.893	0.067	281.893	0.047	281.893	0.043	281.892	0.007			400.734	0.052	400.734	0.04	400.734	0.031	400.733	0.002	0.010504	0.00812	0.006262	0.000406
282.095	0.067	282.096	0.047	282.095	0.044	282.095	0.006			400.936	0.052	400.937	0.04	400.936	0.031	400.936	0.002	0.010556	0.00808	0.006293	0.000406
282.298	0.066	282.298	0.047	282.298	0.044	282.298	0.006			401.139	0.052	401.139	0.04	401.139	0.031	401.139	0.002	0.010556	0.00812	0.006293	0.000406
282.501	0.066	282.501	0.046	282.501	0.044	282.501	0.006			401.342	0.052	401.342	0.04	401.342	0.031	401.342	0.002	0.010556	0.00812	0.006293	0.000404
282.704	0.065	282.704	0.046	282.704	0.045	282.703	0.006			401.545	0.052	401.545	0.04	401.545	0.031	401.544	0.002	0.0106575	0.00812	0.006293	0.0005075
282.907	0.064	282.907	0.045	282.907	0.045	282.906	0.006			401.748	0.053	401.748	0.04	401.748	0.031	401.747	0.003	0.010706	0.00812	0.006262	0.000609
283.109	0.064	283.11	0.045	283.109	0.045	283.109	0.006			401.95	0.053	401.951	0.04	401.95	0.031	401.95	0.003	0.010759	0.00808	0.006293	0.000609
283.312	0.063	283.312	0.045	283.312	0.045	283.312	0.006			402.153	0.053	402.153	0.04	402.153	0.031	402.153	0.003	0.010759	0.00812	0.0061915	0.000609
283.515	0.062	283.515	0.045	283.515	0.045	283.515	0.006			402.356	0.053	402.356	0.04	402.356	0.03	402.356	0.003	0.010759	0.00812	0.00609	0.000606
283.718	0.062	283.718	0.045	283.718	0.046	283.717	0.007			402.559	0.053	402.559	0.04	402.559	0.03	402.558	0.003	0.010759	0.00812	0.00609	0.000609
283.921	0.061	283.921	0.044	283.921	0.046	283.92	0.006			402.762	0.053	402.762	0.04	402.762	0.03	402.761	0.003	0.010706	0.00812	0.006161	0.000609
284.123	0.061	284.124	0.044	284.123	0.046	284.123	0.006			402.964	0.053	402.965	0.04	402.964	0.031	402.964	0.003	0.010759	0.00808	0.006293	0.000609
284.326	0.061	284.326	0.044	284.326	0.046	284.326	0.006			403.167	0.053	403.167	0.04	403.167	0.031	403.167	0.003	0.010759	0.00812	0.0061915	0.000609
284.529	0.06	284.529	0.044	284.529	0.046	284.529	0.006			403.37	0.053	403.37	0.04	403.37	0.03	403.37	0.003	0.010759	0.00812	0.00609	0.000606
284.732	0.06	284.732	0.044	284.732	0.047	284.731	0.006			403.573	0.053	403.573	0.04	403.573	0.03	403.572	0.003	0.010759	0.00812	0.0061915	0.000609
284.935	0.059	284.935	0.044	284.935	0.047	284.934	0.006			403.776	0.053	403.776	0.04	403.776	0.031	403.775	0.003	0.010706	0.00812	0.006262	0.000609
285.137	0.059	285.138	0.043	285.137	0.047	285.137	0.006			403.978	0.053	403.979	0.04	403.978	0.031	403.978	0.003	0.010759	0.00808	0.0061915	0.000609
285.34	0.059	285.34	0.043	285.34	0.047	285.34	0.006			404.181	0.053	404.181	0.04	404.181	0.03	404.181	0.003	0.010759	0.00812	0.00609	0.000609
285.543	0.058	285.543	0.043	285.543	0.047	285.543	0.007			404.384	0.053	404.384	0.04	404.384	0.03	404.384	0.003	0.010759	0.00812	0.00609	0.000606
285.746	0.058	285.746	0.043	285.746	0.047	285.745	0.007			404.587	0.053	404.587	0.04	404.587	0.03	404.586	0.003	0.010759	0.00812	0.00609	0.000609
285.949	0.058	285.949	0.043	285.949	0.047	285.948	0.007			404.79	0.053	404.79	0.04	404.79	0.03	404.789	0.003	0.010706	0.00812	0.00606	0.0007105
286.151	0.058	286.152	0.043	286.151	0.047	286.151	0.007			404.992	0.053	404.993	0.04	404.992	0.03	404.992	0.004	0.010759	0.00808	0.00609	0.000812
286.354	0.058	286.354	0.043	286.354	0.047	286.354	0.007			405.195	0.053	405.195	0.04	405.195	0.03	405.195	0.004	0.010759	0.00812	0.00609	0.000812
286.557	0.057	286.557	0.043	286.557	0.047	286.557	0.007			405.398	0.053	405.398	0.04	405.398	0.03	405.398	0.004	0.010759	0.00812	0.00609	0.000808
286.76	0.057	286.76	0.043	286.76	0.047	286.759	0.007			405.601	0.053	405.601	0.04	405.601	0.03	405.6	0.004	0.010759	0.00812	0.00609	0.000812
286.963	0.057	286.963	0.043	286.963	0.047	286.962	0.007			405.804	0.053	405.804	0.04	405.804	0.03	405.803	0.004	0.010706	0.00812	0.00606	0.000812
287.165	0.056	287.166	0.043	287.165	0.047	287.165	0.007			406.006	0.053	406.007	0.04	406.006	0.03	406.006	0.004	0.010759	0.00808	0.00609	0.000812
287.368	0.056	287.368	0.043	287.368	0.047	287.368	0.007			406.209	0.053	406.209	0.04	406.209	0.03	406.209	0.004	0.010759	0.00812	0.00609	0.000812
287.571	0.056	287.571	0.043	287.571	0.047	287.571	0.007			406.412	0.053	406.412	0.04	406.412	0.03	406.412	0.004	0.010759	0.00812	0.00609	0.000808
287.774	0.056	287.774	0.043	287.774	0.047	287.773	0.007			406.615	0.053	406.615	0.04	406.615	0.03	406.614	0.004	0.010759	0.00812	0.00609	0.000812
287.977	0.055	287.977	0.043	287.977	0.047	287.976	0.007			406.818	0.053	406.818	0.04	406.818	0.03	406.817	0.004	0.010706	0.00812	0.00606	0.000812
288.179	0.055	288.18	0.044	288.179	0.047	288.179	0.007			407.02	0.053	407.021	0.04	407.02	0.03	407.02	0.004	0.010759	0.00808	0.00609	0.000812
288.382	0.055	288.382	0.044	288.382	0.047	288.382	0.007			407.223	0.053	407.223	0.04	407.223	0.03	407.223	0.004	0.010759	0.00812	0.00609	0.000812
288.585	0.055	288.585	0.044	288.585	0.047	288.585	0.007			407.426	0.053	407.426	0.04	407.426	0.03	407.426	0.004	0.010759	0.00812	0.00609	0.000909
288.788	0.055	288.788	0.044	288.788	0.047	288.787	0.008			407.629	0.053	407.629	0.04	407.629	0.03	407.628	0.005	0.010759	0.00812	0.00609	0.001015
288.991	0.055	288.991	0.044	288.991	0.047	288.99	0.008			407.832	0.053	407.832	0.04	407.832	0.03	407.831	0.005	0.010706	0.00812	0.00606	0.001015
289.193	0.055	289.194	0.044	289.193	0.047	289.193	0.008			408.034	0.053	408.035	0.04	408.034	0.03	408.034	0.005	0.010759	0.00808	0.00609	0.001015
289.396	0.055	289.396	0.044	289.396	0.046	289.396	0.008			408.237	0.053	408.237	0.04	408.237	0.03	408.237	0.005	0.010759	0.00812	0.00609	0.001015
289.599	0.055	289.599	0.044	289.599	0.046	289.599	0.008			408.44	0.053	408.44	0.04	408.44	0.03	408.44	0.005	0.010759	0.00812	0.00609	0.000808
289.802	0.054	289.802	0.044	289.802	0.046	289.801	0.008			408.643	0.053	408.643	0.04	408.643	0.03	408.642	0.003	0.010759	0.00812	0.00609	0.000406
290.005	0.055	290.005	0.044	290.005	0.046	290.004	0.008			408.846	0.053	408.846	0.04	408.846	0.03	408.845	0.001	0.010706	0.00812	0.00606	0.0005075
290.207	0.055	290.208	0.044	290.207	0.046	290.207	0.008			409.048	0.053	409.049	0.04	409.048	0.03	409.048	0.004	0.0108605	0.008181	0.00609	0.0009135
290.41	0.055	290.41	0.045	290.41	0.046	290.41	0.008			409.251	0.054	409.251	0.041	409.251	0.03	409.251	0.005
290.613	0.055	290.613	0.045	290.613	0.046	290.613	0.008											18.6427	14.6375	13.6131	4.12532
290.816	0.055	290.816	0.045	290.816	0.045	290.815	0.009
291.019	0.055	291.019	0.045	291.019	0.045	291.018	0.009
291.221	0.055	291.222	0.045	291.221	0.045	291.221	0.009
291.424	0.055	291.424	0.046	291.424	0.045	291.424	0.009
291.627	0.055	291.627	0.046	291.627	0.045	291.627	0.009
291.83	0.055	291.83	0.046	291.83	0.044	291.829	0.009
292.033	0.056	292.033	0.047	292.033	0.044	292.032	0.009
292.235	0.056	292.236	0.047	292.235	0.044	292.235	0.01
292.438	0.056	292.438	0.047	292.438	0.043	292.438	0.01
292.641	0.056	292.641	0.048	292.641	0.043	292.641	0.01
292.844	0.056	292.844	0.048	292.844	0.043	292.843	0.011
293.047	0.057	293.047	0.049	293.047	0.042	293.046	0.011
293.249	0.057	293.25	0.049	293.249	0.042	293.249	0.011
293.452	0.057	293.452	0.05	293.452	0.041	293.452	0.011
293.655	0.057	293.655	0.05	293.655	0.041	293.655	0.011
293.858	0.058	293.858	0.05	293.858	0.041	293.857	0.011
294.061	0.058	294.061	0.05	294.061	0.04	294.06	0.011
294.263	0.058	294.264	0.05	294.263	0.039	294.263	0.011
294.466	0.059	294.466	0.05	294.466	0.039	294.466	0.012
294.669	0.059	294.669	0.05	294.669	0.039	294.669	0.012
294.872	0.06	294.872	0.05	294.872	0.039	294.871	0.012
295.075	0.06	295.075	0.051	295.075	0.039	295.074	0.012
295.277	0.061	295.278	0.051	295.277	0.038	295.277	0.012
295.48	0.061	295.48	0.051	295.48	0.038	295.48	0.012
295.683	0.062	295.683	0.047	295.683	0.038	295.683	0.012
295.886	0.063	295.886	0.05	295.886	0.038	295.885	0.012
296.089	0.063	296.089	0.051	296.089	0.038	296.088	0.012
296.291	0.063	296.292	0.051	296.291	0.038	296.291	0.012
296.494	0.063	296.494	0.051	296.494	0.037	296.494	0.012
296.697	0.063	296.697	0.051	296.697	0.038	296.697	0.012
296.9	0.063	296.9	0.051	296.9	0.037	296.899	0.012
297.103	0.064	297.103	0.051	297.103	0.037	297.102	0.012
297.305	0.064	297.306	0.051	297.305	0.037	297.305	0.012
297.508	0.064	297.508	0.051	297.508	0.037	297.508	0.012
297.711	0.064	297.711	0.051	297.711	0.036	297.711	0.012
297.914	0.064	297.914	0.051	297.914	0.036	297.913	0.012
298.117	0.064	298.117	0.051	298.117	0.036	298.116	0.012
298.319	0.064	298.32	0.051	298.319	0.036	298.319	0.012
298.522	0.06	298.522	0.051	298.522	0.036	298.522	0.012
298.725	0.064	298.725	0.051	298.725	0.039	298.725	0.012
298.928	0.065	298.928	0.051	298.928	0.04	298.927	0.012
299.131	0.065	299.131	0.051	299.131	0.041	299.13	0.011
299.333	0.065	299.334	0.051	299.333	0.04	299.333	0.011
299.536	0.065	299.536	0.051	299.536	0.04	299.536	0.011
299.739	0.065	299.739	0.051	299.739	0.04	299.739	0.011
299.942	0.065	299.942	0.051	299.942	0.04	299.941	0.011
300.145	0.065	300.145	0.051	300.145	0.04	300.144	0.011
300.347	0.065	300.348	0.051	300.347	0.04	300.347	0.011
300.55	0.065	300.55	0.051	300.55	0.039	300.55	0.011
300.753	0.064	300.753	0.051	300.753	0.039	300.753	0.011
300.956	0.064	300.956	0.051	300.956	0.039	300.955	0.011
301.159	0.064	301.159	0.05	301.159	0.038	301.158	0.011
301.361	0.064	301.362	0.05	301.361	0.038	301.361	0.011
301.564	0.064	301.564	0.05	301.564	0.038	301.564	0.011
301.767	0.064	301.767	0.05	301.767	0.037	301.767	0.01
301.97	0.064	301.97	0.05	301.97	0.037	301.969	0.01
302.173	0.064	302.173	0.05	302.173	0.037	302.172	0.01
302.375	0.064	302.376	0.049	302.375	0.037	302.375	0.009
302.578	0.064	302.578	0.049	302.578	0.037	302.578	0.009
302.781	0.064	302.781	0.048	302.781	0.037	302.781	0.009
302.984	0.064	302.984	0.048	302.984	0.037	302.983	0.009
303.187	0.063	303.187	0.048	303.187	0.037	303.186	0.009
303.389	0.063	303.39	0.047	303.389	0.038	303.389	0.009
303.592	0.063	303.592	0.047	303.592	0.038	303.592	0.008
303.795	0.063	303.795	0.046	303.795	0.038	303.795	0.008
303.998	0.063	303.998	0.046	303.998	0.038	303.997	0.008
304.201	0.062	304.201	0.045	304.201	0.038	304.2	0.008
304.403	0.062	304.404	0.045	304.403	0.038	304.403	0.008
304.606	0.061	304.606	0.045	304.606	0.038	304.606	0.008
304.809	0.061	304.809	0.045	304.809	0.038	304.809	0.008
305.012	0.061	305.012	0.044	305.012	0.038	305.011	0.007
305.215	0.06	305.215	0.044	305.215	0.038	305.214	0.007
305.417	0.06	305.418	0.044	305.417	0.038	305.417	0.007
305.62	0.059	305.62	0.044	305.62	0.039	305.62	0.007
305.823	0.059	305.823	0.044	305.823	0.039	305.823	0.006
306.026	0.058	306.026	0.044	306.026	0.039	306.025	0.006
306.229	0.058	306.229	0.044	306.229	0.039	306.228	0.006
306.431	0.058	306.432	0.044	306.431	0.039	306.431	0.006
306.634	0.058	306.634	0.044	306.634	0.04	306.634	0.006
306.837	0.057	306.837	0.044	306.837	0.04	306.837	0.006
307.04	0.057	307.04	0.043	307.04	0.041	307.039	0.006
307.243	0.057	307.243	0.043	307.243	0.041	307.242	0.006
307.445	0.057	307.446	0.043	307.445	0.041	307.445	0.006
307.648	0.057	307.648	0.043	307.648	0.041	307.648	0.006
307.851	0.056	307.851	0.043	307.851	0.042	307.851	0.006
308.054	0.056	308.054	0.043	308.054	0.042	308.053	0.006
308.257	0.056	308.257	0.043	308.257	0.042	308.256	0.006
308.459	0.056	308.46	0.043	308.459	0.042	308.459	0.006
308.662	0.056	308.662	0.043	308.662	0.043	308.662	0.006
308.865	0.055	308.865	0.043	308.865	0.043	308.865	0.006
309.068	0.055	309.068	0.043	309.068	0.043	309.067	0.006
309.271	0.055	309.271	0.043	309.271	0.043	309.27	0.005
309.473	0.055	309.474	0.043	309.473	0.043	309.473	0.005
309.676	0.055	309.676	0.043	309.676	0.043	309.676	0.005
309.879	0.055	309.879	0.043	309.879	0.043	309.879	0.005
310.082	0.055	310.082	0.043	310.082	0.043	310.081	0.008
310.285	0.055	310.285	0.043	310.285	0.043	310.284	0.009
310.487	0.055	310.488	0.043	310.487	0.042	310.487	0.009
310.69	0.055	310.69	0.043	310.69	0.042	310.69	0.009
310.893	0.055	310.893	0.043	310.893	0.043	310.893	0.009
311.096	0.055	311.096	0.044	311.096	0.043	311.095	0.009
311.299	0.055	311.299	0.044	311.299	0.042	311.298	0.009
311.501	0.055	311.502	0.044	311.501	0.042	311.501	0.009
311.704	0.055	311.704	0.044	311.704	0.042	311.704	0.009
311.907	0.055	311.907	0.044	311.907	0.042	311.907	0.009
312.11	0.055	312.11	0.044	312.11	0.042	312.109	0.008
312.313	0.055	312.313	0.044	312.313	0.042	312.312	0.008
312.515	0.055	312.516	0.044	312.515	0.042	312.515	0.008
312.718	0.055	312.718	0.044	312.718	0.042	312.718	0.008
312.921	0.055	312.921	0.044	312.921	0.042	312.921	0.008
313.124	0.056	313.124	0.044	313.124	0.042	313.123	0.008
313.327	0.056	313.327	0.044	313.327	0.042	313.326	0.008
313.529	0.056	313.53	0.044	313.529	0.041	313.529	0.008
313.732	0.056	313.732	0.045	313.732	0.041	313.732	0.008
313.935	0.057	313.935	0.045	313.935	0.041	313.935	0.008
314.138	0.057	314.138	0.045	314.138	0.041	314.137	0.008
314.341	0.057	314.341	0.045	314.341	0.041	314.34	0.008
314.543	0.057	314.544	0.045	314.543	0.041	314.543	0.008
314.746	0.057	314.746	0.046	314.746	0.04	314.746	0.008
314.949	0.057	314.949	0.046	314.949	0.04	314.949	0.008
315.152	0.058	315.152	0.046	315.152	0.04	315.151	0.008
315.355	0.058	315.355	0.047	315.355	0.039	315.354	0.008
315.557	0.058	315.558	0.047	315.557	0.039	315.557	0.008
315.76	0.058	315.76	0.047	315.76	0.039	315.76	0.008
315.963	0.058	315.963	0.048	315.963	0.039	315.963	0.008
316.166	0.059	316.166	0.048	316.166	0.038	316.165	0.008
316.369	0.059	316.369	0.048	316.369	0.038	316.368	0.008
316.571	0.06	316.572	0.048	316.571	0.038	316.571	0.008
316.774	0.06	316.774	0.048	316.774	0.037	316.774	0.008
316.977	0.06	316.977	0.048	316.977	0.037	316.977	0.008
317.18	0.061	317.18	0.048	317.18	0.036	317.179	0.008
317.383	0.061	317.383	0.048	317.383	0.036	317.382	0.008
317.585	0.061	317.586	0.048	317.585	0.036	317.585	0.008
317.788	0.061	317.788	0.048	317.788	0.036	317.788	0.008
317.991	0.061	317.991	0.048	317.991	0.036	317.991	0.008
318.194	0.061	318.194	0.048	318.194	0.036	318.193	0.008
318.397	0.061	318.397	0.048	318.397	0.036	318.396	0.008
318.599	0.061	318.6	0.048	318.599	0.036	318.599	0.009
318.802	0.061	318.802	0.048	318.802	0.036	318.802	0.009
319.005	0.061	319.005	0.048	319.005	0.035	319.005	0.009
319.208	0.061	319.208	0.048	319.208	0.035	319.207	0.009
319.411	0.061	319.411	0.048	319.411	0.035	319.41	0.009
319.613	0.061	319.614	0.048	319.613	0.035	319.613	0.009
319.816	0.061	319.816	0.048	319.816	0.035	319.816	0.009
320.019	0.061	320.019	0.048	320.019	0.035	320.019	0.009
320.222	0.061	320.222	0.048	320.222	0.035	320.221	0.009
320.425	0.061	320.425	0.048	320.425	0.035	320.424	0.009
320.627	0.06	320.628	0.048	320.627	0.035	320.627	0.009
320.83	0.06	320.83	0.048	320.83	0.035	320.83	0.009
321.033	0.06	321.033	0.048	321.033	0.035	321.033	0.009
321.236	0.06	321.236	0.047	321.236	0.035	321.235	0.009
321.439	0.06	321.439	0.047	321.439	0.035	321.438	0.009
321.641	0.06	321.642	0.047	321.641	0.035	321.641	0.009
321.844	0.06	321.844	0.047	321.844	0.035	321.844	0.009
322.047	0.06	322.047	0.047	322.047	0.035	322.047	0.009
322.25	0.06	322.25	0.047	322.25	0.035	322.249	0.009
322.453	0.06	322.453	0.047	322.453	0.035	322.452	0.009
322.655	0.059	322.656	0.046	322.655	0.035	322.655	0.009
322.858	0.059	322.858	0.046	322.858	0.035	322.858	0.009
323.061	0.059	323.061	0.046	323.061	0.035	323.061	0.009
323.264	0.059	323.264	0.045	323.264	0.035	323.263	0.009
323.467	0.058	323.467	0.045	323.467	0.035	323.466	0.009
323.669	0.058	323.67	0.045	323.669	0.035	323.669	0.009
323.872	0.058	323.872	0.045	323.872	0.035	323.872	0.009
324.075	0.058	324.075	0.044	324.075	0.035	324.075	0.009
324.278	0.057	324.278	0.044	324.278	0.035	324.277	0.009
324.481	0.057	324.481	0.044	324.481	0.035	324.48	0.009
324.683	0.057	324.684	0.044	324.683	0.035	324.683	0.009
324.886	0.057	324.886	0.043	324.886	0.036	324.886	0.009
325.089	0.056	325.089	0.043	325.089	0.036	325.089	0.009
325.292	0.056	325.292	0.043	325.292	0.036	325.291	0.009
325.495	0.055	325.495	0.043	325.495	0.036	325.494	0.009
325.697	0.055	325.698	0.043	325.697	0.036	325.697	0.009
325.9	0.055	325.9	0.043	325.9	0.036	325.9	0.008
326.103	0.055	326.103	0.043	326.103	0.036	326.103	0.008
326.306	0.055	326.306	0.042	326.306	0.036	326.305	0.008
326.509	0.055	326.509	0.042	326.509	0.036	326.508	0.008
326.711	0.055	326.712	0.042	326.711	0.036	326.711	0.008
326.914	0.055	326.914	0.042	326.914	0.036	326.914	0.008
327.117	0.055	327.117	0.042	327.117	0.036	327.117	0.008
327.32	0.055	327.32	0.042	327.32	0.036	327.319	0.008
327.523	0.055	327.523	0.042	327.523	0.036	327.522	0.008
327.725	0.055	327.726	0.042	327.725	0.036	327.725	0.007
327.928	0.055	327.928	0.042	327.928	0.036	327.928	0.007
328.131	0.055	328.131	0.042	328.131	0.036	328.131	0.007
328.334	0.055	328.334	0.042	328.334	0.036	328.333	0.007
328.537	0.055	328.537	0.042	328.537	0.036	328.536	0.007
328.739	0.055	328.74	0.041	328.739	0.036	328.739	0.007
328.942	0.055	328.942	0.043	328.942	0.036	328.942	0.006
329.145	0.055	329.145	0.044	329.145	0.036	329.145	0.006
329.348	0.055	329.348	0.045	329.348	0.036	329.347	0.006
329.551	0.055	329.551	0.045	329.551	0.036	329.55	0.006
329.753	0.055	329.754	0.045	329.753	0.036	329.753	0.006
329.956	0.055	329.956	0.045	329.956	0.037	329.956	0.006
330.159	0.055	330.159	0.045	330.159	0.036	330.159	0.006
330.362	0.055	330.362	0.044	330.362	0.036	330.361	0.006
330.565	0.055	330.565	0.044	330.565	0.036	330.564	0.006
330.767	0.055	330.768	0.044	330.767	0.037	330.767	0.005
330.97	0.055	330.97	0.044	330.97	0.037	330.97	0.005
331.173	0.055	331.173	0.044	331.173	0.036	331.173	0.005
331.376	0.053	331.376	0.044	331.376	0.035	331.375	0.005
331.579	0.054	331.579	0.044	331.579	0.035	331.578	0.005
331.781	0.058	331.782	0.044	331.781	0.038	331.781	0.005
331.984	0.058	331.984	0.044	331.984	0.039	331.984	0.005
332.187	0.058	332.187	0.044	332.187	0.039	332.187	0.005
332.39	0.058	332.39	0.044	332.39	0.039	332.389	0.005
332.593	0.058	332.593	0.044	332.593	0.039	332.592	0.005
332.795	0.058	332.796	0.044	332.795	0.038	332.795	0.005
332.998	0.058	332.998	0.044	332.998	0.038	332.998	0.005
333.201	0.058	333.201	0.045	333.201	0.038	333.201	0.005
333.404	0.058	333.404	0.045	333.404	0.038	333.403	0.005
333.607	0.058	333.607	0.045	333.607	0.038	333.606	0.005
333.809	0.058	333.81	0.045	333.809	0.038	333.809	0.005
334.012	0.058	334.012	0.045	334.012	0.037	334.012	0.005
334.215	0.059	334.215	0.045	334.215	0.037	334.215	0.005
334.418	0.058	334.418	0.045	334.418	0.037	334.417	0.005
334.621	0.058	334.621	0.045	334.621	0.037	334.62	0.005
334.823	0.059	334.824	0.045	334.823	0.036	334.823	0.005
335.026	0.059	335.026	0.045	335.026	0.036	335.026	0.005
335.229	0.059	335.229	0.046	335.229	0.036	335.229	0.005
335.432	0.059	335.432	0.046	335.432	0.036	335.431	0.005
335.635	0.059	335.635	0.046	335.635	0.036	335.634	0.005
335.837	0.059	335.838	0.046	335.837	0.036	335.837	0.005
336.04	0.059	336.04	0.046	336.04	0.035	336.04	0.005
336.243	0.059	336.243	0.046	336.243	0.035	336.243	0.005
336.446	0.059	336.446	0.046	336.446	0.035	336.445	0.005
336.649	0.059	336.649	0.045	336.649	0.035	336.648	0.005
336.851	0.059	336.852	0.046	336.851	0.035	336.851	0.005
337.054	0.059	337.054	0.046	337.054	0.035	337.054	0.005
337.257	0.059	337.257	0.046	337.257	0.035	337.257	0.005
337.46	0.058	337.46	0.046	337.46	0.034	337.459	0.005
337.663	0.058	337.663	0.046	337.663	0.034	337.662	0.005
337.865	0.058	337.866	0.046	337.865	0.034	337.865	0.005
338.068	0.058	338.068	0.046	338.068	0.034	338.068	0.005
338.271	0.058	338.271	0.045	338.271	0.034	338.271	0.005
338.474	0.058	338.474	0.045	338.474	0.034	338.473	0.005
338.677	0.058	338.677	0.045	338.677	0.034	338.676	0.005
338.879	0.058	338.88	0.045	338.879	0.034	338.879	0.005
339.082	0.058	339.082	0.045	339.082	0.034	339.082	0.005
339.285	0.058	339.285	0.045	339.285	0.034	339.285	0.005
339.488	0.058	339.488	0.045	339.488	0.034	339.487	0.005
339.691	0.058	339.691	0.045	339.691	0.034	339.69	0.005
339.893	0.058	339.894	0.045	339.893	0.034	339.893	0.005
340.096	0.057	340.096	0.045	340.096	0.034	340.096	0.005
340.299	0.057	340.299	0.045	340.299	0.034	340.299	0.005
340.502	0.057	340.502	0.044	340.502	0.034	340.501	0.005
340.705	0.057	340.705	0.044	340.705	0.034	340.704	0.005
340.907	0.057	340.908	0.044	340.907	0.034	340.907	0.005
341.11	0.057	341.11	0.044	341.11	0.034	341.11	0.005
341.313	0.056	341.313	0.044	341.313	0.034	341.313	0.005
341.516	0.056	341.516	0.044	341.516	0.034	341.515	0.005
341.719	0.056	341.719	0.044	341.719	0.034	341.718	0.005
341.921	0.055	341.922	0.044	341.921	0.034	341.921	0.005
342.124	0.055	342.124	0.043	342.124	0.034	342.124	0.004
342.327	0.055	342.327	0.043	342.327	0.034	342.327	0.004
342.53	0.055	342.53	0.043	342.53	0.034	342.529	0.004
342.733	0.054	342.733	0.042	342.733	0.034	342.732	0.003
342.935	0.054	342.936	0.042	342.935	0.034	342.935	0.003
343.138	0.054	343.138	0.042	343.138	0.034	343.138	0.007
343.341	0.054	343.341	0.042	343.341	0.034	343.341	0.008
343.544	0.054	343.544	0.042	343.544	0.034	343.543	0.008
343.747	0.054	343.747	0.042	343.747	0.034	343.746	0.008
343.949	0.054	343.95	0.042	343.949	0.034	343.949	0.008
344.152	0.054	344.152	0.042	344.152	0.034	344.152	0.008
344.355	0.054	344.355	0.041	344.355	0.034	344.355	0.008
344.558	0.054	344.558	0.041	344.558	0.034	344.557	0.008
344.761	0.053	344.761	0.041	344.761	0.034	344.76	0.008
344.963	0.054	344.964	0.041	344.963	0.034	344.963	0.008
345.166	0.053	345.166	0.041	345.166	0.034	345.166	0.008
345.369	0.054	345.369	0.041	345.369	0.034	345.369	0.008
345.572	0.053	345.572	0.041	345.572	0.034	345.572	0.008
345.775	0.053	345.775	0.041	345.775	0.034	345.774	0.008
345.977	0.053	345.978	0.041	345.977	0.034	345.977	0.007
346.18	0.053	346.18	0.041	346.18	0.034	346.18	0.007
346.383	0.053	346.383	0.041	346.383	0.034	346.383	0.007
346.586	0.053	346.586	0.041	346.586	0.034	346.586	0.007
346.789	0.053	346.789	0.042	346.789	0.034	346.788	0.007
346.991	0.053	346.992	0.042	346.991	0.034	346.991	0.007
347.194	0.054	347.194	0.041	347.194	0.034	347.194	0.007
347.397	0.054	347.397	0.042	347.397	0.034	347.397	0.007
347.6	0.054	347.6	0.042	347.6	0.034	347.599	0.007
347.803	0.054	347.803	0.042	347.803	0.034	347.802	0.007
348.005	0.054	348.006	0.042	348.005	0.033	348.005	0.007
348.208	0.054	348.208	0.042	348.208	0.033	348.208	0.007
348.411	0.054	348.411	0.042	348.411	0.033	348.411	0.007
348.614	0.054	348.614	0.042	348.614	0.033	348.613	0.006
348.817	0.054	348.817	0.042	348.817	0.033	348.816	0.006
349.019	0.054	349.02	0.042	349.019	0.033	349.019	0.006
349.222	0.054	349.222	0.042	349.222	0.033	349.222	0.006
349.425	0.054	349.425	0.042	349.425	0.033	349.425	0.006
349.628	0.054	349.628	0.042	349.628	0.033	349.628	0.006
349.831	0.054	349.831	0.042	349.831	0.033	349.83	0.006
350.033	0.054	350.034	0.042	350.033	0.033	350.033	0.006
350.236	0.054	350.236	0.042	350.236	0.033	350.236	0.006
350.439	0.054	350.439	0.042	350.439	0.033	350.439	0.006
350.642	0.054	350.642	0.042	350.642	0.033	350.642	0.005
350.845	0.054	350.845	0.042	350.845	0.033	350.844	0.006
351.047	0.054	351.048	0.042	351.047	0.033	351.047	0.005
351.25	0.054	351.25	0.042	351.25	0.033	351.25	0.005
351.453	0.054	351.453	0.042	351.453	0.033	351.453	0.005
351.656	0.054	351.656	0.042	351.656	0.033	351.656	0.005
351.859	0.054	351.859	0.042	351.859	0.033	351.858	0.005
352.061	0.054	352.062	0.042	352.061	0.033	352.061	0.005
352.264	0.054	352.264	0.042	352.264	0.033	352.264	0.005
352.467	0.054	352.467	0.043	352.467	0.033	352.467	0.005
352.67	0.054	352.67	0.043	352.67	0.033	352.669	0.005
352.873	0.054	352.873	0.043	352.873	0.033	352.872	0.004
353.075	0.054	353.076	0.043	353.075	0.033	353.075	0.004
353.278	0.054	353.278	0.043	353.278	0.033	353.278	0.004
353.481	0.054	353.481	0.043	353.481	0.033	353.481	0.004
353.684	0.054	353.684	0.043	353.684	0.033	353.684	0.004
353.887	0.054	353.887	0.043	353.887	0.033	353.886	0.004
354.089	0.054	354.09	0.043	354.089	0.032	354.089	0.004
354.292	0.054	354.292	0.043	354.292	0.032	354.292	0.004
354.495	0.054	354.495	0.043	354.495	0.032	354.495	0.004
354.698	0.054	354.698	0.043	354.698	0.032	354.698	0.004
354.901	0.054	354.901	0.043	354.901	0.032	354.9	0.003
355.103	0.054	355.104	0.043	355.103	0.032	355.103	0.003
355.306	0.054	355.306	0.043	355.306	0.032	355.306	0.003
355.509	0.053	355.509	0.043	355.509	0.032	355.509	0.003
355.712	0.053	355.712	0.043	355.712	0.032	355.712	0.003
355.915	0.053	355.915	0.043	355.915	0.032	355.914	0.003
356.117	0.053	356.118	0.043	356.117	0.032	356.117	0.003
356.32	0.052	356.32	0.042	356.32	0.032	356.32	0.003
356.523	0.052	356.523	0.042	356.523	0.032	356.523	0.003
356.726	0.052	356.726	0.042	356.726	0.032	356.726	0.003
356.929	0.052	356.929	0.042	356.929	0.032	356.928	0.003
357.131	0.052	357.132	0.042	357.131	0.032	357.131	0.003
357.334	0.052	357.334	0.042	357.334	0.032	357.334	0.003
357.537	0.052	357.537	0.042	357.537	0.032	357.537	0.003
357.74	0.052	357.74	0.042	357.74	0.032	357.74	0.003
357.943	0.052	357.943	0.042	357.943	0.032	357.942	0.003
358.145	0.052	358.146	0.041	358.145	0.032	358.145	0.003
358.348	0.052	358.348	0.041	358.348	0.032	358.348	0.003
358.551	0.052	358.551	0.041	358.551	0.032	358.551	0.003
358.754	0.052	358.754	0.041	358.754	0.032	358.754	0.003
358.957	0.052	358.957	0.041	358.957	0.032	358.956	0.003
359.159	0.052	359.16	0.041	359.159	0.032	359.159	0.003
359.362	0.051	359.362	0.041	359.362	0.032	359.362	0.003
359.565	0.051	359.565	0.04	359.565	0.032	359.565	0.003
359.768	0.051	359.768	0.04	359.768	0.032	359.768	0.003
359.971	0.051	359.971	0.04	359.971	0.032	359.97	0.003
360.173	0.052	360.174	0.04	360.173	0.032	360.173	0.003
360.376	0.052	360.376	0.04	360.376	0.032	360.376	0.003
360.579	0.051	360.579	0.04	360.579	0.032	360.579	0.003
360.782	0.051	360.782	0.04	360.782	0.032	360.782	0.003
360.985	0.051	360.985	0.04	360.985	0.032	360.984	0.003
361.187	0.051	361.188	0.04	361.187	0.032	361.187	0.003
361.39	0.051	361.39	0.04	361.39	0.032	361.39	0.003
361.593	0.051	361.593	0.039	361.593	0.032	361.593	0.003
361.796	0.051	361.796	0.039	361.796	0.032	361.796	0.003
361.999	0.051	361.999	0.042	361.999	0.032	361.998	0.003
362.201	0.051	362.202	0.042	362.201	0.032	362.201	0.003
362.404	0.051	362.404	0.042	362.404	0.032	362.404	0.003
362.607	0.051	362.607	0.042	362.607	0.032	362.607	0.003
362.81	0.051	362.81	0.042	362.81	0.032	362.81	0.003
363.013	0.051	363.013	0.042	363.013	0.032	363.012	0.003
363.215	0.052	363.216	0.042	363.215	0.032	363.215	0.003
363.418	0.051	363.418	0.042	363.418	0.032	363.418	0.003
363.621	0.051	363.621	0.042	363.621	0.032	363.621	0.003
363.824	0.051	363.824	0.042	363.824	0.032	363.824	0.003
364.027	0.051	364.027	0.041	364.027	0.032	364.026	0.003
364.229	0.051	364.23	0.041	364.229	0.032	364.229	0.003
364.432	0.05	364.433	0.041	364.432	0.031	364.432	0.003
364.635	0.051	364.635	0.041	364.635	0.032	364.635	0.003
364.838	0.055	364.838	0.041	364.838	0.035	364.838	0.003
365.041	0.055	365.041	0.041	365.041	0.035	365.04	0.003
365.243	0.055	365.244	0.041	365.243	0.035	365.243	0.003
365.446	0.055	365.447	0.041	365.446	0.035	365.446	0.003
365.649	0.055	365.649	0.041	365.649	0.035	365.649	0.003
365.852	0.054	365.852	0.041	365.852	0.035	365.852	0.003
366.055	0.054	366.055	0.041	366.055	0.035	366.054	0.003
366.257	0.054	366.258	0.041	366.257	0.035	366.257	0.003
366.46	0.054	366.46	0.041	366.46	0.035	366.46	0.003
366.663	0.054	366.663	0.041	366.663	0.035	366.663	0.003
366.866	0.054	366.866	0.041	366.866	0.034	366.866	0.003
367.069	0.054	367.069	0.041	367.069	0.034	367.068	0.003
367.272	0.054	367.272	0.04	367.272	0.034	367.271	0.003
367.474	0.054	367.474	0.04	367.474	0.034	367.474	0.003
367.677	0.053	367.677	0.04	367.677	0.034	367.677	0.003
367.88	0.053	367.88	0.04	367.88	0.033	367.88	0.003
368.083	0.053	368.083	0.04	368.083	0.033	368.082	0.002
368.286	0.053	368.286	0.04	368.286	0.033	368.285	0.003
368.488	0.053	368.489	0.04	368.488	0.033	368.488	0.002
368.691	0.053	368.691	0.04	368.691	0.033	368.691	0.003
368.894	0.053	368.894	0.04	368.894	0.033	368.894	0.002
369.097	0.052	369.097	0.04	369.097	0.033	369.096	0.002
369.299	0.052	369.3	0.04	369.299	0.033	369.299	0.002
369.502	0.052	369.503	0.04	369.502	0.032	369.502	0.002
369.705	0.052	369.705	0.04	369.705	0.032	369.705	0.003
369.908	0.052	369.908	0.04	369.908	0.032	369.908	0.002
370.111	0.052	370.111	0.04	370.111	0.032	370.11	0.002
370.313	0.052	370.314	0.04	370.313	0.032	370.313	0.002
370.516	0.052	370.517	0.039	370.516	0.032	370.516	0.002
370.719	0.051	370.719	0.039	370.719	0.032	370.719	0.003
370.922	0.051	370.922	0.039	370.922	0.032	370.922	0.002
371.125	0.051	371.125	0.039	371.125	0.032	371.124	0.002
371.328	0.051	371.328	0.039	371.328	0.032	371.327	0.002
371.53	0.051	371.53	0.039	371.53	0.031	371.53	0.002
371.733	0.051	371.733	0.039	371.733	0.031	371.733	0.003
371.936	0.051	371.936	0.039	371.936	0.031	371.936	0.002
372.139	0.05	372.139	0.039	372.139	0.031	372.138	0.002
372.342	0.05	372.342	0.039	372.342	0.031	372.341	0.002
372.544	0.05	372.545	0.039	372.544	0.031	372.544	0.002
372.747	0.05	372.747	0.039	372.747	0.031	372.747	0.002
372.95	0.05	372.95	0.039	372.95	0.031	372.95	0.002
373.153	0.05	373.153	0.039	373.153	0.031	373.152	0.002
373.356	0.05	373.356	0.039	373.356	0.031	373.355	0.002
373.558	0.05	373.559	0.039	373.558	0.031	373.558	0.002
373.761	0.05	373.761	0.039	373.761	0.031	373.761	0.002
373.964	0.05	373.964	0.039	373.964	0.031	373.964	0.002
374.167	0.05	374.167	0.039	374.167	0.031	374.166	0.002
374.369	0.05	374.37	0.039	374.369	0.031	374.369	0.002
374.572	0.05	374.573	0.039	374.572	0.031	374.572	0.002
374.775	0.049	374.775	0.039	374.775	0.031	374.775	0.002
374.978	0.049	374.978	0.039	374.978	0.031	374.978	0.002
375.181	0.05	375.181	0.039	375.181	0.031	375.18	0.002
375.384	0.05	375.384	0.039	375.384	0.031	375.383	0.002
375.586	0.049	375.587	0.039	375.586	0.031	375.586	0.002
375.789	0.049	375.789	0.039	375.789	0.031	375.789	0.002
375.992	0.049	375.992	0.039	375.992	0.031	375.992	0.004
376.195	0.049	376.195	0.039	376.195	0.031	376.194	0.005
376.398	0.049	376.398	0.039	376.398	0.031	376.397	0.005
376.6	0.049	376.601	0.039	376.6	0.031	376.6	0.005
376.803	0.049	376.803	0.039	376.803	0.031	376.803	0.005
377.006	0.049	377.006	0.039	377.006	0.031	377.006	0.005
377.209	0.049	377.209	0.039	377.209	0.03	377.208	0.005
377.412	0.049	377.412	0.039	377.412	0.03	377.411	0.005
377.614	0.049	377.615	0.039	377.614	0.03	377.614	0.005
377.817	0.049	377.817	0.039	377.817	0.03	377.817	0.005
378.02	0.049	378.02	0.039	378.02	0.03	378.02	0.005
378.223	0.049	378.223	0.039	378.223	0.03	378.222	0.005
378.426	0.049	378.426	0.039	378.426	0.03	378.425	0.005
378.628	0.049	378.629	0.039	378.628	0.03	378.628	0.005
378.831	0.049	378.831	0.039	378.831	0.03	378.831	0.005
379.034	0.049	379.034	0.039	379.034	0.03	379.034	0.005
379.237	0.049	379.237	0.039	379.237	0.03	379.236	0.005
379.44	0.049	379.44	0.039	379.44	0.03	379.439	0.005
379.642	0.049	379.643	0.039	379.642	0.03	379.642	0.005
379.845	0.049	379.845	0.039	379.845	0.03	379.845	0.005
380.048	0.049	380.048	0.039	380.048	0.03	380.048	0.004
380.251	0.049	380.251	0.039	380.251	0.03	380.25	0.004
380.454	0.049	380.454	0.039	380.454	0.03	380.453	0.004
380.656	0.049	380.657	0.039	380.656	0.03	380.656	0.004
380.859	0.049	380.859	0.039	380.859	0.03	380.859	0.004
381.062	0.049	381.062	0.039	381.062	0.03	381.062	0.004
381.265	0.049	381.265	0.039	381.265	0.03	381.264	0.004
381.468	0.049	381.468	0.039	381.468	0.03	381.467	0.003
381.67	0.049	381.671	0.039	381.67	0.03	381.67	0.003
381.873	0.049	381.873	0.039	381.873	0.03	381.873	0.003
382.076	0.049	382.076	0.039	382.076	0.03	382.076	0.003
382.279	0.049	382.279	0.039	382.279	0.03	382.278	0.003
382.482	0.049	382.482	0.039	382.482	0.03	382.481	0.003
382.684	0.049	382.685	0.039	382.684	0.03	382.684	0.003
382.887	0.049	382.887	0.039	382.887	0.03	382.887	0.003
383.09	0.049	383.09	0.039	383.09	0.03	383.09	0.003
383.293	0.049	383.293	0.039	383.293	0.03	383.292	0.003
383.496	0.049	383.496	0.039	383.496	0.03	383.495	0.003
383.698	0.049	383.699	0.04	383.698	0.03	383.698	0.003
383.901	0.049	383.901	0.04	383.901	0.03	383.901	0.003
384.104	0.049	384.104	0.04	384.104	0.03	384.104	0.003
384.307	0.049	384.307	0.04	384.307	0.029	384.306	0.003
384.51	0.048	384.51	0.04	384.51	0.029	384.509	0.003
384.712	0.048	384.713	0.04	384.712	0.029	384.712	0.003
384.915	0.048	384.915	0.04	384.915	0.029	384.915	0.002
385.118	0.048	385.118	0.04	385.118	0.029	385.118	0.002
385.321	0.048	385.321	0.04	385.321	0.029	385.32	0.002
385.524	0.048	385.524	0.04	385.524	0.029	385.523	0.002
385.726	0.048	385.727	0.04	385.726	0.029	385.726	0.002
385.929	0.048	385.929	0.04	385.929	0.029	385.929	0.002
386.132	0.048	386.132	0.04	386.132	0.029	386.132	0.002
386.335	0.048	386.335	0.04	386.335	0.029	386.334	0.002
386.538	0.048	386.538	0.04	386.538	0.029	386.537	0.002
386.74	0.048	386.741	0.04	386.74	0.029	386.74	0.002
386.943	0.048	386.943	0.04	386.943	0.029	386.943	0.002
387.146	0.048	387.146	0.04	387.146	0.029	387.146	0.002
387.349	0.048	387.349	0.04	387.349	0.029	387.348	0.002
387.552	0.048	387.552	0.04	387.552	0.029	387.551	0.002
387.754	0.048	387.755	0.04	387.754	0.029	387.754	0.002
387.957	0.048	387.957	0.04	387.957	0.029	387.957	0.002
388.16	0.048	388.16	0.04	388.16	0.029	388.16	0.002
388.363	0.048	388.363	0.04	388.363	0.029	388.362	0.002
388.566	0.048	388.566	0.04	388.566	0.029	388.565	0.002
388.768	0.048	388.769	0.04	388.768	0.029	388.768	0.002
388.971	0.048	388.971	0.04	388.971	0.029	388.971	0.002
389.174	0.048	389.174	0.04	389.174	0.029	389.174	0.002
389.377	0.048	389.377	0.04	389.377	0.029	389.376	0.002
389.58	0.048	389.58	0.04	389.58	0.029	389.579	0.002
389.782	0.048	389.783	0.04	389.782	0.029	389.782	0.002
389.985	0.048	389.985	0.04	389.985	0.029	389.985	0.002
390.188	0.049	390.188	0.04	390.188	0.029	390.188	0.002
390.391	0.048	390.391	0.04	390.391	0.029	390.39	0.002
390.594	0.048	390.594	0.04	390.594	0.029	390.593	0.002
390.796	0.048	390.797	0.04	390.796	0.029	390.796	0.002
390.999	0.049	390.999	0.04	390.999	0.029	390.999	0.002
391.202	0.049	391.202	0.04	391.202	0.029	391.202	0.002
391.405	0.048	391.405	0.04	391.405	0.029	391.404	0.002
391.608	0.048	391.608	0.04	391.608	0.029	391.607	0.002
391.81	0.048	391.811	0.04	391.81	0.029	391.81	0.002
392.013	0.049	392.013	0.04	392.013	0.029	392.013	0.002
392.216	0.049	392.216	0.04	392.216	0.029	392.216	0.002
392.419	0.048	392.419	0.04	392.419	0.029	392.418	0.002
392.622	0.048	392.622	0.04	392.622	0.029	392.621	0.002
392.824	0.048	392.825	0.04	392.824	0.029	392.824	0.002
393.027	0.049	393.027	0.04	393.027	0.029	393.027	0.002
393.23	0.049	393.23	0.04	393.23	0.029	393.23	0.002
393.433	0.049	393.433	0.04	393.433	0.029	393.432	0.002
393.636	0.048	393.636	0.04	393.636	0.029	393.635	0.002
393.838	0.049	393.839	0.04	393.838	0.029	393.838	0.002
394.041	0.049	394.041	0.04	394.041	0.029	394.041	0.002
394.244	0.049	394.244	0.04	394.244	0.029	394.244	0.001
394.447	0.049	394.447	0.04	394.447	0.029	394.446	0.001
394.65	0.049	394.65	0.038	394.65	0.029	394.649	0.002
394.852	0.049	394.853	0.038	394.852	0.029	394.852	0.002
395.055	0.049	395.055	0.041	395.055	0.029	395.055	0.001
395.258	0.049	395.258	0.041	395.258	0.029	395.258	0.002
395.461	0.049	395.461	0.041	395.461	0.029	395.46	0.002
395.664	0.049	395.664	0.041	395.664	0.029	395.663	0.002
395.866	0.049	395.867	0.041	395.866	0.029	395.866	0.002
396.069	0.049	396.069	0.041	396.069	0.029	396.069	0.002
396.272	0.049	396.272	0.041	396.272	0.029	396.272	0.001
396.475	0.049	396.475	0.041	396.475	0.029	396.474	0.002
396.678	0.049	396.678	0.041	396.678	0.029	396.677	0.002
396.88	0.049	396.881	0.041	396.88	0.029	396.88	0.002
397.083	0.049	397.083	0.041	397.083	0.029	397.083	0.002
397.286	0.049	397.286	0.041	397.286	0.029	397.286	0.002
397.489	0.048	397.489	0.04	397.489	0.028	397.488	0.002
397.692	0.052	397.692	0.04	397.692	0.028	397.691	0.002
397.894	0.052	397.895	0.04	397.894	0.031	397.894	0.002
398.097	0.052	398.097	0.041	398.097	0.032	398.097	0.002
398.3	0.052	398.3	0.04	398.3	0.032	398.3	0.002
398.503	0.052	398.503	0.04	398.503	0.032	398.502	0.002
398.706	0.052	398.706	0.04	398.706	0.032	398.705	0.002
398.908	0.052	398.909	0.04	398.908	0.032	398.908	0.002
399.111	0.052	399.111	0.04	399.111	0.032	399.111	0.002
399.314	0.052	399.314	0.04	399.314	0.031	399.314	0.002
399.517	0.052	399.517	0.04	399.517	0.031	399.516	0.002
399.72	0.052	399.72	0.04	399.72	0.031	399.719	0.002
399.922	0.052	399.923	0.04	399.922	0.031	399.922	0.002
400.125	0.052	400.125	0.04	400.125	0.031	400.125	0.002
400.328	0.052	400.328	0.04	400.328	0.031	400.328	0.002
400.531	0.052	400.531	0.04	400.531	0.031	400.53	0.002
400.734	0.052	400.734	0.04	400.734	0.031	400.733	0.002
400.936	0.052	400.937	0.04	400.936	0.031	400.936	0.002
401.139	0.052	401.139	0.04	401.139	0.031	401.139	0.002
401.342	0.052	401.342	0.04	401.342	0.031	401.342	0.002
401.545	0.052	401.545	0.04	401.545	0.031	401.544	0.002
401.748	0.053	401.748	0.04	401.748	0.031	401.747	0.003
401.95	0.053	401.951	0.04	401.95	0.031	401.95	0.003
402.153	0.053	402.153	0.04	402.153	0.031	402.153	0.003
402.356	0.053	402.356	0.04	402.356	0.03	402.356	0.003
402.559	0.053	402.559	0.04	402.559	0.03	402.558	0.003
402.762	0.053	402.762	0.04	402.762	0.03	402.761	0.003
402.964	0.053	402.965	0.04	402.964	0.031	402.964	0.003
403.167	0.053	403.167	0.04	403.167	0.031	403.167	0.003
403.37	0.053	403.37	0.04	403.37	0.03	403.37	0.003
403.573	0.053	403.573	0.04	403.573	0.03	403.572	0.003
403.776	0.053	403.776	0.04	403.776	0.031	403.775	0.003
403.978	0.053	403.979	0.04	403.978	0.031	403.978	0.003
404.181	0.053	404.181	0.04	404.181	0.03	404.181	0.003
404.384	0.053	404.384	0.04	404.384	0.03	404.384	0.003
404.587	0.053	404.587	0.04	404.587	0.03	404.586	0.003
404.79	0.053	404.79	0.04	404.79	0.03	404.789	0.003
404.992	0.053	404.993	0.04	404.992	0.03	404.992	0.004
[truncated: 21 more rows]

## Sheet: Figure 4C
Figure 4	Panel C
Normalized MFI
Donor	Untreated	TGFβ	RAD001	RAD001 + TGFβ
D32	32766	29677	26501	17950
D33	27099	25970	20017	18739

## Sheet: Figure 5
Figure 5
Please see Supplemental tables for these data

## Sheet: Figuire 6
Figure 6
Please see Supplemental tables for these data

## Sheet: Figure 7
	Figure 7 Panel C
	ITGB1		CD101		CD103
	cap	Acap	cap	Acap	cap	Acap
	19826	202.4	24418.2	148.9	2765.7	269.8
	20697.7	156.9	25662.4	133.1	2926.2	226.2
	6044	151	7459	151	920	121
	5947	206	7284	179	892	189
	Figure 7 Panel D
	Rluc	backbone				1/ itgb1				2/ cd101				3/ cd103
	nsi 1	50792.9	54454.6	119875		2.11029e+07	2.08459e+07	2.15802e+07		1.74912e+07	1.62293e+07	1.87004e+07		1.63752e+07	1.77011e+07	1.77487e+07
	nsi 2	1.97744e+07	1.97119e+07	2.03888e+07		3.25048e+07	3.35252e+07	3.12054e+07		2.44023e+07	2.20362e+07	2.29657e+07		2.34782e+07	2.48501e+07	2.49386e+07
	DAP5 1	2.54989e+06	2.54594e+06	2.61987e+06		1.53151e+07	1.582e+07	1.45064e+07		4.03744e+06	3.58101e+06	3.4735e+06		4.60337e+06	4.57314e+06	4.68843e+06
	DAP5 2	19001.9	24485.6	105900		2.6697e+07	2.65709e+07	2.70629e+07		5.89823e+06	5.35672e+06	4.08555e+06		886730	855655	558216
	Figure 7 Panel F
	Rluc	wild type					mutant a5					mutant a11
		repeat1		repeat2			repeat1		repeat2			repeat1		repeat2
	backbone	166782	183034	133840	147566		2.41907e+06	2.68445e+06	29529.6	36963.2		2.46406e+06	2.57744e+06	4.46653e+06	3.4196e+06
	ITGb1	458092	455036	161437	187301		4.09672e+06	4.29927e+06	5166.58	13037		5.38229e+06	5.35663e+06	2.48961e+06	2.38724e+06
	CD101	3643.25	3423.37		3023.23		7737.85	7882.46	5408.26	8492.6		5966.88	4697.1	4475.24	3542.23
	CD103	616727	597312	311393	368245		1.03785e+06	1.09799e+06	1.7312e+06	1.7811e+06		941828	950637	678342	575567
	Figure 7 Panel h		Rluc activity units
ITGb	Nsi siRNA	DAP5 siRNA	eIF4E siRNA
	124322	27122	15864
	96036	34664	6856
	102093	32517	12418
	99803	65891	7804
	105034	61097	10238
	101273	59342	8731
CD101	127983	13890	47004
	149008	9763	62285
	98979	10935	51902
	141036	10980	55882
	158230	14982	61013
	152398	15003	60081
PRICKLE	147528	15696	48100
	115964	14678	62710
	118185	27776	59428
	89097	13279	42103
	79349	11098	51984
	82630	12385	49188
CD103	28063	6700	23595
	26598	6486	29519
	48330	7062	30673
	31483	5837	26059
	38876	4932	35215
	47380	6130	31646
FoxP3	13083	8128	8346
	9074	7438	12049
	10715	5486	7077
	12768	4580	3783
	18763	6103	4069
	11363	6239	5345

[truncated: 4 more sheets: Figure 8, Figure S3, Figure S5, Figure S7c]
